# Supplementary material for: Inferring Gene Networks for Strains of Dehalococcoides Highlights Conserved Relationships between Genes Encoding Core Catabolic and Cell-Wall Structural Proteins
Source: PLoS One. 2016 Nov 9;11(11):e0166234. doi: 10.1371/journal.pone.0166234 (PMC5102406; doi:10.1371/journal.pone.0166234)
Supplement: S1 Table — (XLSX) [file pone.0166234.s003.xlsx]

## Sheet: Sheet1
New	NoDonA	NoDonB	FYE_A	FYE_B	YE_A	YE_B	HighAINHIB	HighBINHIB	Lact1	Lact2	LowA	LowB	LowC	But2	DCEAINHIB	DCEBINHIB	DCECINHIB	HalfbutA	HalfbutB	HalfbutC	But1	PCEHigh2A	PCEHigh2B	PCEHigh2C	TCEA	TCEB	TCEC	TCED	TCEE	TCEF	DCE2A	DCE2B	DCE2C	DCE2D	DCE2E	DCE2F	PCEA	PCEB	PCEC	PCED	PCEE	PCEF	H2B	H2D	CPB	CPC	CPD
CensEDRATE	0	0	1	1	1	1	1	1	1	1	1	1	1	1	1	1	1	1	1	1	1	1	1	1	1	1	1	1	1	1	1	1	1	1	1	1	1	1	1	1	1	1	1	1	1	1	1
CensSSPCE	1	1	1	1	1	1	1	1	1	1	1	1	1	1	0	0	0	1	1	1	0	1	1	1	0	0	0	0	0	0	0	0	0	0	0	0	1	1	1	1	1	1	1	1	0	0	0
CensSSTCE	1	1	1	1	1	1	1	1	1	1	1	0	1	1	0	0	0	1	1	1	0	1	1	1	0	0	0	0	0	0	0	0	0	0	0	0	1	1	0	0	0	1	1	1	0	0	0
CensSSDCE	1	1	1	1	1	1	1	1	1	1	1	1	1	1	1	1	1	1	1	1	1	1	1	1	0	0	0	0	0	0	0	0	0	0	0	0	1	0	0	0	0	0	1	1	0	0	0
CensPCErespn	1	1	1	1	1	1	1	1	1	1	1	1	1	1	0	0	0	1	1	1	1	1	1	1	0	0	0	0	0	0	0	0	0	0	0	0	1	1	1	1	1	1	1	1	0	0	0
CensTCErespn	1	1	1	1	1	1	1	1	1	1	1	1	1	1	0	0	0	1	1	1	1	1	1	1	1	1	1	1	1	1	0	0	0	0	0	0	1	1	1	1	1	1	1	1	0	0	0
CensDCErespn	1	1	1	1	1	1	1	1	1	1	1	1	1	1	1	1	1	1	1	1	1	1	1	1	1	1	1	1	1	1	1	1	1	1	1	1	1	1	1	1	1	1	1	1	0	0	0
CensAcetate	1	1	1	1	1	1	1	1	0	0	1	1	1	1	1	1	1	0	0	0	1	1	1	1	1	1	1	1	1	1	1	1	1	1	1	1	1	1	1	1	1	1	0	0	1	1	1
CensButyrate	0	0	0	0	0	0	1	1	0	0	0	0	0	1	1	1	1	0	0	0	0	1	1	1	1	0	0	1	0	0	0	0	0	1	0	0	1	1	1	1	1	1	0	0	0	0	0
CensSSDCP	0	0	0	0	0	0	0	0	0	0	0	0	0	0	0	0	0	0	0	0	0	0	0	0	0	0	0	0	0	0	0	0	0	0	0	0	0	0	0	0	0	0	0	0	1	1	1
CensSSMCP	0	0	0	0	0	0	0	0	0	0	0	0	0	0	0	0	0	0	0	0	0	0	0	0	0	0	0	0	0	0	0	0	0	0	0	0	0	0	0	0	0	0	0	0	1	1	1
CensINHIB	0	0	0	0	0	0	1	1	0	0	0	0	0	0	1	1	1	0	0	0	0	0	0	0	0	0	0	0	0	0	0	0	0	0	0	0	0	0	0	0	0	0	0	0	0	0	0
CensDCEINHIB	0	0	0	0	0	0	0	0	0	0	0	0	0	0	1	1	1	0	0	0	0	0	0	0	0	0	0	0	0	0	0	0	0	0	0	0	0	0	0	0	0	0	0	0	0	0	0
CensDCPRespn	0	0	0	0	0	0	0	0	0	0	0	0	0	0	0	0	0	0	0	0	0	0	0	0	0	0	0	0	0	0	0	0	0	0	0	0	0	0	0	0	0	0	0	0	1	1	1
EA_Type	1	1	1	1	1	1	1	1	1	1	1	1	1	1	3	3	3	1	1	1	1	1	1	1	2	2	2	2	2	2	3	3	3	3	3	3	1	1	1	1	1	1	1	1	4	4	4
ED_Type	0	0	4	4	4	4	1	1	2	2	1	1	1	1	1	1	1	1	1	1	1	1	1	1	1	1	1	1	1	1	1	1	1	1	1	1	1	1	1	1	1	1	3	3	1	1	1
Saturd_0_no_1_yes	0	0	0	0	0	0	1	1	0	0	0	0	0	0	0	0	0	0	0	0	0	0	0	0	0	0	0	0	0	0	0	0	0	0	0	0	0	0	0	0	0	0	0	0	0	0	0
EARATE	0.91676	0.912529	0.965258	0.987851	0.975943	0.969388	1.70827	1.72994	1.29697	1.26539	0.975264	0.971189	0.998875	1.33441	1.66639	1.65716	1.68092	1.42895	1.28875	1.43227	1.21971	1.60105	1.57853	1.61597	1.30775	1.07021	0.881462	1.24775	1.07894	0.876631	1.40156	1.20487	1.016	1.41634	1.19233	1.01842	1.1949	0.959891	0.783755	1.18042	0.973203	0.787358	1.06711	1.04917	0.92291	0.864691	0.924182
EARATE48	0.316228	0.316228	0.858693	0.91328	0.963238	0.874185	1.72915	1.69114	1.29392	1.29667	0.946183	0.894581	1.01939	1.32406	1.69069	1.71059	1.67459	1.50815	1.30713	1.4979	1.2143	1.60105	1.57853	1.61597	1.29205	1.05813	0.886021	1.0683	1.0742	0.88492	1.40156	1.21726	1.01558	1.38023	1.1815	1.01813	1.20305	0.982119	0.823905	1.13377	0.97128	0.802725	1.06711	1.04917	0.93016	0.872318	0.938374
EDRATE_as_H2	0.316228	0.316228	0.316228	0.316228	0.316228	0.316228	2.38303	2.38303	1.58583	1.58583	1.30938	1.30938	1.30938	2.03037	1.98393	1.98393	1.98393	1.58583	1.58583	1.58583	1.88588	2.38303	2.38303	2.38303	1.89073	1.55785	1.29845	1.89073	1.55785	1.29845	1.89073	1.55785	1.29845	1.89073	1.55785	1.29845	1.62757	1.34104	1.11795	1.62757	1.34104	1.11795	1.33352	1.33352	1.29684	1.18921	1.29684
Duration_hrs	1.89742	1.89742	1.89742	1.89742	1.89742	1.89742	1.89742	1.89742	1.89742	1.89742	1.89742	1.89742	1.89742	1.89742	1.89742	1.89742	1.89742	1.89742	1.89742	1.89742	1.89742	1.48774	1.48774	1.48774	1.76923	1.76923	1.76923	1.76923	1.76923	1.76923	1.62239	1.76923	1.76923	1.76923	1.76923	1.76923	1.76923	1.76923	1.76923	1.76923	1.76923	1.76923	1.56508	1.56508	1.70674	1.70674	1.70674
EDRATE_Total_YE_and_ED	0.316228	0.316228	1.43419	1.43419	1.43419	1.43419	2.91843	2.91843	1.91716	1.91716	1.67207	1.67207	1.67207	2.49601	2.44148	2.44148	2.44148	2.00628	2.00628	2.00628	2.32793	2.92274	2.92274	2.92274	2.32293	1.92569	1.65395	2.32293	1.92569	1.65395	2.32293	1.92569	1.65395	2.32293	1.92569	1.65395	2.02026	1.69427	1.51532	2.02026	1.69427	1.51532	1.33352	1.33352	1.67104	1.58976	1.67104
Net_growth_percent_per_day	0.997732	1.01427	0.974454	1.1042	1.07014	1.0662	0.93989	0.933772	0.826147	0.878883	0.771874	0.756263	0.827095	0.316228	0.316228	0.316228	0.316228	0.855902	1.01762	0.937947	0.796507	1.02517	1.09119	1.07398	0.693981	0.789536	0.726378	0.787558	0.847044	0.825192	0.695739	0.805372	0.784866	0.68817	0.813603	0.748763	0.842151	0.99387	1.06134	1.00612	1.01083	1.06298	1.06779	0.972644	0.668321	0.316228	0.654566
Total_eeq_respired	1.47151	1.4973	1.71346	1.74587	1.72767	1.71591	2.44548	2.46489	2.29611	2.22717	1.73443	1.72375	1.79084	2.37096	2.2176	2.21611	2.27733	2.49923	2.25724	2.53412	2.14261	2.07851	2.06481	2.13174	2.06198	1.6901	1.38915	1.96559	1.70618	1.38554	1.85726	1.74427	1.46095	2.05693	1.73562	1.47057	1.96969	1.59638	1.31898	1.94945	1.61415	1.31195	1.55867	1.49768	1.18726	1.2012	1.2012
Hydraulic_Res_time_days	1.58583	1.58583	1.58583	1.58583	1.58583	1.58583	1.33352	1.33352	1.33352	1.33352	1.58583	1.58583	1.58583	1.33352	1.33352	1.33352	1.33352	1.3512	1.3512	1.3512	1.33352	1.02829	1.02829	1.02829	1.33352	1.33352	1.33352	1.33352	1.33352	1.33352	1.33352	1.33352	1.33352	1.33352	1.33352	1.33352	1.33352	1.33352	1.33352	1.33352	1.33352	1.33352	1.36426	1.36426	1.52052	1.52052	1.52052
Turnover	0.50405	0.50405	0.50405	0.50405	0.50405	0.50405	0.59942	0.59942	0.59942	0.59942	0.50405	0.50405	0.50405	0.59942	0.59942	0.59942	0.59942	0.591577	0.591577	0.591577	0.59942	0.316228	0.316228	0.316228	0.578247	0.578247	0.578247	0.578247	0.578247	0.578247	0.54967	0.578247	0.578247	0.578247	0.578247	0.578247	0.578247	0.578247	0.578247	0.578247	0.578247	0.578247	0.492692	0.492692	0.540572	0.540572	0.540572
ED_EA_eeq_ratio_includes_YE	0.316228	0.316228	1.15599	1.12024	1.13685	1.13685	1.08356	1.06999	1.09495	1.03486	1.19434	1.19434	1.16149	1.07848	1.09263	1.0771	1.13163	0.96258	1.0673	0.960347	1.05038	1.16413	1.18074	1.15337	1.18124	1.22706	1.35559	1.15698	1.21663	1.36292	1.12941	1.14554	1.2364	1.14933	1.15867	1.23375	1.12261	1.21511	1.42571	1.13734	1.19818	1.41499	0.963621	0.980093	1.27187	1.33239	1.27011
SSPCE_nM	3.57531	3.50735	2.83049	2.97584	2.86029	2.81829	5.54287	5.60349	3.2892	2.87131	1.68376	1.62533	1.54757	3.40337	0.316228	0.316228	0.316228	3.76528	3.32668	3.43759	0.316228	4.0849	4.00901	4.06835	0.316228	0.316228	0.316228	0.316228	0.316228	0.316228	0.316228	0.316228	0.316228	0.316228	0.316228	0.316228	2.33575	2.34524	2.36408	2.29351	2.23601	2.11604	1.8676	2.55638	0.316228	0.316228	0.316228
SSTCE_nM	2.59241	2.78025	2.16518	2.36989	2.09282	2.09845	2.67222	2.78891	2.67222	1.97977	2.26635	0.316228	1.51327	1.93923	0.316228	0.316228	0.316228	2.20608	1.9331	2.16405	0.316228	2.21424	2.28807	2.27767	0.316228	0.316228	0.316228	0.316228	0.316228	0.316228	0.316228	0.316228	0.316228	0.316228	0.316228	0.316228	1.76136	1.78831	0.316228	0.316228	0.316228	1.1178	2.42986	2.89351	0.316228	0.316228	0.316228
SSDCE_nM	2.32403	2.78509	2.47544	2.20558	2.00771	1.97766	2.74248	2.83815	2.14431	2.51683	2.11474	1.70074	1.6387	1.97125	5.30255	5.2185	5.27446	2.5129	2.43354	2.73382	1.98081	2.6405	2.29807	2.81195	0.316228	0.316228	0.316228	0.316228	0.316228	0.316228	0.316228	0.316228	0.316228	0.316228	0.316228	0.316228	1.85876	0.316228	0.316228	0.316228	0.316228	0.316228	2.3083	2.69326	0.316228	0.316228	0.316228
SSDCP_nM	0.316228	0.316228	0.316228	0.316228	0.316228	0.316228	0.316228	0.316228	0.316228	0.316228	0.316228	0.316228	0.316228	0.316228	0.316228	0.316228	0.316228	0.316228	0.316228	0.316228	0.316228	0.316228	0.316228	0.316228	0.316228	0.316228	0.316228	0.316228	0.316228	0.316228	0.316228	0.316228	0.316228	0.316228	0.316228	0.316228	0.316228	0.316228	0.316228	0.316228	0.316228	0.316228	0.316228	0.316228	3.20018	2.54501	3.20018		0.0001
SSMCP_nM	0.316228	0.316228	0.316228	0.316228	0.316228	0.316228	0.316228	0.316228	0.316228	0.316228	0.316228	0.316228	0.316228	0.316228	0.316228	0.316228	0.316228	0.316228	0.316228	0.316228	0.316228	0.316228	0.316228	0.316228	0.316228	0.316228	0.316228	0.316228	0.316228	0.316228	0.316228	0.316228	0.316228	0.316228	0.316228	0.316228	0.316228	0.316228	0.316228	0.316228	0.316228	0.316228	0.316228	0.316228	3.27704	3.25496	3.25496
RespnRate	1.03234	1.03134	1.19288	1.22069	1.20818	1.2014	1.72555	1.7355	1.6098	1.57098	1.21882	1.21503	1.24946	1.65136	1.57257	1.5629	1.61553	1.74149	1.58234	1.77198	1.52335	1.85632	1.84281	1.89601	1.55508	1.27262	1.04844	1.48383	1.28318	1.04296	1.56939	1.31387	1.10791	1.54461	1.30025	1.11033	1.4961	1.20516	0.997732	1.47742	1.22007	0.991899	1.32862	1.28186	0.880112	0.897235	0.897235
RespnRateInst	1.05252	0.917142	1.17552	1.13973	0.950982	1.02774	1.32587	1.40725	1.58865	1.61324	1.23203	1.18573	1.34475	1.50406	1.10074	1.07435	1.20189	1.86627	1.62086	1.84673	1.60386	1.75584	1.51993	1.8191	1.53009	1.23529	1.28295	1.31519	1.05984	1.06385	1.56911	1.57689	1.36461	1.37095	1.11463	1.11029	1.46367	1.42653	1.24585	1.24635	1.05014	1.03913	1.28945	1.2124	0.927994	0.934176	1.01873
PCErespn	0.839203	0.845839	0.954156	0.976978	0.966595	0.96093	1.38192	1.38956	1.28706	1.25668	0.974903	0.971272	0.998871	1.32041	0.316228	0.316228	0.316228	1.39327	1.26507	1.4175	1.21788	1.4854	1.47414	1.51803	0.316228	0.316228	0.316228	0.316228	0.316228	0.316228	0.316228	0.316228	0.316228	0.316228	0.316228	0.316228	1.19577	0.963224	0.797729	1.18122	0.975201	0.792758	1.0662	1.04202	0.316228	0.316228	0.316228
TCErespn	0.839203	0.845839	0.954156	0.976978	0.966595	0.96093	1.38192	1.38956	1.28706	1.25668	0.974903	0.971272	0.998871	1.32041	0.316228	0.316228	0.316228	1.39327	1.26507	1.4175	1.21788	1.4854	1.47414	1.51803	1.30766	1.07014	0.881328	1.24788	1.0792	0.876704	0.316228	0.316228	0.316228	0.316228	0.316228	0.316228	1.19577	0.963224	0.797729	1.18122	0.975201	0.792758	1.0662	1.04202	0.316228	0.316228	0.316228
DCErespn	0.839203	0.845839	0.954156	0.976978	0.966595	0.96093	1.38192	1.38956	1.28706	1.25668	0.974903	0.971272	0.998871	1.32041	1.44205	1.43319	1.48145	1.39327	1.26507	1.4175	1.21788	1.4854	1.47414	1.51803	1.30766	1.07014	0.881328	1.24788	1.0792	0.876704	1.40156	1.20487	1.016	1.41634	1.19233	1.01842	1.19577	0.963224	0.797729	1.18122	0.975201	0.792758	1.0662	1.04202	0.316228	0.316228	0.316228
DCPrespn	0.316228	0.316228	0.316228	0.316228	0.316228	0.316228	0.316228	0.316228	0.316228	0.316228	0.316228	0.316228	0.316228	0.316228	0.316228	0.316228	0.316228	0.316228	0.316228	0.316228	0.316228	0.316228	0.316228	0.316228	0.316228	0.316228	0.316228	0.316228	0.316228	0.316228	0.316228	0.316228	0.316228	0.316228	0.316228	0.316228	0.316228	0.316228	0.316228	0.316228	0.316228	0.316228	0.316228	0.316228	0.897235	0.880112	0.897235
Acetate	1.07303	1.09642	1.12688	1.10578	1.16316	1.06574	2.56234	2.52427	1	1	1.15018	1.08398	1.04012	3.09547	3.20102	3.21564	3.25675	2.28982	1.94904	2.17129	2.37941	2.49623	2.50732	2.52202	2.62063	1.97811	1.40179	2.46647	1.95212	1.54639	2.40816	2.04714	1.52694	2.78961	1.93641	1.35549	2.83053	2.78489	2.89572	3.01484	2.80295	2.70298	1	1	1.15199	1.16628	1.21
Butyrate	1.33352	1.33352	1.33352	1.33352	1.33352	1.33352	3.13985	3.17675	1.33352	1.33352	1.33352	1.33352	1.33352	2.86067	3.10425	3.10254	3.15529	1.33352	1.33352	1.33352	1.33352	2.14829	2.14231	2.11373	1.43353	1.33352	1.33352	1.37682	1.33352	1.33352	1.33352	1.33352	1.33352	1.87469	1.33352	1.33352	1.60247	1.40006	1.3206	1.7351	1.38455	1.31222	1.33352	1.33352	1.33352	1.33352	1.33352
H2levelAvg	0.651857	0.64829	0.63579	0.675595	0.658373	0.653345	0.804575	0.792518	0.647508	0.673231	0.66022	0.705826	0.704674	0.661247	0.804958	0.842813	0.849599	0.596834	0.641277	0.572252	0.61824	0.706323	0.706905	0.719503	0.682486	0.651471	0.619995	0.658761	0.647209	0.63217	0.821691	0.700824	0.657506	0.821965	0.693079	0.695704	0.866655	0.896112	0.86263	0.927428	0.906709	0.922198	0.704106	0.698539	0.691654	0.68367	0.695544
Methanogenesis	0.718585	0.735427	1.21778	1.26313	1.23177	1.22107	1.22329	1.25412	1.68331	1.60816	1.36083	1.35794	1.40144	1.777	1.01055	0.981912	0.997047	1.62415	1.662	1.62486	1.75991	1.40863	1.4129	1.46687	1.66516	1.46441	1.31906	1.61368	1.49953	1.35777	1.48085	1.45995	1.28102	1.37276	1.45199	1.33689	1.66347	1.59281	1.59132	1.62749	1.60754	1.58396	0.847766	0.874171	1.38737	1.35047	1.34919
