# Supplementary material for: Inferring Gene Networks for Strains of Dehalococcoides Highlights Conserved Relationships between Genes Encoding Core Catabolic and Cell-Wall Structural Proteins
Source: PLoS One. 2016 Nov 9;11(11):e0166234. doi: 10.1371/journal.pone.0166234 (PMC5102406; doi:10.1371/journal.pone.0166234)
Supplement: S2 Table — (XLSX) [file pone.0166234.s004.xlsx]

## Sheet: Supplemental Table 2
Switch	f	rALL	Node 1	Description	Node 2	Description
If DCE (and all higher chlorinated ethenes, when provided) was available to be and was respired (1) or not (0)	0.782	0.751667	tRNA	Thr-1	DET0381	iron-sulfur cluster-binding protein, Rieske
	0.848	0.732948	DET0006	histidyl-tRNA synthetase	DET1386	hypothetical protein
	0.733	0.850504	DET0077	hypothetical protein	DET1535	reductive dehalogenase, putative
	0.665	0.877149	DET0077	hypothetical protein	DET0076	resolvase domain protein
	0.757	0.908902	DET0248	cysteine desulfurase	DET0772	hypothetical protein
	0.673	0.858112	DET0499	30S ribosomal protein S13	DET1045	single-strand binding protein
	0.892	0.918193	DET0564	ATP synthase subunit B	DET1263	DAK2 domain protein
	0.783	0.52837	DET0590	glyceraldehyde-3-phosphate dehydrogenase	DET1365	glutamyl-tRNA synthetase
	0.735	0.951206	DET0772	hypothetical protein	DET0072	phage/plasmid DNA primase
	0.758	0.968053	DET0874	hypothetical protein	DET0063	resolvase domain protein
	0.734	0.658015	DET1217	acetyltransferase, GNAT family	DET0721	hypothetical protein
	0.891	0.922575	DET1225	hypothetical protein	DET1417	formyltransferase
	0.837	0.950969	DET1330	acetyltransferase, GNAT family	DET1085	major capsid protein, HK97 family
	0.808	0.983107	DET1330	acetyltransferase, GNAT family	DET0530	glucose-1-phosphate thymidylyltransferase
	0.749	0.890807	DET1477	hypothetical protein	DET1366	hypothetical protein
	0.624	0.873171	DET1555	DNA-binding protein	DET0989	hypothetical protein
	0.907	0.780713		The EA feed rate over the final 48 hours		The respiration rate of DCE
	0.883	-0.227836		The respiration rate of PCE	DET0315	sensory box sensor histidine kinase
If TCE (and PCE, when provided) was available to be and was respired (1) or not (0)	0.96	0.879579	DET1477	hypothetical protein	DET1554	hypothetical protein
	0.901	0.951252	DET1510	hypothetical protein	DET0657	phosphoribosyltransferase
	0.742	0.755988	DET1565	iron-sulfur cluster-binding protein	DET1419	transcriptional regulator, AbrB family
	0.741	0.632352	DET1639	ribosomal protein S20		The respiration rate of TCE
If PCE was available to be and was respired (1) or not (0)	0.983	0.186772	tRNA	Cys-1	tRNA	Gly-3
	0.859	0.661585	DET0414	hypothetical protein	DET0165	ISDet2, transposase orfA
	0.619	0.929736	DET0944	amino acid ABC transporter	DET0946	AMP-binding protein
	0.898	0.925059	DET1041	PQQ enzyme repeat domain protein	DET1039	SpoIIIJ-associated protein Jag, putative
	0.647	0.804664	DET1235	hypothetical protein	DET1136	hypothetical protein
If DCE was detected above background levels (1) or not (0)	0.935	0.316903	DET0057	ATP-dependent Clp protease, ClpC		The concentration of DCE
	0.939	-0.720756	DET0128	cobyrinic acid a,c-diamide synthase	DET0299	transcriptional regulator, Crp/Fnr family
	0.757	0.854668	DET0530	glucose-1-phosphate thymidylyltransferase	DET0068	hypothetical protein
	0.772	0.566749	DET0610	hypothetical protein	DET0041	quinone methlytransferase, UbiE family
	0.849	0.811723	DET0840	adenylosuccinate lyase	DET0439	FtsK/SpoIIIE family protein
	0.805	0.842181	DET1345	tagatose 1,6-diphosphate aldolase	tRNA	Pro-2
	0.87	-0.681402	DET1430	hydrogenase nickel insertion protein HypA		The methanogenesis rate
	0.792	0.878628	DET1431	hydrogenase accessory protein HypB	DET1433	hydrogenase assembly chaperone HypC/HupF
	0.944	0.743392	DET1476	DNA binding domain, excisionase family	DET0981	tRNA pseudouridine synthase B
If TCE was detected above background levels (1) or not (0)	0.746	0.0324661	DET0022	hypothetical protein		The concentration of TCE
If PCE was detected above background levels (1) or not (0)	0.877	0.839254	DET1345	tagatose 1,6-diphosphate aldolase	DET1530	sensor histidine kinase
If acetate was detected above background levels (1) or not (0)	0.796	0.887327	DET0434	translocase	DET0435	ribose-phosphate pyrophosphokinase
	0.604	0.85325	DET0523	acetyltransferase, GNAT family	DET0231	hypothetical protein
	0.813	0.867144	DET0823	hypothetical protein	DET0534	diaminopimelate decarboxylase
	0.616	0.798196	DET1434	hydrogenase expression/formation HypD	DET1414	hypothetical protein
If an electron donor was being provided to the culture (1) or not (0)	0.841	0.775083	DET0616	hydrogenase maturation protease	DET1002	glycosyl transferase, group 1 family protein
	0.791	0.79151	DET0817	ABC transporter, ATP-binding protein	DET1566	transcriptional regulator, MerR family
	0.929	0.736108	DET1084	DNA packaging protein, putative	DET1070	endolysin, putative
	0.88	0.81946	DET1244	NADPH-dependent FMN reductase	DET1005	transcriptional regulator, ArsR family
	0.752	0.943674	DET1535	reductive dehalogenase, putative	DET1534	reductive dehalogenase anchoring protein
	0.903	0.776561	DET1570	hydrogenase, group 4, HycG subunit	DET1106	hypothetical protein
If the culture displayed inhibited growth (1) or not (0)	0.768	-0.604088	DET0046	GTP-binding protein, putative	DET1641	L-fuculose phosphate aldolase
	0.831	0.969985	DET0063	resolvase domain protein	DET1475	hypothetical protein
	0.86	0.899298	DET0111	[Ni/Fe] hydrogenase, group 1, small subunit	DET0112	[Ni/Fe] hydrogenase, Fe-S cluster-binding
	0.823	0.797501	DET0195	hypothetical protein	DET0143	arsenate reductase
	0.855	0.739254	DET0451	malate dehydrogenase, NAD-dependent	DET0115	ABC transporter, permease protein
	0.74	0.668367	DET0560	ATP synthase F0, B subunit		The total electron equivalents respired
	0.92	0.812271	DET0610	hypothetical protein	tRNA	Cys-1
	0.812	0.235192	DET0645	nitroreductase family protein	DET0588	hypothetical protein
	0.994	0.755262	DET1111	ATP-binding protein	DET0097	iron dependent repressor, putative
	0.724	0.872607	DET1127	hypothetical protein	DET1128	glutamate synthase, alpha subunit, putative
	0.712	0.409447	DET1162	transcriptional regulator	DET1234	hypothetical protein
	0.606	0.831273	DET1409	transaldolase	DET1129	imidazoleglycerol phosphate synthase, cyclase
	0.695	0.877945	DET1411	DnaJ family protein	DET0570	peptide chain release factor 2, frameshift
If the culture displayed inhibited growth because of DCE (1) or not (0)	0.96	0.919872	tRNA	Val-2	tRNA	Ser-1
	0.986	0.877727	DET0343	cell division protein FtsZ	DET0342	cell division protein FtsA
	0.937	0.703674	DET0383	hypothetical protein	DET1438	hypothetical protein
	0.669	0.728831	DET0441	excinuclease ABC subunit B	DET1037	serine protease, DegP/HtrA family
	0.95	0.904982	DET0591	hypothetical protein	DET0334	polyA polymerase family protein
	0.852	0.771825	DET0839	phosphoribosylaminoimidazole carboxylase	DET0607	hypothetical protein
	0.87	0.854667	DET0920	iron-sulfur cluster-binding protein	DET0921	hypothetical protein
	0.924	0.856669	DET1207	protein export protein, putative	DET0543	fatty acid/phospholipid synthesis protein
	0.959	0.803358	DET1350	DNA-binding response regulator, LuxR family	DET0922	twitching mobility protein
	0.887	0.316985	DET1446	excisionase family DNA binding protein	DET0432	DNA-binding response regulator, LuxR family
