# Supplementary material for: Inferring Gene Networks for Strains of Dehalococcoides Highlights Conserved Relationships between Genes Encoding Core Catabolic and Cell-Wall Structural Proteins
Source: PLoS One. 2016 Nov 9;11(11):e0166234. doi: 10.1371/journal.pone.0166234 (PMC5102406; doi:10.1371/journal.pone.0166234)
Supplement: S1 File — (TXT) [file pone.0166234.s005.txt]

New	NoDonA	NoDonB	FYE_A	FYE_B	YE_A	YE_B	HighAINHIB	HighBINHIB	Lact1	Lact2	LowA	LowB	LowC	But2	DCEAINHIB	DCEBINHIB	DCECINHIB	HalfbutA	HalfbutB	HalfbutC	But1	PCEHigh2A	PCEHigh2B	PCEHigh2C	TCEA	TCEB	TCEC	TCED	TCEE	TCEF	DCE2A	DCE2B	DCE2C	DCE2D	DCE2E	DCE2F	PCEA	PCEB	PCEC	PCED	PCEE	PCEF	H2B	H2D	CPB	CPC	CPD
CensEDRATE	0	0	1	1	1	1	1	1	1	1	1	1	1	1	1	1	1	1	1	1	1	1	1	1	1	1	1	1	1	1	1	1	1	1	1	1	1	1	1	1	1	1	1	1	1	1	1
CensSSPCE	1	1	1	1	1	1	1	1	1	1	1	1	1	1	0	0	0	1	1	1	0	1	1	1	0	0	0	0	0	0	0	0	0	0	0	0	1	1	1	1	1	1	1	1	0	0	0
CensSSTCE	1	1	1	1	1	1	1	1	1	1	1	0	1	1	0	0	0	1	1	1	0	1	1	1	0	0	0	0	0	0	0	0	0	0	0	0	1	1	0	0	0	1	1	1	0	0	0
CensSSDCE	1	1	1	1	1	1	1	1	1	1	1	1	1	1	1	1	1	1	1	1	1	1	1	1	0	0	0	0	0	0	0	0	0	0	0	0	1	0	0	0	0	0	1	1	0	0	0
CensPCErespn	1	1	1	1	1	1	1	1	1	1	1	1	1	1	0	0	0	1	1	1	1	1	1	1	0	0	0	0	0	0	0	0	0	0	0	0	1	1	1	1	1	1	1	1	0	0	0
CensTCErespn	1	1	1	1	1	1	1	1	1	1	1	1	1	1	0	0	0	1	1	1	1	1	1	1	1	1	1	1	1	1	0	0	0	0	0	0	1	1	1	1	1	1	1	1	0	0	0
CensDCErespn	1	1	1	1	1	1	1	1	1	1	1	1	1	1	1	1	1	1	1	1	1	1	1	1	1	1	1	1	1	1	1	1	1	1	1	1	1	1	1	1	1	1	1	1	0	0	0
CensAcetate	1	1	1	1	1	1	1	1	0	0	1	1	1	1	1	1	1	0	0	0	1	1	1	1	1	1	1	1	1	1	1	1	1	1	1	1	1	1	1	1	1	1	0	0	1	1	1
CensButyrate	0	0	0	0	0	0	1	1	0	0	0	0	0	1	1	1	1	0	0	0	0	1	1	1	1	0	0	1	0	0	0	0	0	1	0	0	1	1	1	1	1	1	0	0	0	0	0
CensSSDCP	0	0	0	0	0	0	0	0	0	0	0	0	0	0	0	0	0	0	0	0	0	0	0	0	0	0	0	0	0	0	0	0	0	0	0	0	0	0	0	0	0	0	0	0	1	1	1
CensSSMCP	0	0	0	0	0	0	0	0	0	0	0	0	0	0	0	0	0	0	0	0	0	0	0	0	0	0	0	0	0	0	0	0	0	0	0	0	0	0	0	0	0	0	0	0	1	1	1
CensINHIB	0	0	0	0	0	0	1	1	0	0	0	0	0	0	1	1	1	0	0	0	0	0	0	0	0	0	0	0	0	0	0	0	0	0	0	0	0	0	0	0	0	0	0	0	0	0	0
CensDCEINHIB	0	0	0	0	0	0	0	0	0	0	0	0	0	0	1	1	1	0	0	0	0	0	0	0	0	0	0	0	0	0	0	0	0	0	0	0	0	0	0	0	0	0	0	0	0	0	0
CensDCPRespn	0	0	0	0	0	0	0	0	0	0	0	0	0	0	0	0	0	0	0	0	0	0	0	0	0	0	0	0	0	0	0	0	0	0	0	0	0	0	0	0	0	0	0	0	1	1	1
EA_Type	1	1	1	1	1	1	1	1	1	1	1	1	1	1	3	3	3	1	1	1	1	1	1	1	2	2	2	2	2	2	3	3	3	3	3	3	1	1	1	1	1	1	1	1	4	4	4
ED_Type	0	0	4	4	4	4	1	1	2	2	1	1	1	1	1	1	1	1	1	1	1	1	1	1	1	1	1	1	1	1	1	1	1	1	1	1	1	1	1	1	1	1	3	3	1	1	1
Saturd_0_no_1_yes	0	0	0	0	0	0	1	1	0	0	0	0	0	0	0	0	0	0	0	0	0	0	0	0	0	0	0	0	0	0	0	0	0	0	0	0	0	0	0	0	0	0	0	0	0	0	0
EARATE	0.916760071	0.912528857	0.965258493	0.987850945	0.975942554	0.969388305	1.708269979	1.729937792	1.296969928	1.265393621	0.97526433	0.971188902	0.998874763	1.334412228	1.666388663	1.657155151	1.680924379	1.428951219	1.288751466	1.432273187	1.219710529	1.601049317	1.578525802	1.615972591	1.307751863	1.07020535	0.8814623	1.247750753	1.078935429	0.876631151	1.401563749	1.20486588	1.015999631	1.41633806	1.192331436	1.018422774	1.194897413	0.95989073	0.783754609	1.180422025	0.973203273	0.787357805	1.067105859	1.049171977	0.92290984	0.864690762	0.924182448
EARATE48	0.316227766	0.316227766	0.858693361	0.913280108	0.963237527	0.874185421	1.729151474	1.691135459	1.293917284	1.296669909	0.946182797	0.894580539	1.019394201	1.324061496	1.690688847	1.710588052	1.674590281	1.508153444	1.307133846	1.497898451	1.214302181	1.601049317	1.578525802	1.615972591	1.292048426	1.058127207	0.886021064	1.068300232	1.074202543	0.884920159	1.401563749	1.21726111	1.015581357	1.380227436	1.181495924	1.01812892	1.203046507	0.982118575	0.823904938	1.133768633	0.971279876	0.802724589	1.067105859	1.049171977	0.930160321	0.872318404	0.938373769
EDRATE_as_H2	0.316227766	0.316227766	0.316227766	0.316227766	0.316227766	0.316227766	2.383028122	2.383028122	1.585833175	1.585833175	1.309375522	1.309375522	1.309375522	2.030367479	1.983930277	1.983930277	1.983930277	1.585833175	1.585833175	1.585833175	1.885884095	2.383028122	2.383028122	2.383028122	1.890731768	1.557849637	1.298453556	1.890731768	1.557849637	1.298453556	1.890731768	1.557849637	1.298453556	1.890731768	1.557849637	1.298453556	1.627570297	1.341039162	1.11795347	1.627570297	1.341039162	1.11795347	1.333521432	1.333521432	1.296839555	1.189207115	1.296839555
Duration_hrs	1.897420814	1.897420814	1.897420814	1.897420814	1.897420814	1.897420814	1.897420814	1.897420814	1.897420814	1.897420814	1.897420814	1.897420814	1.897420814	1.897420814	1.897420814	1.897420814	1.897420814	1.897420814	1.897420814	1.897420814	1.897420814	1.487737826	1.487737826	1.487737826	1.769228408	1.769228408	1.769228408	1.769228408	1.769228408	1.769228408	1.622389603	1.769228408	1.769228408	1.769228408	1.769228408	1.769228408	1.769228408	1.769228408	1.769228408	1.769228408	1.769228408	1.769228408	1.56508458	1.56508458	1.706736837	1.706736837	1.706736837
EDRATE_Total_YE_and_ED	0.316227766	0.316227766	1.434189798	1.434189798	1.434189798	1.434189798	2.918428203	2.918428203	1.91715779	1.91715779	1.672072681	1.672072681	1.672072681	2.496008971	2.44148423	2.44148423	2.44148423	2.006278243	2.006278243	2.006278243	2.327929844	2.92273844	2.92273844	2.92273844	2.322932962	1.925690293	1.653954292	2.322932962	1.925690293	1.653954292	2.322932962	1.925690293	1.653954292	2.322932962	1.925690293	1.653954292	2.020262829	1.694274294	1.515324341	2.020262829	1.694274294	1.515324341	1.333521432	1.333521432	1.671044239	1.589763495	1.671044239
Net_growth_percent_per_day	0.997732079	1.0142669	0.974453945	1.104203284	1.070141129	1.066202162	0.939890287	0.933772285	0.82614726	0.878883376	0.771873833	0.756263207	0.827095227	0.316227766	0.316227766	0.316227766	0.316227766	0.855902039	1.01762374	0.937947117	0.796506596	1.025167852	1.091187814	1.073981148	0.693981326	0.78953633	0.726378051	0.787558303	0.847043539	0.825191617	0.695739311	0.805372244	0.78486563	0.688170415	0.81360321	0.748763418	0.842151187	0.993870084	1.061336828	1.006117406	1.010830441	1.062975979	1.067789972	0.972644341	0.668321425	0.316227766	0.654566444
Total_eeq_respired	1.471513416	1.497298106	1.713458736	1.745865801	1.72766875	1.715910349	2.445480029	2.464894704	2.296106074	2.227167181	1.734425294	1.723750482	1.790835797	2.370964034	2.217603044	2.216112375	2.277325092	2.499225519	2.257242771	2.534115578	2.142608524	2.07850536	2.064813858	2.131744292	2.061977954	1.6900979	1.389149595	1.965585064	1.706180481	1.385539676	1.857259641	1.744271877	1.460945085	2.056928165	1.735619615	1.470569295	1.969688522	1.596384715	1.318980499	1.949451631	1.614148724	1.311954238	1.558671081	1.497677931	1.187263572	1.201202213	1.201202213
Hydraulic_Res_time_days	1.585833175	1.585833175	1.585833175	1.585833175	1.585833175	1.585833175	1.333521432	1.333521432	1.333521432	1.333521432	1.585833175	1.585833175	1.585833175	1.333521432	1.333521432	1.333521432	1.333521432	1.351200155	1.351200155	1.351200155	1.333521432	1.028285594	1.028285594	1.028285594	1.333521432	1.333521432	1.333521432	1.333521432	1.333521432	1.333521432	1.333521432	1.333521432	1.333521432	1.333521432	1.333521432	1.333521432	1.333521432	1.333521432	1.333521432	1.333521432	1.333521432	1.333521432	1.364261602	1.364261602	1.520517751	1.520517751	1.520517751
Turnover	0.504049977	0.504049977	0.504049977	0.504049977	0.504049977	0.504049977	0.599419814	0.599419814	0.599419814	0.599419814	0.504049977	0.504049977	0.504049977	0.599419814	0.599419814	0.599419814	0.599419814	0.591577173	0.591577173	0.591577173	0.599419814	0.316227766	0.316227766	0.316227766	0.578247484	0.578247484	0.578247484	0.578247484	0.578247484	0.578247484	0.549670389	0.578247484	0.578247484	0.578247484	0.578247484	0.578247484	0.578247484	0.578247484	0.578247484	0.578247484	0.578247484	0.578247484	0.492692482	0.492692482	0.540571759	0.540571759	0.540571759
ED_EA_eeq_ratio_includes_YE	0.316227766	0.316227766	1.155987115	1.120237056	1.136852183	1.136852183	1.083564	1.069992146	1.094949862	1.034863107	1.194338368	1.194338368	1.161485072	1.078481282	1.092625737	1.077101184	1.131627701	0.962579995	1.067296444	0.960347418	1.050382611	1.164125447	1.180736007	1.153374916	1.181243628	1.227059117	1.355591909	1.15698303	1.216634378	1.362923474	1.129413338	1.145541502	1.23640145	1.149334824	1.158667887	1.233747443	1.122605739	1.215113694	1.425710386	1.137343967	1.19818033	1.414988787	0.963620981	0.980092508	1.271865924	1.3323929	1.270114553
SSPCE_nM	3.57531168	3.507352655	2.830493435	2.975838715	2.860287919	2.818288081	5.542870256	5.603485896	3.289198404	2.871311081	1.683755645	1.625328385	1.547567096	3.403369191	0.316227766	0.316227766	0.316227766	3.765283409	3.326682912	3.437591971	0.316227766	4.084904349	4.009005631	4.068354441	0.316227766	0.316227766	0.316227766	0.316227766	0.316227766	0.316227766	0.316227766	0.316227766	0.316227766	0.316227766	0.316227766	0.316227766	2.335750249	2.345241954	2.364076656	2.293509408	2.236006055	2.116038966	1.8675993	2.556376556	0.316227766	0.316227766	0.316227766
SSTCE_nM	2.592410494	2.780247936	2.165176932	2.369888345	2.092815665	2.098449299	2.672216667	2.788914085	2.672216667	1.979766633	2.266345693	0.316227766	1.513270573	1.939227448	0.316227766	0.316227766	0.316227766	2.206075429	1.933100025	2.164054204	0.316227766	2.214239005	2.288071859	2.277670456	0.316227766	0.316227766	0.316227766	0.316227766	0.316227766	0.316227766	0.316227766	0.316227766	0.316227766	0.316227766	0.316227766	0.316227766	1.761355239	1.788314206	0.316227766	0.316227766	0.316227766	1.117802064	2.42986496	2.893510005	0.316227766	0.316227766	0.316227766
SSDCE_nM	2.324027138	2.785085751	2.475439913	2.205583496	2.007707729	1.977661605	2.742481757	2.838149459	2.144314293	2.516826248	2.114742527	1.700737372	1.638703639	1.971250679	5.302552805	5.218495774	5.274464246	2.512896726	2.433538037	2.733816273	1.980813299	2.640501655	2.298071727	2.811946006	0.316227766	0.316227766	0.316227766	0.316227766	0.316227766	0.316227766	0.316227766	0.316227766	0.316227766	0.316227766	0.316227766	0.316227766	1.858764984	0.316227766	0.316227766	0.316227766	0.316227766	0.316227766	2.308301769	2.693258773	0.316227766	0.316227766	0.316227766
SSDCP_nM	0.316227766	0.316227766	0.316227766	0.316227766	0.316227766	0.316227766	0.316227766	0.316227766	0.316227766	0.316227766	0.316227766	0.316227766	0.316227766	0.316227766	0.316227766	0.316227766	0.316227766	0.316227766	0.316227766	0.316227766	0.316227766	0.316227766	0.316227766	0.316227766	0.316227766	0.316227766	0.316227766	0.316227766	0.316227766	0.316227766	0.316227766	0.316227766	0.316227766	0.316227766	0.316227766	0.316227766	0.316227766	0.316227766	0.316227766	0.316227766	0.316227766	0.316227766	0.316227766	0.316227766	3.200177634	2.5450076	3.200177634
SSMCP_nM	0.316227766	0.316227766	0.316227766	0.316227766	0.316227766	0.316227766	0.316227766	0.316227766	0.316227766	0.316227766	0.316227766	0.316227766	0.316227766	0.316227766	0.316227766	0.316227766	0.316227766	0.316227766	0.316227766	0.316227766	0.316227766	0.316227766	0.316227766	0.316227766	0.316227766	0.316227766	0.316227766	0.316227766	0.316227766	0.316227766	0.316227766	0.316227766	0.316227766	0.316227766	0.316227766	0.316227766	0.316227766	0.316227766	0.316227766	0.316227766	0.316227766	0.316227766	0.316227766	0.316227766	3.277037832	3.254964963	3.254964963
RespnRate	1.032342278	1.031338538	1.192883365	1.220691344	1.208180944	1.201396096	1.725551074	1.735501444	1.609800536	1.570983916	1.218824344	1.215029161	1.249462728	1.651355744	1.572566248	1.562900211	1.61552896	1.741491245	1.582337311	1.771977827	1.523350185	1.856318057	1.842813797	1.896005352	1.555081888	1.272619445	1.048441268	1.483827729	1.283175082	1.042956042	1.569390348	1.313867654	1.107906811	1.544607454	1.300252679	1.110328526	1.49609515	1.205160812	0.997732079	1.477417477	1.22007123	0.991898992	1.32862495	1.281861019	0.880111737	0.897234906	0.897234906
RespnRateInst	1.052520898	0.917141927	1.175524668	1.139732099	0.950981515	1.027743028	1.325865767	1.407248904	1.588653444	1.613242792	1.23202912	1.185726223	1.344748994	1.504057901	1.100739812	1.074353789	1.201893303	1.866270802	1.620860072	1.84673365	1.603857933	1.755839276	1.519931567	1.819097038	1.530086261	1.235290336	1.282951052	1.315190037	1.059837059	1.063847489	1.569105233	1.576887754	1.364613469	1.370947219	1.11463276	1.110291462	1.463665335	1.426531139	1.245851483	1.246349292	1.050142791	1.039129754	1.289452128	1.212398671	0.927994359	0.934175556	1.018725668
PCErespn	0.839202731	0.845838914	0.954156454	0.976977949	0.966594615	0.960930109	1.381915395	1.389558547	1.287061715	1.256677381	0.974902693	0.971271505	0.998870545	1.320410583	0.316227766	0.316227766	0.316227766	1.393272429	1.265065406	1.41750125	1.217883286	1.485400423	1.474137886	1.518032741	0.316227766	0.316227766	0.316227766	0.316227766	0.316227766	0.316227766	0.316227766	0.316227766	0.316227766	0.316227766	0.316227766	0.316227766	1.195768298	0.963223958	0.797729185	1.181217578	0.975201056	0.792757893	1.066202162	1.042021908	0.316227766	0.316227766	0.316227766
TCErespn	0.839202731	0.845838914	0.954156454	0.976977949	0.966594615	0.960930109	1.381915395	1.389558547	1.287061715	1.256677381	0.974902693	0.971271505	0.998870545	1.320410583	0.316227766	0.316227766	0.316227766	1.393272429	1.265065406	1.41750125	1.217883286	1.485400423	1.474137886	1.518032741	1.307662785	1.070141129	0.881328213	1.247878108	1.079200724	0.876704384	0.316227766	0.316227766	0.316227766	0.316227766	0.316227766	0.316227766	1.195768298	0.963223958	0.797729185	1.181217578	0.975201056	0.792757893	1.066202162	1.042021908	0.316227766	0.316227766	0.316227766
DCErespn	0.839202731	0.845838914	0.954156454	0.976977949	0.966594615	0.960930109	1.381915395	1.389558547	1.287061715	1.256677381	0.974902693	0.971271505	0.998870545	1.320410583	1.442049608	1.433185812	1.481446588	1.393272429	1.265065406	1.41750125	1.217883286	1.485400423	1.474137886	1.518032741	1.307662785	1.070141129	0.881328213	1.247878108	1.079200724	0.876704384	1.401563749	1.20486588	1.015999631	1.41633806	1.192331436	1.018422774	1.195768298	0.963223958	0.797729185	1.181217578	0.975201056	0.792757893	1.066202162	1.042021908	0.316227766	0.316227766	0.316227766
DCPrespn	0.316227766	0.316227766	0.316227766	0.316227766	0.316227766	0.316227766	0.316227766	0.316227766	0.316227766	0.316227766	0.316227766	0.316227766	0.316227766	0.316227766	0.316227766	0.316227766	0.316227766	0.316227766	0.316227766	0.316227766	0.316227766	0.316227766	0.316227766	0.316227766	0.316227766	0.316227766	0.316227766	0.316227766	0.316227766	0.316227766	0.316227766	0.316227766	0.316227766	0.316227766	0.316227766	0.316227766	0.316227766	0.316227766	0.316227766	0.316227766	0.316227766	0.316227766	0.316227766	0.316227766	0.897234906	0.880111737	0.897234906
Acetate	1.073030211	1.096421542	1.126877033	1.105783006	1.163163542	1.065740814	2.562344384	2.524269795	1	1	1.150178219	1.083976875	1.040119514	3.09546774	3.201024006	3.215636307	3.25674657	2.289823889	1.949042933	2.171291666	2.37941321	2.496234215	2.50732006	2.522024535	2.620626118	1.978113665	1.401786157	2.46646626	1.952124213	1.546394033	2.408164754	2.04714021	1.526942092	2.789609592	1.936406928	1.35549082	2.830531174	2.784892312	2.895724719	3.014841751	2.802953363	2.702980082	1	1	1.151989376	1.166279193	1.209999572
Butyrate	1.333521432	1.333521432	1.333521432	1.333521432	1.333521432	1.333521432	3.139850028	3.176745741	1.333521432	1.333521432	1.333521432	1.333521432	1.333521432	2.860667074	3.104253878	3.102535202	3.155291065	1.333521432	1.333521432	1.333521432	1.333521432	2.148288745	2.142313022	2.113734989	1.43353428	1.333521432	1.333521432	1.376817832	1.333521432	1.333521432	1.333521432	1.333521432	1.333521432	1.874692795	1.333521432	1.333521432	1.602472696	1.400058002	1.320595854	1.735096451	1.384545963	1.312224354	1.333521432	1.333521432	1.333521432	1.333521432	1.333521432
H2levelAvg	0.6518568	0.648290002	0.635790314	0.675594673	0.658372736	0.653344532	0.804574821	0.792518383	0.64750751	0.673230924	0.66021958	0.705825897	0.704673512	0.661247283	0.804958056	0.842812505	0.849599177	0.596833559	0.641277133	0.572251882	0.618239907	0.706323341	0.706904503	0.719502816	0.682486279	0.651471139	0.619995451	0.658761054	0.647209158	0.632170053	0.821690949	0.700823825	0.657506172	0.821964955	0.693078691	0.695704129	0.866655487	0.89611214	0.86263044	0.927427908	0.90670927	0.922197668	0.70410559	0.698538579	0.691653666	0.6836702	0.695543705
Methanogenesis	0.718584839	0.735427407	1.217782605	1.263129021	1.231766356	1.221071621	1.223292445	1.254122705	1.683310837	1.608156764	1.360827958	1.357936901	1.401438057	1.77700016	1.010551903	0.981912472	0.997047381	1.624145596	1.662001511	1.624856912	1.75990685	1.408626538	1.412895691	1.466865138	1.665162214	1.46441109	1.319064266	1.613676158	1.499528557	1.35777044	1.480845053	1.45995006	1.281024746	1.372762984	1.451987384	1.336894892	1.663467073	1.592807173	1.591316079	1.627491326	1.607544806	1.583963578	0.847765777	0.874171122	1.387369553	1.350472221	1.349187101
1_D2CL_Dysgonomonas.sp/Bacteroides	0.94035037	0.942686199	1.009852748	0.997259978	0.951098807	0.980319234	1.19474901	1.030779772	1.006293586	1.079534615	1.000115897	0.988204827	0.977684034	1.02044168	1.112646318	1.086651248	1.103673147	1.024797992	1.007332111	1.029979292	1.105531833	1.071345983	1.07658461	1.085920911	0.985684517	1.017092664	0.985948342	1.000232816	1.000333361	1.016493886	0.993894821	1.006634572	1.02084551	1.000244224	0.987874643	1.007130205	0.944867331	1.022362659	0.979789971	0.941171635	0.969360434	1.009995368	1.010652044	1.007874119	1.022653091	1.01692482	1.005187557
10_D2CL_Anaerolinea.sp.(Chlorof...	0.887628539	0.892712523	0.880912765	0.880519398	0.883763371	0.894554964	0.943786736	0.869867295	0.918174752	0.926022452	0.934202804	0.867515656	0.947743027	0.89420851	0.948044539	0.907020683	0.911101894	0.87821321	0.884712	0.840930283	1.031021342	0.961664904	0.951617063	0.994175937	1.02107988	0.985456489	0.998994922	0.969476141	0.968637299	0.955865793	1.050628687	1.016263049	1.003555166	1.025168277	0.986099063	0.96366458	0.993148574	0.933233289	0.966640752	0.981367621	0.906024006	0.95518702	0.978983966	0.965597121	0.935169579	0.892603747	0.896411779
11_DCL2_Syntrophomonas_sp	0.976221811	0.984396191	0.994669984	0.941914629	0.92763387	0.927865045	0.991107698	1.162600782	0.84521123	0.861254159	0.94212196	0.960240453	0.916570169	1.009571526	0.929566289	0.891101826	0.89702105	0.909981737	0.922509139	0.909946603	1.069692116	1.199791503	1.221726206	1.2066309	1.18072558	1.125670185	1.106926287	1.138883269	1.038987177	1.053129292	1.043423081	1.055360309	1.019921784	1.044489018	1.031860055	1.066793573	0.998063265	0.998428384	0.953177707	0.951394364	0.964566553	0.973205372	0.994078795	0.996016551	0.977649584	1.034112306	1.026957755
12_D2CL_Clost/Thermovenabulum.sp.	0.967184121	0.96659502	0.975364337	0.975376266	0.971349051	0.962303647	1.079824192	0.974712941	0.982198307	1.038652727	1.038488879	1.026515349	1.041893017	1.014446577	1.052703538	1.034170141	1.016498636	1.018796512	1.00418292	1.035928275	1.143124031	1.007245372	0.978589977	1.024065311	1.013205827	1.036494021	1.035904335	1.048789981	1.017874623	1.041982445	0.979771792	1.00026107	1.002405266	1.039301521	1.014280024	1.016636276	1.065015204	1.054770553	1.015447124	1.03164772	1.037354313	1.028165342	0.944291741	0.93036708	1.066454737	1.057829561	1.053560803
13_DCL2_Syntrophomonas_sp2	0.976488399	0.985159532	0.979076	0.925856682	0.902439387	0.908734659	0.970496182	1.195598768	0.841943481	0.837851227	0.921722996	0.938373328	0.902238964	1.003272007	0.913598745	0.88266655	0.873322222	0.901381027	0.930932436	0.916950108	1.103685586	1.206702163	1.230740801	1.204560705	1.193269513	1.117803967	1.097109284	1.143346252	1.035814117	1.022769537	1.04893697	1.051822967	1.019022156	1.065569932	1.011056747	1.055302824	1.021592922	1.019036522	0.988544219	0.937909478	0.974225278	0.979092814	1.002833047	1.000706668	0.947054756	0.988612067	0.987240074
14_D2CL_Smithella.sp.	1.001999766	1.00363255	0.982127954	0.988588676	1.006652236	1.036324342	0.966163878	0.985306502	0.984804516	1.01906841	0.965225517	0.963813218	0.980483986	0.998223662	0.988924787	0.996278829	1.006959332	0.969871104	1.007619272	0.979921304	1.050130315	1.004027242	1.029040617	1.045712798	0.997051021	0.965680519	0.982946504	0.9833796	0.967778199	0.95038701	1.049127516	1.026481638	1.009198349	0.988954651	0.908610074	0.943895781	1.132659157	1.055035497	1.101776666	1.241919779	1.078298714	1.154631212	0.973578126	1.034680093	0.960058531	0.906245745	0.867291048
16_DCL2_Carnibacterium.sp.(1470)	0.986040028	0.977487246	1.037856461	1.021375493	0.966797963	0.981804654	0.983629326	1.116414549	1.111135048	1.157860206	1.035950032	1.005064234	1.028387479	1.024771048	1.140366921	1.100315635	1.114484225	1.042935435	1.043167921	1.103586628	1.15815611	1.170494912	1.195516225	1.179647444	1.035414268	1.039614104	1.028778529	1.044212524	0.989130997	1.067271975	1.000814004	1.017672281	1.1860732	1.087295361	1.034776778	1.010948708	1.093851409	1.080025782	1.009987714	1.059602174	1.099270087	1.055165779	1.072202114	1.022427316	1.093289327	1.069720744	1.098809134
17_D2CL_Syntropomonad/Aminomona...	0.930586317	0.955918909	0.930059774	0.934199864	0.945685678	0.956278808	0.705808241	0.751356968	0.894683613	0.915620851	0.918782248	0.912753975	0.95242586	0.891685516	0.895065094	0.88874608	0.90450513	0.932669593	0.917403633	0.919497432	1.054170469	1.002201714	1.032879718	1.030721121	0.988810736	0.947462891	0.956544208	0.963868196	0.908925203	0.928993856	1.045103335	1.02259159	1.010043567	0.984625461	0.880232648	0.898001556	1.099599087	0.938610611	1.092542688	1.10873303	1.041667056	1.035198024	0.971602986	1.032888997	0.93883296	0.906701335	0.866976014
19_D2CL_Clost/Eubac/Alkalaphilu...	1.029885753	1.030143329	0.983118614	0.94278838	0.956356516	0.973075744	1.001262368	0.947926027	0.957965557	0.973484624	1.00081381	1.001012227	0.980726083	0.973076183	0.986620518	0.966819264	1.010350951	0.938743089	0.927510513	0.932340984	0.999030927	0.997218616	0.987422051	0.981203876	0.989251234	1.012109798	1.052663708	1.017054985	1.009194193	1.064619811	0.986546793	0.978075296	1.021298876	0.984110746	1.002082315	0.980759431	1.002257196	0.963710127	1.112516165	1.010126095	1.008140081	0.984479773	0.954517891	0.958350099	1.007390295	1.035094536	1.021612179
2_D2CL_Syntrophomonas.sp.2	0.947925084	0.953661225	0.955351029	0.975660216	0.994809003	1.007749687	1.056363628	1.033278361	1.067458377	1.119491044	1.014763948	1.022870998	1.019859357	1.001424562	1.000392934	1.005046778	1.005149855	1.018053592	1.008677052	1.02551325	1.120382639	1.052156259	1.074581227	1.079625872	1.031574848	0.975010639	0.983887544	1.020804662	0.980891237	0.977079424	1.052166974	1.020258891	1.033939333	1.030349698	0.941107239	0.967973402	1.181183366	1.121086504	1.141043154	1.234563684	1.125233618	1.21087012	0.976060678	1.03380324	0.954479986	0.908009016	0.881084374
20_DCL2_Clost/Alkiaphilus/Eubac...	0.961896382	0.966904729	0.96116713	0.963258376	0.968262834	0.969675064	1.014552069	0.954102906	1.003996717	1.083753222	0.985297387	0.956016123	0.989955029	1.001649088	1.031983156	1.043199024	1.043659575	1.016490936	0.988015077	1.015629428	1.098581957	1.057170329	1.071076572	1.083001828	1.052807855	1.020189657	1.062828979	1.071067829	1.072461235	1.019267123	1.055205507	1.031671984	1.017905934	1.030832453	0.963474518	0.991857511	1.112953568	0.993863941	1.104946157	1.233020847	1.054878297	1.10582756	0.984496772	1.03257794	0.956095813	0.931170743	0.891449473
21_DCL2_Soehngenia_saccharolyti...	0.965811353	0.972064309	0.978209909	0.993099716	0.99188577	0.997438976	1.071690726	1.061746398	0.975222433	1.063467467	1.018381585	1.043149962	1.037865928	1.060860945	1.036768369	1.07985621	1.089033815	1.063116954	1.043636074	1.090195073	1.163545593	1.111065513	1.122981804	1.105966356	0.999913903	0.943571886	0.950460467	1.01334302	0.992288798	0.932527732	1.04956421	1.012992336	1.012646328	1.02458839	0.886607602	0.944019423	1.153625457	1.017506893	1.132927182	1.21687148	1.062261054	1.138035775	0.977055036	1.036921993	0.951674754	0.908045814	0.870005912
22_DCL2_Clostridium_acidaminoph...	0.928337505	0.939732815	0.940466389	0.965833416	0.986895025	1.011864459	1.041069095	1.010691517	1.085642731	1.168413781	0.99726522	1.016899947	1.018164844	1.00234856	0.984920882	0.999000683	0.992848262	1.046866016	1.035119423	1.061558855	1.114394895	1.041761467	1.067609985	1.069832746	0.997055957	0.952912173	0.958835157	0.996844599	0.961423904	0.940973505	1.051415809	1.023116489	1.011169844	1.015788422	0.913935644	0.939318711	1.138391576	1.069587695	1.132159636	1.24086981	1.089454813	1.181761616	0.973685399	1.031831904	0.951906694	0.906521566	0.868198993
23_D2CL_Eubacterium.sp._A	0.930688086	0.942311906	0.929527772	0.952463662	1.044358878	1.108421753	1.027442459	1.026940197	1.017869468	1.188720628	0.993809899	1.075405118	1.025701836	1.053754564	0.870742516	0.91739945	0.875592371	1.063464297	1.049058329	1.082560165	1.218782264	1.177488674	1.194432892	1.193552995	1.018237998	0.971382854	0.98274309	1.057650504	0.967360843	0.932561697	1.047731716	1.014989057	1.003343108	1.053512343	0.935173298	0.977377483	1.129916516	1.059022923	1.091382875	1.074247817	1.065607511	1.139069153	0.975807235	1.03533924	0.968374633	0.915051544	0.921908189
24_D2CL_Clost/Acetovibrio.sp.	1.072420596	1.026777563	1.040071065	1.065755036	1.083065182	1.101295356	1.071288072	1.018033229	1.091805829	1.117470191	1.179328279	1.180840728	1.114516181	1.046219754	1.024044864	1.012151791	1.007685803	1.019349013	1.008498609	0.991260113	1.139247962	1.016442468	0.976803227	1.000590104	0.942971248	1.069641322	1.030682864	0.949016311	0.939328151	1.053306662	1.075785116	1.059590645	1.000237244	0.989987466	1.050975055	1.033885891	1.004207008	1.079734604	1.00889029	1.008033526	1.01689613	1.01760734	1.127170874	0.977035415	1.10450496	1.043153637	1.108825666
25_D2CL_Soehngenia.sp.(Clostridia	0.842725406	0.853304061	0.836577748	0.859790674	0.845947976	0.827005885	0.956415746	0.899667059	0.892608694	0.969379546	0.905477192	0.880685109	0.928127795	0.936588587	0.947917629	0.981387555	0.954533534	0.954515158	0.94487343	0.951016137	1.063365628	0.997786959	1.023430378	1.031506779	0.992901278	0.957929347	0.972724129	0.986730494	0.957884874	0.940439767	1.051924983	1.022934366	1.008029287	0.994577538	0.906322518	0.938453764	1.110294412	0.986878428	1.08224322	1.156141756	1.051597436	1.080539779	0.971386931	1.001334193	0.945947566	0.905206925	0.866532416
26_D2CL_Magnetobacterium.sp.(Ni...	1.039049673	1.029114506	1.03191209	1.011303353	1.00777346	1.050692039	0.997147644	0.858692384	1.313721719	1.586367212	0.954439495	0.921513168	0.960772438	0.883425065	1.12785091	1.110162616	1.122308866	1.082811368	1.117162487	1.110132097	1.027471395	1.062304754	1.074589801	1.105070165	1.02081288	0.980027241	1.037454546	1.009734598	0.961412313	0.987299224	1.047482515	1.028556737	1.041095477	1.024901297	1.001253982	0.990524723	1.127135236	1.132315926	1.207473294	1.136863835	1.177169358	1.220688784	1.097176864	1.108977138	1.046913476	0.96364193	0.979039876
27_D2CL_Bacteria/Dictyoglomus.sp.2	0.987155336	0.983071295	1.027750439	1.030822008	0.999430851	1.060939975	1.087062498	1.024346281	0.982300557	0.969154764	1.010966536	1.006403605	0.999480958	0.994195221	0.99021249	0.957953104	0.970550677	1.005065132	1.030625065	0.968446632	1.108576122	1.042293963	1.01983929	1.069452594	1.035470643	1.034403676	1.034866373	0.987828051	0.977747438	1.035136567	1.092959994	1.050231268	1.011841996	1.062110407	1.060110864	1.001137198	1.006533107	1.009038729	1.03719544	0.969052642	0.981633074	1.047683262	1.10692563	1.034989518	1.099237051	0.986374408	1.034219395
28_DCL2_Anaerovorax_sp.	0.952269176	0.941184743	0.991290951	1.039682223	1.027861723	1.046495536	0.867417033	0.986417908	0.96227071	1.086797898	0.984620402	1.055309585	1.000432888	0.972951113	0.899380719	0.926233322	0.917392927	0.994604991	0.983459979	1.001905057	1.143859199	1.091456015	1.10557435	1.099692882	0.988549501	0.941641586	0.95343529	0.975515274	0.944924926	0.931307287	1.052531521	1.022853922	1.00514642	0.985147357	0.882237852	0.930189203	1.116217308	0.994427874	1.097844398	1.143992125	1.055542741	1.090476745	0.973543393	1.034426571	0.952734715	0.905645105	0.865520348
29_D2CL_Anaerolinea.sp.2(Chloro...	0.873901035	0.882737919	0.869882646	0.87030511	0.870115391	0.888974143	0.889914102	0.811103038	0.952706268	0.968976447	0.907864235	0.835629061	0.92318199	0.861307257	0.928279852	0.898669683	0.903321851	0.88422552	0.880582942	0.850206113	1.024543373	0.986179601	1.001580961	1.026362702	0.99892493	0.963512385	0.978435836	0.971885525	0.944094226	0.93909642	1.048984802	1.017220697	1.005488028	1.007804304	0.964457131	0.963539113	1.061567319	1.008345951	1.065806822	1.075594797	0.981196623	1.089055348	0.983284997	1.004775444	0.919660697	0.903782976	0.885505289
3_DCL2_Bacteroides_sp	0.965582515	0.964088715	1.033843051	1.016259082	1.011594393	1.032936711	1.337179029	1.060387621	1.218847033	1.260089364	1.071201796	1.07157558	1.051170735	1.166813098	1.266601909	1.195453759	1.287469404	1.080579878	1.020743189	1.02197084	1.123005383	0.866344938	0.86198183	0.872737122	0.886195665	1.063015975	1.094401725	0.994987872	0.977287076	1.13268728	0.903183511	1.008839572	1.041464799	0.923510433	1.09197882	1.118648615	0.959061772	1.048466522	1.084950722	1.082485265	1.007380257	1.086301578	1.035913026	0.983686825	1.206454102	1.366227244	1.361322449
30_DCL2_Sulfuricurvum.sp.(Epsil...	1.207081447	1.174675183	1.134299911	1.143710702	1.157798326	1.195046218	1.05608949	1.069839322	1.047690042	1.033493658	1.058596907	1.137996373	1.056904659	1.07195246	1.354823923	1.278410578	1.337252744	1.283520182	1.333724477	1.353265324	1.105989058	1.103586441	1.066127183	1.093054921	0.981072457	0.934419074	0.994345856	0.97124359	0.911686592	0.989145709	1.049583333	1.020224198	1.09120858	1.05378039	0.984420877	1.032293453	1.134152562	1.08763477	1.173910338	1.187630443	1.147481505	1.231017883	1.134928741	1.156565866	1.01372468	0.959676676	0.95008582
31_D2CL_Deltaproteobacteria/Ana...	1.011293686	1.005194464	1.059432802	1.057118035	1.032335843	1.074668697	0.789024563	0.684170704	0.898470811	0.967655561	0.990831751	1.055394089	1.009214521	0.85669215	0.984809768	0.968990832	0.989655644	1.036300287	0.998812635	1.036641959	1.108885177	1.046162916	1.019841469	1.057192034	0.962976967	0.970107659	0.968116626	1.005140745	0.938566704	0.941457232	0.902639315	0.916675487	0.997278577	0.95372302	0.933737589	0.98495468	0.9982903	0.989218071	1.019143826	1.002051179	0.971661396	0.997562421	0.931454049	0.939012516	0.96496318	0.941315288	0.938760123
32_D2CL_Syntrohomonas.sp.1	0.94968584	0.956449413	0.955294249	0.970063985	0.994124164	0.998937477	1.043167561	1.008652327	1.049117275	1.097721114	1.010033429	1.013963652	1.011369931	0.986880534	0.988991905	0.996450937	1.001788746	1.021265938	1.006194103	1.02353536	1.127438609	1.058019172	1.074200725	1.08456201	1.017269062	0.988058986	0.999569043	1.021846292	0.975634856	0.975783096	1.046459025	1.016967121	1.026517086	1.030441759	0.940130764	0.967149922	1.190486386	1.124581344	1.129254353	1.240214462	1.127581681	1.209779565	0.973443924	1.037752629	0.950933698	0.907323895	0.878111838
33_D2CL_Bacteroides.sp.2	1.065907018	1.069995332	1.061165099	1.076053541	1.046110307	1.09952442	1.156817089	1.096159511	1.072606125	1.05031023	1.078699763	1.088213393	1.041619541	1.016204197	1.018343809	0.98360586	1.005116418	1.007902564	1.022876108	1.007861011	1.115614276	1.029219756	1.01351051	1.036832609	1.000683634	1.011573147	1.016129037	1.021560664	0.991476227	0.98411176	1.004409496	1.002135415	1.01238911	1.020569377	0.985354933	1.0087237	1.001284385	1.078810035	0.961197104	1.002607912	1.045267491	1.065349184	1.022287626	0.987613325	0.986929865	0.983846293	0.99353173
34_D2CL_Dehalococcoides.ethenog...	1.139002592	1.12000107	1.075075506	1.113189323	1.111208259	1.172853129	1.011238205	1.075184171	1.006068296	1.018614539	1.024297945	1.036252315	1.011655616	1.050065309	1.067669813	1.082628291	1.123515953	1.058028888	1.061975655	1.114265334	1.087606345	1.087474046	1.107408633	1.104141098	1.011865341	0.968455202	1.020272266	1.009915651	1.03830719	0.969509615	1.053875113	1.022419143	1.006821795	1.012945268	0.919578901	0.952772576	1.109460239	0.882970598	1.087653199	1.237938724	1.053773324	1.072595644	0.986981787	1.03796581	0.953545553	0.906995132	0.884270354
35_D2CL_Clostridia/Alkaliphilus...	1.055877413	1.041815271	1.028024254	1.049322584	1.066443994	1.11005004	1.011907635	1.006344946	1.025371516	1.102185134	1.040055077	1.041674465	1.02811181	1.027069073	1.043672196	1.06906422	1.097281804	1.055273472	1.038780329	1.083169536	1.145647924	1.102497595	1.122896636	1.124705406	1.017945454	0.97009473	0.998118669	1.030919286	1.014225331	0.95882956	1.048051129	1.014438749	1.015631029	1.019736424	0.94009248	0.963534052	1.138299212	0.985747924	1.109931465	1.243728365	1.058723183	1.153281696	0.983908756	1.035771602	0.951144453	0.910481404	0.9108122
36_DCL2_Spirochete	1.014765682	1.029526102	1.060946028	1.016619768	1.010284679	1.086900902	0.949605925	1.037441323	1.067525797	1.072117738	0.985458467	1.048948142	0.962639742	0.954882628	0.936829058	0.943452759	0.959444111	1.024152275	1.045701188	1.039525659	1.124184357	1.148939479	1.171688207	1.138792119	0.943007247	0.960913171	0.959885324	0.991064244	0.975364392	0.961806016	0.902935716	0.916107071	0.977143158	0.947393813	0.969594138	0.975439902	0.974687011	1.005225974	0.984115626	1.025623811	1.030291069	1.062385766	1.007241366	0.991461331	0.980410664	0.983290987	0.988478898
37_DCL2_Clost/Alkiaphilus/Eubac...	1.058799302	1.04216008	1.029228556	1.052024404	1.065959975	1.112230782	1.012376558	1.005009094	1.028274873	1.112377337	1.038915149	1.051269838	1.034207185	1.032921085	1.045884234	1.071515957	1.098946525	1.059428204	1.042912223	1.088297422	1.147272429	1.100596388	1.118915963	1.123048283	1.012685076	0.965552338	0.998337953	1.024666208	1.013001569	0.949707531	1.04862962	1.02987821	1.017896028	1.017044305	0.938852827	0.966456757	1.124527489	0.993633566	1.118311721	1.244657255	1.057771757	1.153260996	0.980131133	1.030971106	0.958880866	0.908919821	0.892967334
38_DCL2_Nitrospira_sp1	1.048410216	1.052761553	1.061111632	1.01434676	1.023688381	1.022135091	1.004232172	0.800970684	1.866431172	2.050467744	1.005806831	1.076303454	1.020608685	1.012998052	1.13999208	1.075737671	1.066382649	1.098885778	1.087393407	1.106948964	1.142361092	0.900641185	0.89424999	0.908308011	0.80675787	0.910847068	0.90611906	0.900222576	0.848758459	0.942139683	0.828029361	0.855425536	0.929011128	0.853163335	0.944305442	0.991327181	0.836948613	0.925405859	1.026477181	0.953211651	0.947850598	0.95861181	0.937934995	0.925812202	1.066515059	1.065937905	1.085931271
39_DCL2_Clostridia/Alkiaphilus/...	1.051556792	1.036804196	1.025422048	1.049299045	1.065093068	1.1050419	1.007335209	1.002709936	1.021012569	1.093622324	1.037322283	1.040591727	1.027070451	1.024718734	1.044122959	1.062521475	1.093159581	1.052784344	1.033272661	1.080862695	1.151840357	1.110959462	1.126996383	1.128202851	1.00937382	0.974195944	1.003430359	1.034906606	1.010827642	0.95362444	1.050303353	1.015871973	1.013886849	1.023828277	0.938011933	0.969441254	1.140189865	0.994463316	1.089081701	1.242531025	1.059462866	1.153836476	0.975649269	1.035059787	0.951043365	0.906526917	0.900826482
4_D2CL_Clost/Eubact/Alkaliphilu...	1.056923996	1.041351265	1.026544718	1.048959943	1.065001696	1.102622294	1.014026313	0.997331509	1.022299327	1.098734121	1.04228976	1.041309245	1.029998503	1.024482022	1.045527471	1.064569977	1.091534894	1.053253866	1.036745811	1.080019827	1.14648041	1.101865875	1.120841413	1.118365596	1.018405203	0.96669777	1.001142946	1.028408544	1.016762316	0.952505989	1.052015516	1.028806668	1.017322908	1.016330193	0.94576278	0.961017671	1.137428096	0.994273631	1.107812526	1.238104744	1.057605258	1.14909795	0.982349279	1.03486608	0.953516457	0.908908885	0.901787794
40_DCL2_Soehngenia.sp._a	0.955613825	0.964657788	0.970866933	0.985987277	0.985186392	0.982865752	1.062599587	1.041478473	0.975590048	1.050760767	1.01225951	1.027236879	1.031003564	1.050912306	1.026787963	1.066672427	1.078268889	1.049668412	1.025640881	1.072539417	1.161809696	1.113744038	1.121413642	1.101092945	0.991889487	0.94670693	0.960022672	1.025508196	0.992503668	0.927729205	1.04996293	1.013284687	1.00747599	1.027479956	0.883911582	0.945918919	1.164370643	1.018783112	1.104182314	1.242585542	1.070195314	1.142416483	0.975967484	1.040309503	0.952620456	0.910511084	0.86982763
41_DCL2_Smithella/Syntrophus(1400)	0.850471032	0.872740351	0.903259661	0.895103795	0.947067376	0.954785697	0.867408333	0.622700262	0.977675778	0.983783014	1.031641511	0.921516687	1.026664712	0.782199338	0.985899419	0.88410368	0.974980035	0.894704839	0.828480849	0.811973171	0.857117353	0.672834113	0.721439956	0.700139271	0.925287096	1.06321081	1.101677575	0.964259169	0.9813049	1.063682527	0.890822674	0.982655121	1.034476727	0.89201641	1.128072162	0.984707299	0.726829055	0.800623625	0.850869835	0.813073419	0.791613965	0.845252535	0.850056435	0.875605105	0.985671912	1.076475525	1.044600726
42_DCLE_Soehngenia.sp_b	0.75528385	0.781348429	0.770124525	0.782369394	0.778054116	0.808459719	0.901463654	0.709648913	0.910012702	0.848275015	0.902804339	0.775822376	0.902398758	0.758315722	0.943323244	0.916246603	0.995728424	0.865976876	0.908159052	0.865931282	0.966462397	0.925746311	1.006930581	1.025435969	0.976078692	0.92921088	0.952872879	0.947205766	0.909107313	0.902828222	1.044362329	1.014409534	1.035081719	1.019235599	0.951800487	0.883996234	0.97149382	0.823077703	0.979228736	0.928317906	0.870838872	0.837780007	0.894605286	0.93048244	0.837548425	0.851282837	0.81272944
43_DCL2_Smithella/Syntrophus(11...	1.049517802	1.05110411	1.083333743	1.079867387	1.110365978	1.09956298	0.972422731	0.874213919	1.064625585	1.057861057	1.106483371	1.160701012	1.11219416	0.969426295	0.964510972	0.873709027	0.935422053	1.008087904	0.959071846	0.981431545	1.024560956	0.827434818	0.799829062	0.814380793	0.891312173	1.043889644	1.061934272	0.957327325	0.986771058	1.062318275	0.934058023	0.987654112	1.039279363	0.908790305	1.103320309	1.041792407	0.983960602	1.042630081	1.035366399	1.030552035	1.025525148	1.048917093	1.038925585	0.988729297	1.132936357	1.170210841	1.185834249
44_D2CL_Syntrophomonad/Aminomon...	0.929014701	0.952825963	0.932332204	0.933635776	0.942251135	0.95150383	0.7097006	0.755004172	0.897124395	0.919979248	0.922666011	0.918457464	0.954340705	0.89202654	0.896246079	0.890351873	0.900174297	0.935709954	0.918858482	0.922946744	1.051532534	1.004157214	1.036829801	1.032860583	0.975626252	0.942628842	0.950878893	0.957892045	0.910233312	0.93027851	1.049446429	1.012873998	1.003662783	0.983225207	0.880320277	0.901338689	1.101884828	0.931985603	1.086743184	1.105010519	1.035339081	1.041268041	0.975474904	1.03480247	0.946979634	0.905579011	0.864074507
45_D2CL_Dehalococcoides.sp.3	1.023175494	1.029705028	0.992250121	0.994574407	1.002243723	1.029829987	0.979172488	1.019752094	0.971680292	0.982171756	0.944715723	0.94593016	0.963274611	1.016674122	0.992922917	0.995711144	1.010837888	0.966382943	1.006517054	0.988470805	1.029009029	1.008941086	1.043303719	1.05155627	1.002332232	0.947511285	0.965714741	0.967504251	0.962772101	0.938724658	1.056347117	1.016656764	1.003468819	0.986120536	0.886539538	0.927752585	1.109813765	0.879687848	1.086118133	1.224727367	1.054869736	1.046508294	0.975426703	1.037092003	0.951873246	0.905454932	0.865048943
5_D2CL_Bacteriodetes.sp.	0.992398128	1.003569162	1.030863954	1.04100175	1.026289869	1.085663164	1.071099584	1.06227857	1.08778096	1.104296235	1.027704094	1.050192882	1.015811073	1.016829765	0.980808797	0.976379147	0.989090423	1.005876885	1.010040811	1.022177423	1.131968792	1.041460792	1.051900327	1.043036099	0.989467066	0.96421189	0.969636643	1.002386844	0.951955951	0.945787026	1.052066205	1.024297209	1.006058746	1.008566133	0.914198512	0.977461033	1.112704207	1.075585244	1.053653312	1.119388966	1.053079437	1.145043961	0.978631008	1.03009966	0.992736585	0.918907959	0.954095806
6_D2CL_Clost/Thermovenabulum.sp.2	0.96578615	0.966828853	0.972624115	0.97622406	0.971485536	0.966267708	1.085632831	0.976824296	0.983790723	1.039947462	1.044421773	1.029715463	1.042083465	1.011297653	1.053066135	1.03567755	1.016194358	1.019909072	1.002556671	1.036012305	1.144185008	1.002691303	0.978819867	1.028055351	1.010023316	1.038436054	1.04386441	1.048352772	1.018067186	1.038695567	0.981043684	0.999570127	1.001735464	1.03954514	1.015412589	1.013735528	1.067124544	1.052894255	1.01620039	1.028172931	1.036571351	1.026883981	0.945833952	0.932854208	1.066686882	1.058477595	1.055312991
7_DCL2_Syntrophomonas_sp1	0.838285865	0.847020096	0.833567133	0.848156364	0.84520791	0.819912729	0.953447379	0.890770666	0.882546169	0.965789965	0.898588334	0.875469245	0.922994058	0.931801826	0.94438442	0.977511109	0.949490383	0.944647787	0.935921541	0.944314275	1.063134394	0.994873408	1.020112501	1.032138259	0.997332035	0.964012114	0.972600265	0.996890266	0.95987156	0.948117645	1.042765536	1.018220835	1.007229161	0.994711814	0.916071085	0.939973466	1.101050784	0.990011507	1.077191658	1.149496822	1.051021256	1.084981994	0.971944765	1.000682441	0.947402121	0.906350062	0.864539082
8_D2CL_Dehalococcoides.sp.2	1.146754103	1.121268307	1.079707532	1.118830806	1.115565439	1.182142173	1.033944236	1.097099413	1.013005446	1.007774615	1.041041785	1.048613544	1.023154033	1.057051825	1.077693199	1.090490483	1.127181463	1.057120886	1.069725248	1.120103375	1.084507398	1.077174279	1.103603419	1.097423026	1.042707908	0.955396348	0.989553883	1.020232649	1.049833725	0.970090905	1.054802982	1.018699413	1.007424844	1.008401601	0.925841496	0.946445871	1.109163631	0.877830873	1.094245122	1.229891441	1.056844188	1.066079193	0.992476193	1.036243841	0.956372084	0.910481307	0.889816888
9_DCL2_Nitrospira_sp2	1.038094967	1.026350643	1.032620129	1.011388278	1.001777937	1.050366764	0.999887041	0.864959279	1.321275758	1.594341113	0.955878824	0.922687206	0.960851868	0.88357225	1.130459642	1.112048038	1.119998801	1.085108085	1.119667414	1.114048856	1.030761449	1.062395818	1.075099743	1.104008982	1.030886405	0.981551298	1.030830525	1.008009203	0.965442706	0.986373339	1.052750666	1.022635763	1.040742242	1.029875597	1.005624374	0.996480863	1.124595611	1.129015603	1.181186024	1.130101888	1.17771906	1.220248256	1.095985983	1.115066007	1.041590037	0.967914434	0.973226228
70_D2CL_acetobacteriumkb1	0.960467713	0.952728339	0.949977352	0.955013062	0.970176613	0.969367748	1.049963391	0.994507595	1.001648067	0.990851985	1.05391756	1.037594584	1.032595609	0.994660907	0.999852503	0.990997784	0.992797066	0.976220915	0.980214337	0.989928178	1.141912454	0.986255483	0.953343965	0.992264184	0.958145159	1.00E+00	0.972368566	0.935427111	0.911327238	0.976985771	1.00469724	1.004266249	0.982996284	1.010588234	1.011949112	0.979234994	1.012674143	1.042090636	1.029779415	1.024936384	0.995411758	0.997754849	0.919600664	0.875288329	0.976723008	0.946757133	0.997363203
71_D2CL_bactkb11	0.967879216	0.956485707	0.985149229	0.983734227	0.94766316	0.96244859	0.967413399	0.893401473	0.917746282	0.952421465	0.983019782	0.93930674	0.968552575	0.917704679	0.991885787	0.967668668	0.976563986	0.957898735	0.930644341	0.939134954	1.05117595	1.031522691	1.062195454	1.066427099	1.014091208	0.982272938	0.995608224	1.014753222	0.976643697	0.972706761	1.048182438	1.020492642	1.006499838	0.994603322	0.929809499	0.981555196	1.261286823	1.180162603	1.301384234	1.24173064	1.237964424	1.268892917	1.014450562	1.037688737	0.999408762	0.928047343	0.925049607
72_D2CL_bactKB12	1.022388338	1.015078535	1.068197456	1.077693996	1.041712028	1.064352732	1.275980568	1.141026881	1.074534869	1.15128943	1.13255378	1.122865244	1.074828068	1.088204031	1.183784155	1.152248415	1.185798554	1.053591943	1.026519962	1.032297276	1.161519488	1.024880618	1.015356976	1.069353377	0.999701297	1.035925809	1.00342386	1.028167854	1.017049742	1.043680933	1.059906511	1.049185516	1.001888496	1.007803286	1.000910365	1.043715162	0.989713919	1.069455571	1.034152199	1.045549751	1.036573098	1.055872409	1.043440991	1.008483498	1.102249317	1.100616472	1.098619463
73_D2CL_bactKB13	0.905123677	0.921367254	0.944262457	0.945800657	0.945147154	0.984408737	1.061207677	0.952818376	1.037651291	1.157126676	0.94392477	0.913025847	0.96468281	0.972888844	1.031929322	1.051310066	1.06759223	1.003110535	1.021404831	1.006687187	1.070482073	1.016165534	1.058866872	1.069009111	1.032306074	0.965665806	0.993124456	1.042339153	1.021789397	0.975854235	1.052077145	1.015393254	1.005320885	1.018665334	0.932809744	0.951412124	1.105143053	1.003485889	1.11859752	1.188960502	1.060294106	1.137983162	0.977267796	1.03831322	0.95237101	0.90949945	0.867391862
90_D2CL_D2Archaealclonelibrary_Methanos	0.94572045	0.981990727	0.976431496	0.931863073	0.908394507	0.93433483	0.80725438	0.756364326	0.973485949	0.979689305	0.88126148	0.881218584	0.863847516	1.013142835	0.847609711	0.858307342	0.861763015	0.896231792	0.881179464	0.910818235	1.089520795	0.997110227	1.018109179	1.027245747	0.999531319	0.936882234	0.94337007	0.975431202	0.91461937	0.927352633	0.982273836	1.014420249	1.002888373	0.97972192	0.876674802	0.932954239	1.10967385	1.003244666	1.094027969	1.057610681	1.051903872	1.110859489	0.972649677	1.021801656	0.917622691	0.903972857	0.864337625
91_D2CL_D2Arhcaeallibrary_Methanospiril	1.007504478	1.028087785	0.991646453	0.954796096	0.952888838	0.974545975	0.955160162	0.89979066	1.047871059	1.002282518	0.95355559	0.933485437	0.96199363	0.971957769	0.921905666	0.896496226	0.932813455	0.954450447	0.951816949	0.961864858	1.103970119	1.030814611	1.051914216	1.046106096	0.982883393	0.937124593	0.94715894	0.968334271	0.952985129	0.930806626	1.055056873	1.016774806	1.006639427	0.983733392	0.93363596	0.874987229	1.163343107	1.039383614	1.118689382	1.237451747	1.094641014	1.170817331	1.012593364	1.035360777	0.951560308	0.903300267	0.922471712
92_DCL2_FdhA_1_MHU	1.02971291	1.029517218	0.993869108	0.916015399	0.955976198	0.965843924	0.988735764	1.140487372	1.060083997	1.27297283	0.994601505	1.026110334	0.982923134	0.97901986	0.979721232	0.984465732	1.014275206	0.943241679	0.944184786	0.953300677	1.17930817	1.211126732	1.255811122	1.256085682	1.18895811	1.2269657	1.080053361	1.214002106	1.240403209	1.06861792	1.071883182	1.121387583	1.02701953	0.999885412	1.007364161	0.998637635	1.315686388	1.092063674	1.560111179	1.020823674	1.216188004	1.112110484	0.966759959	0.969428841	0.985492968	1.01982243	1.019151566
93_DCL2_Hyd_MvH1_MHU	1.030394865	1.025012869	0.991252006	0.920448292	0.956419885	0.956979071	0.988129116	0.941259545	0.938751472	0.965400178	0.995300968	1.010932634	0.987455512	0.973402095	0.993832463	0.974912885	1.01387273	0.939235661	0.946275858	0.925937527	0.994168628	0.947157129	0.997771334	0.988528251	0.975883847	1.019012323	1.070039365	1.032904338	1.001353613	1.059391437	1.003018465	1.004820367	1.039783593	0.986648085	1.019134894	0.984193892	1.025614267	0.984410757	1.122222488	1.029224601	1.015169001	0.983965031	0.952855872	0.971542823	0.988071887	1.030579766	1.009944977
94_DCL2_NiFe_LargeSubunit1_MHU	0.87135869	0.864690816	0.8468902	0.832490444	0.739817584	0.749914752	1.002819998	1.14954683	1.286176636	1.25192111	1.123138902	1.053085041	0.993952109	1.151217647	0.976143458	0.909930466	0.794520169	1.110284017	0.914261291	0.981030866	1.099238772	1.139694178	1.107944543	1.110955576	1.210033934	1.251674289	0.970751364	1.240796222	1.220451575	1.04982153	1.139666428	1.165510734	0.897366113	0.958826814	0.949992529	1.008015579	1.657321024	1.489107119	1.839457743	2.012020542	1.897817753	1.460754769	0.930721836	0.845150982	1.460421191	1.305903923	1.403725537
95_DCL2_NiFe_LargeSubunit2_MHU	1.221947012	1.242194881	1.164404579	1.143428146	1.16519228	1.170866202	1.175508359	1.026924525	1.106539056	1.109542462	1.142582477	1.194916318	1.158417234	1.086727115	1.072946994	1.00776859	1.006064351	1.00028239	0.914122142	0.949555371	0.972434568	0.949283871	0.89478711	0.919087667	0.895857273	0.976093026	0.932842919	0.9177853	0.941843369	0.99184307	0.917275083	0.94570331	0.980645136	0.836282609	0.977526306	1.077698245	1.340410194	1.345751329	1.457463538	1.518189581	1.501206434	1.278365293	0.912228492	0.899477249	1.221570546	1.19258633	1.245794257
96_D2CL_DehalococcoidesKB1PCE	1.075501695	1.060093029	1.029921182	1.03017826	1.050839356	1.085903502	0.975672602	1.073071423	1.028350849	1.03855281	1.005056047	0.998428383	0.996399115	1.080436771	0.974603422	0.967530668	0.986127337	0.975880507	0.985722783	0.995863154	1.072595922	0.999648671	1.02594506	1.033160075	1.027376879	1.013278631	1.017196745	1.032273898	1.063616171	1.03202247	1.052033502	1.021578141	1.00998015	1.020503487	0.949207098	0.95107153	1.112218355	0.989724338	1.098153281	1.224392681	1.055345787	1.121982861	1.042372121	1.04038658	0.962004226	0.906474772	0.934719041
97_D2CL_DehalococcoidesKB1VC	1.003092894	0.98352059	0.981707549	1.004282938	0.998812003	1.050586289	0.96269496	1.036976508	0.967218361	0.935042312	0.959935038	0.94408587	0.983587626	1.000355519	0.916500862	0.91710751	0.935091939	0.921726145	0.963913604	0.910736694	1.042843379	1.024524129	1.031955048	1.049251597	1.005615078	0.967167404	0.981708381	0.976099435	0.982558286	0.974003613	1.054862026	1.027404022	1.009943619	1.011365679	0.934330705	0.919154188	1.109039101	0.998998421	1.091779328	1.138367757	1.052108665	1.097738394	1.028334254	1.036722141	0.979162154	0.906539487	0.917518004
74_D2CL_desulfokb11	0.902116981	0.900677912	0.919997659	0.92742912	0.925457754	0.914936428	0.93319315	0.853618274	0.912319039	0.945874542	0.938343687	0.908212961	0.958415357	0.912081229	0.976229717	0.939205794	0.917539329	0.898302508	0.84864568	0.845475789	0.985606279	0.853199763	0.854739715	0.901287656	0.984106423	0.9944498	1.005074045	0.989001928	0.982924503	1.012592545	0.934507217	0.954859596	0.939860572	0.934858282	0.988475278	1.007877738	0.903569609	0.932565999	0.887333252	0.903506872	0.906963463	0.914176373	0.957342983	0.937700952	1.010961423	1.028728029	0.978561741
75_D2CL_desulfoKB12	1.310973753	1.275948593	1.223718271	1.176188836	1.244334145	1.234662108	1.355313137	1.035965144	1.202135441	1.140331746	1.32543194	1.300844489	1.239796049	1.136242145	1.46165961	1.317643551	1.395229928	1.226645584	1.163749162	1.165698951	1.041871745	0.872501066	0.767998257	0.833361655	0.893510758	1.083799665	1.195738176	1.014411293	0.909630624	1.326315926	0.969005145	1.130899592	1.289235512	1.003734703	1.268536852	1.156149793	0.983814449	1.162727804	1.182772453	1.144126993	1.162166725	1.248257629	1.247342596	1.119961996	1.356850166	1.448966288	1.385950058
DET_De16S	1.070593596	1.065599512	1.046717563	1.027615603	1.008605324	1.040759714	0.966487459	1.034177112	1.030761679	1.017849139	1.000953918	0.985897439	1.008092114	1.044193526	0.992844391	0.996965301	1.002593679	0.999442021	1.011121884	1.029518405	1.076819037	1.065980497	1.095392205	1.080750422	1.012049945	0.978348637	1.006425951	1.006743348	1.019631908	0.98866699	1.052542028	1.017779719	1.007265598	1.018558825	0.935348943	0.931166233	1.106653289	0.916337916	1.119787379	1.231150202	1.055605531	1.0898328	0.998817311	1.038826434	0.951929477	0.906480367	0.877946104
DET_De23S	1.051890062	1.074932188	1.042531661	1.032360044	1.036900969	1.086941093	1.001262423	1.014694648	0.96782856	0.99754711	0.986213817	0.961705582	0.994025663	0.998716193	1.018395177	1.03132716	1.046265619	0.990631249	1.016126142	1.014255307	1.02290966	1.04887119	1.067211775	1.062367309	1.010971536	0.946168656	0.978620958	0.990187038	1.00399914	0.93881807	1.049179421	1.017194863	1.010694144	1.00369861	0.911916146	0.928213507	1.105175106	0.903243652	1.10028817	1.242521904	1.054975631	1.076025216	0.973751034	1.034513749	0.950916765	0.905455619	0.864543462
DET_De5S	0.90035806	0.900530387	0.850222174	0.825793271	0.82951753	0.861169279	0.836010862	0.83698041	0.901117105	0.799359648	0.794728683	0.695059855	0.861613489	0.797336873	0.890640481	0.925808046	0.925348814	0.79982245	0.921287179	0.832434362	0.963468737	0.981526226	1.030032591	1.036124319	0.994238936	0.944423857	0.959271547	0.959449725	0.920346415	0.931229994	1.05250175	1.018330754	1.003067102	0.982984444	0.91433826	0.848506122	1.105697971	0.786576599	1.078717578	0.971115964	1.00809185	0.922337706	0.975009656	1.03646436	0.950772725	0.906074278	0.8649603
DET_DernpB1	0.89455333	0.87431719	0.891049018	0.832422898	0.816033366	0.828327222	0.78570857	0.775812181	0.868861142	0.805015311	0.819153439	0.757748235	0.854799856	0.845663344	0.907991152	0.896695425	0.914897334	0.733300591	0.913044519	0.859923439	0.981301602	0.995678753	1.004077898	1.029942639	1.012172612	0.982417911	1.013048731	1.006935259	0.963880853	0.941441133	0.978455291	0.984046747	1.000626923	1.018271156	1.015052831	0.917110509	0.953592609	0.903949267	0.971979197	0.869212797	0.9104283	0.904982818	0.94849231	0.876554962	0.82376309	0.800381502	0.874527605
DET_DetmRNA1	0.854019553	0.888409393	0.875167822	0.879472943	0.83993534	0.897103717	0.859041944	1.030226689	0.981585434	0.926646823	0.861085088	0.822084732	0.941035619	0.975502079	1.017572021	1.06204455	1.058089923	0.850696941	1.063597625	0.936891106	1.035948493	0.995624237	1.110808802	1.053481612	1.045187359	0.946868194	0.960975793	0.98402568	0.952893583	0.932281938	1.052187622	1.024950966	1.010345654	1.036024876	0.935869213	0.940482557	1.04927448	0.822513654	0.9455213	0.885261053	0.850076221	0.809518597	0.976560381	1.033366376	0.788626531	0.786188609	0.844693522
DET_tRNA-Ala-1	0.843517452	0.87740562	0.886817117	0.886565612	0.892142458	0.892922885	0.928058395	0.836425096	0.773761091	0.765562302	0.813469951	0.807161548	0.853432137	0.778361663	0.974463392	0.967252662	0.990412119	0.802476107	0.837701008	0.838929774	0.793500411	0.944519383	0.982072429	0.980035555	0.950329752	0.939642508	1.088649354	0.971025294	0.988068702	1.060172538	0.931033206	0.902289787	0.986950927	0.920596087	1.118635051	1.107646592	0.919591651	0.916539551	1.016245033	0.915613246	0.942959544	0.982832359	0.990389434	1.002397085	1.048872574	1.091968641	1.075370745
DET_tRNA-Ala-2	1.031781438	1.054140128	0.979814328	0.971417703	0.999014762	0.989385219	0.983849652	0.821461888	0.91067906	0.898541469	0.886176487	0.919892071	0.927010688	0.877220286	0.976258919	0.936168206	0.980077788	0.858521308	0.854292754	0.868531028	0.798588862	0.846521558	0.832327613	0.834420456	0.858112019	0.88594753	0.959264257	0.849922258	0.868528291	1.011363495	0.815770251	0.867745085	1.005713898	0.835932173	1.039039948	1.10222239	0.86600952	0.965460922	1.080124943	0.864495583	0.971898091	1.086461545	0.974990084	1.017149546	1.040010722	1.077022402	1.042931001
DET_tRNA-Ala-3	1.004718142	1.024621348	0.941911389	0.942879294	0.990480774	0.962648214	0.989814773	0.829360577	0.889560912	0.897945212	0.911271234	0.926348821	0.941747295	0.870815425	0.996545137	0.930131934	0.969735956	0.859140397	0.850062504	0.861977029	0.805053945	0.866007269	0.862005356	0.873734481	0.886385348	0.979501944	1.109715375	0.922306348	0.942787504	1.110684817	0.86046374	0.911098799	1.041695815	0.846069984	1.092719501	1.122495495	0.996930946	1.096547421	1.195859514	1.127404017	1.092682839	1.140800016	0.981574141	1.028284171	1.067374054	1.130703642	1.106301529
DET_tRNA-Arg-1	0.967970508	0.984966812	1.114733675	1.046011703	1.044943859	1.039535868	0.881886937	0.877224155	0.864074326	0.823414394	0.813682218	0.840886461	0.868750927	0.853668433	0.834804626	0.887494171	0.853848872	0.915461502	0.946192664	0.94107523	0.928860605	1.071706385	1.091297531	1.117019911	0.962770143	0.956907761	0.966790078	0.964192352	0.969392966	1.009954041	0.961763365	0.943101676	0.920090868	0.976252204	0.94916004	1.18428464	0.90521211	0.885892742	0.953933518	0.899550137	0.884882092	0.914732566	1.024848978	1.010843965	0.980649825	0.966382565	0.991230401
DET_tRNA-Arg-2	0.954177429	0.977100949	0.922342573	0.900283798	0.943545761	0.951857213	0.959160537	0.77691363	0.840202721	0.837705019	0.794883153	0.803004857	0.872720195	0.812575949	1.015419339	0.998415254	1.014194704	0.835546756	0.839544093	0.849315946	0.767899856	0.859097547	0.898353614	0.919841907	0.874515327	0.970179744	1.110206012	0.925246074	0.951271553	1.130362212	0.860439052	0.944088125	1.052203055	0.882615674	1.097163594	1.107554582	0.935439716	1.045193463	1.138390214	1.006281884	1.055855059	1.132021908	1.042662603	1.057761124	1.069883763	1.10968065	1.108014134
DET_tRNA-Arg-3	0.949682227	0.97041185	0.916838057	0.890171679	0.936099128	0.93705227	0.853032696	0.730939038	0.84907207	0.865273432	0.841009322	0.879663472	0.883287773	0.830475274	0.998412441	0.960115588	1.008050436	0.828514885	0.857611158	0.823211799	0.757400418	0.818986821	0.841719546	0.850942045	0.875225474	0.949444651	1.083515623	0.894581142	0.938512494	1.078949059	0.857208204	0.921766568	1.068301953	0.863136714	1.137182955	1.066068222	0.87159602	1.029450673	1.069293262	0.890007097	1.012964843	1.189935693	1.022291851	1.077424707	1.147151714	1.164618561	1.178570977
DET_tRNA-Arg-4	0.940523671	0.95419745	0.876658965	0.882789039	0.929779839	0.911502345	0.931617589	0.784567894	0.869366985	0.860526562	0.850005018	0.840290019	0.878936371	0.810364878	0.94073053	0.881799363	0.93664	0.840328342	0.841961166	0.851193067	0.780240935	0.853147709	0.865288454	0.87376909	0.884696037	0.979597143	1.0846376	0.894668083	0.930720267	1.087834448	0.84580157	0.921990097	1.035928582	0.864864621	1.093213315	1.116213389	0.879220239	0.967930103	1.044859256	0.920378078	0.986784371	1.088484042	0.970619808	0.993805562	1.075637533	1.111880393	1.079979718
DET_tRNA-Arg-5	1.043736837	1.056380443	0.979730892	0.951715298	0.972439798	0.973630654	0.936728262	0.905739933	0.949888192	0.937522391	0.844091001	0.849462051	0.923262251	0.940544259	1.170516803	1.155153278	1.160838301	0.93761845	0.947310152	0.915817485	0.832761106	0.908403023	0.943088532	0.951470526	0.977979273	1.014346308	1.013824257	0.976890686	0.945430184	1.055930388	0.959786663	0.964546041	1.075259553	0.984668398	1.102725963	1.094788309	0.903236837	0.958388433	1.037936589	0.892253925	0.933175036	1.123920281	1.040543442	1.032764537	1.015832919	1.052613967	1.035895372
DET_tRNA-Asn-1	1.005641107	1.019117922	0.981003035	0.978799093	1.017972903	1.009397034	0.962243878	0.874708873	0.952563069	0.945680252	0.937593659	0.952931381	0.954574515	0.905468354	1.000721745	0.981083335	1.000629118	0.899966987	0.911516608	0.911237783	0.867399349	0.925493524	0.930601166	0.931577692	0.961646191	1.034420304	1.058156046	0.996412928	0.96937845	1.06830778	0.92972228	0.970348769	1.039992548	0.940635059	1.076063555	1.144064565	0.954503368	1.00756411	1.052137356	0.969650209	1.02506865	1.059037964	0.993113544	0.968062626	1.100353494	1.130192237	1.119176011
DET_tRNA-Asp-1	0.827659453	0.854999809	0.816599581	0.832746363	0.869866316	0.861450329	0.889518737	0.777921328	0.841942217	0.830185301	0.772233844	0.751586045	0.824253617	0.759170221	0.93135964	0.923816175	0.90500317	0.840954725	0.883875437	0.889532632	0.767764509	0.937267064	0.940796015	0.976308262	0.979830005	0.97294872	1.099446734	0.924742572	0.929128719	1.052583424	0.90835832	0.894739988	0.915566684	0.891689693	1.043062483	1.051814423	0.866057742	0.86840326	0.902719179	0.85676723	0.907311695	0.945064623	0.941904084	0.927245554	1.039275261	1.118139315	1.065625857
DET_tRNA-Cys-1	1.119936142	1.151442202	0.986394365	0.948167903	0.932282907	0.945312439	1.051327702	0.932806208	0.960300695	0.945223545	0.822398282	0.85727009	0.859347081	0.961021721	1.268545062	1.258673565	1.325554592	0.909887437	0.973117003	0.964402407	0.914295431	0.943729744	1.015557417	1.01338554	0.960800887	0.924339941	0.995825615	0.937301891	0.900179452	0.966620796	0.920313718	0.906383365	1.032750254	0.953449751	1.00421994	1.095545707	0.934888902	0.932641602	1.017776912	0.852306459	0.888748997	1.04711252	0.997408872	0.981812549	0.946642498	0.940368228	0.961638655
DET_tRNA-Gln-1	0.9175754	0.933612622	0.871839383	0.908426926	0.950575662	0.943119642	0.948106043	0.852701162	0.913734895	0.899370582	0.848117517	0.868122727	0.914979441	0.878211068	1.017420287	1.000106439	0.970108085	0.898155693	0.91898943	0.936090315	0.845101268	0.911987038	0.975699445	0.946890169	1.003692069	0.966568191	1.109321231	0.955194643	0.976056173	1.009621515	0.917958591	0.913303014	0.980663782	0.944566867	1.045291166	1.097302279	0.892404053	0.884976253	0.931004192	0.891773822	0.948033894	0.985765197	0.950350492	0.971207726	0.987782227	0.986282477	0.999274243
DET_tRNA-Glu-2	0.729333174	0.692196231	0.728737017	0.698591809	0.755238547	0.757641085	0.727270263	0.694988953	0.706837727	0.678728199	0.66422464	0.561033754	0.739047534	0.657608442	0.866626036	0.875232763	0.827816177	0.6833896	0.735761058	0.696188171	0.692320335	0.709774664	0.803698073	0.828217632	0.82699287	0.816347063	0.893223005	0.816539117	0.776040418	0.943171443	0.742870463	0.771582659	0.87393246	0.816664041	0.946232009	0.85012507	0.775851837	0.774979522	0.878721223	0.786471737	0.804764339	0.84294479	0.798935943	0.755425135	0.855382996	0.909879221	0.848237226
DET_tRNA-Gly-1	0.817066234	0.843279597	0.870211787	0.845743354	0.883058917	0.88885136	0.798982825	0.689338808	0.703426607	0.736682546	0.730752407	0.675308773	0.782402798	0.676345757	0.961248873	1.006821339	0.983159794	0.758021372	0.799009179	0.776901014	0.694795964	0.852710123	0.914631578	0.91219324	0.885161514	0.934979691	1.019757697	0.900114318	0.902757248	1.029652864	0.815475711	0.866350565	0.96936824	0.849468798	1.054175629	1.055590089	0.808960287	0.860584982	1.058724817	0.822553525	0.897927041	0.973697411	0.969732041	0.987808941	0.974644503	0.993911918	0.988751946
DET_tRNA-Gly-2	0.744142899	0.739647511	0.940071667	0.909680366	0.947225095	0.928106639	0.718640463	0.780506412	0.741714206	0.741006622	0.752066416	0.751354849	0.809036804	0.745978407	0.786306684	0.812962786	0.811460032	0.79137447	0.831604558	0.820469729	0.769108484	0.861897421	0.912989653	0.924771042	0.828160427	0.810524245	0.795556593	0.822595315	0.817264784	0.855764285	0.833434829	0.78624999	0.820089256	0.834559533	0.871894889	0.912926279	0.78805018	0.778888088	0.772086086	0.782820483	0.782313685	0.788089966	0.866618365	0.866919205	0.810696409	0.844599677	0.878593357
DET_tRNA-Gly-3	0.995191712	1.02468004	0.897039446	0.879274141	0.883848674	0.888259956	1.004134514	0.907728886	0.963481099	0.92343412	0.831009509	0.785920932	0.862351537	0.921273546	1.191563033	1.167869931	1.211833196	0.862342572	0.949382531	0.938069341	0.879580813	0.962447704	1.02808149	1.013560405	1.025885739	1.00994016	1.001263475	1.003431758	0.949375506	1.018204239	0.940622113	0.982160025	1.038358563	1.008222083	1.075264681	1.057257604	0.947939091	0.898289992	0.922613986	0.885397991	0.873552727	0.988669194	0.978414273	0.92728451	0.971179723	0.976338223	0.976321319
DET_tRNA-His-1	0.897803864	0.930043873	0.894241835	0.892321813	0.928024967	0.914614463	0.920919814	0.754958118	0.833285742	0.839888469	0.828372005	0.83402526	0.891654616	0.797565445	0.977955482	0.949203521	0.973621409	0.803886259	0.837809252	0.819469117	0.724084715	0.83006917	0.858803473	0.863254557	0.903322967	0.95519768	1.011077408	0.928686447	0.970545987	1.014375473	0.868604893	0.945257335	1.042249241	0.876678032	1.097866101	1.092253004	0.841434658	0.912521345	0.921816892	0.842291178	0.93041907	0.954104457	0.951975936	0.97517211	0.992713535	1.005169501	1.022879846
DET_tRNA-Ile-1	0.990200388	1.038060649	0.927707913	0.916453585	0.933649245	0.914189743	0.962576723	0.827051136	0.891686859	0.857857532	0.896074034	0.870484089	0.922450813	0.806116366	1.063370817	0.997464773	1.06147967	0.971300447	0.977740823	0.974925081	0.816745824	0.907340533	0.915290926	0.914250318	0.992991238	1.030796111	1.225473755	0.972919228	0.990294343	1.195515046	0.956008382	1.038912457	1.163851716	0.984120788	1.235781491	1.141178564	0.957057323	1.133421345	1.205884746	1.016545624	1.103284727	1.278950956	1.165032263	1.18884778	1.147258147	1.209747001	1.189070199
DET_tRNA-Leu-1	1.039530378	1.050146892	1.003370032	1.018281889	1.072458427	1.045808241	1.075456614	0.890393176	0.967160917	0.960974501	0.993659272	1.014840805	1.028170261	0.946299764	0.984144367	0.940163245	0.956198789	0.886223619	0.842759639	0.861039966	0.833126748	0.838659166	0.834817984	0.863439651	0.854060419	0.931414803	0.955131277	0.891901571	0.886661071	0.992281282	0.800624683	0.869960519	0.934236571	0.813054185	1.025126898	1.025254859	0.920771908	0.968960219	0.956916529	0.965165133	0.996348373	1.028617381	0.928207306	0.906953193	1.00584858	1.036310692	0.999854462
DET_tRNA-Leu-2	0.978179958	0.976356494	0.942074155	0.968839344	0.997855596	0.9848396	0.990481551	0.91063933	0.974974688	0.930650474	0.953010075	0.943819852	0.97913339	0.923184571	0.930056367	0.920933833	0.947217693	0.937334557	0.970882129	0.977104641	0.89389976	0.958867526	1.008453501	1.008395061	0.971556915	0.953305501	0.94336513	0.921288201	0.964559911	0.955107708	0.95976864	0.952508689	0.981315585	1.013606247	1.018324959	1.026915063	0.910833371	0.931140274	0.985664354	0.892654617	0.953578172	1.007491466	0.979227624	0.979181384	1.042829891	1.032624014	1.025014105
DET_tRNA-Leu-3	1.039094633	1.05624781	0.967032149	1.001069813	1.020598226	0.990443665	1.067378843	1.017267598	1.083962935	1.036876826	0.990021017	0.994854019	1.013721035	1.041330443	1.173567413	1.120346442	1.172010454	0.961841291	0.998684381	0.997788371	0.918507656	0.988588546	1.046277138	1.031301544	1.047088368	1.054585754	1.019359678	1.037397198	1.036560117	1.016403133	1.04498106	1.060048334	1.096608225	1.101827057	1.183698571	1.112078106	0.994208838	0.98537265	0.962897677	0.954168562	0.984961337	1.012906155	0.99146807	0.966611839	1.009207129	1.018270855	1.022554962
DET_tRNA-Leu-4	0.862474899	0.866408343	0.899698152	0.889157711	0.896931877	0.912035395	0.857790259	0.820757003	0.931427178	0.943826178	0.749466567	0.736062184	0.802169879	0.849790892	0.969117964	0.99441686	0.961645473	0.800780419	0.809929229	0.814862901	0.846291319	0.825627446	0.894051132	0.878303502	0.883514303	0.902342868	0.8963376	0.852474025	0.912393621	0.984157622	0.894173449	0.851393351	0.912209288	0.924118664	0.966192284	1.058751842	0.840685158	0.807169516	0.912082538	0.786771567	0.844848861	0.927209975	0.984408279	1.003025973	0.993698507	1.026113342	1.013361519
DET_tRNA-Leu-5	0.803245886	0.797611263	0.902862488	0.914710711	0.881936526	0.883287741	0.81887549	0.805078599	0.910364198	0.896684807	0.81033269	0.799692729	0.877289009	0.886246908	0.840155441	0.817691821	0.851324436	0.872900704	0.876447882	0.886267952	0.776909633	0.985751196	1.064623456	1.075997741	1.024768888	1.003605438	1.064611273	1.005389905	1.004548525	1.026042516	0.91559078	0.959974269	0.995284311	0.939380539	1.140727906	1.089674546	0.859797065	0.876461679	0.859994772	0.80755273	0.897889125	0.852897479	1.044216803	1.004689778	0.987642907	0.992227358	1.056476753
DET_tRNA-Lys-1	0.839011635	0.862832786	0.869181076	0.909118002	0.943066238	0.934900902	0.993654688	0.926557148	0.958966833	0.867842501	0.956056587	0.953514951	0.978698913	0.964371228	0.997061349	0.982293311	0.983138548	0.937749983	0.964761556	0.947806487	0.821236326	0.884966765	0.89627026	0.899544231	0.96984649	1.015021471	0.98203085	0.934270518	0.930711838	1.148040962	0.879600117	0.910963268	1.027110879	0.916494161	1.160064865	1.033946978	0.894870222	1.051183124	1.09339075	0.913477993	0.950451367	1.07314155	1.085549245	1.069703233	1.180292667	1.186930706	1.145265824
DET_tRNA-Lys-2	1.011462792	1.036194088	0.982215578	0.969829275	1.005851233	0.990598245	1.020157371	0.908628698	0.964668736	0.950541235	0.949870704	0.891240725	0.985994799	0.894839205	1.128206551	1.141313147	1.134968879	1.004573844	0.983230065	0.996382691	0.91032545	0.93378729	0.97057994	0.96336694	1.031074469	1.106396346	1.226053352	1.041847944	1.058978198	1.234172729	0.98885817	1.060164456	1.196512078	1.018147514	1.263072299	1.170593113	1.032381594	1.181542902	1.304906758	1.106167107	1.199546669	1.343232201	1.219918597	1.194324756	1.18732766	1.288841592	1.218994612
DET_tRNA-Met-1	0.878212337	0.884743018	0.899718037	0.903246975	0.923692116	0.919588575	0.963242915	0.813371412	0.799704621	0.784810373	0.836420177	0.801476435	0.878050973	0.753142426	0.912750333	0.926351372	0.934288473	0.744793236	0.799140843	0.764730597	0.717964865	0.770703718	0.796990547	0.801369343	0.843280537	0.918272239	0.971990748	0.874715023	0.894322592	1.021756898	0.813018273	0.841253012	1.071402638	0.832359945	1.026735461	1.081956118	0.865878976	0.945283278	0.987924833	0.808162226	1.015800404	0.9918196	0.964318677	0.980651096	0.980400827	1.02012685	1.008736771
DET_tRNA-Met-2	0.945867674	0.963843028	1.003271989	0.97626263	0.97925376	0.986826785	0.927811525	0.855881251	0.890753144	0.913304637	0.904988296	0.912975666	0.919497098	0.873028053	0.92365213	0.929709714	0.938209883	0.888730028	0.881991353	0.896971724	0.819894407	0.938365764	0.940249749	0.947059469	0.959690034	1.016473498	1.041299176	0.999563781	1.022504194	1.059250036	0.911107584	0.963800843	1.002226957	0.903974316	1.065705621	1.138935428	0.930527663	1.025171181	1.072078039	0.953307473	1.021484498	1.084343135	1.01296331	0.992412459	1.057797649	1.07786299	1.064121205
DET_tRNA-Met-3	0.826315542	0.843855597	0.803415797	0.812484325	0.870208244	0.865903688	0.879269542	0.720447946	0.800742463	0.881004311	0.747354583	0.727485295	0.803114134	0.728116962	0.926734526	0.868649314	0.908213006	0.797218281	0.801073987	0.835094596	0.701702359	0.791651027	0.832229244	0.863137733	0.893485863	0.98420023	1.122135311	0.961747265	0.980389464	1.134990116	0.824409018	0.933670529	1.170994958	0.860929474	1.063164965	1.10492221	0.802820099	0.886067393	0.991231879	0.816013548	1.014718593	0.980297307	0.97090032	1.027171929	1.085071109	1.183257403	1.137361498
DET_tRNA-Phe-1	0.986362699	1.008599181	0.971605411	0.956212639	0.944142679	0.924995542	1.023436032	0.9691003	1.006059485	0.972009394	0.942462782	0.871239969	0.942543577	0.988408189	1.207890303	1.172585148	1.212695326	1.004288843	1.042585221	1.056138475	0.901796473	1.108039709	1.140218638	1.146547076	1.064799584	1.017784246	1.025689998	1.016846603	1.015224068	1.02609349	1.014422165	1.046274236	1.101453243	1.067063251	1.086661327	1.160290645	1.004979343	1.033308162	1.065321932	0.997912472	1.01751107	1.127185537	1.085201025	1.067797112	0.987693909	1.052945122	1.026099052
DET_tRNA-Pro-1	0.938551979	0.948766766	0.886418946	0.871776783	0.930632079	0.951037866	0.813504692	0.741075819	0.823903837	0.796109485	0.8106341	0.848100717	0.824540822	0.740603977	0.888204307	0.907602507	0.926150084	0.812654869	0.86064657	0.79096187	0.724870889	0.77734142	0.787081706	0.7894997	0.827841606	0.851727033	0.859158678	0.804919654	0.839908928	0.941085591	0.826667696	0.811468442	0.942366193	0.859311935	1.085442077	1.038861708	0.81540436	0.982483415	1.043950039	0.823501575	0.909087846	1.142933014	0.886545067	0.892355544	0.944152155	0.931038221	0.969108765
DET_tRNA-Pro-2	1.04777297	1.06417191	0.949989796	0.972449485	1.021421227	1.016270721	0.986313801	0.783867983	0.912057121	0.929307516	0.905290941	0.936006655	0.969978444	0.876691355	0.986637284	0.938483047	0.972728123	0.83507531	0.813121971	0.809737767	0.776743547	0.739296489	0.735757782	0.759681503	0.773563666	0.894462432	0.942258706	0.813200554	0.850324547	1.033110792	0.747267738	0.80749202	1.002433917	0.770701349	1.019529973	1.07134037	0.900595052	1.022660028	1.147518743	0.968171684	1.034427609	1.128441668	0.873914082	0.905962512	1.058349114	1.104396829	1.068278443
DET_tRNA-Ser-1	0.782539546	0.791951066	0.776557368	0.765111538	0.804657559	0.852154896	0.866834564	0.664627936	0.756794456	0.770995287	0.644413687	0.699177525	0.705393541	0.700271647	1.024030142	1.008265187	0.999139358	0.696576424	0.738375376	0.723757493	0.687877495	0.73366263	0.797007948	0.791330131	0.876252034	0.89499913	1.070858281	0.868943006	0.896828973	1.041582338	0.810635244	0.811428433	0.916550463	0.814301212	1.035681134	1.053469632	0.742522868	0.828924253	0.928132928	0.777241707	0.817093704	0.96386037	0.904959156	0.968900734	1.039929812	1.120498966	1.048593704
DET_tRNA-Ser-2	0.720542681	0.675979769	0.688110204	0.650487539	0.740673525	0.754309407	0.678052822	0.547335525	0.653705603	0.623447001	0.591324302	0.53347982	0.703340635	0.574828078	0.830011624	0.802618465	0.830022732	0.603196303	0.639528988	0.566754047	0.490052803	0.652350371	0.678916787	0.734108335	0.840429313	0.857495504	0.929505734	0.824054306	0.833912577	0.945517905	0.744768396	0.838502829	0.906547922	0.84587405	1.043199969	0.882444481	0.71994268	0.749625906	0.820223253	0.633282458	0.760840427	0.831072553	0.78563545	0.711319602	0.802087421	0.828688563	0.792967455
DET_tRNA-Ser-3	1.057892279	1.075240205	0.982865727	1.023153137	1.078822578	1.050039597	1.049315299	0.906168972	0.990850463	0.959349007	1.004039019	1.035797728	1.056796077	0.954582194	0.976704076	0.935710952	0.953945539	0.901122184	0.885147422	0.885014402	0.841905638	0.818651076	0.797768357	0.800735904	0.843684852	0.923576072	0.95517138	0.877330441	0.870542948	0.96257169	0.810467548	0.860113218	0.965762445	0.842120371	0.996789552	1.100320361	0.930752715	0.987719827	1.046912166	0.997669791	1.043969611	1.039770795	0.887113633	0.833155324	0.980699865	1.02598254	0.987170537
DET_tRNA-Thr-1	1.035175196	1.058207958	1.037348486	1.006986001	1.006251293	1.000556304	0.899431644	0.913681718	0.879293075	0.896496041	0.842630817	0.843578251	0.876877667	0.89199706	0.987130314	1.003075805	0.991516334	0.959421198	0.988901221	0.995371212	0.959509375	1.060978356	1.045611331	1.073881993	0.995730339	0.925564089	0.935374926	0.998957302	0.954577032	0.947992494	1.053321068	0.974228402	0.992234457	1.065141827	0.970689948	1.025115509	0.999086	0.912266225	0.998068163	0.934987282	0.875796585	0.972399736	1.006093106	1.001415179	0.906676776	0.935294838	0.969346444
DET_tRNA-Thr-2	0.937318703	0.935116495	1.14074527	1.091563099	1.098853171	1.106063298	0.855602617	0.958930656	0.854050667	0.844938558	0.854498115	0.873162864	0.908434692	0.883382921	0.797645634	0.876598785	0.822513665	0.95803423	1.002054418	1.012775066	1.007441796	1.202198419	1.220662461	1.273378615	1.036998178	0.940016377	0.886601931	0.999444748	0.9781892	0.957808477	1.022777862	0.944376753	0.92096881	1.024443972	0.921493029	1.038584188	1.010396289	0.923316868	0.93543695	0.975903	0.914701662	0.965432608	1.06320771	1.073594669	1.000203026	0.958705694	1.015399174
DET_tRNA-Thr-3	0.862860722	0.886940372	0.951370734	0.950368863	0.945431248	0.909995062	0.90573181	0.967633393	0.956525061	0.88370012	0.854150079	0.852393746	0.912962867	0.893889743	0.883455936	0.844450166	0.915591544	0.990396127	1.062042471	1.032080669	0.985757003	1.10125653	1.147123186	1.125882918	1.011511142	0.998284639	1.115476682	1.007245178	1.003184372	1.024307985	1.044386224	1.017567453	1.01638726	1.061213354	1.117685079	1.067438517	1.057356736	0.944196418	0.95592149	1.028832362	0.935107577	1.046567626	1.011628881	0.990830911	1.047354804	1.045483724	1.042362374
DET_tRNA-Trp-1	0.960904702	0.975149775	0.927381466	0.917912504	0.91648332	0.910712847	0.992737519	0.970898198	1.025169855	0.989988822	0.91190189	0.862439111	0.924605624	0.98923946	1.192762184	1.157740494	1.203457079	0.938039316	0.978846705	0.979518509	0.899894673	1.009446636	1.059616376	1.043060691	1.042640926	1.037487422	1.018457088	1.045770818	1.005626703	0.987408228	1.022716535	1.041960404	1.080023669	1.088389246	1.066500351	1.141071061	0.949542569	0.914155078	0.927333696	0.905178382	0.894291385	0.973503558	1.012660078	0.982118538	0.944470169	0.948423541	0.966371824
DET_tRNA-Val-1	0.915232485	0.948690512	0.906955861	0.908326728	0.922042968	0.932731943	0.95341128	0.832297425	0.832974683	0.826481097	0.851018265	0.789112912	0.875316021	0.772975191	1.000707664	0.952762322	0.987630154	0.839922056	0.856619337	0.861535985	0.772806186	0.851769012	0.893043209	0.901764728	0.941902669	1.006698812	1.206704358	0.954255662	0.997927029	1.137401569	0.892588414	0.964390661	1.084048543	0.918616476	1.15136772	1.078841287	0.884691852	0.980042723	1.065406827	0.90325054	0.985116053	1.066402005	1.057883099	1.092741182	1.157711287	1.200548117	1.160678525
DET_tRNA-Val-2	0.79946744	0.821712536	0.781202141	0.775738215	0.792851642	0.800150033	0.864041783	0.704247463	0.791615258	0.786809765	0.690118111	0.693331604	0.746432682	0.681842991	0.924207297	0.860188523	0.910124504	0.769177012	0.777670145	0.803425937	0.717585582	0.814482967	0.823321354	0.829755778	0.903657878	0.961585707	1.136085257	0.908999852	0.939334198	1.096658292	0.835604316	0.926653773	1.037012183	0.848780417	1.09634487	1.100513704	0.825727825	0.889651496	0.993185996	0.829055323	0.907341988	0.984627215	0.975563769	0.984209684	1.061033162	1.125457528	1.084290244
DET_tRNA-Val-3	0.944889958	0.987989467	0.918357277	0.901303201	0.921787917	0.93016108	0.929126816	0.780215817	0.841851851	0.870819535	0.824985126	0.792168316	0.849260809	0.755228883	1.013359363	0.957850606	1.009182998	0.885348303	0.874228673	0.902033752	0.781760461	0.881638475	0.905136331	0.929469724	0.97694948	1.084120989	1.273442951	0.998851491	1.014067241	1.220432722	0.911674758	1.021475325	1.126445044	0.942139171	1.215907269	1.115076291	0.971181983	1.093109836	1.21701418	1.07172141	1.091943297	1.173220153	1.12303286	1.158889035	1.215538567	1.3003578	1.233094381
DET0001	0.883744494	0.854333656	0.991500512	1.022659905	0.94776952	0.893044881	0.827420237	1.229621963	1.269618336	1.325399229	1.147256759	1.196234516	1.18561878	1.428271709	0.981418213	1.075307969	1.027713531	1.469866066	1.445802118	1.490184339	1.226429295	1.453126639	1.412889597	1.449410426	1.471032833	1.374415531	0.971307638	1.442122455	1.452493363	0.991851813	1.41876191	1.482033725	1.197176661	1.262005885	1.058553342	1.246311411	1.35119295	1.257011463	0.793057906	1.386061968	1.178303238	0.953660221	1.178606239	1.137104015	0.926831403	0.805220948	0.98066061
DET0002	1.005479762	1.009582627	0.97906001	0.962121032	0.998692133	0.9856999	0.903254141	0.85065084	0.865819889	0.860383083	0.862429872	0.890084678	0.909399826	0.890401594	0.994643426	0.974969309	1.00626427	0.878697474	0.885578568	0.885924291	0.847485382	0.900443449	0.886359937	0.913413341	0.881062509	0.915621327	0.928323639	0.938106247	0.885811586	0.981037397	0.845810339	0.865376944	0.913237504	0.883833097	0.91624935	1.086713697	0.926757022	0.961012863	0.95842677	0.909871013	0.967535212	1.005031	0.944928473	0.925761003	0.938491888	0.96290598	0.940017561
DET0003	0.975721349	0.993590125	0.913815731	0.930751754	0.94150853	0.954639266	0.937023635	0.916218273	1.006207399	0.936798873	0.869591821	0.91397113	0.990179883	0.969884476	1.030055619	1.093464718	1.013006712	0.99963047	1.023614975	0.945674076	0.905823856	0.876634452	0.916317755	0.895524371	0.928495561	0.979675938	0.969621237	0.957190875	0.958150674	0.996564349	0.927858126	0.934101698	1.051504541	1.000521052	1.049473052	1.04768145	0.895867472	1.000064276	0.884259205	0.856899271	0.887009823	1.032264181	1.000503836	0.991193164	0.965169317	0.925604305	0.941943324
DET0004	1.104381168	1.105667609	1.074056134	1.113459441	1.070992649	1.105072066	1.188444664	1.283535085	1.259817055	1.225173655	1.072737191	1.038188703	1.033010308	1.241644353	1.054847683	1.184862516	1.188379729	1.206879896	1.158849651	1.23612845	1.30266997	1.352080253	1.342638012	1.340362253	1.245906094	1.190242503	0.999285689	1.323603394	1.148698861	1.014639768	1.224897959	1.200279808	1.121174384	1.210690186	1.036476367	1.035606428	1.111642418	1.129356073	0.962235733	1.056099412	1.087078742	1.023467582	1.181127928	1.18850421	1.294935057	1.126549065	1.155944027
DET0005	0.891923055	0.905665203	1.006994762	1.01680499	0.994494039	0.986630592	1.030668634	1.11878245	1.119480466	1.026132478	0.931477768	0.992715057	1.001017132	1.090768757	1.082421174	1.232408441	1.082272133	1.189765449	1.177817785	1.121750358	1.041268345	1.098876846	1.10729634	1.135927416	1.076756076	1.005572181	0.926034474	0.997033032	0.988056324	0.953160156	1.027906798	1.013736791	0.979020363	1.047773786	0.884027802	1.084148998	1.022477492	1.014040981	0.897837694	0.915919821	0.963233489	0.967027427	1.123200313	1.105372794	1.053690963	0.864801852	0.973695441
DET0006	1.126065531	1.117027906	1.123964055	1.050628451	1.071344321	1.106227959	1.055403852	1.079964818	1.163646754	1.115780923	1.002358983	1.075926967	1.054264424	1.103731264	1.047760283	1.041656349	1.017244913	1.06271902	1.084934349	1.052867542	1.094785127	1.048861235	1.04943524	1.085640552	0.95269299	0.965690074	0.912309521	0.928254057	0.949127898	0.996331569	0.99626228	0.934729794	0.94554192	1.021158473	0.91898847	1.064939723	1.023883371	1.044265062	1.073723993	0.943972126	1.012714499	1.098940741	0.951797698	1.002780181	1.003812641	0.958548555	1.005632758
DET0007	1.051376532	1.014961343	1.008538982	1.048146564	0.964586866	0.917040287	1.017027922	1.124208694	1.086689041	1.108104097	1.056639091	1.025340049	1.011718214	1.08547972	1.019632295	0.995825738	1.036890242	1.084271998	1.128303011	1.109026071	1.186897102	1.178188549	1.174191208	1.195110648	1.219362214	1.157424154	1.067582674	1.178495586	1.103065819	1.019101755	1.287577949	1.197217428	0.955707419	1.251734615	1.049655355	1.022209074	1.129084479	0.987846251	1.026536525	1.056301119	1.046746264	0.974649099	1.077424763	1.012373923	1.043868601	1.052972141	1.031962238
DET0008	0.879451352	0.857380998	0.867024133	0.879898487	0.866598557	0.879113689	0.815953998	0.991486914	0.963134759	0.930196922	0.88075631	0.889712908	0.861799037	0.999445234	0.922737498	0.915287598	0.906372045	0.919234187	0.929727666	0.921756352	0.870622694	0.902864772	0.87394454	0.85827733	0.921035529	0.922965286	0.925571877	0.906758734	0.971941398	0.93264308	0.862082569	0.913285058	0.837640056	0.898886795	0.840089468	1.066725851	0.95475973	0.897074279	0.754121914	0.906055236	0.87900254	0.841011058	0.897798373	0.919277421	0.767850831	0.776766352	0.806065181
DET0009	0.843702451	0.872373895	0.94824712	0.927527626	0.938537897	0.947643408	0.896356972	1.051928249	0.98107811	0.942943545	0.840462369	0.814033461	0.874738835	0.941376137	0.904335726	0.923071867	0.926893047	0.97701172	0.983821582	0.936719062	0.885997568	0.923462083	0.93301846	0.939128592	0.982183775	1.012923103	0.896227301	0.927045895	1.042268592	0.947359587	0.99732897	1.00019386	0.862579236	0.998307465	0.896472563	1.09159506	0.959928064	0.892078055	0.859292452	0.900355638	0.856755316	0.91812353	0.859929749	0.886216006	0.845265257	0.880429854	0.891336299
DET0011	1.01126495	1.016088095	1.005105817	1.057297889	0.898345478	1.021633183	1.000985565	1.164989217	1.028556771	1.112768947	1.004182436	1.026433453	0.979657085	1.111807258	0.983060471	0.983678416	1.107367316	1.07448268	1.107239684	1.137883701	1.254904735	1.26492161	1.309138404	1.336726304	1.296576409	1.11276781	1.027416015	1.286573388	1.154582703	1.038405073	1.223028226	1.152664103	1.029026603	1.186371143	1.007960931	1.022405201	1.232956698	1.041887013	1.019174688	1.010953402	1.02951955	0.98065384	1.083655594	1.046375965	0.994263975	1.019427136	1.005762974
DET0012	0.921502358	0.914677621	1.005758169	0.994825221	0.984646285	1.012461348	1.000944301	1.013804026	1.001347299	0.991415683	0.988873347	0.993969439	0.993842332	1.039755406	0.960443896	0.980516026	0.988265312	1.003782204	0.987512264	0.993759634	0.924993059	0.946230307	0.965444095	0.963648019	0.976803502	0.953624091	0.935262844	0.978945126	0.994749014	1.020182264	0.956212669	0.934940142	0.942732978	0.940554103	0.958533179	1.112439847	0.974465652	0.917967944	0.837960397	0.936216614	0.919547134	0.932037114	1.017960615	1.040592319	0.983101542	0.955004647	1.036322439
DET0013	0.903545116	0.886987959	1.018479436	1.010545031	0.978134605	0.991421476	0.870333037	0.9787885	0.953366683	0.951026589	0.94345035	0.96323949	0.944107344	1.005461336	0.857906273	0.917034744	0.903250448	0.972014131	0.954239431	0.948129913	0.900209914	0.905113198	0.899652706	0.895509282	0.948879825	0.942621031	0.822546036	0.995396328	0.980512649	0.971893447	0.941829627	0.882822611	0.912138286	0.926920902	0.926975162	1.079231803	1.001965717	0.984986533	0.930979202	0.970736614	0.958733236	1.016777753	0.963149377	0.958314185	0.847615001	0.793264839	0.916159121
DET0014	0.903749604	0.881430466	1.011759797	0.986533775	0.972816864	0.963803744	0.807527884	0.816940748	0.728481555	0.775159075	0.881310285	0.919846671	0.89263842	0.835137408	0.866687481	0.881838459	0.896143388	0.808817939	0.81064808	0.827250902	0.644801562	0.75521477	0.707411499	0.73487635	0.743365767	0.832599006	0.926584841	0.840744225	0.884527361	0.927130191	0.812104868	0.799302867	0.893959823	0.756275312	0.872972113	0.909566936	0.832413483	0.906192174	0.981887372	0.821572549	0.894162905	0.966061471	0.913139048	0.904928005	0.880802874	0.902467849	0.940012068
DET0015	0.975338297	0.998446303	1.014550377	0.991477286	1.000711	0.999288453	0.91714388	0.840586003	0.885353012	0.912193091	0.933989162	0.984898998	0.9708171	0.922092662	0.920072084	0.90749094	0.910725403	0.857926632	0.873858113	0.844536861	0.712103758	0.684239021	0.68571613	0.662169933	0.777482519	0.865647752	0.92015291	0.829897536	0.906847391	0.896816035	0.776173889	0.811782276	0.897715704	0.790933275	0.891972485	1.047281123	0.867096312	0.97303913	0.910911754	0.880594337	0.933832021	0.960672788	0.877135664	0.882267903	0.866709857	0.892008335	0.853742208
DET0016	0.85188403	0.847800408	0.855264053	0.846212077	0.85733654	0.874184493	0.856553196	0.855931898	0.966728802	0.895230161	0.851038223	0.828216827	0.901560349	0.953774808	0.885767503	0.88965123	0.920214551	0.914554197	0.938172648	0.92072722	0.861061348	0.812302927	0.853041451	0.826445899	0.957979095	0.964505961	1.022026724	0.961073218	0.917891383	0.959882442	0.857463466	0.906577282	0.92430979	0.872637985	0.969192397	1.049479771	0.928148227	0.968589689	0.896753333	0.909306031	0.922027148	0.908411023	0.857103925	0.836345701	0.907355458	0.939263511	0.91259699
DET0017	0.838311892	0.783378387	0.916123424	0.91614553	0.863634518	0.816237477	0.702327502	0.916087449	0.856088379	0.886495869	1.026096219	1.101449786	1.024543971	1.009398701	0.901894183	0.952481264	0.909525072	0.990048536	1.036075689	1.103859785	0.866278551	1.065324574	1.025431664	1.086267042	1.032536526	1.059770815	1.094519459	1.229400059	1.084601122	1.141223084	0.909478001	1.029675064	1.116658664	0.859593699	1.11098375	1.067155073	0.878712985	1.175223832	0.910145467	0.994518375	1.182989886	0.906118361	1.08717227	1.050220815	1.040599464	1.054087551	1.054810106
DET0018	0.873840655	0.818338187	0.959041698	0.970405776	0.908731294	0.869482529	0.739509843	1.009912607	0.956374403	0.991168251	1.135332446	1.187138644	1.097463212	1.091587385	0.978261724	0.998515692	0.966602867	1.058907125	1.061832693	1.162968987	0.925458488	1.126500099	1.051893822	1.091320084	1.04173173	1.094921707	1.119697051	1.232103463	1.111276895	1.134521829	0.94683223	1.069252406	1.15414856	0.913464845	1.13560443	1.04970929	0.928907224	1.225097799	0.891236384	1.049192172	1.229046653	0.908833025	1.067399587	1.032389419	1.013300993	1.024467062	1.04445486
DET0019	0.886642444	0.888103176	0.999323144	0.952551674	0.960770052	0.978294031	0.805407835	0.778211439	0.771876871	0.780417992	0.836204439	0.858046848	0.847363686	0.847973367	0.794098929	0.828019223	0.823069973	0.795882555	0.828490169	0.817977272	0.724738431	0.745998976	0.714900448	0.707627566	0.758258218	0.811475341	0.886506747	0.836231787	0.823751794	0.904209008	0.752017793	0.750246953	0.865187161	0.740008377	0.876605254	0.991751551	0.815252744	0.855912969	0.878604497	0.814573354	0.868246168	0.942748977	0.85426572	0.845876174	0.833067428	0.822193205	0.861403027
DET0020	1.132744942	1.175858047	1.039007291	1.048106127	1.101078068	1.102248321	1.092233927	0.904640345	0.985198445	0.983473526	1.030830309	1.01552233	1.080784059	1.016023922	1.043833391	1.038919575	1.011935071	1.071502905	1.128932917	1.06267097	0.980719052	0.844187364	0.819615123	0.893946921	0.942048906	0.950136602	0.886111268	0.903129861	0.955496559	0.922227066	0.989578279	0.930212873	0.882421526	0.954469743	0.907340119	1.069667524	0.932148736	0.981759395	1.004794864	0.877671214	0.954003661	1.085906006	0.886617393	0.922558026	1.019374981	1.023035151	1.012993223
DET0021	1.142228797	1.163431146	1.082441911	1.075776934	1.097337711	1.101738205	1.127783623	0.945613553	0.966201026	0.987749757	1.064687659	1.089020625	1.0697851	1.011471302	1.090633134	1.074747639	1.063389291	0.942404587	0.904143471	0.925286504	0.863294626	0.842317255	0.812613127	0.81517889	0.867071713	0.940943374	0.958296776	0.918574223	0.957497555	1.029398805	0.878248446	0.878316615	0.988873332	0.879536238	0.999016533	1.110043646	0.910689274	0.979901166	1.081611797	0.89576306	1.005580072	1.063202666	0.913524037	0.951547248	1.075944328	1.109967085	1.073159686
DET0022	0.878956284	0.869069696	0.991856499	1.007691201	0.977571321	0.978911328	0.867190092	0.953946949	0.882004554	0.93528747	0.9783478	1.018356669	0.982629579	1.019944041	0.845853404	0.867753509	0.879573303	0.986785757	0.978504106	0.976143399	0.850944667	0.935277986	0.926486272	0.931095525	0.950443107	0.941706848	0.936069766	0.932384663	0.991991678	0.958705852	0.967044372	0.906704644	0.951778807	0.922464371	0.967396732	1.124006176	0.992093448	0.984510807	0.887249573	1.006517149	0.996462718	1.064647915	0.96195592	0.93676063	0.887021497	0.858964665	0.93504521
DET0023	0.903481276	0.889177076	1.029612971	1.02052536	0.976603731	0.97501297	0.669836434	0.617811148	0.547066851	0.628156846	0.888557701	0.890148112	0.929917965	0.795031941	0.95486049	0.99129825	0.950541794	0.801531765	0.821087722	0.774399928	0.631240862	0.686421613	0.717211171	0.754115554	0.757735415	0.947176026	1.02247916	1.045964883	1.035534139	1.122252587	0.73017326	0.789788437	0.975269039	0.776696178	1.010263724	0.90568425	0.798029164	1.054123258	1.157873903	0.7677577	1.16632282	1.13049423	1.077675046	1.16698132	1.125539063	1.011367789	1.047985459
DET0026	0.920188207	1.061838818	0.887839668	0.973754171	0.970427856	1.004797518	1.050592107	1.215278745	1.003429579	1.078992241	1.163626877	1.036886563	1.12875625	1.144414828	1.14399688	1.228670921	1.235188994	1.198123186	1.105392708	1.198971139	1.082467298	1.257262752	1.178736512	1.215169324	1.16438007	1.089513124	1.005589751	1.14685682	1.12635024	1.17075181	1.175045241	1.176338204	1.235923812	1.106303406	1.25726492	1.096118297	1.149116065	1.141598734	1.012511194	1.037222718	1.163758655	1.069958209	1.307464585	1.246775527	0.983872772	0.934110011	0.964064593
DET0027	0.994322154	1.017695813	0.926106775	0.942044869	0.917126501	0.920910977	1.041025434	1.109306534	1.077755033	1.047622921	1.042168766	0.994739312	1.026644442	1.072786963	1.07421178	1.149921534	1.095915654	1.049476021	1.021336407	1.042684521	1.054588213	1.098214992	1.117787625	1.103526698	1.104970811	1.058568205	1.078981384	1.108207074	1.058731429	1.083825043	1.070800161	1.084592459	1.113742209	1.083403059	1.123064595	1.125592055	1.077720985	1.077879357	0.928958363	1.031721765	1.061358674	1.068826424	1.067907947	1.040172049	0.886149643	0.971580167	0.958018762
DET0028	0.915304247	0.93720159	0.968794375	0.940475303	0.933573528	0.935276761	0.895520858	0.919528995	0.940109191	0.872602379	0.931767618	0.879055587	0.937800608	0.917292093	0.860623701	0.93740058	0.892254995	0.934594354	0.957040829	0.928632798	0.923715025	0.865910507	0.885351458	0.862271164	0.945109836	0.90418859	0.988539854	0.956621011	0.924400908	0.935615968	0.933303484	0.965309656	1.022080044	0.937078447	1.050914364	1.054826579	0.892045261	0.891884192	0.977919661	0.85049974	0.869578796	0.95406512	0.991086655	0.945034098	0.849245836	0.82915537	0.904614184
DET0029	1.029507228	1.023212025	0.996198649	0.980006314	0.987508282	0.981266381	0.981477391	1.110713768	1.107321083	1.09985815	1.002234533	0.99800476	0.978309891	1.053574089	0.99540935	0.988012414	1.015096265	1.099190503	1.109992003	1.127373191	1.386711375	1.237360396	1.333403597	1.284345087	1.261464906	1.136240411	1.083299437	1.205066871	1.258606002	1.054420936	1.157390353	1.227820421	1.042779429	1.221745205	1.012973694	1.000980768	1.237008783	0.996251106	1.050417131	1.004421045	1.009718297	0.968855483	1.014271795	1.03291463	0.997669962	1.021209254	1.035802134
DET0030	0.819607893	0.771089744	0.975026593	1.004974294	0.955368374	0.966255958	1.029728047	0.999217691	1.080443965	1.005466247	1.011369249	0.981316427	1.007386316	1.066767294	0.984238597	1.047600936	1.008632312	1.153126482	1.22028912	1.168179555	1.030038796	1.005343596	1.0470703	1.015077103	1.071763746	0.9554903	0.938685271	1.025307105	0.980031229	0.898559483	0.990220165	0.953294629	0.950248086	0.97521193	0.90182782	1.022487807	0.990049386	1.0246736	0.798972942	0.880729836	0.895291479	0.981372343	1.015927638	1.029275659	0.881862994	0.828164984	0.887041442
DET0031	0.866702759	0.893489162	1.042542791	1.065436554	1.031604242	0.983393442	0.932034463	0.9396497	0.875626388	0.878339833	1.028878837	0.97781664	1.021144965	0.909258442	0.857139007	0.963663221	0.867813665	1.063148355	1.071726916	1.066363467	0.932302114	1.00257369	1.027885667	1.021644044	1.06460506	1.025319485	1.094946293	1.05752417	1.090351654	1.069662239	0.989696197	0.992851877	1.062218949	0.979022519	1.11174006	1.105711501	0.980714673	1.006477577	0.893192591	0.970645983	1.030123018	0.954647982	1.161759291	1.173301376	1.135380953	1.047146673	1.134729786
DET0033	1.188932611	1.213996444	1.137699768	1.100587054	1.098519107	1.130569541	1.168516401	1.171244543	1.181839924	1.191204812	1.072768345	1.087313322	1.084299835	1.209066326	1.100608505	1.240797966	1.150889393	1.267081331	1.305971996	1.337383035	1.213466568	1.276270571	1.260460381	1.324562513	1.17699784	1.153179249	0.952193003	1.181756769	1.180051152	1.029140322	1.104632562	1.153799402	1.059117708	1.122879666	1.015010502	1.068681548	1.11474977	1.143469728	0.993811398	1.130820002	1.107154996	1.016797443	1.059371342	1.081897846	1.146411754	0.958706902	1.053057594
DET0034	1.081651464	1.089466857	1.05454723	0.995702692	1.031900188	1.051440547	1.057873376	1.041588531	1.054924516	1.082331058	0.969614626	1.002675709	1.011598753	1.041280382	1.003779878	0.990821665	1.069897797	0.979266987	1.032718314	1.038816583	0.995405752	0.893532469	0.898010732	0.915899748	0.919990889	0.941865878	0.942301881	0.96874384	0.911972116	0.945511863	0.857117053	0.91332585	0.917063936	0.917107184	1.007157567	1.007657623	0.830924084	1.052349216	1.025005019	0.901784856	0.946891127	1.046635187	0.84978093	0.967250559	1.001470893	0.942665898	1.023190606
DET0035	1.189586673	1.200983766	1.131380191	1.100728062	1.138855413	1.148548868	1.133822155	1.003148658	1.13122718	1.076554283	1.100237688	1.169464416	1.142053926	1.045755668	1.109712655	1.041416787	1.011765508	1.111051797	1.13517388	1.114090099	1.038872134	1.032846394	0.991759147	1.034485854	1.010073157	0.928006384	0.879610009	0.920645817	0.933510359	1.009825527	0.992708607	0.956997506	0.969519902	1.022446116	0.968338571	1.043004449	0.973679624	1.066627664	1.187651438	0.978357398	1.115881552	1.206237023	0.927724044	1.001563658	1.118278702	1.145108925	1.136281243
DET0036	0.987671452	0.974708367	1.100335788	1.094940874	1.025312207	0.989374952	0.975237849	1.071778099	1.121018556	1.10077949	0.979420761	0.976437894	0.989376652	1.070855303	0.852274469	0.839561013	0.811982169	1.215969683	1.18031876	1.177584077	1.183219747	1.25964698	1.293158862	1.302224233	1.208229773	1.025496934	0.889065839	1.013376447	1.02622306	0.991330256	1.10177481	1.034535837	0.95012328	1.145973669	0.935396927	1.073628862	1.117531611	0.975083412	0.942718187	1.116734156	0.968898043	1.048848111	1.092777713	1.101908469	0.886192921	0.810159478	0.919733084
DET0037	1.032054458	1.01317524	1.034456246	1.03140863	1.028976444	1.087858333	0.948550153	1.021989201	1.058707708	1.013114297	0.939682567	0.971663697	0.96106837	1.050613026	0.998515456	1.010740579	1.029396379	1.04690507	1.023587234	1.014653422	1.075190229	1.123729889	1.102499978	1.110932456	0.990618682	0.981811163	0.878482484	0.996472597	0.982846134	1.002257108	0.989540971	0.954366224	0.960848909	1.032331061	0.950783003	1.072498886	1.006760919	0.960443253	0.944414984	0.959680599	0.96534596	0.972801669	1.030448445	1.028365231	0.91604833	0.890584837	0.951148804
DET0038	0.953814806	0.914847078	0.915197519	0.964009442	0.968620325	0.984231323	0.981651726	0.984910026	1.215226144	1.043171549	0.937341068	0.982562364	1.012912645	1.086215887	0.971867346	0.958339687	0.979654509	1.164505233	1.158525825	1.150405822	1.045206375	1.068605582	1.093468059	1.073242911	1.048739348	0.987171836	1.082042996	0.987173355	0.94881444	0.888937766	1.017951173	0.97712696	1.005193384	1.058233966	0.990145642	1.027101088	0.984311982	1.03369223	0.911693334	0.971244544	0.943819603	0.970988912	1.023683469	0.959376133	0.897596477	0.863884793	0.935289306
DET0039	1.169031252	1.191184057	1.089514174	1.075781326	1.1236324	1.11645534	1.170874722	1.003960956	1.067548175	1.073588511	1.063273729	1.079700188	1.099522192	1.036229759	1.173845601	1.15524985	1.146910858	1.007556708	0.98697012	0.958301273	0.995740069	0.918865086	0.904438854	0.912148423	0.946506073	1.108127778	1.079188607	0.940403769	1.033909778	1.001584172	1.043983487	1.006683175	0.986007983	1.118382174	1.01052412	1.067016825	0.968802315	1.014718635	1.114734181	0.93327681	1.059724358	1.166162942	0.981267677	1.027296385	1.093604672	1.119961743	1.075916686
DET0040	0.956592338	0.976889113	1.02084566	0.98415285	0.971491695	0.942242653	0.922647296	0.994237561	0.901310974	0.890820388	0.936480916	0.918603012	0.940706843	0.933071723	0.900941462	0.959210292	0.912625822	1.014899086	1.051405567	1.050318888	1.011588945	1.184883921	1.213385837	1.24280477	1.044902556	0.968422775	0.888354156	1.002821798	0.986107012	0.86804076	1.122773539	1.011141206	0.943625221	1.106929862	0.885929431	0.986598564	1.038094093	0.923004021	0.841141594	0.981326129	0.925776814	0.856310186	1.019639573	1.022188325	0.939558423	0.891676775	0.931472685
DET0041	1.21355824	1.27842604	1.138426844	1.086921619	1.147931535	1.181422877	1.09240079	1.102964463	1.158664337	1.174873317	1.023400786	1.013575959	1.021329776	1.099937686	1.118004302	1.236656587	1.258169286	1.119418105	1.040408279	1.098258181	1.123631107	1.197254076	1.140116475	1.166829452	1.059761833	0.997973385	0.987149696	1.009597193	0.971016548	0.996410119	1.036446489	1.047346276	1.018229689	1.060787247	0.963285053	1.018561364	0.989981349	1.03745039	1.064572113	0.932713189	0.99812581	1.032144391	1.133284794	1.130245688	1.113671831	0.977703819	1.032764111
DET0042	1.162259164	1.196291299	1.053655842	1.017711857	1.041342227	1.102596696	1.013282952	1.113521688	1.209528098	1.114973399	0.988148644	0.99621754	0.983677497	1.084642271	0.988598631	1.061233337	1.125503807	1.068564327	1.015823557	1.080420828	1.088584422	1.113726297	1.016457051	1.041251171	1.013105009	1.049547837	1.049550675	0.995030583	1.021502427	1.032968481	1.020772187	1.027694837	1.051841528	1.042591829	1.096942877	1.046700742	0.976342216	1.029521672	1.02537542	0.961051565	0.892857465	1.012925005	1.062291749	0.982303152	0.990248062	0.942031692	0.916446013
DET0043	1.038905274	1.045302271	1.021168478	1.007457794	1.003685861	1.036236929	0.795742698	0.920407623	1.015057208	0.95746918	0.991445384	0.920041232	0.981174645	0.937333654	0.863396715	0.91898001	0.906658478	0.982972513	0.958784804	0.972284524	0.945371173	1.015461247	1.022203696	0.998786446	0.949902554	0.950341773	0.946971711	0.972417222	0.974296673	1.001055658	0.924306521	0.953822482	1.054658884	0.927977429	1.026891165	1.066419598	0.877075097	0.909269915	0.869150243	0.815140794	0.886446901	0.985962301	1.030525652	1.057666471	0.872060976	0.848599583	0.912612641
DET0044	1.077744226	1.052841191	1.002555478	0.927569301	0.984262052	1.000453188	0.858193493	0.713087213	0.735230955	0.751193169	0.810387596	0.806481638	0.856819155	0.759774952	1.034484469	1.001251195	1.049944919	0.731669285	0.73581143	0.729076465	0.63382078	0.671996209	0.677529274	0.692522628	0.727297623	0.798631664	0.978897451	0.862759636	0.764728972	0.98204288	0.681690137	0.713879778	0.861801857	0.672379818	0.930042782	0.963990329	0.738278491	0.870838092	1.109135503	0.747072875	0.883635699	1.09085066	0.921939295	0.890165958	0.905067769	0.943078616	0.912308072
DET0045	1.031994902	1.038400304	0.996815013	0.974739735	1.016669873	1.033171955	1.108688268	0.983623299	0.972228062	0.925337668	0.93014463	0.893394341	0.916307952	0.960223625	1.112101796	1.087603637	1.146482272	0.868996102	0.900490408	0.872439945	0.930076758	0.917855955	0.941264093	0.940767705	0.888455656	0.954126176	1.0132798	0.895752936	0.851876845	1.031100662	0.914629065	0.847470243	0.918601593	0.954787388	0.960206783	1.02455543	0.913756659	0.957114281	1.032740191	0.868329583	0.953251951	1.066750253	0.911680501	0.919412398	1.11637008	1.105205341	1.074945608
DET0046	1.095086011	1.080351214	1.015491611	1.051304702	1.100127969	1.075699449	1.022089662	1.174825704	1.170223783	1.209350875	1.004714701	1.003978946	1.001872627	1.157970961	0.99569781	1.004184682	0.967664246	1.226332645	1.194403778	1.230953665	1.214914891	1.180736397	1.17224002	1.219995049	1.155234857	1.05388301	0.974781887	1.118485717	1.03514847	1.033668448	1.108379411	1.091920782	0.981025983	1.165467995	1.034441761	1.022561607	1.107846571	1.001284319	1.04048815	1.008210834	1.094104999	0.97544976	1.105404787	1.073778457	1.13260563	0.994815725	1.03320331
DET0047	0.914636355	0.916449455	0.907671726	0.945218011	0.924892861	0.946118859	1.000959412	1.051569121	1.042938964	1.050155516	0.971793709	1.023394943	0.995573127	1.062989729	0.999751534	0.98135537	0.939999555	1.094894846	1.083583704	1.135353662	0.960954933	0.997863372	0.990938165	0.991319183	1.02294585	0.958897153	0.987845782	0.992006577	0.973069495	0.89842808	0.963453086	0.938857211	0.881910867	0.972907224	0.919537067	1.015674998	0.93199454	1.001932496	0.927096847	0.935328616	0.861179799	1.007394723	1.02002818	1.00193801	0.988894063	0.902162913	0.904439613
DET0048	1.030964025	1.004949732	0.987099078	1.041748155	1.056322981	1.055814516	0.986414677	1.098350078	1.116118044	1.158064987	1.01379025	0.997395448	0.981099254	1.096771004	0.99905748	0.979490877	0.960105527	1.028023716	1.091877781	1.061144802	1.236280138	1.217840037	1.227180701	1.276005672	1.126157769	1.085600193	1.014745667	1.069145663	1.080158858	0.993205807	1.093693112	1.093241568	0.955676161	1.096434043	0.989990155	1.027332075	1.011686986	0.98811205	0.929704951	1.007341374	1.01257645	0.995243268	0.978536608	1.005339005	1.008674088	0.988830965	0.982116094
DET0049	0.973838315	0.95929359	0.979970834	0.904642305	0.927627731	0.95095012	0.797381323	0.789994632	0.86709547	0.861070331	0.841026382	0.831581619	0.863042412	0.846074974	0.876113418	0.878305309	0.92105337	0.9075511	0.969815	0.966598027	0.821553651	0.938341523	0.928801318	0.93922392	0.910610539	0.907530345	1.069633938	0.90494231	0.892423806	0.940721462	0.864276559	0.87225503	0.899405762	0.798388197	0.934213496	0.907432361	0.879319712	0.916246571	1.017029591	0.942225877	0.916826736	1.02538523	0.900747788	0.839590702	0.866973505	0.864442906	0.829748998
DET0050	0.936527704	0.88270355	1.032515539	1.024716009	0.997991765	0.967986776	1.003992792	1.052889857	1.072109301	1.024435428	0.996376644	1.010754722	0.982694717	1.098565964	0.99170028	0.983420006	1.013399776	1.092239157	1.085429663	1.111245588	1.040323291	1.060730004	1.051988609	1.045268248	0.99061005	0.956264601	0.949219173	0.977382923	0.963483301	0.908664295	0.996603071	0.936983477	0.919744535	1.023400006	0.942200699	1.020230776	0.985138863	1.020557602	0.895245143	0.926872183	0.870632831	0.973991981	1.041110643	0.971395524	0.975404909	0.924211197	0.896737788
DET0051	0.876448789	0.835438414	0.92025778	0.925366937	0.921659964	0.918641404	0.897502852	0.965529962	1.01753343	0.950461055	0.859569581	0.857484449	0.873357906	0.977208029	0.957477065	0.974223866	0.964735134	0.988410222	0.999367097	0.974477161	0.98254488	1.036325165	1.017498162	1.040681892	1.025601671	0.975793271	0.871212156	0.968061939	0.959124254	0.943551816	0.976373668	0.935876726	0.946829823	0.965096266	0.946791909	1.028279526	0.993193084	0.97674013	0.884873172	0.927758025	0.921919521	1.017052648	0.986746679	0.975156267	0.840461961	0.798536035	0.849003053
DET0052	0.984897254	1.018550992	0.984278928	1.050250047	1.090449993	1.115100347	0.991088837	1.11091159	0.984401272	1.020003202	1.013548819	1.000084548	0.981445656	1.011141219	0.996028395	0.990775487	1.006239599	0.997452784	1.06456991	1.080646774	1.252030573	1.322723384	1.32033398	1.325690623	1.054724215	0.970928874	1.014298922	1.034486951	1.016898317	0.997876356	1.173929491	1.087300136	0.935736531	1.176747034	1.000722497	1.008292417	0.977552322	0.993182898	1.0299095	1.007546827	0.962435742	0.99448412	0.982353643	1.066309814	1.005750887	1.034641254	1.030814509
DET0053	0.929303581	0.928750063	0.952921179	0.947585883	0.942496087	0.943727214	0.878895995	0.8866708	0.979812447	0.943246402	0.965385261	0.942127232	0.942279668	0.999691171	0.969939925	0.999744134	1.007390976	0.964807294	0.989073875	0.964385287	0.904225685	0.910175588	0.919219932	0.90280654	0.975616029	0.975731555	0.940184449	0.97080147	0.945233488	0.929643212	0.996630855	0.978773576	0.984835551	0.999160169	0.983898174	1.101353484	1.036334834	1.025229489	0.972434088	0.991969116	0.976073465	1.026304351	0.973370696	0.948162864	0.982197035	0.909453231	0.974934794
DET0056	0.954252573	0.976771542	0.977496387	0.989164699	0.935851827	0.918490154	1.299713465	1.436367521	1.208858509	1.11796502	0.921125846	0.889123956	0.934471502	1.041321589	1.069992605	1.074113032	1.077657714	1.070853162	1.063024716	1.066081731	1.088238891	1.085197577	1.193070577	1.133554508	1.085720519	0.920580516	0.89262303	0.971592299	0.987134921	0.865342639	1.12436291	1.022189691	0.996470756	1.184297125	0.932009468	1.105428079	1.072390719	0.916636576	0.85306427	0.984497588	0.87562177	0.909997235	1.105635086	1.079205804	0.887758967	0.854032409	0.961452415
DET0057	1.04254626	1.036922417	1.002821168	0.985319614	0.961878056	0.996413444	1.040753695	0.966147347	1.003470022	0.950111715	0.945603846	0.937758884	0.962321974	0.964753498	1.164523371	1.183384035	1.175562866	0.994870534	1.008682947	0.97668387	0.991519016	0.994346063	1.016871013	1.015511121	1.034293428	0.997056673	1.09463695	1.133280652	1.017138552	1.09440539	1.018298714	1.002082685	1.081086782	1.053800865	1.088785496	1.12930827	0.924064222	0.986509804	0.939486676	0.870212554	0.949945385	0.955674236	1.032685122	1.038156338	0.99519899	0.98702165	0.981863548
DET0058	1.000848983	1.002177415	0.978874423	0.956480743	0.986116133	0.950827929	1.033775998	1.018623958	0.977266876	0.957267821	1.013138636	1.02967694	0.997527227	0.971071644	1.022892669	0.987562892	0.932808087	1.064144826	1.053441903	1.095380514	0.922669829	1.017676241	0.988297105	0.972642772	0.985052829	0.944298746	1.046761564	0.975689816	0.956577684	0.936948825	0.938805967	0.958931626	0.935223634	0.959347853	0.978162131	1.029371387	0.896367984	1.055916798	1.068617538	0.964731538	0.945072001	1.031737194	0.975242503	0.94317034	1.026878174	0.968771371	0.944994192
DET0059	0.968649773	0.916777778	1.025559083	1.035949535	1.011213917	0.993819287	1.004415949	1.108862011	1.2061223	1.148440575	1.030670626	1.035333802	0.993806922	1.178287655	1.002182576	1.055151855	1.043524038	1.169785015	1.206633053	1.208240401	1.043124153	1.133198309	1.106713166	1.131319483	1.033266084	1.004563779	0.909518716	1.021511615	1.000287374	0.981577653	1.015101157	1.011743338	0.981177322	0.973874266	0.990935681	1.065393464	0.994375899	1.051191523	0.94386072	0.921873778	0.960543151	1.042086037	1.021135903	0.976005114	0.935407514	0.891960438	0.940366531
DET0060	0.928431929	0.901520919	0.987636846	0.948118282	0.960278472	0.960471931	0.727842921	0.762232748	0.707337213	0.68783174	0.85644172	0.891185433	0.852742635	0.742528819	0.966273502	0.95203529	0.976306041	0.723902502	0.724093867	0.732181588	0.676903038	0.716345286	0.689671966	0.696079154	0.684553371	0.739121952	0.915689939	0.783708816	0.786685461	0.950772859	0.725054572	0.730892169	0.879762584	0.731474321	0.916677844	0.847790827	0.68870844	0.818492273	0.989298776	0.669894819	0.802926531	0.989685384	0.878933744	0.885034624	0.860357003	0.938251728	0.898469461
DET0061	1.01274772	1.028790543	0.916425728	0.908759052	0.860606971	0.851528403	0.945228143	0.937016074	0.983642326	0.90523385	1.011799695	0.971251553	0.983828668	0.97407486	1.101562115	1.159377063	1.088021241	1.060382051	1.025415476	0.978937508	0.899602734	0.964266845	1.010075751	0.988398021	0.998717136	0.945333346	1.190065135	1.044522317	0.964662955	1.153374066	0.969539697	0.974329395	1.143697075	0.92934346	1.179298244	1.04624767	0.904981802	1.081726616	1.116242828	0.869019862	1.031508808	1.14502773	1.083356092	1.075972555	1.155036454	1.165497004	1.066156541
DET0063	1.21026434	1.228237858	1.156124248	1.136968024	1.152141345	1.16298545	1.148763558	0.983929804	1.040067359	1.037941993	1.126111422	1.17744921	1.15215727	1.073670774	1.095607543	1.037524475	1.02563758	0.992641115	0.955374569	0.96571597	0.930414931	0.919575677	0.860959214	0.878440492	0.859407793	0.951768835	0.952668524	0.946536046	0.946672557	1.049097818	0.902602735	0.900650748	1.04310865	0.902928679	1.053991502	1.063611239	0.981394856	1.067692319	1.172199609	0.987513082	1.116002582	1.152338953	0.993809709	1.040709939	1.132951454	1.159488406	1.15052453
DET0064	1.17904562	1.289795259	1.017637898	0.97315092	1.008114508	1.062586074	1.012038612	0.875509497	0.802634986	0.825184903	0.921277367	0.940626987	0.934136731	0.84535848	0.940589969	0.981340355	0.985565433	0.893588088	0.855701431	0.876014692	0.794553621	0.864949547	0.847750551	0.829539284	0.79987913	0.821787522	0.83733967	0.906338822	0.839173623	0.954245348	0.824542591	0.825355596	0.921500635	0.807584553	0.943762647	1.033638379	0.842108643	0.897978782	1.132686418	0.829589985	0.920604214	1.205507768	0.954034983	1.005503906	1.018625037	0.982526841	1.004987688
DET0065	0.847143024	0.822337969	1.000852769	0.963920031	0.925590112	0.980515887	0.975456887	0.89941422	0.955158529	0.903418788	0.967723348	1.012212177	0.973012941	0.927732208	0.98804695	0.962822198	0.767859556	0.91922639	0.928301679	0.909689589	0.714385966	0.748363921	0.691252864	0.73012935	0.784002687	0.809647199	0.972483188	0.768559408	0.800929081	0.912537792	0.741762462	0.715495795	0.789362863	0.716902345	0.8605713	0.995886925	0.774695439	0.968174437	0.91548198	0.900375627	0.813375132	1.000381381	0.826285524	0.813272771	0.961210135	0.931347621	0.899077665
DET0067	1.141735308	1.16549519	1.127864432	1.094948538	1.1267265	1.138001338	1.140353503	0.890194307	1.096249431	1.034655997	1.123409992	1.120294644	1.1713667	0.994569599	1.062071434	1.047742094	1.008308546	1.019903923	0.993108313	0.979447337	0.829085508	0.753310141	0.706811038	0.754396682	0.766812987	0.861135746	0.868183425	0.805794791	0.80875335	1.022235788	0.7648664	0.789871133	0.96043444	0.76235075	0.997247087	1.013281271	0.904340894	1.056065258	1.201122792	0.940079197	1.093311279	1.162754219	0.914919086	0.962761216	1.19044328	1.169552159	1.12383268
DET0068	1.001267745	1.012320133	1.004141154	1.007082117	1.036777882	1.046760309	0.970107443	0.885396904	1.059877312	1.04228712	1.021542056	1.048344946	1.029026442	0.968038041	1.029238889	0.958320504	0.979813334	0.925219688	0.92659143	0.90489498	0.957447631	0.847504455	0.815884434	0.8188697	0.854893921	1.004449049	1.03007302	0.906900636	0.873381297	1.054080146	0.848169323	0.918594041	1.005946047	0.894685587	1.052263063	1.064213102	0.978635737	1.05536625	1.109492845	1.111378465	1.05342869	1.056323497	0.995754695	0.943452089	1.182435751	1.21677098	1.194621373
DET0072	1.170107997	1.19777951	1.140477658	1.10158196	1.12672195	1.152813187	1.114633335	0.873619262	1.026754134	1.078653879	1.089344047	1.111389416	1.133103591	1.033564054	1.156706628	1.126217553	1.069275411	1.021907466	0.997362106	0.95988892	0.850412985	0.760882627	0.712539929	0.747851591	0.812352251	0.959372895	1.018061434	0.879287651	0.893723557	1.18148553	0.801825638	0.840267255	1.132302813	0.782258235	1.041476146	1.029039831	0.880406369	1.0431176	1.141284801	0.859902808	1.066725924	1.228372892	0.899520501	0.898385151	1.189642395	1.213933596	1.157797498
DET0073	1.031554604	1.030348717	0.982460072	0.975934133	1.023990119	1.082796649	0.980231204	0.993705431	0.962297499	0.966770342	1.012324295	0.989261184	0.97510531	0.970833896	0.997768373	0.988629268	1.278712744	0.945278251	0.947758917	0.95265769	1.077833326	1.036164728	1.039585969	1.098524876	1.03873254	1.0125054	1.077352812	1.016091286	1.029601956	1.061356806	1.0034549	0.995858423	1.033577095	1.036973269	1.018213943	0.956533616	1.012703364	0.983780777	1.065970282	1.020623856	1.01577252	0.985210908	0.963279547	0.975547466	1.002059385	1.037975049	1.026757978
DET0076	0.994105491	1.013989926	0.964931228	1.025126648	1.009166127	0.996789302	0.990133991	0.917931959	0.909853179	0.948896313	1.055706532	1.050556754	1.073930092	1.078060377	0.995077537	0.983382322	0.929153859	0.960544698	0.93616853	0.911573402	0.799415568	0.815035973	0.749546256	0.771324378	0.86682675	0.980830633	1.001008067	1.029088203	1.093356622	1.164211658	0.826290949	0.851502082	1.079428051	0.824471189	1.177196197	1.023425192	0.950734927	1.252102662	1.143299838	0.994126728	1.264524138	1.099453663	1.050622288	1.125843168	1.3283438	1.244154537	1.129850866
DET0077	0.935056612	0.947793537	0.933104599	0.955318125	0.962210396	0.941676007	0.949781593	0.793962263	0.929244772	0.881996084	0.973094228	1.020396131	1.026566574	0.971421057	0.963315878	0.939387525	0.88765154	0.915671014	0.935292528	0.915500588	0.722623101	0.712598195	0.677276845	0.679222996	0.760210794	0.887788287	0.904876858	0.979513445	1.019823684	1.050974099	0.735650083	0.753721298	0.942772639	0.737862313	1.026614738	1.032575798	0.882373962	1.167225166	0.995909908	0.938187597	1.174342187	1.123772094	0.908818461	0.942746178	0.990624768	1.04395837	0.963345492
DET0078	0.875539092	0.750063958	0.948700584	1.016518387	0.978671869	0.93576908	0.981360672	1.230407509	1.327725857	1.354445062	1.233847936	1.195976517	1.214254005	1.325330235	0.936459695	0.912974562	0.930746807	1.280741997	1.204252311	1.202540677	1.314519525	1.280211273	1.215308528	1.223747813	1.298153897	1.369653881	1.175004376	1.295894965	1.364410738	1.083189671	1.357774719	1.38904003	1.247979397	1.361031989	1.195479115	1.151652245	1.344528543	1.22800891	0.852383691	1.413163054	1.152429718	0.894066952	1.17676049	1.091283507	1.084213614	1.037487483	1.09070883
DET0079	1.001392947	0.864368845	1.083923135	1.199652209	1.120204121	1.036360056	1.156017025	1.548222638	1.544622203	1.623266199	1.484111073	1.485748962	1.437672812	1.584547226	1.102416833	1.123942758	1.087727618	1.609440597	1.491455041	1.550748071	1.48522562	1.465330973	1.413095059	1.402573342	1.52226805	1.546871711	1.260345186	1.494274156	1.547964649	1.216834821	1.552332514	1.576631289	1.411662394	1.533271791	1.285843122	1.17657753	1.585815693	1.366649857	0.947561416	1.654881017	1.334710756	0.961042529	1.269045365	1.235743656	1.18168698	1.067310332	1.174403433
DET0080	1.048253838	1.05223246	1.169896646	1.155994009	1.126639089	1.161389363	0.98891408	0.999922848	0.818751313	0.86356781	1.085465226	1.038141575	1.046621359	0.955950461	1.050517734	1.204748115	1.098012284	1.073050897	1.073899615	1.093323635	0.894701132	1.031901183	1.00348847	0.991205042	0.954960328	0.996700822	0.938439228	1.149744161	1.072100739	1.006530158	1.082883788	1.070572144	1.08394384	0.997979752	1.085783598	1.125328996	1.024119863	1.064741322	1.125894437	0.982051038	1.080336235	1.194562965	1.126689595	1.160370772	1.024458295	1.022456806	1.071574612
DET0081	1.017841178	1.018633293	0.972197793	0.959018098	0.966253521	0.897680571	0.99109534	1.066961079	0.947642832	0.944394072	0.991486037	1.009243646	0.97370704	0.965220677	0.995949123	0.981122135	1.063721834	0.969078758	0.983040574	1.014841239	1.209516142	1.178698572	1.172470036	1.221671716	1.225644178	0.974751757	1.051440034	1.136945888	1.091634969	1.031748911	1.108654144	1.0772284	0.961454382	1.118203934	1.002949426	0.994073084	1.002067899	0.962536414	1.056654913	0.999934161	0.993709091	1.021122409	0.938480406	1.024180879	1.000483864	1.008027203	1.011847171
DET0082	1.047405058	1.069202379	0.964797547	0.966069923	1.013277057	1.045118091	0.972811367	0.931320789	0.941906531	0.957934644	0.993887469	1.018649982	0.992074583	0.995425549	0.994939143	0.977260134	1.002277895	0.942330095	0.937354734	0.925211128	0.791387331	0.828010778	0.776193205	0.781558978	0.866659732	0.840193866	0.967923164	0.940543912	0.817198261	0.917359573	0.807791435	0.815878883	0.892574614	0.823751989	0.929338428	1.015734202	0.819540987	0.892157685	1.002277923	0.897484546	0.872154473	1.070915834	0.945967995	0.904185874	1.029042204	0.908377478	0.933911658
DET0083	0.861939814	0.840022921	0.941364157	0.880427727	0.918789612	0.93489864	0.729477111	0.672339281	0.669138817	0.663672108	0.764746218	0.768513942	0.845820942	0.713014023	0.793156451	0.887923882	0.85086475	0.693123732	0.720334814	0.707769892	0.629516137	0.691419672	0.711774144	0.704339834	0.75938924	0.79911189	0.884376394	0.791999617	0.785348272	0.94361212	0.729346578	0.721610733	0.870172087	0.719196893	0.922555397	1.029238099	0.734167671	0.815644066	0.961729702	0.74237109	0.824295033	1.056855994	0.894003423	0.888515981	0.873562514	0.865930937	0.85809547
DET0084	1.03479063	1.051591283	1.010665586	0.928161726	0.97540886	0.96824684	1.028661002	0.968870643	0.978749722	0.981185634	1.034206451	1.033559987	0.997694953	0.977976616	1.005169282	0.978070496	1.00386178	0.942832438	0.941018071	0.948882747	1.016384157	1.000699949	1.003903059	1.046640388	0.988050162	1.031917647	1.620914035	0.992632549	1.022745981	1.085672966	1.033351455	1.186437554	1.052359904	1.004957018	1.052200109	0.924418202	1.028370913	0.981091286	1.135837813	1.180242774	1.129787273	0.969525166	0.978534548	0.987167968	1.100117616	1.096514375	1.071133074
DET0085	1.184338636	1.200372062	1.096551807	1.099626038	1.12590882	1.143033856	1.065886056	1.189793597	0.982495223	1.050299281	1.023338785	1.039913977	1.01335701	1.043889322	1.005439156	0.977044086	1.050024842	1.0612145	1.093933835	1.094121692	0.961439786	0.999914878	0.89670478	1.026087754	0.88119756	0.903140349	0.949647067	0.958109291	1.016508024	1.011491002	1.029357477	1.004674073	1.05842563	1.01862999	1.038525439	1.042270117	0.964491227	1.079723195	1.153302928	0.960701674	1.107653483	1.091474885	1.01008831	1.114335674	1.07398177	1.03080251	1.095737373
DET0086	1.194201726	1.20746571	1.132187495	1.124385233	1.172392434	1.168355639	1.154093639	1.048416528	0.974786906	0.94880181	1.114213274	1.14874161	1.189252592	0.988393506	1.052917091	1.01433737	0.997899544	0.949803075	0.971972372	0.970243284	0.839192817	0.833948692	0.810293317	0.843011879	0.879484942	0.956803056	0.943205906	0.879544562	0.953023375	1.08658816	0.899657075	0.882704916	1.044545691	0.866878527	1.111029991	1.042669605	0.943617151	1.050196016	1.124841589	0.904040194	1.069730979	1.199790609	1.027897066	1.07246697	1.20388033	1.180740423	1.177774367
DET0089	1.016132416	1.025105226	0.974592244	1.067795245	1.043261015	1.119874593	1.013060979	1.043795937	0.987750283	1.057346548	1.01437395	1.039194933	0.995539947	0.99588529	1.003499864	0.976598352	0.942673123	0.936537839	0.96723564	0.958719549	0.959151166	1.021126374	0.947331403	0.99863669	1.03816867	1.106677617	1.010836032	1.053304268	1.043947666	1.102107615	1.043491394	0.98967248	1.000124759	1.008925842	1.095803168	1.01323884	0.996696955	1.005064493	1.040712903	1.000631323	1.040725846	0.999874969	0.998765395	1.030052739	1.013179326	1.007008125	1.038789907
DET0091	1.051653246	1.043341622	1.070423763	0.967097952	0.99388851	1.02513591	1.033630528	0.959324747	0.935171765	0.946752835	0.998823645	1.037212567	1.003322094	0.995023111	1.009366622	0.996846511	0.960192842	0.924621847	0.92868507	0.924322965	0.742147304	0.734600069	0.715746352	0.741121941	0.874018802	1.047447717	1.049037835	0.919129769	0.976718274	1.247979768	0.757566418	0.802452459	0.904498266	0.753518048	1.01747878	1.051082905	0.767332872	0.892601212	0.92074026	0.833622231	0.896652521	1.101678289	0.892302321	0.873017472	1.099939292	1.092988654	0.909462535
DET0092	1.000921432	0.961946485	0.98472092	1.018606679	0.945792776	0.946296215	1.002780908	1.001539644	0.960953869	0.965333221	1.009506479	1.021678347	1.00223502	0.977164834	0.998191828	0.993329116	0.893130933	0.954871661	0.916280849	0.929765893	1.000401644	1.113805233	1.084072101	1.096173987	0.973809057	0.97627614	1.316951377	0.92460199	0.906393032	0.998965022	0.964384654	0.945635379	0.907909732	1.064511339	1.018937121	0.962672424	0.984984586	1.008953182	1.063802684	1.037515613	1.024651699	0.984942849	0.988163562	0.971413315	1.02559776	1.017878783	1.014180418
DET0095	1.025859895	1.057355317	0.955152405	1.022163082	1.047150908	1.10864769	1.190463962	1.100172939	0.954036928	0.984562905	0.965533217	1.011800244	1.006835868	0.957039096	0.99490359	0.977393381	0.943589383	0.936571203	0.921422505	0.943983993	0.94711282	1.040495788	0.958183153	0.984950996	0.921690709	0.974217394	1.027560564	0.907692202	0.905471473	1.062807097	0.971139716	0.930929869	0.929047478	0.999709724	1.014762228	0.956166375	0.987844195	1.013662479	1.05672168	0.992552954	1.004252852	0.979622992	0.933963515	0.985008828	1.110874721	1.026606178	1.044205642
DET0096	0.957011589	0.936487446	0.907168682	0.88252664	0.871445612	0.915189819	1.472168524	1.077734721	0.975042026	0.925372702	0.990985365	1.041422556	0.994670102	0.950495054	0.985195131	0.988577473	1.087129609	0.940382521	0.931215227	0.925933129	0.791145461	0.919757214	0.848477833	0.869127333	0.83609157	0.873361073	1.018488131	0.869507554	0.792765348	0.913706213	0.868995926	0.797741484	0.827088923	0.85349264	0.983612044	0.986190057	0.816039274	0.993139569	1.027407169	0.97717957	0.907489954	1.035954678	0.925867232	0.850051169	0.976572501	0.941671592	0.923519892
DET0097	1.096594988	1.139177287	1.025015209	1.04301486	1.053549702	1.047350548	1.546193457	1.204193724	0.924074548	0.90065781	0.988881766	0.997138544	1.050750984	0.922179756	1.167343525	1.137554806	1.127251615	0.97203645	1.012312242	0.961531014	0.765085027	0.828658266	0.791664868	0.811170608	0.803561289	0.849805716	0.919665573	0.847057799	0.831056878	0.994854813	0.890821795	0.814597081	0.943191515	0.875090921	0.993600109	1.024117274	0.880019938	1.047542458	1.163706795	0.847918758	0.990118502	1.228470275	0.970839433	0.979012916	1.053362417	1.018816892	0.983786337
DET0098	0.941636237	0.932717591	1.011988199	1.017414082	1.011743559	1.015328605	0.925972113	1.047422864	0.804586131	0.884318732	1.012028681	0.998323028	0.990671217	0.97036998	0.95966958	1.017836127	0.981943142	1.044268387	1.039867273	1.050432833	0.799128377	1.023210944	1.01198291	1.018949322	0.967321255	0.952244634	1.002767131	1.083823324	0.980187445	0.987389074	1.001001455	0.991006174	1.019779215	0.935624355	0.988782032	1.053090889	0.982654724	1.02486474	0.897948009	0.938750601	1.015582192	0.909763463	1.015407378	1.02454185	0.880913982	0.863009562	0.901559607
DET0099	1.0068167	0.944781834	1.018216625	1.035914308	1.019645435	0.99194096	1.097053567	1.087412579	1.081863223	1.095035016	1.031786799	1.019033167	0.9832269	1.104327435	0.997420561	0.982402896	0.976700925	1.156845468	1.113406126	1.148550159	1.074940139	1.232702965	1.127351954	1.165629997	1.01208972	1.017697088	0.961062282	1.032201209	0.983169884	1.033886165	0.990059215	1.059083267	1.195962929	1.036038817	1.052378744	1.04199044	1.059839472	1.124938247	1.020991015	0.969887227	1.04958992	1.041693762	1.178884212	1.123376367	1.044841359	1.045904162	0.998320307
DET0100	0.851456386	0.811560931	0.926378524	1.018816978	0.992021655	0.934005958	1.019338702	0.910934251	1.121504605	1.012067152	1.018651077	1.024056557	1.073765709	1.107972204	0.993107431	0.945317809	0.932754097	1.221327455	1.189517564	1.193492938	0.949977995	1.011125532	0.960815763	0.945828476	0.99296469	1.082176278	1.006908962	1.018341363	1.01550115	1.047484391	0.973212652	1.061956636	1.187120652	1.069275907	1.123131597	1.061796603	0.961484891	1.104450963	0.819595002	0.976236125	0.958253897	0.964988697	1.081549245	1.065394362	0.90791789	0.864924593	0.854835095
DET0101	0.959372148	0.922643624	1.006640266	1.057173337	0.996501241	0.957426602	1.040843444	0.973810366	0.968821778	0.965134721	1.092028769	1.073349703	0.994449866	1.06536575	0.961438141	0.977604162	0.966567075	1.112903254	1.069737265	1.131674797	0.984783997	1.219350437	1.128429094	1.156918046	0.978409191	1.001110864	0.988661454	1.048250465	0.990910505	1.037125331	1.004135803	1.038640234	1.139459005	1.023472789	1.032560416	1.143721863	1.033177984	1.070022036	0.968921051	1.030865335	1.061504532	1.074236747	1.238340185	1.169717029	1.051325427	1.029693592	1.034467971
DET0102	0.961025613	0.855517236	0.993093737	0.99590038	0.970668448	0.954382159	0.942747481	0.820695752	0.834251767	0.83031425	0.986540463	0.967810149	0.928502421	0.94810358	0.943124265	0.9314713	0.946532783	1.001320353	0.983139309	1.019081426	0.806140819	0.993772797	0.899951891	0.917022462	0.901286194	0.941503908	1.058494161	0.957517051	0.960869	1.038719689	0.904888289	0.941643106	1.068907851	0.940566645	1.014848717	1.158938285	0.907928812	1.006996362	0.823258394	0.900713909	0.932159011	0.842496047	1.090678232	1.038285747	0.936771538	0.930262862	0.878109816
DET0103	0.935021373	0.922237692	0.983645829	0.969614257	0.950418962	0.950088109	0.925533936	0.775841733	0.869680011	0.82770807	0.933723138	0.895601881	0.932285832	0.948940251	1.195517556	1.185951693	1.217816339	0.97685148	0.981085697	0.968378875	0.793331333	0.855341295	0.838352003	0.82846483	0.907410404	0.975201313	1.012407777	0.935701863	0.957182443	1.005711245	0.887118105	0.962944419	1.027451651	0.929876651	1.0072704	1.121624565	0.831781918	0.905921022	0.896614351	0.79781232	0.836263423	0.83878991	0.983884078	0.976286577	0.820939753	0.835811893	0.827993307
DET0104	1.070530425	1.066813751	0.916752586	0.920424355	0.95625386	0.971304564	1.005131642	0.89656976	0.95108687	0.874067786	0.886062648	0.881438364	0.916010558	0.963071867	1.042226926	1.044738478	1.039563403	0.894130003	0.887419588	0.871707663	0.826491665	0.772445377	0.764625523	0.755153776	0.902658187	0.94244331	0.935104463	0.964459488	0.905413649	0.959354576	0.881753166	0.905059434	0.989308632	0.917724271	1.002086444	1.069355321	0.832288868	0.919463037	0.887804495	0.779350131	0.856850571	1.031340246	0.984988348	0.963005325	0.851833122	0.871206002	0.868762486
DET0105	1.027900864	1.045948936	0.989522311	0.969393371	1.021485417	1.022589811	0.986988474	0.961101006	1.141033256	1.034213214	0.866384438	0.914922049	0.968837617	0.979672985	0.956601067	0.945154858	0.955133884	1.056480914	1.092311239	1.035406319	1.049960749	0.989458417	1.036160528	1.033200042	1.009515799	0.964081826	0.913810884	0.896141112	0.889167168	0.89738552	0.990285211	0.953035118	0.881610906	1.048743667	0.869165927	1.052983887	0.93924938	0.927858493	0.937536004	0.874432077	0.899883058	1.032711329	0.908159274	0.897209648	1.031831428	0.908230037	0.904411479
DET0106	0.877673857	0.837955971	0.928172321	0.93576098	0.923143281	0.948598084	0.865861145	0.838055068	0.95643819	0.926242928	0.905244394	0.926174131	0.907457599	0.944230266	0.941586438	0.981068125	0.971189438	0.982811657	0.998228887	0.962630607	0.864089353	0.886862728	0.867685861	0.869967253	0.948394934	0.944981647	0.88837146	0.975269836	0.963238406	0.979108498	0.900712552	0.927454111	0.981638842	0.903276424	0.933119385	1.056480743	0.887028836	1.011501725	0.786388619	0.83786804	0.930041342	0.973504314	0.988465823	1.004744238	0.950884853	0.866201846	0.9181834
DET0107	1.102850214	1.121381445	1.059521183	1.067565577	1.101281377	1.0915038	1.075363059	0.905718312	0.990129827	0.993578076	1.058637221	1.102872125	1.105392337	1.005311653	0.98130582	0.930694006	0.942284793	0.955603583	0.928319231	0.932894274	0.884074347	0.840806053	0.825285461	0.827050822	0.840712376	0.938442511	0.900780331	0.877226736	0.918790238	0.956237659	0.82927068	0.886672243	0.967874666	0.847320655	0.960403627	1.124481759	1.119094289	1.167515757	1.199428411	1.183350224	1.178075845	1.211261428	0.880974513	0.888076994	1.024167325	1.074994953	1.024795482
DET0108	0.880726479	0.89005413	0.88464427	0.851089709	0.877467893	0.859916027	0.842553866	0.831257698	0.922205561	0.909793029	0.939184698	0.888875221	0.961870386	0.947680439	0.876700105	0.867721475	0.892958016	0.895674424	0.902440759	0.875157297	0.813422197	0.805836884	0.790835091	0.782020985	0.902328362	0.944652487	0.892036835	0.880338542	0.945062253	0.949071589	0.840147344	0.885024305	0.960265161	0.842051752	0.961701432	1.06840392	0.872139553	0.970240493	0.826888963	0.883681151	0.886406165	0.966194172	0.88870676	0.867225974	0.869575427	0.84079275	0.837227335
DET0109	0.878365348	0.835996522	1.034481896	1.108118711	1.064784572	1.016391644	1.178292288	1.211215316	1.292667668	1.194665556	1.052818789	1.02805398	1.127506353	1.222280604	0.989022994	1.094929436	1.021877924	1.384375841	1.305408313	1.371367237	1.271365986	1.374785192	1.32355033	1.352523464	1.297802744	1.221959755	0.923441707	1.254817178	1.30252833	1.067513662	1.281170695	1.273366622	1.20387984	1.320192914	1.120507163	1.176867438	1.219915215	1.108590397	0.906290628	1.105107184	1.080798603	0.939239443	1.253055115	1.233754397	1.068115878	0.993004645	0.986063884
DET0110	0.995350873	0.884448041	1.021305533	1.149749496	1.133440348	1.087428982	1.150272973	1.231455309	1.500221372	1.3254844	1.359664573	1.206623725	1.19505918	1.371641434	0.999877598	1.032501564	0.999323386	1.434828085	1.366065685	1.38894172	1.292020696	1.19670285	1.173731121	1.139928773	1.24250115	1.367972569	0.972206079	1.201977596	1.376232341	1.066803574	1.363793349	1.372048074	1.282136588	1.338596968	1.222259524	1.178673933	1.224125351	1.161123092	0.885576011	1.161130035	1.072409086	0.979613096	1.183340183	1.188232248	0.939030349	0.893519109	0.904011796
DET0111	0.919393521	0.901171106	1.027593488	1.080272571	1.031791464	1.041861678	1.110636595	1.304535552	1.368176761	1.232136494	1.108576848	1.131804363	1.151465834	1.293596485	1.106958364	1.157346093	1.104493145	1.349856946	1.302735638	1.291655951	1.294895076	1.279546489	1.255684606	1.226173932	1.234230645	1.257762027	1.020472699	1.26818226	1.270538092	1.006398958	1.269444385	1.260112593	1.133946365	1.355545741	1.046784381	1.249720484	1.26562085	1.112819061	0.876366587	1.198021611	1.050510262	0.913291594	1.126320265	1.118650635	0.90364203	0.871412254	0.908684684
DET0112	0.979544754	0.958985734	1.100260805	1.146074328	1.091656417	1.055555788	1.001341882	1.195888624	1.393220176	1.242321842	1.186867955	1.171830172	1.186504693	1.288109875	0.928383814	0.984311406	0.951304454	1.340989446	1.264644423	1.271461218	1.305468601	1.27119606	1.230041238	1.217317826	1.211241498	1.248482063	1.068653638	1.237695783	1.284870157	1.058438089	1.25014132	1.27809613	1.156005614	1.285074234	1.075714421	1.237977117	1.237055086	1.180729368	0.83735731	1.19597615	1.086028493	1.031536424	1.14584234	1.114587829	0.933467177	0.86657305	0.943151652
DET0113	1.190914427	1.220548399	1.18373986	1.12706554	1.15362521	1.163624694	1.201643795	0.915768367	1.032618352	1.05690848	1.12600072	1.1774243	1.158059286	1.025993209	1.097391806	1.032871647	1.045006696	0.959781839	0.900503224	0.912245267	0.86939072	0.764643634	0.723542843	0.757066856	0.788502801	0.919603159	1.024822847	0.845103569	0.85731909	1.031892309	0.779442723	0.840322179	0.974766025	0.781231961	0.994672333	1.044320021	0.965839065	1.054386157	1.192456558	1.052146416	1.112377952	1.127570252	0.905438265	0.923148694	1.242637694	1.216559175	1.204211008
DET0114	0.99796487	0.982812729	0.98733791	0.985982727	0.992993945	0.995034319	1.052990377	1.134072441	1.201132437	1.196522411	0.980978972	1.042055764	1.00158696	1.099157246	1.010582236	0.985714397	1.106232002	1.118431843	1.138165125	1.163411122	1.323957831	1.189732673	1.254066351	1.211766224	1.238207641	1.198658655	1.044006657	1.228331267	1.126520463	1.055696722	1.191576014	1.186992731	0.939978459	1.112866856	0.99516241	1.028177955	1.13105544	0.995537119	1.047454561	1.049427727	0.98055698	0.986430056	0.959466581	0.983935664	1.01177455	1.000283097	0.997928307
DET0115	0.928375327	0.928031907	0.905241669	0.896898232	0.910799005	0.930148854	1.198517706	1.062975031	1.28266457	1.169521436	0.878399797	0.910727928	0.943894166	1.12330103	1.31826632	1.36546109	1.304075718	1.221319506	1.267418212	1.235112115	1.210437222	1.09907344	1.161108017	1.131770183	1.30832269	1.150089522	0.920766823	1.103626427	1.023613332	0.971992953	1.18494331	1.197291888	0.940332077	1.17837433	0.940279125	1.115644433	1.143190453	1.007250771	0.821785778	1.054097561	0.957515743	0.97602325	1.123942098	1.074620923	1.03873658	0.954985559	0.988992243
DET0116	0.954198391	0.925425098	1.046032928	1.025063232	1.02203628	1.016867432	1.043058443	1.143538043	1.184886228	1.172336846	1.039431475	1.03815563	1.013448825	1.177704323	1.040261555	1.033940439	1.062556787	1.231208286	1.251802342	1.294025668	1.174269153	1.209871667	1.201738127	1.184907545	1.177507656	1.148985016	0.937264164	1.132685607	1.126283569	0.891809862	1.1566125	1.196386299	1.038199305	1.159655447	0.938040547	1.200875023	1.262264423	1.082403313	0.798617846	1.185506527	1.057114654	0.836775107	1.097626717	1.019295558	0.92802868	0.85169666	0.949430644
DET0117	0.903236063	0.890207673	1.071373196	1.122250609	1.052274818	1.032339373	1.014835534	1.218857236	1.109933527	1.175386488	1.207813804	1.239139894	1.146160015	1.135481174	0.941642087	1.005143653	0.951666509	1.172124693	1.187006288	1.207655807	1.169705599	1.144765947	1.140576816	1.145046719	1.168000104	1.14838347	1.026354279	1.170626398	1.182016287	1.030530284	1.168247815	1.174435053	1.111530577	1.147321087	1.054879573	1.108560601	1.133372697	1.067935586	0.851371262	1.093941703	1.075110509	0.9100535	1.140727322	1.155252381	1.052076835	0.949858753	1.047957986
DET0118	1.096584484	1.121540423	1.053036861	1.054469519	1.086309656	1.105027113	1.108424499	0.991938216	1.063960795	1.026065332	0.98273991	1.016238653	1.034777559	1.052625678	1.004706388	0.995101645	0.975702474	1.011023536	0.997543455	1.031380839	1.02165586	0.952139394	0.9695241	0.946136912	0.878499554	0.818656988	0.950662458	0.844589289	0.84001823	0.896789229	0.930219714	0.82513906	0.903954237	1.089749491	0.920514222	0.995369389	0.885259805	1.013544001	1.00068015	0.910698815	0.943981432	1.044275261	0.933634527	0.960741031	0.981161437	0.923636569	0.897125925
DET0119	0.910912641	0.911162212	1.03237739	1.06604662	1.045171424	1.044025484	1.077450226	1.111321425	1.079736897	1.007819865	0.973894423	0.980862608	0.95185611	1.014996753	0.978324846	0.958955946	1.030101447	1.077632209	1.068359831	1.030053685	1.113736819	1.055673418	1.036685372	1.01784929	1.027420967	0.933181471	0.998134646	0.96591355	0.9199299	0.899839006	1.103612493	1.000262683	0.857545233	1.120566778	0.945157572	1.018840542	0.92418815	0.942835113	0.924397363	0.968923716	0.857342621	1.009502964	1.031703129	0.972847653	0.974928598	0.939412569	0.930365271
DET0120	0.916212331	0.884901765	0.902347015	0.928348211	0.934910892	0.941588742	1.153026694	1.168811507	1.187436545	1.170783308	0.987210753	1.029705867	0.989485446	1.172482268	1.106053407	1.131942318	1.183632897	1.115254606	1.121049277	1.095567109	1.255575982	1.127475279	1.175157219	1.154652277	1.218331814	1.100870609	1.022394263	1.121599145	1.054215115	0.926453073	1.193233916	1.126384302	0.998378789	1.221649213	0.982849446	1.057545058	1.120144356	0.96837093	0.937431729	1.007032699	0.963052169	0.983541805	1.142396919	1.05696971	0.990104516	0.952744692	0.936281155
DET0121	0.832169197	0.82955815	0.900943963	0.855116941	0.870959271	0.871128761	0.653269739	0.718446785	0.765733251	0.732230152	0.817546352	0.78623648	0.847031423	0.770489044	0.828119996	0.850041638	0.865687157	0.767874259	0.792021208	0.775468756	0.698342928	0.727861737	0.728654893	0.733695854	0.804399898	0.835283391	0.823156789	0.812630876	0.880534598	0.804108403	0.828541572	0.848514247	0.86805599	0.798076423	0.852084732	1.026980888	0.785837072	0.856235457	0.963525478	0.738000504	0.826286657	0.98476084	0.84728928	0.832832561	0.778409442	0.768970988	0.812430368
DET0122	1.041113757	1.030376413	0.983456882	1.018069127	1.089739009	1.055142747	1.032244155	1.036645759	0.952402802	0.954379571	0.983050688	1.024719875	0.982489153	0.957985591	1.00522343	0.985657289	1.005196462	0.944366821	0.93437689	0.944646936	1.216229765	1.128386792	1.175830079	1.196582775	0.988254279	0.963912376	1.065860592	0.975113313	1.015588437	1.059608711	1.007207862	0.997362666	1.033343299	1.10421975	1.014593271	0.958594649	0.968690028	0.983342032	1.106067983	1.018171959	1.013957651	0.986145349	0.967352296	0.985300289	0.988848443	1.024077838	1.021913354
DET0123	0.81725952	0.811133572	0.962570604	0.97866351	0.924298226	0.901672466	0.973290614	1.075429035	1.172450714	1.055114483	1.030180315	0.966848627	1.052077493	1.117066668	0.861914102	0.867656662	0.837991191	1.135939588	1.113002486	1.060398644	1.072491215	1.053757471	1.091870468	1.06587962	1.095463578	1.091209611	0.974554341	1.076364901	1.057178691	0.969203643	1.088833558	1.10160783	1.05278732	1.097430183	1.021094483	1.134898683	1.068421695	1.048194217	0.761031942	1.031195022	0.982674071	0.94172087	1.043263359	1.001206723	0.899287204	0.835201706	0.939283404
DET0124	1.012015469	0.979584542	0.929781619	0.903460852	0.922639127	0.837975625	1.027230969	0.951463204	0.954021715	0.979676415	1.052324543	1.033092732	1.02831188	0.967821687	1.003361849	0.978166107	0.942436361	0.940650684	0.934572826	0.948657393	0.801261896	0.892612285	0.779223951	0.780850252	0.891172294	0.972996858	1.022808823	0.960668802	0.926153824	0.971054761	1.011054174	1.02997921	0.907169955	0.970830689	1.037261883	0.954094048	0.870436709	0.96316149	1.04522991	1.07091742	0.99309169	0.99035429	0.967159914	0.907670519	1.042116078	1.077464561	0.994695666
DET0125	1.183076193	1.203843471	1.068875084	1.110167044	1.112677455	1.176456927	1.002707968	1.155534395	1.101032778	1.091470251	0.985091241	1.006707146	0.979243423	1.026032121	1.006206012	1.000810183	1.042890649	1.044752448	1.072608357	1.086035938	1.203281087	1.056373637	0.931218432	1.0160237	1.042038659	0.925754417	0.984902694	0.858176954	0.869573451	0.997264529	1.147934743	0.863094692	0.871115316	1.158273118	0.945672879	1.009254842	0.955434155	1.018428458	1.067626288	0.941117102	0.976959123	1.035665134	0.935480266	1.090289759	1.13886056	1.113669741	1.119360563
DET0126	1.156911951	1.134863487	0.99655437	1.071347825	1.093266259	1.138920675	1.033648009	1.135203312	1.097357562	1.16007513	1.009002733	1.034975667	0.986706809	1.03382632	1.013224973	0.974676575	1.022794385	1.063848055	1.056211058	1.08855629	1.280556942	1.139242282	0.99111033	1.043013524	1.090707564	0.92827083	0.996791468	0.88424896	0.906160251	0.989785715	1.173808282	0.927625163	0.886921647	1.187799363	0.994945827	1.00018724	1.12367006	1.02035739	1.070479501	0.964880199	1.010699267	1.007691751	0.960717785	1.001498639	1.070385459	0.998439465	0.979592508
DET0127	0.926515387	0.925582826	0.813813971	0.821586059	0.837065864	0.858303019	0.973147839	0.942347918	0.997971174	0.942820186	0.933528896	0.982475974	0.964013954	0.970801729	1.032715353	1.026131382	1.085054472	1.013674896	0.9573031	1.014845644	0.960187912	1.017973255	1.005774795	1.011506071	1.00441025	0.876163192	0.951108848	0.916764954	0.830384381	0.868673063	0.965819459	0.90113782	0.858268637	0.85102414	0.894146269	0.981623815	0.930791045	0.904051922	1.050356986	0.884762347	0.840181407	1.056288466	0.965209601	0.912727528	0.947068274	0.878743596	0.845588722
DET0128	1.080810545	1.120407408	1.070421465	1.039881003	1.094654116	1.121142837	0.938523356	1.136060017	1.254946592	1.19277685	0.881959093	0.977623554	0.953450578	1.194234123	1.023704671	1.04687215	1.040423698	1.197594986	1.289822683	1.278422207	1.163855742	1.166783243	1.200905402	1.20561948	1.12128092	0.993764353	0.94318732	1.012724263	1.023419854	0.822032327	1.128766675	1.063130086	0.791549804	1.096889263	0.837589334	1.055867679	1.099635085	1.012515667	1.099849254	1.074729741	0.967901899	1.039725788	0.932106838	0.98753302	1.161626298	1.152760516	1.198071153
DET0129	0.914229256	0.908889398	1.003068904	1.019369965	0.972355671	0.957772278	0.965471265	1.075274876	1.146578106	1.215563276	1.032052892	1.057762394	1.009578138	1.134184559	1.10457087	1.129258373	1.099796307	1.035903353	1.00293144	1.01560217	1.041005307	1.071772701	1.080934862	1.073708155	1.061695914	1.052827048	0.998998396	1.051973488	1.075578149	1.01824453	1.110798561	1.06623102	1.022258872	1.08470579	0.95403277	1.155557389	1.15899215	1.11047246	1.002151092	1.043730753	1.063107118	1.068205568	1.060937879	1.075209262	1.025313287	0.975501951	1.011347034
DET0130	0.812913854	0.790339981	0.909383577	0.921080736	0.918868963	0.920799229	0.873781324	0.869818215	0.830671368	0.869843009	0.959294348	0.892282722	0.911306921	0.878504253	0.911573824	0.95804154	0.929473246	0.87721659	0.881883876	0.894993484	0.791369339	0.861172382	0.840301363	0.845828807	0.907246131	0.934504343	0.901315335	0.945753988	0.939542392	0.891789569	0.954737913	0.93469411	0.942423308	0.938927396	0.910451035	0.979785054	0.960848414	0.948530731	0.841509231	0.919860816	0.933410033	0.883212365	0.949225273	0.928322711	0.883611729	0.861535344	0.912215021
DET0132	1.108204905	1.126508712	1.003117052	0.978740182	1.012538723	1.025921159	1.035472189	0.960435568	1.028752531	0.982536844	0.991831476	1.019095425	0.993165957	1.014092542	1.19705508	1.180158917	1.247397139	1.081637464	1.03449414	1.089075431	0.959043699	0.957494636	0.955127966	0.957012358	0.897884737	0.914526815	0.929919314	0.919263343	0.903889023	0.951415154	0.901191644	0.919387476	0.985197423	0.941231781	1.003359162	1.018378954	0.835209147	0.913373061	0.982280932	0.889833588	0.85682936	1.031341537	1.008345149	1.045275136	0.969014594	0.924898353	0.93601744
DET0133	0.859112127	0.844804077	0.924931925	0.875909977	0.904528139	0.917648436	0.793095009	0.768562805	0.738239257	0.763186867	0.799381913	0.785103348	0.83348002	0.779981789	0.986055787	0.994508189	0.992857068	0.780226489	0.802849801	0.816287513	0.679670854	0.773082083	0.767294378	0.772369885	0.808214446	0.834621313	0.891516948	0.876513755	0.843894001	0.91795867	0.832905324	0.820344438	0.923710297	0.797077278	0.922583721	0.860196395	0.799401982	0.834950416	0.933322097	0.773456346	0.836289072	0.935925407	0.983087996	0.995871382	0.970322566	0.996015967	0.999066722
DET0134	0.799460203	0.757765921	0.920734459	0.952609273	0.955359215	0.955100985	0.745528043	0.820392103	0.818887844	0.831484373	0.975860508	0.919976485	0.959297559	0.887551975	0.834475438	0.904209924	0.887336007	0.95199424	0.953415677	0.967176736	0.749891761	0.795738603	0.755522957	0.742969231	0.892623776	0.887666269	0.84923569	0.913072722	0.980258717	0.806095555	0.965806968	0.927502921	0.957192534	0.906869286	0.944496929	1.043665499	0.932336049	0.968032985	0.805181452	0.824340876	0.885297313	0.949963648	0.920318972	0.945238473	0.815838171	0.775244313	0.839561823
DET0135	0.840495958	0.812591113	0.941002884	0.899852778	0.919264273	0.942546484	0.738498768	0.69275697	0.789406029	0.782043617	0.809980032	0.75850851	0.817771001	0.809848112	0.775448869	0.859197502	0.849957697	0.798156505	0.857659859	0.804253855	0.78770545	0.73490408	0.773993577	0.781914743	0.874048535	0.919800999	1.139663123	0.854582558	0.897971774	0.916519461	0.870164324	0.88491569	0.879458384	0.813369313	0.938818515	1.042923214	0.830964916	0.868402075	0.874050439	0.981970207	0.884740623	0.87809803	0.882523605	0.864344691	0.903142684	0.807163401	0.825294301
DET0136	1.125553837	1.061027214	1.020209238	1.042996935	1.042057504	1.055900649	1.021107821	1.05658622	0.988656164	1.09447696	1.029824574	1.009833322	1.016354009	1.057468549	1.020008919	0.991956232	1.025489781	1.05215766	1.072348273	1.095331717	0.957385523	1.019242809	0.976030159	0.998128681	1.020338396	0.996455483	0.95202503	1.014601706	1.004402365	0.949147289	0.987672996	0.966656038	0.952409022	0.935853517	0.935264238	1.037785852	1.035119925	1.136065823	0.941265774	0.962909331	1.048386996	1.022285056	1.023509019	0.986940098	0.993740897	0.96926247	0.941322079
DET0137	0.892305519	0.877220868	1.023790126	1.008862011	0.996786488	1.057732645	1.416250798	1.319672978	0.799396573	0.857078442	1.020058984	1.068989703	1.064807996	0.848143058	0.966932197	1.105346243	1.04211032	0.818192086	0.85785189	0.813493571	0.810333558	0.728438495	0.720065763	0.726786815	0.792026685	0.784618504	0.88777513	0.998513465	0.887494785	1.020736586	0.845327613	0.742875766	0.897425495	0.909551192	0.979896061	0.985441802	0.916238783	0.932761493	1.028158654	0.804101836	1.053937019	1.062851754	0.89163165	0.956649484	1.163480226	1.098158035	1.154734624
DET0138	0.814498415	0.77141411	0.902396687	0.931053664	0.889815838	0.949062977	1.43231998	1.417022729	1.11122037	1.095510712	1.107483872	1.167165767	1.202050124	1.065954791	1.151866271	1.232515809	1.144709307	0.991468778	1.084335117	0.963414746	1.000830509	0.866865169	0.879591742	0.843168225	0.940953102	0.949565765	0.982787632	1.22355	1.048776429	1.141997999	0.964146441	0.870457917	1.092675968	1.136718245	1.156542482	1.070595937	1.053031037	1.114776952	0.954536108	0.898891447	1.175235851	1.134414045	0.916819246	0.960326212	1.119585372	1.032569664	1.067840711
DET0139	0.980970453	0.966136191	0.930156737	0.976480767	1.014541955	1.009869597	1.099512926	1.17497389	0.988338804	1.08497261	0.979426161	1.003728018	0.990881015	1.003118558	1.005508637	1.116886205	1.17446971	0.945520822	0.991638088	0.95026369	0.984878052	0.925930148	0.869163102	0.846925135	0.940924704	0.902242617	1.023273395	1.060829378	0.956103008	0.955758515	0.952289701	0.845118573	0.973764368	1.024889966	1.068091809	1.007219846	0.965714286	0.993767325	0.946376438	0.999955943	0.958539667	1.001203138	0.960936438	0.927820069	0.996875339	0.953884573	0.948221542
DET0140	1.172869962	1.202195706	1.132488485	1.116403369	1.122327042	1.13807321	1.209621174	1.171262341	1.033826059	1.108888712	1.109273737	1.088599731	1.12954757	1.099672107	1.127333422	1.189619853	1.100796308	1.082353738	1.087605875	1.105495617	0.945276784	0.896077939	0.818025232	0.893604626	0.850462225	0.913660992	0.922352436	1.069880649	0.958491935	1.085931046	0.915363009	0.870568793	1.012864077	1.025474848	1.058002219	1.036205243	0.955594459	1.037620508	1.088432079	0.880592327	1.051536613	1.097497115	0.944098041	1.047563649	1.172565248	1.118640095	1.158484267
DET0141	1.00362811	0.952746237	0.977763094	1.059405873	0.975797466	0.979053298	1.235146653	1.360134716	1.039834873	1.152697841	1.039565527	1.042201459	1.036521157	1.06728575	1.018570552	1.139711757	1.198689981	1.05322613	1.111214334	1.093319971	1.068377149	1.111585258	1.064030596	1.063391611	1.031600347	0.98308179	1.060331753	1.298196582	1.067091703	1.117921497	1.130623025	0.968963716	1.130448437	1.183483935	1.143426798	1.013061309	1.142935403	1.076012832	0.99825958	0.979141099	1.185431106	0.988606979	1.075689751	1.101894473	1.046793552	0.98862226	1.188548245
DET0142	0.947591589	0.970948326	1.003422714	0.957066934	0.973716258	0.978074123	0.932170811	1.00155565	0.844929392	0.864500649	0.827713965	0.884653615	0.887047355	0.867667625	0.919423367	0.927949783	0.950355817	0.846966696	0.866405793	0.838856214	0.827212748	0.837115852	0.830862234	0.836484799	0.854046192	0.958897867	0.986806223	0.980361065	0.915147961	0.993155493	0.827899765	0.849618911	0.933083519	0.87253705	0.98351321	1.117482592	0.853157696	0.910050433	0.973614162	0.821958407	0.894706581	0.996483039	0.959539307	0.944068987	0.993302013	1.057349822	0.98185663
DET0143	1.115693039	1.145815861	1.018477082	1.000530402	1.037680484	1.054186767	1.10988308	1.103865915	1.075746926	0.973897442	0.950750261	0.971140401	0.983755805	1.006426249	1.063279755	1.091938072	1.122774461	1.056883926	1.06712303	1.003801031	0.90890895	0.877226429	0.87317237	0.851747715	0.875253337	0.881881769	0.88922159	1.008103418	0.886516188	0.920499512	0.87963534	0.854089669	0.952696486	0.952663957	0.984657517	1.018760589	0.894453708	0.940277895	0.914406208	0.836039366	0.908449728	1.00795812	0.932763393	0.920876257	0.911415572	0.854548211	0.892451029
DET0144	1.147568909	1.178014478	1.135575505	1.073526469	1.118423681	1.146068362	1.077362468	0.883317653	1.034657862	1.027436853	1.078495792	1.059396224	1.129596198	1.01191029	1.046016944	1.042373464	1.000155748	1.025974126	1.103981434	1.027532171	0.905012783	0.907613478	0.884436428	0.946938927	0.878760106	0.939324522	0.888997221	0.900433	0.927020469	1.096606688	0.907825036	0.884728884	1.055126105	0.870828155	1.036906139	1.054789265	0.961858468	1.122067787	1.227965959	1.016079525	1.140933245	1.229186746	0.944185705	1.100135301	1.363933944	1.181164756	1.196244684
DET0145	0.935658835	1.005527156	1.107122713	1.174546416	1.097128348	1.002432489	1.04993609	1.239317029	1.391202334	1.225735383	1.279348289	1.263439362	1.274797645	1.416421061	1.017659423	1.132722835	1.007020443	1.504303914	1.434773754	1.507656859	1.388324777	1.472482216	1.424068326	1.395166897	1.377451581	1.273769904	1.137217804	1.410468253	1.200021898	1.105407587	1.392381517	1.363356027	1.308610403	1.397770087	1.202396077	1.152867287	1.285181664	1.191062661	0.900497005	1.258769436	1.090324279	0.97245898	1.289879427	1.230058719	0.876797994	0.836629604	0.907031114
DET0146	0.998757401	0.907625128	1.048214571	1.154660257	1.062509574	1.015673976	1.030078569	1.162548248	1.451737463	1.240747893	1.177840772	1.040668547	1.112750258	1.354672989	1.128478636	1.250020223	1.271156853	1.47721606	1.424090268	1.461046103	1.391013091	1.311352664	1.343598629	1.298484909	1.380732796	1.307866999	0.961983876	1.364596776	1.218826021	1.106260312	1.338260895	1.344659346	1.265851913	1.351877048	1.25650431	1.117052446	1.223748879	1.146871034	0.931635924	1.19696112	1.027471556	0.984558732	1.349995227	1.183183103	1.017874974	0.924021288	0.906934775
DET0147	0.940307133	0.89626171	0.975319237	1.022936138	0.985784849	0.953750947	0.983213497	1.10025648	1.198120049	1.146960734	1.10436653	1.072653235	1.048914767	1.223638513	1.041548369	1.003359144	1.022593153	1.324131561	1.290320453	1.302979055	1.288973274	1.301498308	1.288612918	1.303614032	1.218465978	1.131629549	0.960769751	1.246884014	1.093348994	1.004698658	1.234157718	1.207740883	1.095645281	1.181947944	0.995383241	1.198363972	1.077386061	1.009496712	0.809902223	1.04366477	0.95378759	0.907925484	1.10374286	1.083583973	0.881548307	0.854441695	0.842318053
DET0148	0.894964086	0.86356991	0.930152141	0.978478875	0.9764595	0.932754339	1.032435355	1.10381328	1.378772677	1.250805913	1.127569053	1.050691034	1.08973226	1.348150689	0.996579089	0.99490802	1.016433172	1.415960589	1.412608354	1.37600128	1.303299038	1.276084431	1.30653819	1.228436344	1.305659199	1.268978664	0.922560524	1.309997853	1.220192379	0.961127108	1.275880258	1.310083308	1.186895988	1.30668954	1.050161358	1.167554324	1.168852499	1.117110388	0.841063147	1.148988012	0.913349681	0.979716667	1.047771588	1.010045118	0.845587959	0.84239907	0.786502411
DET0149	1.161072663	1.176175192	1.002437838	0.99628245	0.994813036	1.067662074	1.034409193	0.958566887	0.942810274	0.966242325	0.935707097	0.997876582	0.996911054	0.973824206	1.233126278	1.277256096	1.28446689	1.076700765	1.066918725	1.054394224	0.888229277	1.006943415	0.994440082	1.006584046	1.008324855	0.935341065	0.994106304	1.035668246	0.983884654	1.089180058	0.963708198	0.910296563	1.029367913	0.98461018	1.073651909	1.027191321	1.001168616	1.095265094	1.076663807	0.948720323	1.061118647	1.086957791	1.147881834	1.110262382	1.138034369	1.070320015	1.06237681
DET0150	0.999031386	0.987786449	1.051095505	1.01445734	1.071721727	1.115962367	0.867283772	0.872750693	0.73746409	0.767677299	0.931603205	0.935365553	0.932247723	0.808775586	1.063959284	1.076222347	1.070681465	0.820478872	0.809033732	0.788223645	0.740983023	0.801397784	0.782297324	0.790461637	0.782605564	0.816874119	0.95197956	0.826393005	0.86212941	0.973418208	0.838830648	0.822213484	0.958984704	0.854882875	0.975444423	1.009709952	0.797375669	0.862994769	1.009848359	0.765676539	0.898015188	1.024695159	0.945951828	0.959534005	0.886315702	0.891685667	0.888666699
DET0151	1.085902873	1.068026924	1.023118762	0.96577235	1.028151004	1.039961794	1.048074813	1.137313507	1.043315803	0.992413802	1.034967811	1.028040288	0.996017755	0.995639532	0.990899465	0.997240965	1.076732322	0.960263909	0.958591481	0.969012567	1.377151248	1.22685025	1.284541847	1.320708474	1.202327801	1.040288413	1.077960034	1.081814367	1.078568575	1.101164126	1.152631951	1.071097974	1.043439121	1.278887783	1.020023563	0.950389091	1.186526842	1.004287606	1.123473709	1.053507592	1.058161092	0.983161385	0.98352934	0.991072135	1.011051227	1.076753467	1.069045874
DET0152	1.105763903	1.126062302	1.064672477	1.012152678	1.051577305	1.061561646	1.034449361	0.925412593	1.062785888	1.043861515	1.042641137	0.95801658	1.012725611	0.961842304	1.059829373	1.001592064	0.9901526	0.943051452	0.972165959	0.942966611	1.068674953	0.977129701	1.038335708	1.065422187	0.925528946	0.894656416	1.053822377	0.853384159	0.845412006	1.025987472	0.854938534	0.855223754	0.941583518	0.928806608	0.979097143	0.912837205	0.895868706	0.961835969	1.099811165	0.962616666	1.01347661	1.040898794	0.860250473	0.966326385	1.212794001	1.186309615	1.13931743
DET0155	0.928247213	0.938599693	0.971115217	1.041065187	1.010205144	1.002571254	1.130168252	1.071096847	1.030117388	0.974127559	1.051985652	1.056263405	1.078985299	1.069304306	1.049156303	1.131562468	1.040900511	1.168335234	1.131467123	1.123487964	0.98324724	1.029720969	0.974240832	0.982315398	1.063656988	1.015159226	0.989598745	1.053717858	1.063786423	1.063098143	1.039582216	1.015444059	1.043288915	1.060595231	1.020429736	1.124394288	1.034475101	1.058789624	0.859666879	0.997877064	0.997777103	0.984713607	1.037918006	1.045648569	0.922118336	1.0023031	0.948833633
DET0156	0.881751107	0.890747551	0.986974263	0.979664019	1.020730993	1.054536642	0.876695994	0.911326702	0.919488145	0.879877078	0.958306087	0.931927731	1.039521294	0.95308565	0.862864655	0.892594124	0.874721156	0.95840875	0.959763284	0.937678813	0.907599372	0.8559761	0.854124241	0.844527275	0.971796906	1.000217526	0.99257355	0.984638259	1.028565471	1.053380611	0.90081427	0.948682254	0.950333213	0.94675169	1.015135604	1.050762529	0.91449566	0.914667721	0.82507168	0.894196873	0.952707627	0.858259461	0.981393898	0.961858223	0.920705642	0.910864657	0.986900295
DET0158	0.900884864	0.919883066	0.966577089	0.909116883	0.952017536	0.971534561	0.998614923	0.953403094	0.946786499	0.946289977	0.991484228	1.010556458	0.975382933	0.96515406	0.996265516	0.985973416	0.910169982	0.933765091	0.944939821	0.941434229	0.831000004	0.927182155	0.826187111	0.924350333	0.765899127	0.828626628	0.954216825	0.798130391	0.792252225	0.980588799	0.798392742	0.831376824	0.878840836	0.783880297	0.985872383	0.99377472	0.797442989	0.984850698	1.003401848	0.948803166	0.92239606	0.986284841	0.959268196	0.956857359	0.997713451	1.012048399	1.020744406
DET0160	1.046634811	1.112224871	1.052639718	1.006641199	1.091778559	1.122784458	1.050596729	0.928967134	0.960450196	0.948519149	1.022189418	1.037429313	1.058133338	0.968622386	0.990465102	0.982073924	0.996169277	0.979454339	0.947003078	0.923008547	0.815375256	0.75135939	0.695721338	0.705688506	0.816726128	0.948669762	0.937294875	0.929094437	0.935630173	1.174405412	0.790315559	0.858552234	1.093204025	0.788594783	1.212237058	1.022294339	0.818316472	1.026640312	1.001522918	0.885449387	1.010372518	1.089871322	0.95121065	0.975603012	1.163915479	1.086566772	1.028549468
DET0161	1.071587103	1.07447036	0.985373039	0.945123852	0.951092443	0.991165634	0.92713185	0.83997911	0.945533863	0.901772178	0.895480723	0.988646676	0.967735071	0.947872639	1.151997908	1.253601423	1.133762122	0.942170738	1.000578406	0.961279676	0.787923675	0.850282066	0.824314514	0.818859024	0.883632187	0.948612959	0.984254455	0.97052942	0.950633668	1.049550131	0.82667328	0.850651442	0.998981826	0.80275141	0.996031361	1.049940426	0.848512977	1.064655067	1.075215831	0.901210121	0.976716294	1.141435956	1.046578458	1.029593351	0.988206683	0.936737839	0.9484578
DET0162	1.188876435	1.16930681	0.968747917	0.954825828	0.978481483	1.030343655	1.070055377	1.145055443	1.216816698	1.213988573	0.98471561	0.982597175	0.95250998	1.173011069	1.29416018	1.276946457	1.271883062	1.171930274	1.159305981	1.182651716	1.2282949	1.207401136	1.19693332	1.226667723	1.257694709	1.184764857	1.103164571	1.232702834	1.139714891	1.095654316	1.126773019	1.181637479	1.069116641	1.205379297	1.023842367	1.108609019	1.137748089	1.0710218	1.047916134	1.067694095	1.061785245	1.089590611	1.060985875	1.081253757	1.075271458	1.146566203	1.026737374
DET0163	1.090290507	1.094381207	0.946284684	1.003217719	0.973593391	0.995175987	1.023400286	1.146407779	1.190505012	1.167812788	1.204984546	1.194792537	1.13848761	1.154395987	1.160177967	1.165848851	1.162040368	1.191540306	1.163300408	1.219821763	1.179505526	1.10228376	1.052264349	1.042794049	1.134703201	1.07961664	1.11339769	1.114954167	1.109739729	1.077488924	1.112846531	1.14378762	1.174135756	1.149207297	1.141884531	1.174806626	1.124552432	1.17956672	1.022830211	1.093295913	1.182577786	1.074427492	1.032392878	1.028493629	1.104183843	1.213246151	1.13347908
DET0164	1.120853319	1.111182393	0.956676359	0.994595865	0.974913484	1.001401179	1.033682908	1.117913605	1.151053184	1.153421983	1.148025851	1.172401803	1.110265513	1.17502918	1.238713507	1.276408824	1.258584379	1.207807323	1.179885979	1.246453961	1.206233736	1.168064189	1.155812755	1.175572885	1.147532233	1.101850918	1.139549625	1.145081465	1.135959394	1.180412397	1.112709504	1.141532226	1.155055501	1.153810503	1.161366778	1.119624669	1.150357562	1.176264036	1.065475269	1.082945364	1.20834648	1.064205651	1.038003344	1.040840804	1.159871883	1.25833733	1.157465671
DET0165	1.016619001	1.01340138	0.881234568	0.894747185	0.871766546	0.880963001	0.996822106	1.068362123	1.150572598	1.136737281	1.015457768	1.042464878	0.989912187	1.129653101	1.11328485	1.107096666	1.110178204	1.10163281	1.091426665	1.138520492	1.227186683	1.156338439	1.180528437	1.174431313	1.162682279	1.084355896	1.101969168	1.105418601	1.060936042	1.13667221	1.050203604	1.086321158	1.084118437	1.08906093	1.083309283	1.126660971	1.094211723	1.088746676	0.954982946	1.044819074	1.112805058	0.996233979	0.98731775	0.965321676	1.067871322	1.136859132	1.042594661
DET0166	1.015903163	1.013573648	0.881483832	0.875848576	0.856086258	0.882721816	0.986594763	1.064316369	1.175141331	1.128235834	1.014692772	0.984779952	0.988519058	1.093864509	1.143200754	1.095354673	1.125683252	1.121344473	1.105349258	1.127103436	1.177181354	1.115841956	1.118034015	1.103854168	1.164290899	1.096940498	1.038610399	0.983102694	1.041876093	1.052229424	1.105459739	1.116868823	1.058699381	1.10264738	1.052969298	1.152234578	1.061862802	1.008602735	0.88315166	1.024237474	1.023065397	0.91679029	0.971875981	0.971204691	1.043124017	1.118741238	1.017310392
DET0168	0.982037995	0.928733715	0.861079211	0.922191933	0.905918257	0.921283305	0.988003587	0.941938642	0.957304815	0.938612246	1.004116034	1.024119956	1.026569402	1.045984291	0.998372548	1.01480141	0.970944567	0.988263764	0.981660432	1.002264977	0.834232915	0.882059894	0.868005629	0.875125976	0.988739632	1.015232019	1.054675885	1.187229255	1.019755144	1.112023743	0.965534639	0.938588841	1.072761149	0.909104138	1.108250338	1.038061006	0.981703172	1.071175771	0.947341407	0.974090209	1.077537441	0.997662247	1.127506231	1.053800928	1.039505805	0.916911266	1.000459091
DET0170	1.13489074	1.121843668	1.083092319	1.155769253	1.121693838	1.100674168	1.121998997	1.286870154	1.128164545	1.302711564	1.210496822	1.162367033	1.142325579	1.283433581	1.031745161	1.117756398	1.12900364	1.203055455	1.175788823	1.225256082	1.176790434	1.256652762	1.158140753	1.221713125	1.18434352	1.186923159	1.126784542	1.244127099	1.250940928	1.26618859	1.237462663	1.218240855	1.257671477	1.177799397	1.215986321	1.080462506	1.174890467	1.1803104	1.143019733	1.234750001	1.284634803	1.051698218	1.188969053	1.205654927	1.157228867	1.148583454	1.190110555
DET0171	0.85593176	0.840977406	0.925148318	0.990506305	0.933950786	0.905498236	0.96307959	1.108730503	1.024390187	1.089730122	1.013614679	1.042843233	1.011093878	1.11345005	0.982828864	1.038215516	0.968761719	1.154017633	1.146805604	1.200261989	1.023466149	1.100616393	1.052011481	1.054315732	1.093327524	1.033143616	1.030989024	1.098674847	1.040617628	0.926948244	1.101808724	1.046696363	1.08438163	1.046004166	1.08393111	1.028106325	1.123921173	1.131767116	0.961356728	1.080659565	1.100237012	0.991033622	1.160427574	1.067707339	0.969544198	0.918356436	0.895315567
DET0173	0.743741732	0.740190057	0.879589324	0.8677552	0.843034935	0.805932708	0.687022405	0.760969088	0.738164448	0.734890273	1.031293791	1.076273329	1.010418876	0.720944172	0.682780518	0.662449495	0.634080754	0.627824586	0.570246776	0.584269101	0.580792555	0.464979736	0.435298684	0.447737076	0.6011554	0.759270553	0.733031377	0.573186089	0.83910426	0.759629939	0.527931967	0.603795267	0.824111596	0.528537556	0.805161768	1.015056245	0.857985733	0.960628754	0.813021359	0.884899984	0.95189033	0.833558018	0.680561441	0.696953646	0.959266206	0.799586817	0.853694741
DET0174	0.697771908	0.688423791	0.842053867	0.842505116	0.781773121	0.752842964	0.733097143	0.840687735	0.839384591	0.757145821	1.168946309	1.166221731	1.088850104	0.817214934	0.765227833	0.722468553	0.591371202	0.664455784	0.665844499	0.641891669	0.64784283	0.484656755	0.479723732	0.466190104	0.622596624	0.745822597	0.817545331	0.601316775	0.846317944	0.746651789	0.594567234	0.627177793	0.885924223	0.574183923	0.849976226	1.010822096	0.87899454	1.011968199	0.701323555	0.898383978	0.975455572	0.857390237	0.633658328	0.669443837	0.902213624	0.751820803	0.820819917
DET0175	0.856706146	0.83209539	0.853110512	0.873918811	0.871160326	0.85760171	0.814907739	0.86016733	0.870167158	0.798141082	1.077244469	1.102836412	1.066917938	0.895349208	0.786839507	0.756234362	0.76060376	0.749016143	0.70981863	0.706174163	0.680820631	0.556534214	0.520763671	0.532217794	0.658525484	0.778392009	0.815348424	0.633781924	0.800988895	0.772170224	0.587421652	0.643276954	0.884528171	0.607965609	0.855902668	0.994531539	0.862795958	0.952385152	0.771390308	0.871227025	0.927839567	0.895256971	0.73532416	0.714428328	0.883569277	0.785465954	0.854549671
DET0176	1.047322702	1.072984297	1.026207187	0.971508906	1.027905069	1.036590598	0.989676474	0.925646391	0.963303405	0.998752262	0.965202822	1.020532537	0.983661365	0.96455149	0.989333613	0.973141577	0.934790754	0.96197539	0.935679716	0.939385121	0.850521271	0.874443502	0.790115785	0.868262076	0.772750141	0.874772648	0.947457145	0.810713761	0.841766963	0.935009132	0.825592042	0.820816998	0.884586138	0.820961544	0.937137419	0.974725178	0.855948895	1.037684598	1.011737712	0.959516755	0.980659626	1.061406494	0.901997946	0.949520862	0.999002889	0.996368921	0.98534717
DET0177	0.866639813	0.822308105	0.951051706	0.952687217	0.922750044	0.940677735	0.9680337	1.078330662	1.022899607	1.071512347	1.045379617	1.035177978	1.005344613	1.085492148	1.124400212	1.128313667	1.111717553	1.039137689	1.039033696	1.058115526	1.016711686	1.057143344	1.044829595	1.021366183	1.10200907	1.055600383	1.075787838	1.112214034	1.041171536	1.092968238	1.052278379	1.078512153	1.114877761	1.008785237	1.063737074	1.138423849	1.099723774	1.108661957	0.881859724	1.04911461	1.07842121	0.927869836	1.154437326	1.104447428	1.068097117	1.072814879	1.07770178
DET0178	0.932319427	0.851682586	0.93865061	0.972102647	0.931500918	0.891830871	1.05294633	1.07207145	1.141832553	1.146367097	1.170259805	1.075623257	1.13447691	1.1864945	1.18760533	1.271699618	1.159054835	1.201704119	1.208753893	1.190027111	1.023927531	1.040297624	0.98266061	0.986364499	1.170528747	1.22963602	1.156746306	1.239364749	1.167859803	1.186467325	1.122363211	1.190461633	1.271379813	1.086727513	1.282561917	1.090011398	1.137529268	1.279161846	0.888066299	1.091591622	1.195769437	0.979299148	1.243360241	1.193057955	1.167248732	0.994696904	1.111580346
DET0179	0.98503103	0.982172413	1.039359078	0.960640784	0.968395947	0.978447064	0.862408018	0.848752194	0.688556831	0.722819628	0.900815553	0.911598869	0.886011592	0.787680062	1.093089109	1.158627535	1.114114772	0.796000769	0.81018026	0.821495258	0.715511207	0.846066904	0.820280478	0.849398898	0.81117067	0.808209998	0.914193557	0.940115437	0.8790477	0.937615157	0.850878828	0.889866592	1.002638185	0.833726067	0.96093133	1.031194695	0.868538149	0.96031555	1.036430194	0.825050572	0.950557346	1.033055318	1.040984667	1.034000458	0.904363941	0.848801921	0.897229079
DET0180	0.810879712	0.735406216	0.950050616	0.923166348	0.827054652	0.751693205	0.716707831	0.549108961	0.880924375	0.880207977	1.27115305	1.224366166	1.126715274	0.871075907	1.049665951	1.162678385	1.152349052	0.852956652	0.759903912	0.770071048	0.732023672	0.761032394	0.701618714	0.717046652	0.891368773	1.166958239	1.122982141	0.829530054	1.120894197	1.033034355	0.840380237	1.12008521	1.239747806	0.9697943	1.032954064	1.163742717	1.028286382	1.218920321	0.677712033	0.999785519	1.135195965	0.778607592	1.073179211	1.013868823	0.869877942	0.722993445	0.807321833
DET0181	0.766420648	0.775411899	0.750361355	0.760209526	0.712081556	0.670733845	0.913184926	0.706793572	0.915541243	0.805338003	1.140636449	0.988888019	1.117357767	0.846245827	0.984801415	0.929893677	0.885919111	0.887909378	0.910660463	0.889153172	0.608505189	0.647097186	0.603354869	0.592493273	0.861822211	1.0605242	0.949489694	0.756664397	1.090526376	0.825731126	0.834303771	1.10092422	1.309326638	0.954217438	1.105538086	1.039775696	0.802403079	1.090026379	0.861050935	0.861148828	0.863751274	0.95333906	0.859654062	0.866570042	0.851154627	0.850131862	0.807956635
DET0182	1.042599568	1.051270347	1.003109599	0.972331687	1.029926013	1.072535156	0.990525703	0.957892457	0.962593053	0.977577977	1.005116389	1.020143867	1.019021491	0.979360108	1.01293761	0.978693895	1.046466189	0.942311892	0.958529538	0.945211381	1.004869035	1.011645929	1.03159537	1.016269532	0.977369799	1.028235594	1.075602161	1.030924478	1.053790638	1.082697325	0.998318324	1.016907467	1.055299923	0.983599428	1.024276556	0.992296952	1.01844788	0.968577137	1.105022086	1.016677498	1.028115093	0.994987426	0.969458284	0.992622309	1.002748966	1.039212166	1.078900467
DET0183	0.967921163	1.055001648	0.892102743	0.88250258	0.900418236	0.958654729	1.201783711	1.152713547	1.179467602	1.038073696	1.002014561	1.009783366	0.975016607	0.963335549	1.087797328	1.109517027	1.295260088	0.964121026	0.975555654	0.921219458	1.446023221	1.161599891	1.180995626	1.148933745	1.169550712	0.937237379	1.009035918	0.813153944	0.792029455	0.929799767	1.032154062	0.942471086	0.844264381	1.221021368	0.974390157	0.968790661	1.057570463	0.976335316	1.006719454	0.984241481	0.954841196	0.969132861	1.011249762	0.963943939	0.983697803	0.954828584	0.9410696
DET0184	1.094572315	1.093326183	1.086791342	1.039552845	1.033812959	1.04162408	1.095402507	1.122653932	1.087500499	1.085283541	1.032248922	1.011089951	1.004666445	1.101712688	1.016607305	1.018927399	1.022754759	1.126984509	1.10164447	1.098818364	1.126827558	1.118063275	1.095918071	1.13734965	1.048043402	1.027586511	0.983000432	0.986098228	1.026882433	0.94408888	1.050466678	1.036237901	0.972679096	1.170418392	0.939294911	1.046748616	1.049606663	1.026296563	0.945466766	0.967178832	0.94492053	1.03186619	1.02718581	1.042478911	1.05033454	0.963341692	0.997257507
DET0185	1.142966352	1.139450395	1.054365238	1.129712	1.17029822	1.112458215	1.060901427	1.318458583	1.287149192	1.308564572	1.1022854	1.010863516	1.009691398	1.220638604	1.027430513	1.029023966	1.088684213	1.329284483	1.243133288	1.323729723	1.489359566	1.616644898	1.585013533	1.66738551	1.420717343	1.370874211	1.077230389	1.414581835	1.319743948	1.142383742	1.371902783	1.44864211	1.100466126	1.411559935	1.090965763	1.05783512	1.417804775	1.093556678	1.08920546	1.33034321	1.146213298	0.986531631	1.122337984	1.142177136	1.095420103	1.137661145	1.132714568
DET0186	0.895213809	0.847869156	1.035804039	1.102153975	1.045950604	0.992343795	1.054470941	1.317262778	1.447078124	1.377547046	1.172797123	1.202009725	1.129417946	1.369018708	0.903761481	0.88132495	0.904647343	1.41031403	1.475470854	1.453051986	1.338098209	1.303238355	1.248325475	1.214098934	1.180414714	1.282388864	0.923265405	1.138905268	1.256384092	0.933496593	1.224006992	1.262908371	1.087275206	1.279279704	0.947496585	1.268805298	1.279780465	1.16481623	0.72041904	1.287319462	1.059132742	0.82046941	1.06771955	1.033287992	0.865643276	0.769866264	0.880230411
DET0187	0.771138201	0.71536779	1.000164794	1.064282815	0.988019394	0.93470728	1.034748923	1.233988039	1.331382219	1.284798392	1.114762321	1.116703506	1.072671755	1.255135752	0.99942128	0.982045971	1.011755386	1.34333506	1.317106693	1.350565063	1.246171984	1.259471671	1.22460693	1.209545798	1.208864009	1.261122467	0.93274349	1.176740248	1.230667747	0.96523454	1.229127287	1.24709323	1.086741695	1.251331073	0.94613824	1.196912275	1.186413881	1.095994239	0.650647472	1.167795886	1.027090667	0.736538375	1.05461558	1.065328682	0.875981022	0.756852911	0.85413608
DET0188	1.031016316	1.022872848	1.103223996	1.093068014	1.08211091	1.112766645	1.37575512	0.929807076	1.173517033	1.202042192	1.042028458	1.102373954	1.036749044	1.115787521	1.246368835	1.191413006	1.306863948	1.0423477	0.963920902	0.937245225	1.05912101	0.867033456	0.89694021	0.941260043	0.787865129	0.994694118	1.047416586	0.88255007	0.899973536	1.166842635	0.865647808	0.91960014	1.022983698	0.795115619	1.064319979	1.094262675	0.924182173	1.110160122	1.195585077	1.088242147	1.049947228	1.269128155	1.073110233	0.992395795	1.328096	1.42722668	1.371924883
DET0189	0.778977599	0.755775185	0.992286487	0.988379956	0.958903136	0.942919249	0.8705415	0.913551248	0.908451578	0.903669476	0.985645627	0.939794121	0.990146965	0.916972013	0.816963691	0.88947838	0.830006449	0.950232115	0.984910164	0.979725818	0.888936201	0.998155204	1.00663215	1.013702362	1.043731561	1.07949142	0.961195867	1.105394876	1.080230954	0.965750032	1.027580026	1.053723833	1.067911522	1.028262803	1.008722489	1.116956418	0.985373977	0.997995855	0.813288522	0.985368029	0.97979584	0.862057829	1.089471426	1.024991003	0.984785745	0.88320886	0.98775437
DET0190	0.792532198	0.757762591	0.955082945	0.915279912	0.900147297	0.905904381	0.859419433	0.89080976	0.917851076	0.877431176	0.838381148	0.836742722	0.843872374	0.876568457	0.889507412	0.977595188	0.957251191	0.957702729	0.978586724	0.97506218	0.912466848	0.937022884	0.939246419	0.927659187	0.989063963	0.908438543	0.879603286	1.021539802	0.970318718	0.831440432	0.96217007	0.956107084	0.940810077	0.985978855	0.84026598	1.04347801	0.959963743	0.977977846	0.787888146	0.841438869	0.859794735	0.943904045	0.957365652	0.935632522	0.844773648	0.803399223	0.786553736
DET0191	0.812195462	0.797181779	0.973644912	1.032015792	0.992680797	0.967452326	0.930871349	1.189247059	1.157139596	1.176282399	1.160239973	1.13949993	1.100004697	1.118208594	0.839278644	0.858256485	0.849340478	1.185987386	1.157438176	1.184041987	1.138797568	1.211019715	1.166050231	1.124491997	1.146318517	1.160854445	0.891897104	1.11876146	1.166183259	0.824898275	1.165390595	1.237046861	1.070814745	1.14076595	0.921920254	1.16679293	1.179089654	1.111554631	0.787475942	1.163404264	1.066933826	0.864232275	0.996624066	0.994799787	0.931855333	0.85019589	0.949416885
DET0192	0.809557442	0.788027616	0.904623491	0.936434204	0.944767642	0.972565827	0.845191074	0.879770905	0.995489535	0.967197812	1.07014217	0.982743946	1.022325213	1.01120696	0.936853929	0.913477664	0.925477029	0.953856047	0.916369273	0.947167377	0.840004316	0.839194272	0.820283223	0.786670049	0.994816699	1.046393799	1.098431444	0.990907641	1.109072012	1.103901283	1.014044665	1.045520554	1.095178703	1.004250299	1.083451429	1.134095468	0.93868791	0.9824551	0.786088864	0.883869286	0.954986445	0.803831187	1.095589532	1.086057896	1.024613973	1.050825379	1.141869112
DET0193	0.89975612	0.904032413	1.134325788	1.145719301	1.056295191	1.016682365	1.009115752	1.106261636	1.072253315	1.035727053	1.054819732	1.084349192	1.034464114	1.054073518	0.980473737	1.015178062	0.94962109	1.211914344	1.211941266	1.1909638	1.070639086	1.18888838	1.17312396	1.20270148	1.09368961	1.062676496	0.922539127	1.102830841	1.065030908	1.085174319	1.115249137	1.055281503	1.063827452	1.067397377	1.032526418	1.100123016	1.115563055	1.109145497	0.874591214	1.019259864	1.071665135	1.005611891	1.202141647	1.224254071	1.032417011	0.924828507	1.066083032
DET0194	0.930294866	0.878187863	1.185174935	1.182876295	1.084785042	1.042429651	0.949771705	1.150423399	1.056818773	1.035238294	1.074832132	1.132998403	1.035377446	1.086778794	0.928290191	0.979554291	0.88639288	1.164166318	1.117781312	1.119756321	1.086932363	1.242426785	1.203563456	1.232063076	1.070657491	1.032799183	0.943364598	1.077825033	1.11139977	1.084802568	1.08886769	1.035068952	1.054814013	1.057038272	0.996664143	1.097123566	1.165513588	1.159310278	0.857971518	1.120461061	1.153610624	0.974386607	1.205739678	1.197552256	1.139016344	0.969742063	1.092591624
DET0195	1.17772485	1.167754072	1.097459376	1.032136884	1.073772316	1.094866545	0.946126269	0.949484162	1.05133829	0.947018144	0.903469378	0.949883441	0.929432762	1.014774805	1.085616906	1.14067405	1.1218852	1.016642337	1.050660988	1.023793927	0.942918395	0.939376498	0.945427682	0.935437901	0.894548148	0.898080121	0.950868044	0.93691227	0.869198607	1.00069669	0.886428106	0.843102914	0.936075903	0.911584682	0.959394242	1.044574812	0.898284647	0.995106398	0.997719229	0.878123801	0.958000121	1.059940402	0.987589492	0.986863712	0.930421125	0.867257613	0.895714474
DET0196	1.229902313	1.251383924	1.251543731	1.141038818	1.175934907	1.199767902	1.161903039	0.927858238	1.016390588	1.036518943	1.123605104	1.138207526	1.185075486	1.05934957	1.13605778	1.038876197	1.065117748	0.994681971	0.983965305	1.008325063	0.818011026	0.766802552	0.701783835	0.75745894	0.773325513	0.899339253	0.877938875	0.820360352	0.83246036	1.007682981	0.800798428	0.815706336	0.989752336	0.802146501	1.001387171	1.004117283	0.884096894	1.004165474	1.222750635	0.904798313	1.060671491	1.114205083	0.933766244	1.023152511	1.363965892	1.264881522	1.231776204
DET0197	0.752365925	0.699858107	0.925763597	0.872144912	0.825102617	0.759504765	0.770209821	0.667754762	0.690416329	0.627277687	0.771601653	0.776640562	0.778268121	0.667366901	0.731827689	0.71460803	0.683754501	0.683673491	0.72634368	0.717022402	0.666599509	0.639805273	0.623882833	0.604980611	0.655429814	0.643038237	0.780878047	0.673688867	0.705313289	0.783902278	0.677904456	0.672217556	0.862681391	0.699037582	0.80817053	0.950573381	0.677798348	0.812824381	0.795940465	0.73881145	0.732717232	0.77816186	0.937345165	0.938420151	0.766150955	0.72542538	0.825650218
DET0198	0.785544545	0.823871296	0.920890071	0.916340935	0.910787985	0.918844465	0.734814818	0.770334954	0.759046797	0.779747892	0.880066503	0.86413888	0.893858132	0.824996741	0.897147653	0.929119791	0.926705911	0.818294513	0.847680422	0.818059362	0.691080606	0.726204649	0.699221456	0.690778046	0.795436584	0.852764821	0.871772599	0.820171669	0.889766751	0.893389153	0.831726577	0.855691805	0.938313108	0.816208948	0.894754832	1.036233743	0.852342919	0.907559393	0.831531066	0.831858858	0.855217635	0.866641655	0.879330527	0.903332469	0.989543765	0.911648593	0.899502136
DET0199	0.872625374	0.844484495	0.905174649	0.922374288	0.908032271	0.922801734	0.765861054	0.832500015	0.92016425	0.923536609	0.947535612	0.92343116	0.927133099	0.980854243	0.90970895	0.956443132	0.936867709	0.891225509	0.910691038	0.886992926	0.787453176	0.804646519	0.798350222	0.773405897	0.878646433	0.972845239	0.866212624	0.903685908	0.964913028	0.91732586	0.839529701	0.874948788	0.975524083	0.867144771	0.931025009	1.079603447	0.943828278	0.984558325	0.829279977	0.91325223	0.94580573	0.901210109	0.934636261	0.926345467	0.834579319	0.765207911	0.801438897
DET0200	0.931111683	0.869179313	0.875474699	0.872450191	0.843471536	0.879073854	1.004551908	0.960258856	0.976581912	0.976372685	0.983237169	1.037100589	0.994377723	1.014666911	1.008994046	1.00198241	1.077617884	0.94311212	0.983899397	0.977769407	0.904605383	1.004403597	0.955107775	0.970590488	0.988137529	0.929181418	1.044894411	0.979633071	0.926402521	0.919687412	0.906203716	0.885753516	0.823676331	0.930611698	0.999034087	1.005794731	0.947768634	0.981942635	0.970698599	0.999065347	0.930777999	0.983604019	0.99293842	0.904227736	0.996167135	0.93686744	0.93109916
DET0201	1.003517893	0.96754873	0.990444495	1.099313354	1.068984523	1.086855837	0.978713705	1.122774628	1.104527891	1.033969089	1.013767614	1.003273615	0.996953226	1.057922069	0.996434553	0.965971224	0.969684852	1.099669832	1.123291622	1.091524352	1.122826692	1.202137351	1.161843621	1.176986267	1.100801236	1.011073326	1.070904899	1.081284321	1.01866925	1.006578469	1.095209255	1.102285143	0.952887879	1.166093515	1.004118384	1.013716672	1.132485523	1.086359475	1.000683393	1.026368358	1.100302925	0.982393774	1.065942953	1.046063716	1.02174267	1.001469859	1.024989116
DET0206	1.075364287	1.066437054	0.990621545	1.133883786	1.096453695	1.125729131	1.021153879	1.01039142	0.930838264	0.990255591	1.004758601	1.001688639	0.984524926	0.960453366	1.010657329	0.976152519	1.009589755	0.928774597	0.942138116	0.977319298	0.976555944	1.039100813	1.034251497	1.03994312	0.9683945	0.94941633	1.00884878	0.95278607	0.945510585	1.009672238	1.01304494	0.956202629	0.955941711	0.922468506	0.96390854	1.009866231	0.91477384	1.013584701	1.056584278	0.965515934	1.010632502	1.025696594	0.975874465	0.95226943	1.064280079	1.021314091	1.075603898
DET0209	1.137792242	1.16120525	1.097710256	1.048429826	1.089175079	1.098774023	1.091241749	0.87122269	1.008490768	1.012587543	1.060637855	1.085508572	1.093855519	0.97307418	1.07155715	0.980877117	0.977904599	0.934780501	0.973851666	0.892904104	0.817191773	0.769809229	0.741513398	0.786497843	0.796511771	0.888628753	0.979910288	0.803702293	0.826464261	1.017327482	0.794410972	0.81820756	0.950389959	0.774486961	0.970265257	0.795732584	0.86840097	0.984291688	1.161615818	0.965707838	1.043014565	1.068637762	0.878410947	0.894508234	1.235658187	1.177336823	1.120917785
DET0211	1.094876196	1.112127681	1.010847014	1.018780429	1.06166307	1.081503833	1.004596004	0.961921396	0.970739544	0.984398185	1.071371306	1.017263034	1.036911439	0.974550792	1.003244625	0.986850072	0.994335199	0.94713634	0.931987268	0.943669921	0.903884899	1.000088868	0.845155591	0.923442991	0.849566367	0.883075248	1.029325967	0.8196304	0.835634769	1.024203081	0.928282956	0.872772863	0.904466775	0.8550876	1.002669052	0.984021323	0.832135662	0.994382038	1.073074622	1.032283276	0.972841824	1.001399567	0.983186886	0.977811016	0.997584269	1.050890086	1.054925103
DET0215	1.21048335	1.247072	1.237847202	1.110222675	1.160575042	1.187949582	1.131028541	0.920314586	1.10377044	1.144904238	1.090587104	1.097956978	1.095829258	1.074841117	1.126674407	1.076311741	1.063515772	1.058795792	1.003631541	1.057481878	0.888347458	0.945006614	0.833375198	0.869845791	0.83503132	0.933779905	0.956805176	0.860896318	0.892510296	1.098911803	0.837929433	0.853356637	0.971278657	0.84476605	1.033438543	1.00903407	0.877379822	1.088922111	1.233709001	0.932155974	1.088331652	1.113680308	0.958976945	1.098678712	1.258312972	1.249315749	1.286327767
DET0216	1.078244724	1.064170171	1.064683901	1.003454803	1.042959851	1.059695696	1.086284092	0.876715895	0.989226444	1.007554817	1.0297067	1.038567919	1.02727606	0.957201884	1.059802321	1.042875751	1.062225509	0.960584628	0.974282295	0.963648321	0.921545882	0.863015486	0.852263428	0.849091505	0.926037865	1.015913255	1.062905708	0.980017217	0.966801204	1.064148605	0.878427458	0.925975398	1.019349454	0.879188192	1.050559119	1.04873384	1.030766255	1.138664761	1.246758734	1.237540272	1.137471561	1.221369619	0.901285283	0.935053859	1.131613266	1.186838934	1.113255194
DET0217	0.950984775	0.957658644	1.056997509	1.001619047	0.989547812	0.997368872	0.809043027	0.855468773	0.967297709	0.942582685	0.892013143	0.90039541	0.904849472	0.987238414	0.855999909	0.890903294	0.864387727	0.955762624	0.999724761	1.008795184	0.890565753	0.924200752	0.936740793	0.939773908	0.989420406	0.982724568	0.923751106	0.976966487	0.972632894	0.964171513	0.938188434	0.941491921	0.936861679	0.906436023	0.908029542	1.112139177	0.929641606	0.934999521	0.886040806	0.936738941	0.910854492	0.933414279	0.965871069	0.942135757	0.876945431	0.836444469	0.893769279
DET0218	0.92307166	0.878760547	1.045768503	1.092953332	1.012427727	1.009226823	1.006660844	1.11112187	1.159669211	1.16251709	0.987009943	1.010853539	0.985187646	1.161443333	0.998983732	0.978953953	0.961740018	1.126405353	1.099889316	1.164387233	1.088810708	1.175244854	1.130232065	1.125163826	1.079123615	1.07335318	1.035360024	1.052702116	0.997520857	0.920375612	1.098878437	1.041781272	1.052847165	1.118434383	0.954535769	1.026023764	1.015382538	1.040750702	0.932451132	0.968946564	0.94187497	0.985571648	1.134027934	1.076626774	0.986536715	0.930139701	0.921119591
DET0219	0.873078673	0.83453595	0.956311825	0.889139587	0.902274299	0.877052146	0.671637999	0.672778598	0.753084123	0.719489418	0.818690109	0.782098396	0.831651158	0.754656684	0.813238032	0.820734566	0.852235258	0.694135651	0.71726496	0.708842063	0.676727038	0.677660715	0.679457674	0.662850467	0.729769628	0.831024408	0.949382691	0.781039877	0.83284527	0.944544533	0.684022157	0.756729479	0.928282056	0.69948035	0.950555403	0.953295897	0.69547383	0.840036397	0.912281976	0.682843376	0.816251642	0.90239761	0.899866807	0.858477637	0.842116737	0.849564805	0.946616621
DET0220	0.957858586	0.936073309	0.967574289	0.907935728	0.940794873	0.970423331	0.699073559	0.590299429	0.536754374	0.610215025	0.725202256	0.68454848	0.82550825	0.613671199	0.916994452	0.948995957	0.923024425	0.673907933	0.738056319	0.693668296	0.58934183	0.730783029	0.786593032	0.801288973	0.732133798	0.742396219	0.906695475	0.787439971	0.768166691	0.95103889	0.736278934	0.75220089	0.874419716	0.701897131	0.928280737	0.822873129	0.689739597	0.799843195	1.01046043	0.652528026	0.850100041	0.985014681	0.966618445	0.99263336	0.9145069	0.948656403	0.973809977
DET0221	0.993640861	1.017479289	1.006582469	0.913736986	0.966332096	0.996920012	1.010831545	0.847251241	0.874714554	0.867759354	0.97783626	1.000645664	0.981216031	0.903350624	0.970412241	1.004734585	0.972082108	0.903897826	0.940758514	0.892826301	0.76580814	0.763156363	0.762581248	0.789804253	0.849695892	0.9660329	0.957911543	0.893682577	0.888675559	1.126805337	0.73961502	0.773065463	0.926040558	0.771679891	0.967590011	1.027534959	0.767422072	0.958214905	0.988502805	0.844122163	0.861688904	1.089769911	0.885003025	0.93355501	1.162635274	1.077576001	0.970701232
DET0222	1.064187312	1.078178505	1.094266519	1.08036445	1.043121754	1.048852238	0.776044059	0.889859065	0.886322537	0.908471574	1.10008295	1.15208756	1.164885113	1.054833548	0.9608316	1.017977151	0.966056673	1.033075225	1.04251292	1.01175347	0.952783044	0.714681378	0.702261819	0.684752923	0.926557551	1.120834152	1.268005128	1.392259075	1.152377287	1.351937182	0.864387171	0.986523543	1.180743704	0.952018035	1.289038408	1.148630539	1.021614424	1.235814761	1.076521575	1.024181911	1.235640608	1.17863031	1.124014198	1.180946188	1.105007857	1.083014224	1.117787308
DET0223	0.752541728	0.776876462	0.895751394	0.895333859	0.887823718	0.900560224	0.89770417	0.967496928	0.856180772	0.816701923	0.794952838	0.80892865	0.788133129	0.838724803	0.833133266	0.874517653	0.873246761	0.832237047	0.864067311	0.814805398	0.843454022	0.774081824	0.798184503	0.781440187	0.916659898	0.872247114	0.831370497	0.792044404	0.923818053	0.786592266	0.925032117	0.814873905	0.776888302	0.97319411	0.759322457	1.020172291	0.848068707	0.713266858	0.792419321	0.784739906	0.699901532	0.867315469	0.870587389	0.90245164	0.783104226	0.78613125	0.741489484
DET0224	1.148838791	1.13778049	1.04447462	1.03940879	1.081663387	1.095342214	1.040088982	1.109913462	1.010284584	1.079056141	0.995575494	1.007504328	0.995881861	1.047294633	0.999878885	0.988968598	1.019890706	1.014856942	1.053166532	1.098199486	1.059556396	1.264980974	1.073728223	1.182283182	0.939862129	0.899500312	0.952156469	0.960306913	0.929724861	0.957521067	0.986515859	0.970712342	0.925583032	0.972591613	0.969600843	1.023503892	0.942148956	1.08162219	1.114211982	0.933748261	1.044406643	1.049969782	0.942618646	1.038513805	1.03389735	1.019443187	1.046316095
DET0225	1.145582012	1.086796111	1.043754425	1.24743052	1.229882906	1.214031339	1.013799226	1.494983517	1.192161523	1.287365299	1.145794306	1.10133902	1.067223606	1.287330785	0.996237983	0.988770362	1.016724888	1.201970952	1.158289003	1.222876911	1.275430322	1.41721296	1.35846796	1.420525326	1.327034973	1.341223505	1.046100108	1.276441159	1.333098051	1.124263471	1.332605488	1.324688573	1.238000602	1.312402097	1.048499794	1.031658262	1.297391555	1.19398435	1.166225244	1.25020341	1.2921936	1.007559262	1.222044515	1.197816063	1.144742506	1.074737244	1.178232962
DET0226	1.104139741	1.118810706	1.10082984	1.211910266	1.195645181	1.182613934	1.054284451	1.186299053	1.091721092	1.136574524	1.025218532	1.008151018	1.005247834	1.124477835	0.997468381	0.992338984	1.080857786	1.121892572	1.132677976	1.141166499	1.160013156	1.268226761	1.204215749	1.202264692	1.241574096	1.161901297	1.011247842	1.163481459	1.128675986	1.090837933	1.227577675	1.233868038	1.110894743	1.138556361	1.090760382	1.03024471	1.168742157	1.141790314	0.978370408	1.022597177	1.199457218	0.997245693	1.260478777	1.261144672	1.135022274	1.03159864	1.140864886
DET0227	1.182767335	1.226887206	1.183258904	1.077567862	1.128366411	1.157222702	1.058152078	0.978843891	0.965777303	1.00728493	1.032737461	1.013814409	1.003158277	0.996485668	1.00147881	0.977625799	1.095116032	0.947482625	0.920012874	0.938557937	0.834098188	0.878683378	0.747001879	0.869537501	0.807233016	0.884936499	0.92695918	0.834397503	0.85905294	1.106929098	0.81494743	0.836341805	0.973929993	0.810816642	1.064415965	1.02541768	0.830391616	1.021900916	1.100764385	0.913532462	1.02726797	1.134160909	0.91713637	1.032175254	1.198052252	1.059360883	1.129014597
DET0228	0.933921887	0.954657359	0.861458347	0.881300538	0.916103516	0.973983134	0.895403787	0.989532319	0.918239685	0.790207576	0.853518726	0.92998814	0.905572647	0.892972273	1.034445851	1.03840398	1.066630236	0.911656361	0.946249709	0.891402611	0.761190989	0.768679162	0.759277471	0.729467349	0.850288544	0.772007924	0.921106723	0.846295379	0.823803375	0.816645348	0.846252011	0.848573374	0.924378246	0.868114904	0.903203762	1.024844299	0.854460147	0.981286668	0.988111762	0.837214045	0.783514606	1.062638302	0.899226056	0.933947752	0.857093262	0.819080757	0.80398671
DET0229	1.015348983	0.987247453	0.947511939	0.91504307	0.911599728	0.907644421	0.907186727	1.047803971	0.882996139	0.878625573	0.841580333	0.844815459	0.928545765	0.929476091	1.02595251	1.044021833	1.040246922	0.891142914	0.919643818	0.878082059	0.862355601	0.903782587	0.917596276	0.930099896	0.968232993	0.964478757	0.886150269	0.961945413	0.941594391	0.959152488	0.944958453	0.948562644	0.97698196	0.9276246	0.950470114	1.073281819	0.982548912	0.916970412	0.995649684	0.894842733	0.916562715	1.089707418	0.993201968	0.960733742	0.935356295	0.893523406	0.9550627
DET0230	0.984908598	0.99427732	0.95685544	0.937205855	0.968953106	0.970355848	0.910435342	1.076591518	0.979275099	0.966497877	0.936832784	0.906716316	0.944843091	1.006365751	1.027212363	1.038071592	1.004779837	0.90347212	0.913637816	0.879024393	0.883753337	0.796123092	0.799753984	0.780363517	0.924653999	0.988318176	1.090577549	0.95575633	0.979569887	1.013981553	0.940587546	0.944139056	1.012081243	0.906016157	1.011748044	1.007252007	0.894060497	0.910375605	0.952787542	0.935612499	0.944879445	1.014935738	0.917736081	0.942510682	0.979481135	0.952661687	0.94593655
DET0231	0.977653073	0.975945458	0.983414275	1.033032989	0.948298712	0.976928424	0.994446552	1.134871805	1.002686626	1.082535515	1.033866448	1.010053085	0.991262477	0.982944486	0.984723667	1.010282806	1.099645447	1.006147827	1.0556493	1.101322724	1.128744436	1.288238078	1.268286273	1.316538458	1.138780798	1.046703498	1.058493718	1.172479395	1.151878285	1.000858099	1.261812416	1.203939618	1.244676277	1.113236756	1.07813332	1.034501026	1.206995385	1.081220592	1.00245902	1.008135061	1.108016807	0.985246631	1.292667949	1.226295628	1.037380659	1.011167243	1.110289149
DET0232	1.041379674	1.027125656	0.996020007	1.108405464	1.040367455	1.043360984	1.014857594	1.189487316	1.066702122	1.197512753	1.051319359	1.033526189	1.018374318	1.134307315	1.005743004	1.041293827	1.142080769	1.120570278	1.129920947	1.157700458	1.180055268	1.387941521	1.266290599	1.347426768	1.336459022	1.242829815	1.055312895	1.252436779	1.223127747	1.133834279	1.189254346	1.28800996	1.301885903	1.215019196	1.140332851	1.032617343	1.238887408	1.220883048	1.043056969	1.152482355	1.326477175	0.992744303	1.263062794	1.272854283	1.077366389	1.068630345	1.130038041
DET0233	1.025026551	1.021118402	0.993064583	1.134128195	1.132909564	1.130741236	0.988868301	1.123048551	0.975350529	1.041826171	1.069326603	1.031385763	1.020766056	1.03110225	0.997500726	0.983960182	1.011888924	0.968231598	0.963175635	1.007558995	1.18616288	1.175774847	1.277071268	1.238634213	1.230724094	1.197569752	1.072755147	1.187935958	1.398849292	1.08210653	1.294924799	1.323317051	1.603677427	1.263320091	1.278413472	1.018083778	1.292952154	1.163187526	1.093845628	1.031573981	1.238568349	0.974999087	1.181627739	1.246514971	1.023605108	1.027898327	1.04649428
DET0234	1.015272562	1.041752134	1.067921174	1.113280718	1.036602289	1.016289058	0.97597905	0.978529744	0.934788846	0.931168325	1.091347553	1.064421129	1.079832084	1.020468096	1.136123919	1.266537421	1.195145852	1.026342313	1.030460864	1.04457019	0.861061564	0.932643822	0.924599166	0.906799073	0.964409555	0.962898718	0.946115419	1.00E+00	1.008796923	1.048498161	1.040007892	1.010282811	1.197533958	0.994872082	1.176079949	1.046871513	0.985000442	1.148989737	1.065005097	0.892327835	1.046755218	1.074712474	1.209944805	1.212394831	1.086732234	0.886918624	1.076446201
DET0237	0.937132737	0.955971118	0.957406898	0.933502533	0.959578874	0.983249037	1.009746105	0.956609589	0.952243996	0.973247966	1.011691439	1.011103136	0.99256732	0.962517724	0.995552563	0.960333101	0.881400174	0.935640175	0.897913772	0.91573225	0.817143924	0.907574382	0.773043739	0.841307003	0.813698645	0.885154093	0.946259909	0.846651927	0.90239833	0.970952588	0.820785528	0.820491109	0.926144103	0.831388649	0.987926209	1.007039322	0.803982827	0.958807421	0.991486509	0.922742139	0.902947808	0.997685404	0.906719014	0.936133862	1.004041741	1.013309881	1.00912063
DET0238	1.02781681	1.028191762	0.990508328	0.92215765	1.00064809	1.105299253	0.996412922	0.972691483	0.96089455	0.9774577	0.990407641	1.021114567	0.993674201	0.980186401	0.999884993	0.990192445	1.014025891	0.957794833	0.946457489	0.967683857	1.003223744	1.003179876	1.0205567	0.996325297	0.978421754	1.018375611	1.095424083	1.030141386	1.027795592	1.067037819	1.005797956	1.003368267	1.030530421	0.99236694	1.001862013	0.987105449	0.994055242	0.989565337	1.129137446	1.027926935	1.012235767	0.984744413	0.962160819	0.972895231	1.006776984	1.028486042	1.030503953
DET0239	1.070979623	1.067269816	0.983840684	1.084154253	1.168784207	1.1893977	0.984367723	0.963925748	0.944053555	0.963048204	1.00E+00	0.994832428	0.991116401	0.978109996	0.999579596	0.984251564	1.013295103	0.919451097	0.947137314	0.950973434	1.0120393	1.004636452	1.002641918	0.994146008	0.888984305	0.964908095	1.064943845	0.904292993	0.939575288	1.0554291	0.993207272	0.984257161	0.993751999	0.984543182	0.999219265	0.962982649	0.944382539	0.989325111	1.059442604	1.022636095	0.998512891	0.966783368	0.963764962	0.992837309	1.006025061	1.029704127	1.037210685
DET0245	1.151231521	1.183757022	1.131474092	1.083525946	1.122531164	1.137537783	1.131292114	0.913452917	1.045549376	1.042423089	1.08932784	1.146262711	1.139005543	1.017747671	1.045924452	0.97561707	0.976383639	0.937853339	0.9033378	0.89159878	0.864975977	0.762504406	0.736207275	0.740122224	0.773140383	0.896197064	0.941345235	0.830931182	0.831544536	0.977681353	0.764358261	0.813990101	0.973654083	0.783656	0.973335899	1.052129328	0.921010832	1.020865325	1.132327412	0.973804094	1.050432434	1.095851338	0.879758969	0.867751691	1.1061777	1.148748201	1.126599258
DET0246	0.956478322	0.975809532	0.926046617	1.006240487	0.985852755	0.976061889	0.985272623	1.017019936	1.03359267	1.100372458	0.985993914	1.024207435	0.994791511	1.052227097	0.994385583	0.976908353	0.991551034	0.994987147	0.958413834	0.998153826	1.014255876	0.969042461	0.932616816	0.941101154	1.051009414	1.05078992	0.988347017	1.046533536	0.971969491	0.973695281	1.018443037	0.970688113	0.948439804	0.954775906	0.98152888	1.029629365	0.987789957	1.023375954	1.020922837	0.976054026	0.977972729	1.002871551	1.101707126	0.955972691	1.003846989	0.985501764	0.966382044
DET0248	1.136422338	1.149768279	1.05501216	1.066329428	1.117377412	1.134239236	1.093527195	0.870669263	0.933211097	0.984298025	1.047605827	1.046134087	1.072328009	1.02036304	1.026713263	0.998885419	0.999198636	0.973610797	0.956013042	0.973259878	0.81589765	0.764910103	0.717394589	0.75863064	0.786190911	0.877142047	0.877355315	0.820244623	0.847290128	1.014601264	0.793402772	0.81360162	0.962253266	0.780010442	0.985389023	1.02823626	0.88485996	1.048148157	1.121891475	0.859237455	1.042723115	1.198879566	0.907115842	0.955365379	1.273750252	1.218332934	1.148890719
DET0250	1.082084365	1.123950737	0.995827497	1.014565856	1.058077994	1.064157526	0.9834948	0.852297858	0.978793255	0.959029008	0.998450273	1.011857926	1.032936433	0.930904058	0.929854755	0.895144798	0.887731801	0.878583015	0.897373042	0.873507525	0.84938884	0.845642366	0.81076777	0.841561592	0.845854407	0.867467007	0.960418408	0.804284404	0.847874251	0.87049162	0.836258434	0.788040901	0.889086091	0.827780675	0.904852082	1.015606297	0.885872664	1.044749494	1.037703252	0.883602203	1.000514197	1.149635579	0.870199057	0.859149195	1.011774897	0.92793772	0.900069674
DET0251	1.156627626	1.12645975	1.037783471	1.123323263	1.098589302	1.106333875	1.029415316	0.967173531	0.949211104	0.979428433	1.016895755	1.028821916	1.039562495	0.974242664	1.00E+00	0.979967639	0.956165641	0.922449525	0.900182521	0.906815245	0.937860764	0.994690393	0.900633328	0.937643535	0.897528116	0.92185466	1.007430151	0.851519261	0.858267695	1.03340876	0.949608309	0.884274897	0.928569246	0.924578566	0.987518338	0.976106514	0.864805593	0.988170319	1.073437453	0.949767046	0.961150541	0.996081485	0.924287395	0.94402368	1.007433465	1.022233851	1.03447994
DET0258	1.258429852	1.213004068	1.045722205	1.127602471	1.159829337	1.17209569	0.973025023	0.980733503	0.947507258	0.970044102	1.001195995	1.0040185	1.021718108	0.98739541	0.997473638	0.981517504	1.030743432	0.95804443	0.948519551	0.93585513	0.99986995	0.927254736	0.887171157	0.968052075	0.893863161	0.9520954	1.034657951	0.844182092	0.855191639	1.058923653	0.988041882	0.989712984	0.988118988	0.976428024	0.973631505	0.993560399	0.95099103	0.995432891	1.070001382	0.984675189	1.009944095	1.003969585	0.992793345	0.964724484	0.999387166	1.039030675	1.049600339
DET0260	1.150708754	1.17271651	1.122221197	1.073144724	1.088597583	1.109419982	1.105954861	0.903554546	1.001697362	1.017183097	1.075326526	1.103504784	1.080528763	1.000851953	1.049759238	0.993852221	0.980909739	0.907388904	0.848898995	0.879137521	0.841465067	0.761970382	0.727934154	0.734703597	0.799665825	0.903021798	1.096834278	0.84480461	0.853658158	1.017030743	0.763448231	0.82637329	0.96101822	0.764960776	0.969390306	1.010367123	0.899623575	0.976847093	1.121045981	0.989261496	1.032329257	1.046044964	0.889730401	0.865979015	1.169066617	1.160458706	1.149155466
DET0262	1.031723157	1.032040995	0.986325031	0.937706795	0.971620204	0.954686801	0.994883097	0.92204107	0.945666478	0.985577581	1.016920845	1.004965801	0.989826454	0.968368615	1.009154604	0.98390756	0.990691092	0.960961822	0.910738927	0.925793556	0.990074821	0.981017493	0.968811242	0.995056119	0.925194256	1.005069844	1.354884517	0.946674624	0.949414021	1.039489352	0.974546003	0.977711445	0.996762097	0.937637022	1.011581908	0.967081844	0.974539114	0.989257698	1.052566167	1.035259949	1.037347084	0.999865818	0.963845319	0.972700209	0.994460661	1.040632069	1.027917962
DET0263	1.030258689	1.02439504	0.989377514	0.928570424	0.968608995	0.948827245	0.981617638	0.941553743	0.958745728	0.968337332	0.983826352	1.00615696	0.97479842	0.968056249	0.994918354	0.977209633	1.015303096	0.940222005	0.945371033	0.951097671	1.014785174	0.959624256	0.971742665	0.975823111	0.988415827	1.024343278	1.466199804	1.031691669	0.956308169	1.0757661	0.963630128	1.025292277	1.029759376	0.985575676	1.011346225	0.985680638	1.00110111	0.986801253	1.084024664	1.006838341	1.020955893	0.963019615	0.948896925	0.970809576	1.016107648	1.027002622	1.052277611
DET0266	1.076865008	1.102495295	1.119015568	1.021052037	1.060373168	1.065971786	1.008198574	0.803986804	1.022777112	1.04683942	0.9612083	1.015417089	1.045758067	0.936002582	1.038433747	0.9734843	0.948851626	0.906882259	0.900909892	0.878369482	0.804973102	0.752063533	0.709662297	0.718019512	0.76643367	0.848015842	0.836105973	0.793222398	0.808860483	0.966660778	0.708230164	0.74794322	0.95071134	0.733857043	0.944777976	1.042770316	0.923269138	1.001647546	1.190749697	0.941670521	1.088608705	1.157602604	0.823857446	0.778811853	1.001865311	1.051599064	1.01071293
DET0268	1.077688654	1.088899068	1.119065457	1.124647326	1.143677455	1.147178212	1.107858986	0.983410138	1.114182436	1.121756047	1.105241403	1.168307837	1.141327461	1.04934702	1.075657364	1.005693721	1.027815136	0.977890865	0.936606024	0.960127544	1.013330536	0.842368714	0.792908403	0.791438737	0.844382965	0.943617822	0.943279229	0.897825422	0.866404601	1.027157136	0.882173748	0.907570607	0.966742197	0.865163994	1.010377973	0.948691081	0.979740027	1.00340738	1.075504304	1.091406928	1.01023415	1.02976223	0.959322039	0.916441018	1.210766049	1.265867592	1.256183361
DET0296	1.116613896	1.138893118	1.050863435	1.052621337	1.095581281	1.104334628	1.066541632	0.857186948	1.057581138	1.015290888	1.027897161	1.059044999	1.083140473	0.992891894	1.054693489	1.029551389	0.96781758	0.983882742	1.038887618	0.966845576	0.847842411	0.790668039	0.78312586	0.788086266	0.845284754	0.90589058	0.91702673	0.823330851	0.858761463	0.972372282	0.848272646	0.853597925	0.950591936	0.806892209	0.983412016	1.035075716	0.890197988	1.082458196	1.087526029	0.887897524	1.033342919	1.139963488	0.896331264	0.896771981	1.086076393	1.02163708	0.994222261
DET0297	1.200739685	1.14399873	1.055227183	1.037686454	1.022790226	1.024047617	0.993440699	0.886820347	0.999524728	1.028832329	1.183268225	1.19840611	1.131014134	1.014513935	1.225052933	1.156136342	1.282319481	1.027754133	0.994043675	0.955798201	1.014484685	1.003159622	0.968287769	0.940090551	1.262155169	1.589246803	1.458349054	1.255633485	1.574966551	1.521262819	1.330304479	1.555531259	2.003204269	1.223155671	1.901493638	1.227265747	1.260382466	1.428762256	1.284651195	1.072424292	1.475923256	1.297345086	1.293484222	1.273549395	1.076223726	0.974265913	1.034408066
DET0298	1.156646933	1.100915309	1.184288925	1.133013092	1.134740159	1.141402828	1.115872122	0.799690711	0.934330788	0.927364244	1.163304602	1.269258695	1.179182908	0.949112437	1.221226679	1.22588118	1.292660516	0.96634915	0.944722476	0.929731036	0.946599283	1.025548762	0.967909165	0.95175541	1.265108339	1.5699139	1.517890112	1.290078618	1.636734213	1.583573621	1.320045745	1.547204191	2.139117382	1.159889086	2.01674893	1.217728189	1.331381719	1.471617426	1.513327725	1.124416057	1.604723546	1.427678644	1.446895094	1.415188904	1.179113723	1.06432041	1.090271546
DET0299	0.914343106	0.864133978	1.00E+00	0.974222862	0.940431802	0.929310305	0.965870781	0.829430154	0.940547704	0.879471045	0.940431971	0.986181436	0.980337141	0.923949921	1.016825045	1.11375744	1.09806932	0.949701115	0.994579927	0.955739278	0.787534679	0.930427239	0.893094443	0.918700769	0.999734978	1.159115297	1.315853936	1.08085305	1.185137478	1.38648537	0.998136737	1.078747509	1.69221039	0.939419053	1.789733352	1.117948254	0.984266043	1.267847726	1.138144713	0.925178917	1.247804548	1.103725721	1.140126719	1.080888146	0.950392145	0.887702251	0.869122388
DET0300	0.989004082	0.9855148	0.957280823	1.100036167	1.051326738	1.024632493	1.003216184	1.055860224	0.962828059	0.99905856	1.127582764	1.047603611	1.069863911	0.97217877	1.002389488	0.976304091	1.043489609	0.960571428	0.931338704	0.951113579	1.000309907	1.110517493	0.962805771	0.996438333	1.009749241	1.049295232	1.008770726	1.078056823	1.142334411	1.219964546	1.025556717	1.092570307	1.30066812	1.105259565	1.343491692	1.033255577	1.045355243	1.126527956	1.128630392	0.984568412	1.213626477	1.066494468	1.048611738	1.095908292	1.080749416	1.085881019	1.187751896
DET0302	1.074403454	1.07427555	1.030817054	0.983143313	1.049884202	0.940418544	1.034694317	0.936097218	0.953280325	0.957903436	1.060107873	1.0316849	1.010666151	0.954259047	1.011272421	1.005121789	1.013329232	0.956462622	0.948777583	0.935393964	1.007209439	0.993163301	1.012611108	1.024037278	0.988735203	1.014638954	1.325979899	0.962466659	1.056714949	1.106257631	1.022238441	1.038607923	1.027317994	1.011551166	1.039191346	0.919835732	0.967506069	0.995980131	1.132763188	1.042566433	1.036539524	0.987036205	0.983776838	0.992278801	1.054678072	1.07842218	1.060109672
DET0303	1.026771533	1.02347784	0.99808169	0.980132575	1.065397122	1.113080141	0.989369918	0.935003439	0.942635666	0.969835631	1.001014862	1.027406615	0.985506349	0.971142258	0.995251229	0.98574577	1.008134452	0.940801703	0.951247496	0.930033359	0.999679593	0.940206272	1.018987716	0.976787541	0.976929503	0.988724344	1.074952224	0.967942426	1.009631784	1.053910179	0.957617646	0.9809061	1.033042015	0.967142865	1.002110047	0.98528539	1.006305754	0.992228388	1.100346059	1.031855906	1.022401689	0.972886238	0.952088223	0.960082381	1.030094251	1.030070429	1.028060908
DET0304	1.168546801	1.138875347	1.268910694	1.181515538	1.133554222	1.11388336	1.021284539	1.105754572	0.983401529	1.111909362	1.252967803	1.200497705	1.159746406	1.087596614	0.982990665	0.971639095	0.972856997	1.094024693	1.136989167	1.117306811	1.02410619	1.29483845	1.167299924	1.230999992	1.033809783	1.051861886	0.949884635	1.068473791	1.138647464	1.20581169	1.175001896	1.126450945	1.162435751	1.041531376	1.22421765	1.033262584	1.14310805	1.297143859	1.09058656	1.181789235	1.235840347	1.079870701	1.205474817	1.256826721	1.188468301	1.081780674	1.275132333
DET0305	1.057149068	1.025376572	1.129597876	1.303326376	1.272700262	1.135895721	0.993846322	1.166066708	0.965851696	1.02440935	1.165488066	1.067478708	1.044627683	1.03322666	1.004931095	0.981829492	0.998194786	1.111213895	1.136802074	1.142071608	1.261658661	1.283573835	1.382402726	1.35617091	1.314475168	1.22299923	1.069086508	1.409680904	1.457124258	1.255718057	1.464932124	1.400020604	1.498953758	1.273141925	1.32570693	1.03148489	1.421473063	1.215783248	1.058420468	1.150192836	1.375895252	0.988120837	1.348408051	1.369567631	1.170466548	1.038820162	1.145529585
DET0311	1.022701945	1.023510763	0.972932417	1.047300237	1.018873294	1.041166984	0.948816269	0.991119765	0.9639399	1.010290423	0.996560135	1.032896418	0.997944047	0.992943197	0.994299028	0.980607919	1.001894387	0.948916564	0.938335646	0.938556055	1.100112935	1.04375841	1.066325734	1.075253375	1.007484525	1.054299601	1.073237433	1.038727553	1.14539795	1.056011254	1.039925923	1.070535665	1.229372399	1.121070699	1.004672753	1.010789236	1.059315622	1.005629897	1.054797486	0.992895996	1.010598005	0.956109784	0.958623617	0.968759285	1.015907781	1.009245855	1.020673905
DET0312	0.707635351	0.70618865	0.950572767	0.900807122	0.957244195	0.890237664	0.818033793	0.696955356	0.798739628	0.796939814	1.002074208	0.886360055	0.9935494	0.84203258	0.881641345	0.834520421	0.705290215	0.827314321	0.829427536	0.768326983	0.689069429	0.693264526	0.654509725	0.67236056	0.712451469	1.04551004	1.124820353	0.779825888	1.011122744	1.018800727	0.682018447	0.87060011	1.111488398	0.725214519	1.029779812	1.04576438	0.751946597	0.939530987	0.757950951	0.826422545	0.880752139	0.934614461	0.905131324	0.904871695	1.007255154	0.94508424	1.004504342
DET0313	1.038232833	1.151762288	1.121523202	1.052019387	1.088983522	1.120425597	0.996430009	0.919916747	0.950564211	0.945398008	1.001247244	1.012907948	0.981187022	0.94009121	0.976457182	0.973325335	0.859508269	0.946794435	0.931923074	0.927865	0.848699349	0.999154107	0.911274189	0.979344853	0.833182641	0.92726938	1.24835712	0.827052082	0.830959733	0.987654585	0.832014014	0.860133752	0.853200797	0.79379235	0.980567322	0.981182066	0.837908892	0.998012228	1.029708466	0.970294632	0.998163558	1.001347724	1.033512403	1.057991961	1.366970011	1.483192947	1.479343461
DET0314	0.964256377	0.95268587	0.949259988	0.942350382	0.969505556	0.970998657	1.005134311	0.902087937	0.939609892	0.997957814	0.974319432	1.014085923	0.989283936	0.959858734	0.996152784	0.986976176	0.838045381	0.923681333	0.937376538	0.939269016	0.791082087	0.81101164	0.781737916	0.788277828	0.930986017	0.899568724	0.964084003	0.868424833	0.860028269	0.905714391	0.790645297	0.812747265	0.826949482	0.774778749	0.897443557	0.999721191	0.848200473	1.000055333	0.977342532	0.935862562	0.894505569	1.001751249	0.90603109	0.852385489	1.108495529	0.91412694	0.957963313
DET0315	1.07146961	1.082438568	1.011401382	0.96034503	0.971170594	1.014302507	0.882317073	0.930628426	0.96244152	0.928854143	0.952673803	0.959684794	1.007347671	1.01917166	1.023265319	1.059760898	1.037964764	0.93344603	1.005214034	0.979131775	0.966605707	0.959138226	0.995422253	0.989905222	1.060930473	1.05714276	1.117649918	1.170154532	1.037513096	1.115122238	1.011954291	1.046050095	1.113736699	1.056811567	1.117755595	1.179947892	0.996405751	1.034474969	0.965900033	0.960126338	1.049450683	0.965761221	0.969134259	0.944962328	0.700691251	0.710052304	0.726441876
DET0316	1.123708131	1.126026236	1.021092954	1.044900059	1.019363694	1.036641387	0.98329209	1.045891286	1.018764142	0.999317452	1.071106257	1.118790411	1.104010487	1.081029352	1.07598533	1.14756669	1.083644425	1.069320905	1.106970492	1.09676198	1.053665618	1.067340083	1.015452643	0.99376963	1.067265508	1.083477573	1.247322424	1.249735098	1.1658384	1.247033552	1.089833554	1.096469266	1.203719156	1.05983027	1.260639687	1.19645802	1.010603405	1.132581876	1.003976224	1.000702937	1.15687678	1.034794141	1.148716424	1.155823707	0.912472141	0.936791194	0.905128656
DET0317	1.057780478	1.055784162	0.990901108	1.037926573	1.179561121	1.141217953	0.998070709	0.966290782	0.994682449	1.034526644	1.026241117	1.015683757	1.013062883	1.035945671	1.000175805	0.997378878	1.014137235	0.947354855	0.956624025	0.952962252	1.221821558	0.947579983	0.975033325	1.0649423	1.076242278	1.038345863	1.068354787	1.057832156	1.042703262	1.072297079	1.011104219	1.001211799	1.022195903	0.97953789	1.031913852	0.978986348	1.250086012	1.158578755	1.442120752	1.024677832	1.345974992	1.160467174	0.962357787	0.993293017	1.008775362	1.045712364	1.050398117
DET0318	0.863389945	0.825427524	1.076245507	1.158376202	1.083214553	1.081318345	0.813572439	0.962783844	0.998195754	1.016413448	1.236766499	1.322921334	1.289752261	1.067581772	0.808437868	0.814393643	0.794240325	1.096916989	1.125691642	1.114922503	1.051251568	1.015554863	0.987279813	0.97487706	1.031515177	1.060096486	0.973336344	0.743014222	1.136449721	1.018550653	1.024448556	1.045331008	1.119948276	1.033261223	1.12138172	1.129065043	1.080403101	1.108573575	0.772463118	1.171682113	1.12158533	0.787695079	0.979975119	0.94382836	1.170767052	1.070113469	1.255719588
DET0319	0.727162372	0.632077597	0.983349966	1.067450706	0.981781032	0.985816914	0.635154627	0.90121107	0.964559725	1.001240901	1.161168656	1.163290601	1.211242954	0.995334543	0.647476548	0.666374752	0.664408167	1.082909497	1.063703457	1.07019173	0.953091621	0.9075719	0.868207704	0.809269688	0.976269054	1.037755682	1.038905884	0.615127097	1.158643369	0.968027223	1.055276526	1.081115637	1.117241996	1.017555671	1.112094496	1.063092793	0.949189947	0.974837917	0.566303621	0.972306697	0.955661818	0.573855845	0.963486097	0.951563379	1.089896863	1.066918142	1.185097065
DET0320	0.93891556	0.792060405	1.067656532	1.140782444	1.080052316	1.049607957	0.950550318	1.233986081	1.367990971	1.410729527	1.321870893	1.370342499	1.379756426	1.456926552	0.995039545	1.086757744	1.044172395	1.382236503	1.398094855	1.408911734	1.307506029	1.241062995	1.25891085	1.23284859	1.448730444	1.582997706	1.256012886	1.288213485	1.412888109	1.238083585	1.337282707	1.389488901	1.31514508	1.256323428	1.322045199	1.223446263	1.306798192	1.294998798	0.948539535	1.43084031	1.284408788	1.029720931	1.261709336	1.167603517	1.291864485	1.180592747	1.324684781
DET0321	1.16179958	1.185157451	1.153055931	1.094551464	1.140623989	1.144314942	1.154733445	0.991332219	1.10902101	1.11266886	1.12307664	1.157922183	1.171877355	1.070421305	1.079784808	1.009169269	1.002273392	1.073309913	1.09396636	1.099258232	1.032238108	1.029885826	0.995077955	1.037080611	0.991907277	0.980200975	0.940829055	0.862477804	0.95050436	1.024504629	0.956548212	1.03210667	1.047895821	0.995884102	1.042001241	1.12150051	1.014104258	1.047537649	1.16707306	1.102303721	1.118543674	1.133221354	0.922772963	0.975486344	1.201548838	1.191158779	1.200902522
DET0322	1.056125402	1.057215503	1.007396744	1.021862227	0.99761096	1.003780618	0.996915678	1.107346183	0.96465645	0.968824636	1.009326315	0.978843946	0.97346465	0.965495992	0.999620119	0.99467761	1.03722098	0.996543482	1.06385401	1.091629642	1.324688688	1.281548718	1.431353489	1.40726593	1.272783202	1.041285825	1.07038858	1.280346618	1.247801045	1.072053622	1.170571867	1.194960409	1.079638538	1.219737836	1.037700738	1.011379604	1.21544719	0.995084831	1.063816802	1.018052341	1.022120587	0.988596672	1.013720563	1.079584269	1.005922211	1.057101054	1.031726956
DET0323	1.232925564	1.2615641	1.19439838	1.142997187	1.183486545	1.213390948	1.182643379	0.987323181	1.03316644	1.014751896	1.129358021	1.208323363	1.191803859	1.06222556	1.115134684	1.067292693	0.99816057	1.027754344	0.992069798	1.039338455	0.873061228	0.868575046	0.824867356	0.922878101	0.841663531	0.902787593	0.875082757	0.851324424	0.886698689	1.02451945	0.8608351	0.870311282	1.002257878	0.879331637	1.023897445	1.04640335	0.90556504	1.033277875	1.139314206	0.874870234	1.040170429	1.181505211	0.918383928	1.000202271	1.219642899	1.191896229	1.177028839
DET0325	1.039003019	0.975296381	1.042353973	1.138097576	1.085830969	0.994017175	1.042700235	1.331163084	1.157601693	1.268950689	1.044415915	1.030650286	1.02756799	1.211764863	0.996003746	0.99721497	1.052199779	1.212129291	1.206750993	1.263904545	1.322602387	1.423968475	1.392023242	1.461691015	1.331065086	1.287553955	1.069836138	1.361872291	1.353262855	1.05162367	1.270906609	1.311019105	1.225015869	1.233788374	1.020682657	1.05075852	1.272534411	1.145583155	1.078860042	1.252507005	1.307386505	0.975663644	1.152246226	1.207173609	0.977867769	1.012582916	1.032551617
DET0326	1.096496151	1.115344263	1.090253322	1.022939657	1.056126285	1.068720639	1.068486794	1.02305462	1.053805727	1.103257781	1.060952421	1.043523914	1.056343931	1.084193237	1.078489839	1.014360191	0.987866778	1.06689439	1.074934323	1.084793182	1.039408405	1.04456473	0.980279037	1.028202402	0.978115307	1.041963023	0.909735627	0.997587035	1.036559854	1.022109127	1.008938348	1.009652141	0.989079969	0.965802745	0.981560312	1.046811628	1.021829113	1.035224288	1.090325652	1.044429262	1.048793451	1.099010446	0.92240497	0.98870564	1.056688884	1.080651016	1.056924244
DET0327	0.949980992	0.921194343	1.038846839	1.089704812	1.050814556	1.026993628	1.05855665	1.275210846	1.25435996	1.321284185	1.174370646	1.151896984	1.163298217	1.300944265	1.035185556	1.092033456	1.098460848	1.27963309	1.243951189	1.310386967	1.150179603	1.266825572	1.218736622	1.238687153	1.189422338	1.242258905	0.956534045	1.224987776	1.25236847	1.189164084	1.201351956	1.199874821	1.181412139	1.088324173	1.155553599	1.108662014	1.207327944	1.232762304	1.027207676	1.23324332	1.219047577	1.054315117	1.20905317	1.264666962	1.27083406	1.108930479	1.217283337
DET0328	0.982145169	0.929597127	0.982949577	1.014850945	0.994730715	0.99020074	1.060970931	1.253900078	1.172193932	1.134185408	1.155946869	1.124168034	1.170454166	1.185323208	1.142714834	1.25916925	1.130970241	1.264595045	1.251558115	1.247139177	1.06024204	1.158516255	1.139495538	1.163613287	1.159223957	1.158182821	0.93975554	1.132130776	1.150632637	1.030137998	1.138240574	1.10912086	1.087514643	1.050421417	1.030387894	1.115412176	1.175863559	1.179891339	0.894073011	1.150481271	1.136563063	1.009450417	1.124529784	1.082266109	1.042029884	0.918274729	1.021261548
DET0329	0.969992953	0.975735717	0.948533774	0.946685911	0.990743188	1.002870579	0.982829235	0.854917478	1.016680369	0.959609375	0.901234223	0.89820167	0.958565795	0.976354698	0.969215775	0.928292686	0.96670427	0.890072366	0.960437937	0.942121446	0.995666384	0.841138209	0.863230065	0.854880863	0.921134668	0.982444861	0.980585245	0.946516723	0.960575614	0.927006269	0.876114436	0.887700493	0.877396264	0.881195673	0.937304465	1.032108021	0.910556152	0.925090333	0.962521326	0.937616779	0.944114756	0.959979382	0.898783577	0.865047061	0.894631213	0.957981339	0.920977292
DET0330	0.935732702	0.918649472	0.929732264	0.910457507	0.913885163	0.914572567	1.055057686	1.179015478	1.112168607	1.07251095	1.000259481	0.986533443	1.002828812	1.047305042	1.012509796	1.014312854	1.134029944	1.019510472	1.066474727	1.076985717	1.179607413	1.264743232	1.200790644	1.155166185	1.072621911	0.977986923	1.06657246	1.047480811	0.970781769	0.969494047	1.08939933	1.023814333	0.87583986	1.118213966	0.979986631	0.997099708	1.095551683	0.994334268	0.997434423	0.98321959	0.973197083	0.986314645	0.975823443	0.947065063	1.0276678	0.990848754	0.996934562
DET0331	1.126010199	1.118877393	0.999721351	1.059357402	1.092570158	1.114372657	1.077373857	1.160659414	1.164413186	1.14387119	1.022141231	1.026773128	0.999557533	1.119629775	0.995201036	1.009404036	1.024358438	1.152201723	1.130691554	1.167349077	1.164686274	1.190651281	1.21309129	1.167166083	1.118789424	1.058132522	1.050251151	1.049412412	1.042127576	0.954577583	1.191811103	1.095492111	1.006098741	1.173803664	1.018543336	1.006043084	1.12844362	1.060918907	1.050887688	1.043509979	1.014136954	1.020664269	1.102403905	1.082647616	1.003988718	0.99611011	1.023122829
DET0332	0.9186051	0.896037101	0.892143383	1.011285591	0.992271288	0.988834514	1.026904813	1.252272571	1.393257884	1.320912878	1.007571424	1.038079361	1.016391126	1.208988994	0.986399136	0.992208141	0.889707549	1.218629954	1.250416769	1.238399818	1.270692733	1.216024483	1.165835519	1.167443261	1.164425458	1.083422032	0.98737312	1.00699749	1.070749719	0.936562795	1.138215625	1.141173192	0.996451799	1.161892911	1.016029511	1.046406156	1.117731445	1.100024958	1.029136637	1.043422181	1.024084883	1.012257196	1.072127387	0.999532434	1.035905107	0.992124835	0.951212485
DET0333	0.966528636	0.976190278	0.989503738	0.971333182	0.989946664	1.00124904	0.972703781	1.037563473	1.146790106	1.093790382	1.01061059	0.983567008	1.010767044	1.011965666	0.991254655	0.954011819	0.95213833	1.07341943	1.123066219	1.094318927	1.071583543	1.07461844	1.101984916	1.111949578	1.061729947	1.072437852	1.037321072	0.97556414	1.01688918	1.076234259	1.086704114	1.072441696	1.04547348	1.061357869	1.102047634	1.118976949	1.028141753	0.977646023	0.995068943	1.001907985	0.980512915	1.102562128	1.000618622	1.001449987	1.019057206	1.047604007	1.056532361
DET0334	1.037377227	1.052661424	0.982337167	1.03651489	0.974512138	1.029682586	1.035415465	1.186254614	1.108010556	1.103709401	1.001063405	1.002478142	1.000953861	1.084810528	1.0010245	1.03876793	1.354260025	1.03732994	1.072020903	1.090256819	1.439142481	1.322450786	1.408319932	1.400494858	1.339622176	1.231583115	1.081435501	1.315088082	1.34821356	1.060938811	1.256976926	1.240183171	1.051554407	1.255538587	1.017733261	1.029495597	1.341204295	1.048544121	1.079920032	0.997339722	1.079955265	0.986033016	1.124590053	1.142652539	1.012253492	1.038450224	1.049828159
DET0335	0.983294919	1.016750869	0.913985666	0.888700502	0.891015768	0.918288236	0.904559303	0.83034127	0.933642031	0.879258784	0.855974644	0.846894403	0.820049523	0.880252673	1.06646171	1.067050961	1.063354032	0.842477353	0.853111642	0.820952616	0.900271874	0.790991871	0.827820417	0.790616675	0.899739772	0.872201252	0.944749349	0.888757191	0.820084915	0.962024775	0.886599046	0.866484822	1.007341682	0.912184852	1.033394553	1.04916121	0.817916485	0.889202243	1.0589407	0.783434992	0.874844867	1.068182417	0.978676227	0.987356533	0.88767331	0.92679518	0.906839125
DET0336	1.035838807	1.011797783	1.04606769	1.008089101	0.995633213	1.017149132	0.970172648	0.96597624	0.900835647	0.911250493	0.883516894	0.902541269	0.899882851	0.936834004	1.062816025	1.069801879	1.067242974	0.885563653	0.884504352	0.916132814	0.876012905	0.962576632	0.982128904	1.007729196	0.905988327	0.86618288	0.96453716	0.905276203	0.864047238	1.023342123	0.915867139	0.874057002	0.991850756	0.932374127	0.976693897	0.936075602	0.927718002	0.938426445	1.142405706	0.882789264	0.93441993	1.070166909	1.05536763	1.0551189	1.028782658	0.972540959	1.02677019
DET0337	1.117375831	1.097013743	1.047138809	0.976789508	0.990188496	0.986602131	1.080661096	1.081100999	1.033213454	1.101549216	1.086761969	1.044258452	1.032610237	1.032462068	1.011268869	0.987531216	1.017408276	1.030071296	1.087775856	1.059311754	1.28047541	1.300742828	1.282578219	1.301232351	1.111899717	1.099849134	1.088317682	1.183795501	1.194431229	1.105768853	1.121492503	1.199318591	1.016539806	1.135637116	1.053141443	1.01451843	1.166095146	0.994477767	1.164014391	1.055338618	1.094893083	0.999503056	0.989561202	1.018123531	1.112955625	1.143632938	1.149731005
DET0338	0.995986046	1.027460409	1.141065265	1.156085543	1.109480535	1.087382562	1.165837421	1.140936935	1.045424581	1.060258543	1.086099039	1.037888207	1.090400493	1.071581547	0.956674841	1.01022626	0.985205948	1.26107123	1.250010619	1.259957829	1.218512544	1.292311012	1.311368728	1.343324731	1.287426714	1.121029908	1.004632891	1.202060247	1.182398792	1.037151057	1.297278569	1.224629817	1.022874093	1.22538054	1.033552815	1.177868678	1.137588366	1.032980172	0.954357123	1.106863001	1.041340039	1.041841876	1.232472967	1.265927727	1.154317153	1.070362797	1.157954753
DET0339	1.027511611	1.004696864	1.073206015	1.042562672	1.004342721	1.022527109	0.984043465	0.945229555	0.876835449	0.851341885	0.929875536	0.967466718	0.939588597	0.918576222	0.933667439	1.038932805	0.997530477	0.861880342	0.882766461	0.862533301	0.87156379	0.903411579	0.906335051	0.905731534	0.842175189	0.818110382	0.960816519	0.867945147	0.893745166	1.011377265	0.874877656	0.832351711	0.975254493	0.884932475	0.996695266	1.08588365	0.872636179	0.955687935	0.933965522	0.82836174	0.955923391	1.032605547	1.053244532	1.028892915	0.894216064	0.836009623	0.918797945
DET0340	1.004430448	0.997559203	0.968403856	0.940271804	0.935604366	0.952158987	0.876503536	0.878289926	0.909531085	0.852968914	0.881319016	0.883833038	0.887572477	0.840197806	0.999814747	0.990135304	0.990971154	0.849440003	0.934572647	0.947253533	0.843635022	0.85527832	0.84604791	0.822332502	0.788640002	0.879495601	0.916191878	0.974003564	0.920658075	0.948330096	0.874938059	0.880082254	0.936706836	0.948996588	0.964242304	1.00662024	0.824840014	0.865022377	0.932171585	0.769493849	0.865672206	1.031996956	0.985061139	0.99864249	0.852320888	0.873759094	0.928531276
DET0341	1.247730295	1.302392911	1.046967282	1.012551738	1.014794312	1.051542296	1.155752938	1.097300455	1.259675987	1.127355745	1.042509189	1.060876329	1.070436767	1.204582941	1.358572801	1.367710668	1.32794381	1.201366472	1.293856303	1.26671049	1.094797419	1.145956487	1.205893471	1.196486159	1.130411827	1.162578254	1.049025017	1.312559943	1.14963963	1.105941623	1.12172121	1.118905763	1.140723967	1.201220527	1.124760034	1.093129978	1.133760112	1.178087023	1.126004283	1.036406694	1.136496933	1.138473937	1.124522818	1.117069326	0.960264755	0.880346548	1.015633664
DET0342	0.882192016	0.877493094	0.944028388	0.956925995	0.940081518	0.941142429	0.944269036	1.083350024	1.182739082	1.179710557	1.074052833	1.078565397	1.073620855	1.124926807	1.086715175	1.06754956	1.095872468	1.14852775	1.206814914	1.22815606	1.03181003	1.092086296	1.069880166	1.059239408	1.027839378	1.190770417	1.055285052	1.218839886	1.159351419	1.022758477	1.043578182	1.130169603	1.173337131	1.152278265	1.099122558	1.190447597	1.048100044	1.135468058	0.874666723	1.049748626	1.088892175	0.935416387	1.032084011	0.998750012	0.952318541	0.990338517	0.985052054
DET0343	0.832067516	0.797542642	0.931003706	0.949708774	0.917722539	0.914802149	0.959323963	1.198118341	1.263093854	1.234971001	1.121019661	1.102056451	1.103896403	1.206163523	0.939549127	0.910046755	0.9193009	1.158712697	1.219334931	1.215360424	1.1006831	1.172852536	1.147094374	1.099134233	1.035084418	1.193651677	1.048535333	1.197149128	1.166046574	1.043332004	1.061120621	1.146758303	1.188292233	1.215954701	1.080500507	1.194447778	1.079429711	1.17373987	0.873960172	1.066199475	1.120329355	0.981078183	1.047264717	0.994727708	0.998116844	1.016250827	0.983491266
DET0344	0.99122284	0.993171701	1.030484764	0.970095095	1.02066955	1.040770787	0.880380485	0.880952802	0.903386386	0.967128786	0.832420968	0.822813525	0.884091944	0.820643309	0.799620526	0.837974159	0.854826104	1.032438479	0.966196166	0.945921039	0.904869478	0.839031529	0.855856989	0.885149589	1.009888532	0.848347293	0.807342417	0.838414374	0.847461825	0.832268184	1.078568168	0.799505531	0.741365721	0.946933041	0.793979101	0.992371846	0.868138696	0.783069737	0.940823596	0.791080314	0.791892094	0.971949248	0.917563832	0.921662708	0.784205964	0.781794526	0.808210822
DET0345	1.011628732	1.04049554	0.93929558	1.004441459	1.033884107	1.011989818	1.001814562	0.93650429	1.010322721	1.099467423	1.010007814	0.995726611	1.052801271	0.999484021	0.960330781	0.924815339	0.927441506	1.217738036	1.184971011	1.17086174	0.973391996	0.926554626	0.914842052	0.924292497	1.142446197	1.021131234	0.99486624	1.043682437	1.096700913	0.970964395	1.220544347	1.022936209	1.002067158	1.072395771	1.00707543	1.129817899	0.949006668	0.997941113	1.013147528	0.965404294	1.010725862	1.042728566	1.002712828	1.07111501	0.956674701	1.02228771	0.9961722
DET0346	1.039777558	1.049711427	0.978833609	1.005092891	1.041200256	1.036494071	1.006232726	0.899589697	1.012768494	1.033912167	1.032515296	1.039945195	1.062885888	0.989858186	0.969065824	0.926673704	0.944743897	0.981857859	0.993969395	0.935170426	0.968811615	0.825674595	0.833607674	0.812385664	0.965394394	1.004896087	1.011947822	0.955730067	0.984035089	1.02075367	1.03246328	0.96039554	0.986570653	0.964063412	1.01724264	1.108269858	1.016214988	1.03807787	1.037624503	1.047476108	1.074782332	1.073214637	1.036970577	1.035462339	1.026164873	1.070866563	1.017277043
DET0347	1.04135054	1.06496802	1.059585275	1.000163595	0.997540941	1.014725808	0.939040636	0.920127021	0.830585865	0.852081564	0.951616717	0.94262099	0.907133281	0.886292321	1.125451596	1.150309101	1.152629648	0.931493271	0.926719982	0.940460663	0.906845063	0.991378112	0.991343212	1.014396734	0.929846259	0.931474616	1.001510272	1.032926146	1.004548511	1.067599122	0.923809646	0.916118607	0.998934611	0.907267269	1.016454764	1.090297721	0.92567913	1.014065262	1.093868479	0.862954589	1.020609195	1.118859786	1.042764025	1.055374193	0.993072276	0.996516408	1.015698943
DET0348	1.012612429	1.034055484	1.014184807	0.977355993	1.021661894	1.017853436	0.980839819	0.866601836	1.015580665	0.956069426	0.969585742	1.01723898	1.008599975	0.940306125	0.978597962	0.939827045	0.954922497	0.8899877	0.936192676	0.909252877	0.949082356	0.869052467	0.84517474	0.858439582	0.858312634	0.933496905	0.906776483	0.899956077	0.861195842	0.976581384	0.839616206	0.88641678	0.958042906	0.860367153	0.970271479	1.116889993	1.006205533	1.08618794	1.117973117	1.149791684	1.078341841	1.126577701	0.886762432	0.93458491	1.115536142	1.11113686	1.116117033
DET0349	0.848496514	0.823682779	0.931736214	0.924133556	0.886743624	0.896248099	0.799890657	0.816467423	0.78171967	0.739707175	0.800385166	0.766332401	0.797309682	0.764442333	0.683644639	0.689125629	0.682952414	0.753866657	0.745380898	0.722910345	0.762960763	0.731266132	0.748906163	0.722702747	0.752756548	0.723151791	0.806488477	0.709631668	0.724103944	0.868103712	0.813386441	0.735537443	0.758003461	0.857716204	0.792527572	0.808788629	0.742418558	0.66055706	0.78499649	0.670484324	0.682690114	0.829785033	0.828815541	0.829204271	0.722714186	0.699735614	0.72963943
DET0350	0.925021956	0.902925387	1.019471372	0.983835838	0.914449824	0.908101339	0.778373125	0.82271145	0.734681751	0.722869051	0.75492843	0.776869308	0.791975266	0.769642954	0.758175156	0.765810517	0.770588104	0.787279764	0.817153424	0.816532097	0.790018522	0.912594532	0.963239786	0.982599771	0.821394877	0.699973328	0.75934744	0.729307341	0.738089537	0.834703909	0.882720858	0.738528239	0.75041478	0.880453512	0.755103365	0.772356403	0.845984616	0.695233494	0.79705859	0.796163603	0.728753826	0.844868597	0.967977483	0.994231962	0.83877657	0.788435374	0.822743025
DET0351	0.889050233	0.895197213	0.837036481	0.876005936	0.923732486	0.902186363	0.930407093	1.026969719	1.039398549	1.03201862	0.947913262	0.893098898	0.972810857	1.017862208	0.996195323	1.039658183	0.99226423	0.979679313	0.982993613	0.956437621	0.927226586	0.905891918	1.000869449	0.958537785	1.067249195	1.077591599	0.963474086	1.090529355	1.081852823	0.990195845	1.067600918	1.062008402	0.999546561	1.08353702	0.996161693	1.065393609	0.969579028	0.922175805	0.836423406	0.907790806	0.939819928	0.887514849	0.964969789	0.95236302	0.947524877	0.934620638	0.941349959
DET0352	0.912693726	0.885400551	0.946019251	0.994193862	0.922112953	0.923952119	0.95354553	1.182221324	1.242712408	1.239537133	1.1823072	1.227359615	1.147892496	1.29510321	1.012086792	1.039580258	1.010101947	1.281733574	1.230817601	1.262410999	1.184333697	1.14259702	1.084280377	1.065552326	1.115006831	1.234814712	1.132769745	1.356601768	1.224999015	1.13266535	1.103859112	1.186645659	1.123672641	1.124743777	1.096415678	1.145582164	1.184759856	1.253043507	0.929964656	1.228035708	1.191846646	1.02988495	1.031296981	1.052280029	1.089092829	1.031628413	1.026572801
DET0353	0.961597898	0.898677614	1.050659914	1.052956678	1.007661202	0.980452362	1.091298315	1.005526626	1.003051422	0.995477077	1.00813735	0.994706647	1.039472912	0.989313568	0.992980839	0.973487281	0.922121077	1.0583759	1.06084901	1.029961479	0.877558896	0.978690564	0.981488975	0.949890556	0.964046436	0.96070662	0.976160691	0.92591919	0.990015824	1.002602129	1.038069853	0.965288062	1.068871374	0.949013541	1.073482755	0.99881651	0.932717587	1.017876388	0.915007257	0.909138753	0.960877177	0.934470182	1.068732137	1.065186794	0.922813924	0.899646835	0.895881287
DET0354	0.907900723	0.880596731	0.961039536	0.944476942	0.930162578	0.960563298	0.888154355	0.79159011	0.826459005	0.811074057	0.926839148	0.880619225	0.928238353	0.85415212	0.873369804	0.914839891	0.907617505	0.929950161	0.916573112	0.884709558	0.780081901	0.857028813	0.856609818	0.857074857	0.968221822	0.980668052	1.0371874	0.913203981	1.008287862	1.015775705	0.972694397	0.937865318	0.994664211	0.875309302	1.026048233	1.081387716	0.883055131	0.892698443	0.790277814	0.871889251	0.871894971	0.939691129	0.913194715	0.904692587	0.809011606	0.777075208	0.787287957
DET0355	1.078137744	1.071215276	1.036691435	1.009590842	1.020654103	1.028853719	1.061675491	0.933679916	0.99614394	0.98311408	0.980535311	0.987014902	0.992153141	1.017785086	0.988340856	0.945823018	0.984882275	1.012106274	0.98225966	0.973991349	0.909837555	0.994170532	0.955339603	0.997131851	0.8824971	0.942011314	1.122159492	0.897863695	0.929025123	1.004225326	0.922957172	0.886710727	0.957313618	0.885411202	0.925217266	1.065262787	0.935528675	0.973345755	0.945365242	0.967807688	0.967755896	1.033985946	0.903552158	0.882940817	1.035634059	0.909372438	0.920316984
DET0356	0.940176711	0.935994858	1.00717001	0.924394836	0.935476405	0.956947825	0.979530972	0.880302026	0.927039696	0.926446578	0.99242585	1.006724156	0.960621184	0.938976806	0.981146139	0.998264828	0.933941556	0.951601804	0.969481798	0.930746255	0.856712912	0.966265537	0.969279941	1.010133682	0.901092265	0.902313551	0.907325929	0.882382367	0.885310864	0.905378325	0.921905445	0.86109193	0.914048552	0.872861823	0.885978097	1.020988415	0.853817013	1.003684302	0.909913303	0.883899837	0.87929121	0.986968663	0.957244103	0.913202501	1.035519461	0.931380739	0.912669283
DET0357	0.948076516	0.945021528	0.993171857	0.982409734	0.954943819	0.968196093	0.973955017	0.954226037	1.003836303	0.963324455	0.962098174	1.000714085	0.988458781	1.039456475	0.976318453	0.963246529	0.928533949	1.053303002	1.02844672	1.014294578	0.904105164	0.997164013	0.980959636	1.003262008	1.000650967	0.962316747	0.919865211	0.898416969	0.920673742	1.029341418	0.978402335	0.92809745	0.967742434	0.888905505	0.911704431	1.038365367	0.954605718	0.9496373	0.974468793	0.891578385	0.903123193	1.010711307	1.029751606	1.009508896	1.063538777	0.928819857	0.905788741
DET0358	1.004664898	1.014527001	0.964311287	1.038003581	0.973843303	0.985987187	1.003128031	0.942217689	0.947049936	0.966828409	0.979356485	1.0312166	0.982960231	0.933208706	0.966942782	0.962556955	1.007180179	0.943564198	0.930813979	0.918773408	0.99305661	1.111512596	1.142559531	1.193049165	1.062552831	1.026522521	1.069679455	1.034877189	1.145024691	1.063186191	1.119936165	0.9613698	1.008566438	1.073698241	0.994247321	0.998820144	1.080162622	0.996347633	1.103140481	1.000465659	0.998838924	0.980255832	1.081086702	1.085187902	0.991854455	1.015427356	1.067057762
DET0359	0.975266823	1.000293322	0.964091866	0.980912986	0.990318841	0.984118841	0.938727021	0.971710346	1.067622834	1.045690507	0.910362144	0.919306072	0.882996857	1.039048641	0.915366999	0.929953237	0.932349531	1.005236343	1.027030618	1.046183568	1.035251435	0.988070577	0.991957355	0.987871897	0.981889652	1.006236028	0.841000151	0.990132612	0.985110361	0.922513761	0.941810411	0.964458808	0.916009839	0.950467663	0.899899941	1.04916513	1.009228648	0.995808887	0.934925825	1.030413476	0.974217002	1.017174003	0.954190485	0.946629732	1.008249555	0.963903281	0.961556584
DET0361	0.953526577	0.956040014	1.004379454	0.990324118	0.900633253	0.866676258	1.01413242	1.053514374	0.944973905	0.933436105	1.042875352	0.98018095	0.989421156	0.944237045	0.981196097	0.986425056	0.899485748	0.964637125	0.994284161	0.961990566	1.092294761	1.112600329	1.129378221	1.132989116	1.211677807	0.97853744	1.05368401	1.033461359	0.943271277	1.010738214	1.062607928	1.014499763	0.885577097	1.068072095	1.085045903	0.999455244	1.035429109	0.992913901	0.973479488	1.046508158	0.997736934	0.982283004	0.989863358	0.959455879	1.04386378	1.019917721	1.02207411
DET0362	0.953947526	0.981194003	0.935407215	0.878423159	0.918935568	0.941648655	0.968855135	0.999162256	0.920891233	0.840827048	0.959348817	0.99529601	0.977405394	0.923875641	1.000819979	0.988268936	0.971697323	0.940441364	0.896431718	0.932076039	0.769571709	0.841909202	0.813723903	0.813089163	0.826307383	0.864689465	0.937168601	0.896128457	0.830785466	0.92420175	0.792159606	0.81445768	1.009901726	0.835236857	1.05852252	1.00059264	0.830585646	0.95223931	0.907787006	0.901957435	0.800991636	0.975609157	0.943311501	0.888312189	0.950474182	0.88246587	0.856694835
DET0363	0.825187645	0.811879985	0.943655492	0.920671061	0.916445639	0.872735173	0.691243132	0.67328779	0.726075566	0.75467225	0.886662004	0.81635064	0.880984912	0.778894991	0.794580264	0.890407441	0.833401484	0.805197926	0.887530372	0.850115937	0.717688835	0.806338872	0.864154927	0.849678809	0.911863985	0.911812602	1.023105648	0.921078054	0.965247231	0.937571117	0.942635985	0.954249979	1.007740504	0.861648953	1.008891623	1.05217509	0.818141487	0.899317291	0.982809531	0.763293161	0.895767433	0.920671171	0.941043577	0.948180838	0.840671289	0.826174093	0.814341838
DET0364	1.03593524	1.016527083	0.983473818	0.96273217	0.956112596	0.989408193	0.927515438	0.95938329	1.044650145	1.037342613	0.938518883	0.926654147	0.910303625	1.07550233	1.148419295	1.162770395	1.185660458	1.051192395	1.067998577	1.050200971	0.978223347	0.996611415	1.008560695	1.007027259	1.054537315	1.05489073	0.9086172	1.022008154	1.012325179	0.942970891	1.07593656	1.065463369	0.996970344	1.034354166	0.946414831	1.1307301	1.017107373	0.98987316	0.947125883	0.956559364	0.951631991	0.951221152	0.995820988	0.987046544	0.81303459	0.776703299	0.849326063
DET0365	0.97787036	1.023044671	0.970339658	1.002674311	1.001047574	1.032629812	1.09424243	1.112667486	1.204501364	1.109617506	0.949007573	0.989734748	1.010483737	1.212667241	1.249417176	1.337777306	1.250195071	1.249336177	1.163035122	1.278427406	1.063709066	1.096438002	1.097064795	1.089025287	1.03821502	1.056749287	0.969354857	1.078508401	1.078077937	0.932972672	1.102097861	1.086764604	0.970817015	1.153139512	0.912918807	1.092251	1.079497268	1.05607903	0.930321578	0.965291508	0.921967537	0.983026538	1.085083496	1.070950155	1.116881788	0.98160209	1.01208138
DET0366	1.15110058	1.169972675	1.119695271	1.085709219	1.119358495	1.125085663	1.153093233	0.99339272	0.985942307	1.022608474	1.050332909	1.054699742	1.085122037	1.037379022	1.070021894	1.02271433	1.033728856	0.998824954	1.034501433	1.016814461	0.906398915	0.976187901	0.931066041	1.015446273	0.94214886	1.0064397	0.998528939	0.955955551	0.971994128	1.035308829	1.002054337	0.996508826	1.009959464	0.923579735	1.025693526	1.123077536	0.904809124	0.936831472	1.032939964	0.919111265	0.962029522	1.006441118	1.006130102	1.052104387	1.197118433	1.162684417	1.204324129
DET0367	1.091251641	1.08014081	0.983903696	0.933897035	0.942157827	0.976193455	0.905518053	1.012579029	0.944137677	0.879754504	0.826510958	0.865493434	0.850085202	0.929909219	0.94454045	0.975971654	0.983683873	0.942522955	0.893857589	0.93942848	1.024115155	1.057212384	1.052786717	1.050398984	0.888418347	0.852674582	0.87869953	0.949797461	0.855549047	0.912748985	0.844641561	0.895660908	0.901174125	0.904258613	0.930796178	1.042916376	0.904947422	0.886595089	1.024609019	0.816824908	0.88186103	1.083943151	0.92782568	0.893100753	0.853710485	0.873285411	0.845784456
DET0368	0.862275813	0.846162312	0.874353757	0.908512027	0.93425462	0.940216853	1.007396676	0.90349329	0.952579454	0.895826045	0.947268337	1.006677727	1.005307724	0.964636762	0.985965126	0.943677896	0.823786243	0.922976552	0.954101671	0.945703545	0.806414153	0.873090875	0.951735204	0.922799247	1.042122515	1.011707255	0.957545871	0.981692217	0.951696044	1.074257396	0.988369145	0.975105253	1.074270084	0.983371708	1.153585936	1.016798266	0.822405406	1.00087261	0.900869137	0.916434097	0.863349239	0.968499394	1.213163227	1.148710164	1.007256978	0.920033363	1.037557854
DET0369	0.90348629	0.913636535	0.938361415	0.947616018	0.939406921	0.941274042	0.854038255	0.976121371	1.111618948	1.058722273	0.965725316	0.945868483	1.001317518	1.046405041	0.903419866	0.863710904	0.854827145	1.084232368	1.071071815	1.048732665	1.041041865	0.973207279	1.003949339	0.969209638	1.029260235	0.990321758	0.90620552	0.893237004	0.949332781	0.934079475	0.973495965	0.990218439	0.966080091	0.93517747	0.909909862	1.059313933	1.044442152	1.040589382	0.812617312	1.012176384	0.973722019	0.988350785	0.952176627	0.92414541	0.882305653	0.817825812	0.884592046
DET0370	1.023142981	1.02996381	1.036598802	1.013577771	1.063592556	1.063406995	1.072667086	1.037015921	0.992112512	0.985333762	1.065413138	1.070100486	1.093798238	1.012803421	1.043323711	0.9723442	1.022208367	0.943738371	0.943563586	0.924550185	0.925757286	0.851286278	0.794268758	0.796783323	0.969138082	0.998169786	1.040398517	0.952199461	0.973617955	1.061155884	0.919223856	0.948567081	0.989794578	0.938524457	1.014160524	0.993933201	0.912889498	0.944230052	0.956052135	0.941981785	0.973889271	1.007546035	0.874370919	0.890562973	1.028685182	1.054157848	1.080674206
DET0371	1.0352693	1.005328786	1.027368028	1.047864097	1.020215565	1.045992698	1.037914977	1.152638836	1.168626816	1.160312132	1.047823832	1.022369842	0.991017412	1.09713518	1.023447996	0.986691756	1.045407272	1.113035817	1.150030194	1.139761889	1.253996693	1.305430316	1.20122416	1.29505708	1.130973826	1.103694103	1.037067022	1.059636937	1.103765523	1.004785746	1.18271914	1.124390955	0.986425421	1.110073614	1.033187148	1.031454015	1.154494455	1.100962298	1.0189226	1.088008507	1.113914393	0.984757168	1.092491215	1.072584345	1.052380226	1.029506804	1.033923186
DET0372	0.95717396	0.931324001	0.968537078	0.935151852	0.985220398	1.013043244	1.044426311	1.161589868	1.112480701	1.132320274	1.014556162	1.030102744	1.006121069	1.101915733	1.008556081	0.985042348	0.955841864	1.127387653	1.109577686	1.182052535	1.248521701	1.333757678	1.243205568	1.302538074	0.993017553	0.984941098	1.077675543	0.966542846	0.956673122	0.994765879	1.182447395	1.152397697	0.918945587	1.144842611	1.015765962	1.029012683	1.106269997	1.009497629	1.003012733	1.018222891	0.994493587	0.991809097	0.94130632	0.970823422	0.993296399	1.024995828	1.040313315
DET0373	1.032977558	1.056677526	1.002297262	0.958726601	0.992307692	1.010874645	1.009536859	1.053177349	0.977570562	0.9944009	1.005092985	1.009924473	0.997980468	0.981314889	0.97821662	0.979077807	1.032064243	0.990215976	0.994677801	1.012378418	1.335415129	1.196104151	1.312752824	1.207024021	1.135993	1.038653201	1.0809546	1.130819502	1.154886941	1.078872574	1.197546517	1.165574288	1.057226791	1.197371986	1.032164077	0.985495099	1.216059086	0.980323662	1.151779043	1.031046326	1.036518299	0.978520114	0.955973908	0.974157937	0.995234187	1.060586555	1.063429297
DET0374	1.054138559	0.993785154	1.143251535	1.173149643	1.071921169	1.054591369	1.108174544	1.394510202	1.270852294	1.299432261	1.184040641	1.139766571	1.076673206	1.25034624	1.001091299	0.98650071	1.068893148	1.313565174	1.273097286	1.310608846	1.402314811	1.458938547	1.466243122	1.504963132	1.351777655	1.290905983	1.083555228	1.372611512	1.39482382	1.048315997	1.453755429	1.402735641	1.187529545	1.37365391	1.037262917	1.14139115	1.495339558	1.27785165	0.988715686	1.478688662	1.343769216	0.980005954	1.342274888	1.356242086	1.144496426	0.98499778	1.126976183
DET0375	1.070923356	1.062693452	1.048256861	1.158226418	1.077791467	1.034833516	1.066725952	1.237379081	1.266731593	1.279802543	1.079443095	1.0373956	1.016254729	1.241219992	1.020479115	1.005611781	1.126479905	1.284982286	1.248271336	1.297584064	1.514924347	1.492387715	1.49291169	1.569631122	1.390417999	1.31589431	1.362344246	1.412998588	1.402132619	1.105522226	1.40220306	1.401665536	1.242072198	1.382003085	1.099158969	1.057922869	1.414770599	1.100278057	1.109171519	1.23404454	1.194152384	0.98604605	1.24671439	1.2940907	1.11864175	1.092786384	1.164020476
DET0376	1.036873622	1.027113818	0.986522656	0.994285854	0.998889973	0.949354206	0.995842104	1.133190587	1.075089341	1.099950284	1.003103566	1.023292953	1.049693511	1.031793344	0.997974673	0.986128838	1.012677494	1.055553968	1.053500847	1.065303756	1.355798432	1.199076118	1.354656093	1.299368855	1.265659857	1.14586451	1.105397166	1.189967029	1.306725932	1.051850848	1.246941873	1.241664708	1.035964259	1.337738553	1.013142441	1.013603144	1.330409236	0.99239435	1.093199176	1.017730602	1.012034129	0.986060154	1.033479631	1.027820507	1.014881412	1.030035817	1.039128883
DET0377	0.839963738	0.854287888	0.983189739	1.011523509	0.956330109	0.941202538	0.999924829	1.166479833	1.207548466	1.113664223	1.045146312	1.003542688	1.005159935	1.118859324	0.825284941	0.876058472	0.860195066	1.103343984	1.058038809	1.070753861	1.195492515	1.087532861	1.090666713	1.054621729	1.111346464	1.086657379	0.918781497	1.019191271	1.048604387	0.925155418	1.101696746	1.09643121	0.959708984	1.19757576	0.938060753	1.131907835	1.055778333	0.921014825	0.778460361	0.985759967	0.8984451	0.790513881	1.030908696	0.999237746	0.877046971	0.831970463	0.911066974
DET0378	0.855249253	0.810495325	0.899431364	0.891172979	0.857127671	0.87055478	0.833559089	1.065583537	1.076826583	1.036521075	0.898434663	0.886173748	0.890289921	1.004483795	0.83832534	0.925792978	0.879608273	1.101430953	1.093132805	1.111447918	1.070625117	1.146918957	1.119714122	1.136975762	1.080206566	0.95945403	0.807442821	1.091216262	0.920582925	0.959819278	1.033743406	1.01629582	0.950562897	0.972961128	0.907985074	1.052225217	1.086800252	1.039655474	0.884406289	1.047081809	1.020645988	0.964673993	0.975615351	0.936399894	0.919783086	0.96229001	0.934671357
DET0379	1.075804407	1.095435332	1.069062812	1.055246979	1.051950151	1.05975194	1.10976902	1.174793449	1.230805433	1.171249389	1.10294343	1.085474707	1.078857014	1.240619803	0.999184707	1.059486992	1.020065903	1.218299844	1.207408692	1.225482743	1.174412391	1.170297886	1.114817029	1.196835908	0.986838063	0.965248651	0.991916904	1.052173421	0.901639154	1.058606963	1.010512651	1.010518033	1.047794813	1.035926524	1.04174575	1.063951623	1.014662345	1.11888675	1.04392468	1.007551002	1.03942716	1.147263951	1.03660934	1.066529475	1.111836561	1.122161915	1.11450723
DET0380	1.036036726	1.062028377	0.926045575	0.88309488	0.92119792	0.945571154	0.825158844	0.844635943	0.821170164	0.768281018	0.856174142	0.823128727	0.86958832	0.782453369	1.017942381	1.011744924	1.040322439	0.852520591	0.837586306	0.811538007	0.825036857	0.805439941	0.804841294	0.793065475	0.8427915	0.849210021	0.897128953	0.854129988	0.853905816	0.895594876	0.842968797	0.852540076	0.877069936	0.942601964	0.927143616	1.012688718	0.800228041	0.843301943	1.05560594	0.76450249	0.83519372	1.046850545	0.866944796	0.881824728	0.788337607	0.85761597	0.832269174
DET0381	0.917511539	0.900503728	0.910346225	0.897001732	0.872455071	0.881311285	0.787316484	0.826053353	0.846989767	0.815525236	0.810236489	0.806211795	0.839083829	0.85200502	0.840376402	0.879508	0.851448631	0.841799757	0.891598261	0.879670681	0.939569307	0.972686709	0.991858613	0.984745172	0.921558223	0.843878702	0.877652489	0.91254497	0.865478136	0.8279539	0.946947403	0.888156669	0.916859967	0.976756309	0.888366287	0.905529621	0.919324876	0.860524108	0.868914981	0.872322225	0.842314976	0.885512815	0.887552752	0.887687334	0.736458591	0.751649605	0.76806975
DET0383	1.057198262	1.060287946	0.990740744	0.958277791	0.977358619	1.004419836	1.023149795	0.985111028	1.034792209	1.047037287	0.870603066	0.854986827	0.920082617	1.051663779	1.089817925	1.109167177	1.103329692	1.035408513	1.034285563	1.022665605	1.074759595	1.121136352	1.119712294	1.154004249	1.115720414	1.102056035	1.045887063	1.119323732	1.049537176	1.008967351	1.117962736	1.057483971	0.999537676	1.162302259	0.969865401	1.058720955	1.061637997	0.935794017	0.956719179	1.005117742	0.902480323	0.985711756	0.980203282	0.956051946	0.869121806	0.881659466	0.883089194
DET0384	1.014060065	0.985172	0.924053424	0.924977611	0.9184478	0.943915719	0.891229003	0.973888615	0.91502648	0.820937626	0.932159254	0.862976008	0.9273645	0.848768222	1.007187648	1.007754102	1.005746891	0.904170272	0.896914372	0.870253341	0.935857646	0.826706715	0.840816682	0.79649576	0.911888519	0.916066799	1.04596481	0.881730903	0.90996268	0.975150091	0.917475442	0.880990076	1.019982889	1.001152286	1.047705207	1.065766882	0.925347795	0.930495143	0.906177866	0.891971472	0.865262983	0.955110079	0.992986838	0.978510046	0.88940838	0.841205657	0.919878282
DET0385	1.0940381	1.121427512	1.079083914	1.023312225	1.056979891	1.074603723	1.045974484	0.826029525	0.973147304	0.992129068	1.026659804	1.024413126	1.033335262	0.938017716	1.025007535	0.948710082	0.945964926	0.895874436	0.874450718	0.864528943	0.813039448	0.764755369	0.726648274	0.755771902	0.772394765	0.847191869	0.907593998	0.799754227	0.817072273	0.977592668	0.726855213	0.754204892	0.908234363	0.760183991	0.934006024	1.02970824	0.85529606	0.971357969	1.124048559	0.868412668	1.04779179	1.095041671	0.819816544	0.913552346	1.135875664	1.103423841	1.054278699
DET0386	1.111387114	1.136048088	0.984876384	0.9722375	1.042339137	1.046265711	1.048379287	0.90220447	0.976508632	0.946391857	0.944140984	0.983007886	1.001446168	0.929808988	1.055688861	1.033192901	1.065807555	0.923445825	0.924551364	0.916493806	0.890525793	0.884888655	0.870414835	0.874595211	0.862637155	0.893625151	0.862314904	0.91538984	0.872910319	0.98475533	0.855495729	0.866353802	0.966134513	0.867832323	0.956409992	1.0364314	0.923436786	1.053744259	1.045895336	0.9367863	1.0358699	1.168759345	0.885288158	0.900568767	0.960240221	0.959723022	0.932661981
DET0387	0.973500337	0.927094341	0.980752471	0.965473856	0.982309576	0.990390219	0.764838986	0.835167095	0.719471269	0.759332812	0.855540394	0.876101804	0.890118305	0.783062825	0.892834175	0.909666493	0.916834035	0.83267183	0.864310475	0.85464084	0.82028488	0.883191494	0.857687889	0.871121304	0.832874656	0.80715906	0.929748177	0.879573708	0.851128466	0.928631995	0.832326225	0.826613974	0.904270023	0.85204533	0.90073074	0.917719335	0.802119111	0.871840259	0.920014561	0.783081476	0.866014611	0.935715148	0.92885608	0.930578549	0.882203472	0.9030766	0.897924858
DET0388	1.052490891	1.080843775	1.025309934	1.00164134	1.022186973	1.024860035	1.030433068	1.001075864	1.101011138	1.027843664	0.994648044	1.017383127	1.054165987	1.028967658	1.002314236	1.007564805	0.961631184	1.083269961	1.139821714	1.102991339	1.0626444	1.023642201	0.99523584	1.045232004	0.878309869	0.890896102	0.947368642	0.963590033	0.892620297	1.029553079	0.963183919	0.916001167	1.016875216	1.027649276	1.017309667	1.055176924	0.958620887	1.081308621	1.07444641	0.92726471	1.059131622	1.171155987	0.966020972	1.014923879	1.057841362	1.051844568	1.011719115
DET0389	1.060871932	1.053407141	1.012176974	1.139086242	1.081268074	1.071631891	1.068102954	1.230311697	1.096946341	1.152452327	1.007151757	1.019125551	0.990855672	1.09587895	0.996946455	0.996795409	1.176181211	1.151991597	1.15602295	1.140863696	1.339646376	1.33319062	1.318560089	1.270325452	1.198563592	1.064290602	1.068835691	1.221076375	1.113326861	1.063614876	1.310905536	1.172921925	1.13386882	1.26321514	1.080317419	1.035300099	1.176505547	1.131081013	0.991709708	1.023340038	1.165963835	0.984986578	1.091036393	1.122410164	0.98163663	0.986241744	1.013158683
DET0391	1.020773906	0.998196564	1.010865936	1.035534486	1.005878952	1.050628407	1.137012208	0.994584927	1.060356651	1.010691233	1.029845149	0.975487141	1.01864315	1.042969133	1.16593253	1.191964962	1.180137028	1.110164107	1.149889188	1.109741846	1.081979839	1.020055147	1.037619591	1.014264414	1.036353253	0.973804762	0.991110985	1.144929	0.970177827	1.000977433	1.052263567	1.043278961	1.104669344	1.087755094	1.062517156	1.028992157	0.965609784	1.02526159	0.89512803	0.876655846	0.96686729	0.968111176	1.102801774	1.108953981	1.026321349	0.928342535	1.009136157
DET0392	1.030899963	1.028333375	0.997942115	1.068395313	1.085591615	1.062848042	0.993858695	1.1651488	0.991200914	0.983923422	1.006365506	1.00077019	0.984331764	0.992547642	0.986404583	0.952392447	0.996635955	1.06346062	1.04256157	1.064464427	1.369361211	1.322028182	1.36072408	1.351251069	1.211503364	0.984393294	1.062231721	1.213420041	1.18485009	1.044083686	1.231328222	1.184541003	0.998923322	1.298671837	1.001694626	1.009959958	1.27707864	1.025614987	1.078889134	1.009465884	1.044950732	0.983397227	1.078285461	1.124004743	1.006735881	1.0240948	1.026356978
DET0393	0.848795356	0.846382486	0.96429371	0.961362663	0.971040469	0.932586328	0.944681113	0.882438926	0.938042127	0.877493601	0.925760844	0.9804713	0.976244935	0.902429821	0.97009059	0.927629513	0.803495264	0.992120759	0.986436182	1.009904211	0.930951385	0.907165567	0.931613432	0.899576367	0.909377231	0.870888897	0.983110379	0.891051783	0.896512969	0.865128385	0.896151778	0.909939337	0.927067	0.944589525	0.958223278	1.02052199	0.847617497	0.958061787	0.874239269	0.91855355	0.84623657	0.981594848	0.986760745	0.957040728	0.952951171	0.898795475	0.855304683
DET0394	0.972158036	0.983477556	1.005380125	1.00816764	1.032577466	1.061629454	1.03081658	1.185017961	1.191326345	1.221431324	0.983851667	0.99647718	0.977183194	1.133425341	0.989407021	0.98612023	0.934622953	1.209720324	1.199895913	1.242519994	1.251548539	1.212948608	1.231949371	1.179423513	1.209257741	1.149701411	0.993243042	1.202599333	1.09238613	0.95629038	1.182706498	1.229267723	0.989823813	1.197228765	0.960536429	1.065812039	1.120945896	1.124524013	0.931933997	1.074086256	1.05291145	1.019658722	1.042404554	1.007803017	1.000396964	0.952618879	0.914807051
DET0395	1.058409131	1.062902016	1.022313603	1.009727969	1.059614307	1.062282516	1.072808067	1.117908836	1.237503657	1.254324885	1.017967965	1.029074858	1.009048798	1.245622018	1.04797762	1.06349424	1.071365263	1.271825063	1.241613846	1.291447382	1.162945404	1.26906747	1.204264315	1.261972733	1.038959876	1.000751942	1.002187064	1.042031038	1.116734484	0.951483737	1.176205562	1.164141358	1.020067198	1.159824929	0.939038933	1.079262299	1.171769876	1.184932207	0.977019301	1.129351702	1.125893174	1.07470329	1.057251859	1.068807594	1.106562257	0.934926979	0.98993177
DET0396	1.082834423	1.07902776	1.097571748	1.0885079	1.110574755	1.086429077	0.994916511	1.178168116	1.106778775	1.217520198	1.052320297	1.024845762	1.059049875	1.14473166	0.995740748	0.988255737	0.939019369	1.200551837	1.169763438	1.247186465	1.133403966	1.245315747	1.176422212	1.210540909	1.139531274	1.175717233	0.965725845	1.141705973	1.205752906	1.005846966	1.213731981	1.219324845	1.117300304	1.194682897	1.02906459	1.061449273	1.110783427	1.104238066	1.008591957	1.060229554	1.116749043	1.018111755	1.11868549	1.178328895	1.295511161	1.120330922	1.239917351
DET0397	1.027433817	0.99523088	1.065829227	1.135226926	1.063629972	1.061037374	1.010078419	1.199953133	1.05214385	1.164619935	1.015575057	1.015698037	0.995486646	1.141139432	0.999067764	1.00804205	1.139589258	1.161769405	1.176362559	1.208652145	1.226679511	1.272621467	1.157681616	1.237450955	1.150994831	1.086222991	1.044419899	1.191777596	1.209412825	0.984047255	1.194265817	1.223658753	1.070308938	1.222958951	1.013869557	1.026596351	1.180800445	1.065768737	1.012713986	1.027139061	1.100847729	0.972450829	1.043220972	1.084026159	1.022232463	0.974501149	1.007150845
DET0398	1.040727593	1.022569145	1.116967578	1.18758223	1.123617264	1.100374727	1.114677465	1.390454726	1.392551958	1.359229557	1.064315955	1.013337793	1.113430324	1.282822956	0.99843537	0.996195622	1.123173026	1.296158348	1.262198509	1.294882533	1.476722475	1.460621981	1.415279654	1.421334616	1.485375004	1.353594729	1.025655307	1.327186936	1.321713169	1.04405409	1.508100456	1.427985129	1.155035965	1.487800041	1.195827578	1.089163444	1.343446553	1.095013259	0.975448717	1.326849515	1.121260378	0.992268667	1.265752234	1.304615156	1.024985181	0.988068344	1.036156867
DET0399	0.908220151	0.952031999	0.964266093	0.977271665	0.962857459	0.975861896	1.09655105	1.328251178	1.377365411	1.286067971	1.018059228	0.993759796	1.042147984	1.213195769	0.997431661	1.043041644	1.132357773	1.291060118	1.339652758	1.300920607	1.427797829	1.418621359	1.401809641	1.411021905	1.32215587	1.159764131	0.974376938	1.243133299	1.175879559	0.950055883	1.370169982	1.298243658	1.059124196	1.390823569	1.042096105	1.09447526	1.216539648	1.094140697	0.97454811	1.177639791	1.010702238	0.999147182	1.11777185	1.202608347	0.988498487	0.942413351	1.013456891
DET0400	1.013158171	1.032721545	0.965568555	1.025420774	1.011927091	0.970917971	1.037544328	1.354995642	1.217411329	1.241461898	1.008163654	1.020303262	1.006082596	1.146713426	0.997969587	0.98946183	1.018529224	1.206043326	1.226356492	1.244529504	1.533856545	1.54158452	1.491553923	1.557697212	1.417767325	1.139192264	1.047474045	1.349048237	1.237311328	1.052546667	1.409461318	1.321738914	1.009459671	1.404862403	1.004259589	1.040740372	1.487355221	1.003730346	1.074409783	1.15661362	1.031541278	0.993858496	1.131699777	1.121643246	1.018510018	1.038504233	1.033208504
DET0401	0.982418311	0.988433082	1.086928839	1.031097256	1.02567878	1.005449759	1.087715389	1.225960246	1.242498583	1.270896292	1.020313675	1.03476367	1.02892263	1.213879095	0.992268091	1.123573247	1.085703309	1.347710637	1.400489317	1.412765494	1.342472371	1.440122199	1.433070833	1.49982258	1.383026957	1.147418776	0.946640553	1.290835852	1.1755282	1.018600637	1.308657528	1.236251455	1.085846044	1.180671741	0.957179349	1.113441923	1.276230181	1.21164353	0.932677989	1.324858173	1.181433277	0.983957212	1.203864311	1.186525264	1.176905075	0.931366396	1.070779591
DET0402	0.982279228	1.022574783	1.007693413	1.039185756	1.031880045	1.07803392	1.017292474	1.347542759	1.246214022	1.262015091	1.026806265	1.012608063	1.005548919	1.213241036	0.990314924	0.965206678	1.037767008	1.217356783	1.239626823	1.287103337	1.43732622	1.498095798	1.399095059	1.440424135	1.247515034	1.142704376	1.033178885	1.229084805	1.150902658	0.991060661	1.320180358	1.316512537	1.116451639	1.286323115	1.019963206	1.046365429	1.231009765	1.119700923	1.021023242	1.186873266	1.089131588	0.991059567	1.105336708	1.148129779	0.994214099	1.022565869	1.005234928
DET0403	1.104002358	1.095218352	1.024320147	1.042549478	1.009020709	1.020571894	1.054357316	1.085124464	1.026254055	1.031982782	1.088332818	0.993126874	1.043596921	1.069066223	1.121087923	1.208005824	1.170995753	1.149626709	1.158887785	1.164374888	0.960165284	1.059342355	1.072843203	1.042100266	1.093646579	1.111521835	1.086983076	1.111799983	1.097655134	1.086977708	1.082592635	1.088575887	1.170917636	1.008116936	1.17195592	1.043427713	1.035401289	1.142646011	1.028445747	0.942154681	1.080872587	1.022862298	1.178654826	1.176307832	1.182790532	0.956671204	1.072312882
DET0404	0.998291157	1.015487488	0.980341574	0.939442859	0.968833057	0.986258874	0.88884099	0.866895784	0.908850222	0.864416175	0.846363098	0.820420157	0.872087756	0.917456966	1.005495765	1.026098999	1.024266574	0.909987554	0.96076101	0.940906517	0.908211582	0.899102795	0.918194157	0.895138497	0.964716253	0.896757165	0.88945821	0.93475348	0.86656855	0.918108851	0.868066075	0.894529834	0.973887268	0.907012424	0.94801333	1.018418415	0.893111623	0.907438473	0.912586579	0.835988868	0.892044767	0.99756542	0.927108781	0.906595716	0.76037098	0.796368189	0.828885929
DET0405	1.160740328	1.13801345	1.010380892	1.068307658	1.003004098	1.093026503	0.976998327	1.136726279	1.045722437	1.05164819	0.981625781	1.027161695	0.983472227	1.007087418	1.014916615	1.01530354	1.212533022	1.009898047	1.070562075	1.093710861	1.268230947	1.2712438	1.238929302	1.281376734	1.219752305	0.965373043	1.053827899	1.15948578	1.06730593	1.053656917	1.099201984	1.128465757	1.06715738	1.158043991	1.018085247	1.006323188	1.130145195	0.98653268	1.061741505	1.02864444	1.009890761	0.979135501	1.033837336	1.091696479	1.022308508	1.013272167	1.024374915
DET0406	0.918480636	0.931981068	1.005045738	0.977748898	0.979110414	1.006691334	0.906420434	0.910887032	0.869227611	0.852623141	0.844586118	0.875084925	0.886285389	0.890870737	0.925491498	0.944283837	0.959144241	0.911343103	0.922413733	0.925605047	0.858688554	0.994115217	0.939731395	0.927791659	0.822371101	0.81904084	0.848169436	0.878437708	0.816393506	0.839997217	0.86509554	0.872861303	0.890767357	0.846601853	0.864075822	1.085579775	0.92022163	0.946649948	0.87671803	0.938160956	0.907623868	0.933999283	0.924331038	0.918465293	0.852838544	0.795448697	0.85376093
DET0407	0.842713303	0.801255705	1.036040123	0.99584182	1.00123245	0.998390116	0.738188231	0.767687143	0.686299473	0.749315952	0.81239439	0.798941995	0.832710441	0.7811953	0.854313887	0.867430567	0.876345428	0.77846512	0.823692868	0.796718146	0.690795043	0.779569638	0.80858756	0.825998936	0.815287981	0.812062711	0.81761706	0.815100826	0.824398348	0.87307317	0.825141121	0.78769172	0.814918634	0.770514719	0.794667961	0.843543984	0.797434861	0.773674086	0.880472622	0.765679027	0.801903037	0.88392697	0.930727035	0.917553785	0.889031594	0.854570458	0.921471265
DET0408	1.097419008	1.073648228	1.054794349	1.002934209	1.108973307	1.115477349	1.071057104	1.039886869	1.011353806	0.989123456	1.175373151	1.020994194	1.047488719	1.054882547	1.014776124	1.008165253	0.925996057	1.069881409	1.082423823	1.079957551	0.881704078	0.899756077	0.863248601	0.851403211	0.972397993	1.17035098	1.24314503	1.001957889	1.074077516	1.158997665	0.942013365	1.052608724	1.15668168	0.929024193	1.234630174	1.049551324	0.894210291	1.034662793	1.093140308	0.87535131	0.855720307	1.007060736	1.084286422	1.087684193	1.224201522	1.234995046	1.159992969
DET0409	1.067587672	1.045671766	1.029558765	1.049110186	1.055916905	1.042537108	0.983795471	1.044172983	1.044846644	1.098724964	1.03774902	1.014175777	1.079809273	1.094046733	1.002753124	0.994328975	0.97227596	1.068453997	1.05158985	1.116211157	0.992967178	0.96311577	0.937805625	0.962302986	0.900602095	0.957929571	0.906576096	0.912302656	0.975039187	1.003345167	0.953516251	0.971261404	0.992958929	0.938576787	0.987647014	1.040266104	0.987953759	1.134359655	0.972270487	0.957406243	1.008747283	1.058798956	0.982138028	0.977639423	1.033716564	0.993287003	1.030186125
DET0410	0.893127164	0.831538751	0.896286211	0.863849469	0.902666218	0.915030729	0.882678521	0.829276674	0.943385726	0.847172267	0.876122416	0.897342189	0.872127321	0.868054094	0.95736453	0.888459504	0.882322184	0.926982873	0.943090624	0.893668536	0.877775674	0.822365969	0.823320798	0.80285375	0.888847095	0.87945281	0.915783809	0.836644619	0.854112917	0.843622442	0.862655218	0.843635085	0.855906857	0.888037817	0.852164082	1.020399074	0.854041212	0.892989948	0.940620062	0.87845397	0.792107939	0.984969302	0.865640885	0.843637482	0.858753436	0.87286952	0.831501512
DET0411	1.141631109	1.162955483	1.005511996	1.057744781	1.091019751	1.090245497	1.07480148	0.934337266	1.005231347	0.971564804	1.009022317	1.060320897	1.052604137	1.014312314	0.991025931	0.963464935	0.971041189	0.914077742	0.923481673	0.915098767	0.893150786	0.852962629	0.838587307	0.856176299	0.898965366	0.89220954	0.826068453	0.833914195	0.866747265	0.890170636	0.937925001	0.894946186	0.879974531	0.933305603	0.853423964	1.062745391	0.912819836	0.967558401	1.027780126	0.840046919	0.98930957	1.090814114	0.872614698	0.810590185	0.935595904	0.98124255	0.965801585
DET0412	0.803937592	0.767788444	0.931206836	0.914544376	0.941677258	0.935052436	0.701598878	0.825832728	0.866176328	0.846576473	0.889615852	0.836926254	0.902448591	0.9168697	0.714798657	0.683962776	0.74671158	0.917932992	0.946208687	0.921983502	0.850403	0.88249593	0.883881016	0.862685504	0.937610809	0.920791262	0.792547737	0.821658724	0.916756629	0.765060169	0.964816213	0.940750089	0.8373846	0.889311114	0.805360263	1.056982823	0.939799407	0.79371147	0.718527119	0.922682558	0.763441861	0.741145081	0.802002575	0.780473955	0.726636689	0.683431626	0.702075049
DET0413	1.032595521	1.026652909	0.943944976	0.934215732	0.95847025	0.951134532	1.033323948	1.129182681	0.985998852	1.016620319	1.015606027	1.045466298	1.000219958	0.988083569	0.998241366	0.987757582	0.997343709	1.06669232	1.057117941	1.047957624	1.320528133	1.234641663	1.292915922	1.249971209	1.210071019	1.018941412	1.075675608	1.182584561	1.249494529	1.031656703	1.237727232	1.17380373	0.993894434	1.236066884	1.005553583	1.006677052	1.212592932	0.984179299	1.085765946	0.995407906	1.016884908	0.991977963	0.963493855	0.954105064	1.012509506	1.032508083	1.054822384
DET0414	1.115198432	1.091492761	1.058058303	1.025340777	0.993851656	0.999632157	1.162562395	1.263366439	1.385833274	1.397859398	1.115649466	1.191750062	1.182741877	1.330426907	1.229637359	1.23720523	1.181478691	1.275943157	1.308666721	1.35915175	1.377423944	1.389367779	1.357314383	1.380717422	1.387967887	1.339803608	0.984526744	1.404798424	1.256807418	1.052562093	1.247416192	1.366415818	1.200671027	1.23399051	1.071376555	1.20643453	1.316650143	1.268624904	1.011171514	1.345682978	1.199056299	1.087152407	1.174306787	1.082945324	1.096897989	0.961904643	1.068266797
DET0415	0.969837062	0.941207223	1.026288727	1.062358359	1.028667653	1.031278259	0.992792097	1.046596353	1.039747711	0.99019255	0.966663635	0.988627287	0.991075467	1.044574377	0.977584183	1.013516896	0.958665788	1.115685166	1.038289479	1.076040119	1.00615401	1.117622471	1.110547476	1.105282041	1.004705677	0.924887322	0.966739521	0.949190672	0.932161885	0.886521648	0.979478483	0.933646158	0.927016565	0.997627849	0.886306344	1.0286249	0.99496658	0.976651175	0.999823096	0.939185066	0.930338961	1.054432505	1.101341925	1.105785833	0.972038653	0.909695704	0.941127681
DET0416	0.79627686	0.786092233	0.944874995	0.992169669	0.975810346	0.970063825	0.872687511	0.98679668	0.931329999	0.946585914	0.989370057	0.945384476	0.998521968	0.963866552	0.819786401	0.851106341	0.848369065	1.012493858	1.00360369	1.053177492	0.856725793	0.893247516	0.912070138	0.844989736	1.004260947	0.987059323	0.928421246	0.96737782	1.026721487	0.916555536	1.013430593	1.016631222	1.01191963	1.020478981	0.940901117	0.997798681	0.975428982	0.921945154	0.694358256	0.929605347	0.882173568	0.76637501	0.97618583	0.962621601	0.858261396	0.850155729	0.949246681
DET0418	1.023388615	1.019563079	0.975879759	1.078912375	1.050736953	1.017660133	0.98266272	1.150840608	1.173808218	1.243378318	1.020033318	1.002407016	0.99957298	1.139334923	0.998655008	0.984497555	0.957884427	1.117646986	1.108325739	1.172130287	1.465619775	1.413738357	1.435196548	1.4077742	1.276586811	1.138457327	1.311154439	1.197694218	1.137114589	1.055393317	1.224255722	1.243215315	1.030928936	1.346889742	1.023384408	0.99736731	1.302730033	1.072821256	1.028152383	1.2432427	1.094954006	0.990655308	0.98438074	0.998346495	1.042849001	1.026430128	1.024246442
DET0419	0.819594726	0.739871936	0.97064881	1.051252597	0.949950858	0.905518552	0.970411287	1.174554448	1.2325071	1.185036589	1.145937144	1.152757581	1.077106943	1.121316498	0.812157939	0.76431413	0.651016888	1.231560116	1.076761481	1.17085752	1.212525822	1.188556702	1.156175967	1.12862704	1.114528773	1.115732144	0.883705264	0.958263758	1.103312981	0.883941573	1.14520278	1.199593127	1.041522347	1.210975786	0.968883381	1.103840272	1.247819154	1.151682734	0.738988894	1.20260882	1.071708747	0.9280914	1.06280872	1.026690678	0.939823688	0.825938219	0.998562943
DET0420	1.104735387	1.072737744	1.040447579	1.006961841	1.04622044	1.015218508	1.054826525	1.140224968	1.049318758	1.057310507	1.043668804	1.021489922	1.000695072	1.046620466	1.002552441	0.980585429	1.051292967	1.047999404	1.047745771	1.070878585	1.310870097	1.277218798	1.291083098	1.389726391	1.149517684	1.035145286	1.07001428	1.121712723	1.177437474	1.102491359	1.210970326	1.120751856	1.061704114	1.237566499	1.009553206	1.009965015	1.245741089	0.995461463	1.140234372	1.066077546	1.061507023	0.996781535	1.00077894	0.994877051	1.07307968	1.116541542	1.103980427
DET0421	0.914451253	0.943541321	1.077047112	1.165710523	1.161721283	1.199550316	1.305881745	1.314244322	1.61101034	1.539547095	1.225308482	1.265160724	1.243018652	1.403388686	1.003012945	1.165772882	1.061423789	1.58849573	1.471385533	1.55403491	1.600201328	1.578377137	1.561563207	1.560046823	1.396705129	1.324204588	0.942510496	1.333601308	1.259060769	0.865404773	1.371124153	1.411016336	1.065464803	1.465118672	0.936315478	1.166182958	1.362327184	1.106586306	0.86465305	1.219099097	1.048528884	0.943189261	0.95528161	1.025966937	1.148810763	0.8886315	1.088874514
DET0424	0.960656175	0.972823206	1.080343143	1.126977721	1.050390241	1.083293624	1.028090338	1.152451107	1.092950244	1.095986239	1.027877245	0.993129871	1.018738804	1.057295504	0.99499715	0.987206388	0.979829076	1.071637352	1.090546926	1.07080774	1.181997771	1.133267191	1.05856148	1.049105405	1.118379249	0.972330417	1.021373672	1.014891633	0.992726094	0.996351434	1.197395445	1.083327659	0.962558747	1.215741147	1.067975618	1.030613868	1.013543935	1.029787593	0.94900667	1.054422989	0.933535727	0.991811198	1.06829019	1.047832032	1.045411922	1.003549025	0.997254454
DET0425	1.149718337	1.16064273	1.098902574	1.058410125	1.121140249	1.109137329	1.127164796	1.188490572	1.241168528	1.191720858	1.020014494	1.006695443	1.017183823	1.132023513	1.028022043	0.983672377	0.992222605	1.129709215	1.175199479	1.137263883	1.294412576	1.234271039	1.186191497	1.203053205	1.079533131	1.000200861	0.985207593	0.997156236	0.998533356	1.019660241	1.142063658	1.043685244	0.963110667	1.212557684	1.005641828	1.038763912	1.047890538	1.064675726	1.098411476	0.977885657	1.09746181	1.064628397	1.064536402	0.997813956	1.036333363	1.037409636	1.004049408
DET0426	0.861684687	0.862865376	0.871654896	0.9040508	0.892451884	0.903908731	1.001735524	1.063918698	1.190226495	1.148460524	0.990867783	1.018854161	0.973486622	1.11173025	0.988325037	0.987079751	0.9163189	1.112122743	1.115407349	1.09264131	1.173095471	1.091919084	1.114289136	1.092776403	1.066847383	0.946666149	0.977706258	0.956394608	0.879972912	0.893592917	1.042795003	0.971958456	0.820918213	1.052988451	0.867224454	1.031158939	1.001652918	0.933590928	0.892360354	0.940740591	0.864395766	0.979297586	0.909485071	0.861486954	0.974379255	0.899399955	0.871166454
DET0427	0.971362188	0.955200213	0.922409387	0.894082504	0.929244113	0.970301367	0.968435528	0.845584911	1.054938091	0.943506194	0.941459051	0.986879786	0.995064226	0.982250835	1.017301256	1.030914172	1.008611078	1.023895595	1.053235563	1.043883398	0.960113725	0.833484514	0.833165031	0.791269855	0.915658428	0.862222761	0.949707482	0.912031683	0.86550313	0.841876856	0.852088185	0.858823158	0.911174615	0.87545993	0.865991143	1.015742917	0.873988877	1.030846959	0.843052179	0.930128843	0.867491733	0.954729536	0.843699666	0.861827348	0.948363435	0.896419165	0.882076296
DET0428	1.008882884	0.963215754	0.901435695	0.949197068	0.952538522	0.977381324	0.93037094	0.931549522	1.080963967	1.033772275	0.988730952	0.985757807	0.96618673	1.039695181	1.055148355	1.039561396	1.038816688	1.049248622	1.062041435	1.033773592	1.043152211	0.85956283	0.927933069	0.868850732	1.009668831	0.94885181	0.931233893	0.972437848	0.943903771	0.908341768	0.899237214	0.927444497	0.976418695	0.94155818	0.982732884	1.060079631	0.944373447	1.002544147	0.785966924	0.908501443	0.925135784	0.935643571	0.929893655	0.904582212	0.841816987	0.831212364	0.961681176
DET0429	0.942086473	0.943971173	0.993456111	0.949416359	0.936991192	0.940172301	0.869202506	0.883412886	0.955680529	0.895707268	0.874727018	0.885465157	0.905636576	0.967779471	0.967190149	1.027770316	0.999303601	0.997440002	1.032593643	0.992481199	0.871696215	0.907059308	0.937159315	0.920710712	0.979235782	0.921889104	0.913914915	0.946106404	0.909716876	0.960039577	0.918656157	0.896696342	0.959862278	0.93741582	0.947499274	1.051984972	0.959382246	1.009383403	0.916727361	0.896508123	0.933651245	0.995772609	0.93383958	0.915812264	0.817511577	0.808185082	0.844074774
DET0430	1.086754469	1.096462255	1.070973738	1.039015163	1.070120983	1.071105595	1.105150647	0.983160134	1.095306853	1.106313682	1.049682643	1.039907113	1.057204254	1.06984353	1.072791394	1.053611214	1.04414745	1.032258736	1.076761725	1.033017842	1.02875637	1.029989285	1.059872648	1.08081862	0.956299567	0.961575936	1.091383692	0.946539351	0.902666081	1.019223743	0.939444704	0.90171216	0.966459369	0.965422245	0.988141421	0.998217577	0.97181298	1.00476604	1.156650879	1.020893293	1.061085657	1.091954871	0.910090387	0.944496166	1.117852576	1.123043279	1.073687908
DET0431	0.948863806	0.857472381	0.916093614	1.016399693	0.979735926	0.973364242	0.987187016	1.063615713	1.163250592	1.099795019	1.140169236	1.090592937	1.124393826	1.162076761	1.189910416	1.238298854	1.193330629	1.168424734	1.131796407	1.110541143	1.053639128	1.005709908	0.987538907	0.986721819	1.127734175	1.175837453	0.995807648	1.133712165	1.188359307	1.051980513	1.210460448	1.169134943	1.112491301	1.094537386	1.075114514	1.128469589	1.078739704	1.104492	0.829071079	1.100401773	1.03119318	0.9866143	1.177443868	1.121564539	0.972771191	0.867161135	0.92123558
DET0432	0.88212329	0.870336615	1.026807418	1.042740615	1.0039336	0.965692319	1.036110554	1.046462245	0.998397714	0.950966149	0.99933306	0.973861923	0.979936989	0.989161099	1.288563392	1.37717219	1.329724338	0.99401426	1.039882404	1.042150255	0.994869718	1.013297484	1.026995725	1.023008242	1.044697357	0.972588114	0.912877278	0.982829935	0.988934975	0.938468015	1.065314774	1.008227616	0.981728782	1.070108683	0.951290902	1.18508452	1.004728748	0.931696831	0.87824792	0.966937847	0.940473607	0.894750948	1.131382745	1.103309545	0.871794654	0.833805965	0.85872324
DET0433	1.011066844	0.968402482	0.997480923	1.077493637	1.002587273	1.031479322	0.977923729	1.201356037	1.162024233	1.139990126	1.011482431	1.029238895	0.997657511	1.097711659	0.99777103	0.989908759	1.011462471	1.08552097	1.058189452	1.129574327	1.317373733	1.313745842	1.355782784	1.298387949	1.181155043	1.063748995	1.085858917	1.086616435	1.095191335	1.058944614	1.247227004	1.190592522	1.097750555	1.259340373	1.01490572	1.018002861	1.249955095	0.998821685	1.062835685	1.034026401	1.000500472	0.984231163	1.076028011	1.054676315	1.000753882	1.023047731	1.027354981
DET0434	0.867867986	0.850380512	0.951921623	0.985444678	0.940257198	0.931586278	1.034553813	1.145269602	1.203004553	1.203043832	0.994718467	1.036672683	1.065412644	1.204041376	1.001853151	0.994827969	0.958423926	1.249732116	1.266937489	1.297755538	1.15181683	1.191012079	1.183842921	1.218967018	1.153364139	1.123999309	0.960139984	1.070918673	1.119346469	1.085040211	1.136341259	1.122538879	1.051389767	1.071712236	1.030406151	1.104275432	1.112543031	1.119294406	0.859955453	1.042538364	1.089022704	0.985887485	1.092398634	1.050037078	1.002990332	0.907407055	0.915507816
DET0435	0.977393578	0.898913598	1.080991296	1.095240794	1.018365827	1.008017204	1.01767329	1.193381379	1.258175655	1.276455358	1.024886251	1.066559233	1.045605608	1.246857191	0.993176755	1.010966057	1.004262479	1.243666249	1.228982459	1.248311776	1.220819838	1.28532981	1.279692299	1.296352038	1.174853587	1.163511161	0.995860187	1.183597172	1.139077742	1.200572814	1.201214774	1.16927352	1.112276257	1.162749173	1.138939098	1.08094013	1.16591966	1.140584679	0.912946567	1.134851731	1.151526709	0.990720898	1.298528281	1.217099347	1.084234744	0.9126927	1.041652367
DET0436	0.924570502	0.892471836	0.914680746	0.938942926	0.941146183	0.954846607	0.905057825	0.984719179	1.145327899	1.00107218	0.97339333	0.917219109	1.016506275	1.030494781	0.940946687	0.943927146	0.970614271	1.060404401	1.071229013	1.033681591	1.046534335	0.959792037	0.961506646	0.948153364	1.033186152	1.015265702	0.91232746	0.995530027	0.996578921	1.022597691	1.045552645	1.035267107	1.020286682	1.067420614	1.051057537	1.085841511	1.003880517	1.021711964	0.867295811	0.978103763	0.975732428	1.00426018	1.048042561	1.019713766	0.900946331	0.843572489	0.952573887
DET0437	1.097159077	1.112946236	1.060201293	0.97291754	0.983219575	1.016741383	1.167785074	1.076393096	1.095052952	1.066150643	0.999022354	1.005364551	0.986242064	1.073639564	1.060001944	1.12687903	1.151981012	1.096221145	1.076448813	1.098208347	1.140756148	1.075505177	1.115488323	1.106521951	1.019218039	1.110752992	0.997460693	1.146273485	1.068671417	1.127295333	0.980860599	1.04152616	0.981865738	1.057363939	1.116182395	1.075619621	0.989283388	1.071053533	0.893966864	0.990788021	0.943764243	1.033274365	1.03882693	1.022994907	1.036292767	0.956256427	0.940518477
DET0438	1.138596088	1.156626017	1.123597108	1.064739086	1.087197863	1.102474327	1.147225716	1.149828784	1.218189989	1.186492826	1.037583108	1.028117432	1.015594744	1.188012824	1.04268977	1.045438206	1.130299266	1.170556442	1.213434953	1.202309742	1.29532568	1.237070213	1.167559921	1.196111169	1.156633018	1.140394327	1.007886182	1.188777343	1.095892768	0.989972849	1.170156829	1.153606953	1.042915542	1.184380265	1.004317028	1.065179639	1.11369939	1.116290003	1.050431901	1.130905732	1.100817107	1.030523207	1.036350365	1.067947804	1.06233707	1.032837449	1.031578216
DET0439	1.0163372	0.996491796	0.939411181	0.922207195	0.89586343	0.938114751	1.000284343	1.030767533	0.967762562	1.016457423	0.996903779	1.00484402	0.98811935	0.998926409	1.004982015	0.963671012	0.943483734	0.98385996	1.037785052	1.024765186	1.124887707	1.114936432	1.162299521	1.098539905	1.242498525	1.074824098	1.053002618	1.157504432	1.126509196	1.021363719	1.221091714	1.171034088	0.927855816	1.191093219	0.993376167	1.010077703	1.080378198	0.985868818	1.067228142	0.994315871	0.98851284	0.957350851	0.978467287	0.987547321	0.990667582	1.015835113	1.020027983
DET0440	1.032578668	1.023212136	0.978723078	1.010904669	1.02653874	1.006687256	1.159407003	1.008309594	0.914372846	0.957323828	1.108239581	1.060732232	1.088192963	0.991845554	1.064446269	1.128941483	1.074913395	1.006603125	1.013044321	1.009637479	0.889170154	0.992938024	0.991262901	1.009759918	0.974482651	1.013910205	1.138708352	1.027208758	1.031026806	1.187772675	0.932879798	0.956885874	1.123543968	0.881900202	1.158794826	1.106000415	0.928774462	1.098220539	1.052371238	0.916123121	1.090110518	1.06383086	1.107280872	1.130111691	1.150077396	1.175453463	1.149349886
DET0441	0.968058044	0.95431592	0.912344369	0.939922952	0.947109336	0.951464964	1.043825897	1.036759377	1.066941532	1.01526182	1.009546364	1.007271243	1.037828011	1.048256079	1.009085681	1.103742155	1.035452522	1.132303711	1.126767798	1.110551939	0.959751098	0.991594462	1.012277314	1.002381244	1.053375436	1.046831623	0.89980149	1.056327127	1.000138609	1.02836421	1.033343056	1.028868747	1.071383278	0.964733592	1.099787916	1.062895357	1.046933646	1.134298149	0.837709744	1.018104241	1.058617698	0.948549995	1.044308886	0.981755928	0.998914297	0.905406712	0.996063169
DET0442	1.16790976	1.191968455	1.139970254	1.103185987	1.126266527	1.140853759	1.114502641	0.956502743	1.059653063	1.078482679	1.111226885	1.121261966	1.132481384	1.052028548	1.155845612	1.136105504	1.107222033	1.003766516	0.979211319	0.960606335	0.94959426	0.907316795	0.860974593	0.91336359	0.86488664	0.94512793	0.955509508	0.933205474	0.939109699	1.058923776	0.881814139	0.929881664	1.014988306	0.893827486	1.034401543	1.070923172	0.960679722	1.03754881	1.155181138	0.995319084	1.072280935	1.169793251	0.959872289	1.057586907	1.254166335	1.253446609	1.221912556
DET0443	1.139264028	1.106846483	1.027702195	1.020691265	1.018410099	1.050998922	1.027948106	1.033779948	1.051587368	1.015279405	1.107992457	1.130365915	1.084355334	1.127561307	1.183750129	1.232980552	1.174464	1.111342221	1.13101823	1.098384056	1.00720005	0.996842283	0.975808867	0.970039127	0.994961808	1.014899665	0.968193897	1.087868179	1.037681999	1.042245931	0.982159517	1.036931102	1.117160641	1.013444929	1.076572668	1.071264953	1.090322844	1.093299864	0.969206431	1.059081496	1.080768816	1.084860093	1.116823188	1.088293197	1.039099256	0.956691927	1.011495761
DET0444	1.020131034	1.06168369	1.050568642	1.031083716	1.03100187	1.026577717	0.969058992	0.992234423	0.862786856	0.870798146	0.967013621	0.978696154	0.992812412	0.927029361	1.001186836	1.080650813	1.040296135	0.966183712	0.99372758	0.990512692	0.897439353	0.972741605	0.952105973	0.949698199	0.90754975	0.878567413	0.90638509	0.958077727	0.949229671	0.959722515	0.981261078	0.944590723	0.992856385	0.992600878	0.990122166	1.104209889	0.956908748	0.985685011	0.977492161	0.89245197	0.975599724	1.031313377	0.999800188	1.006514268	0.937830626	0.968047168	0.956884017
DET0445	0.895274742	0.87448323	0.969344638	0.984709632	0.929626884	0.911030283	0.817196993	0.765515491	0.706851142	0.726467526	0.940151903	0.941172917	0.946497742	0.823081928	0.941884746	0.984351491	0.947839047	0.792787076	0.819812721	0.83029955	0.680016634	0.718956391	0.73434426	0.709005351	0.799649717	0.788070398	1.029475045	0.867090655	0.886092683	1.025922079	0.827789015	0.806062305	1.00264948	0.805876521	1.024018262	1.073129647	0.782448977	0.949814631	0.929377039	0.779168031	0.912966623	0.952952862	1.047167506	1.059775816	0.867716654	0.895384607	0.85933867
DET0446	0.900684276	0.818128177	1.036567638	1.080393506	1.029024296	1.003231951	0.70758548	0.736016874	0.722641754	0.732844225	1.029355896	1.063686172	0.99157573	0.858759388	0.848398424	0.878162	0.849041574	0.82765812	0.84837816	0.865919548	0.637157188	0.770576843	0.726205442	0.735793973	0.747005665	0.804515723	0.995319484	0.882496575	0.893691149	1.022747557	0.817781904	0.813318376	0.995146911	0.79207589	0.98709469	0.927633534	0.801098079	0.967580627	0.90243259	0.84348719	0.937166842	0.927273166	1.032610265	1.040014832	0.840552526	0.849256079	0.871109263
DET0447	1.023776045	1.030521135	1.028678016	1.09197955	1.043804633	1.017912322	1.041308743	1.045530311	1.073654904	1.054510723	1.125981876	1.129818835	1.120749202	1.074731883	0.940234557	0.948863802	0.94937201	1.154845911	1.179851255	1.189996085	1.140440503	1.09247629	1.058831471	1.072926626	1.094699619	1.082476413	1.059278826	1.083204543	1.107620522	1.146570578	1.097914418	1.079966426	1.100535566	1.104389548	1.071857631	1.117503942	1.048822978	1.094852796	0.985865548	1.032289134	1.088591088	1.067957911	1.146384163	1.151504874	1.060734168	1.037586983	1.070233793
DET0448	0.976167516	0.923020496	0.952617278	0.98977064	0.948704361	0.970155781	1.014950239	1.127729809	1.30361681	1.218117736	0.967062232	0.998710802	1.020322766	1.207692503	0.996899127	0.987549413	0.943357649	1.269878806	1.309478708	1.320129479	1.232775954	1.175339621	1.132527942	1.109740073	1.181375535	1.101681815	1.003694663	1.185934799	1.128702986	0.973083609	1.118998877	1.123667517	0.997573129	1.170431797	0.990559409	1.052624516	1.110676987	1.097543519	0.904049733	0.993895356	0.999942997	0.969588775	1.033839687	0.974500491	0.952765307	0.909476116	0.864410469
DET0449	1.135789166	1.144137484	1.039922148	1.055681018	1.097786984	1.094419563	1.137438395	1.095084147	1.209368165	1.174991166	1.107054049	1.067091513	1.093074498	1.140874828	1.047402548	1.017966234	1.006326917	1.22014903	1.283191982	1.203106366	1.226377169	1.181248892	1.16281824	1.198559125	1.077816019	1.024934108	0.955170595	1.08576682	1.053703635	1.024540624	1.128670614	1.107419449	1.033633538	1.129483885	1.037088165	1.041837644	1.066490397	1.044957489	1.090852863	1.131200671	1.091288568	1.111450487	0.996563835	1.030361488	1.208557441	1.143949448	1.111111986
DET0450	0.865427511	0.857074534	0.846006035	0.910882736	0.903020184	0.883407017	1.013536326	1.035766185	1.149925721	1.126782553	1.008869676	1.003407692	0.999480279	1.086601624	0.967562964	0.954628087	0.83787001	1.217800893	1.219730417	1.207734287	1.156170899	1.044838122	1.058714071	1.032850844	1.08958275	1.061608139	1.009244942	1.058969957	1.027752568	0.881722642	1.070777907	1.078717345	0.931658984	1.072453907	0.92532651	1.076363705	1.003768213	1.011804565	0.862174617	0.985513626	0.969789518	0.996779423	0.921030025	0.909216827	0.933106794	0.918839784	0.886242205
DET0451	0.863909287	0.881111969	0.865315787	0.872828629	0.905832554	0.914835878	0.916129534	1.013160889	1.175870075	1.154787825	0.925653443	0.912566699	0.891324771	1.103999493	0.951427935	0.957793995	0.958561261	1.163377764	1.216730761	1.149175533	1.159060466	1.11323559	1.133840118	1.109207571	1.165089312	1.078355558	0.869890563	1.056775365	1.044756991	0.914955961	1.126130369	1.081427626	0.944538718	1.1209707	0.910038482	1.121918831	1.069243708	0.981281901	0.789832433	1.025936536	0.922644346	0.937163119	1.0204507	0.994556396	0.957509216	0.819708929	0.894698155
DET0452	0.867919748	0.878670959	0.945754778	1.073360069	1.017609903	0.969247009	1.017619536	1.190242636	1.232860448	1.213579177	1.155945661	1.069767485	1.085868337	1.164297914	1.00404741	0.988709132	0.897515702	1.334295577	1.297371809	1.3539735	1.26808235	1.25846455	1.200713441	1.211062858	1.179056012	1.093948629	0.965152407	1.12351941	1.1206261	0.940400485	1.249200735	1.170323728	1.148362672	1.193905341	1.12401346	1.094340245	1.204118658	1.214938024	0.910770526	1.191839013	1.189330636	0.965172379	1.182271988	1.134224741	1.018972013	0.938374332	0.981495782
DET0453	0.875925751	0.858944839	0.883689275	0.898593919	0.89790159	0.894953454	0.987550437	1.045368465	1.334395404	1.239008813	0.978502799	0.986748643	1.004123571	1.186520658	0.991633227	0.950033918	0.945129214	1.24571561	1.297935367	1.215161046	1.220898567	1.121661902	1.16264856	1.120502084	1.223496724	1.096234022	0.923133623	1.048096663	1.01699541	0.883040139	1.122932367	1.099358104	0.974291994	1.137537771	0.940258253	1.077085978	1.105922942	1.125549761	0.883559108	1.076766006	1.019524396	0.964287202	0.978467163	0.917495552	0.908997122	0.883514376	0.843156014
DET0454	1.120458346	1.142673629	1.02616058	1.036858831	1.078062162	1.106612054	1.082065141	1.031593563	1.214966016	1.192719073	1.046680014	1.026856009	1.05492011	1.112924946	1.039271277	0.983195628	1.001419041	1.116943755	1.22201405	1.194106509	1.212928387	1.147279171	1.134102893	1.135091021	1.069065625	1.001516981	1.124650779	0.958775282	0.986497426	0.981315634	1.046095049	1.031038483	0.980125589	1.046125856	0.995039003	1.049874456	1.083761597	1.052470537	1.112250958	1.101702177	1.113408657	1.143659685	0.95105691	0.984029368	1.230575041	1.20710193	1.144716733
DET0455	1.01994888	1.009852113	1.043065643	1.0192972	1.045608936	1.029183485	1.083773535	1.14475778	1.289285108	1.245846931	1.173788718	1.121672138	1.10392781	1.206747672	0.988507227	0.963752826	0.984960154	1.313836808	1.277621508	1.361283538	1.257308585	1.225674225	1.210443712	1.208001426	1.102240476	1.085193441	0.957591034	0.987551933	1.053811875	1.026097566	1.130436185	1.111150526	1.050214526	1.101045388	1.020533165	1.103225318	1.151767457	1.224216706	0.998590244	1.176204034	1.120733365	1.031061872	1.098055119	1.048951619	1.0892841	0.962788962	1.019227908
DET0456	0.922138308	0.89439278	1.024340823	1.100084099	1.029128654	0.998361498	1.058324604	1.249258113	1.168797426	1.170512073	1.009681786	1.022934447	1.002819213	1.173957338	1.002456547	0.993118275	0.996089323	1.141354697	1.138158938	1.139130389	1.231213135	1.195092424	1.159334339	1.191499083	1.140672163	1.032407382	1.022477728	1.085355225	1.049343549	1.050162615	1.124790371	1.059090349	1.063178201	1.175954491	1.064006078	1.031473343	1.191945626	1.13100535	0.975781748	1.066007067	1.158736282	0.97242076	1.243642645	1.13779861	1.059978367	0.938925725	1.021385198
DET0457	1.037683204	0.955361485	1.025522473	1.116149235	1.048623076	1.029397517	1.150842233	1.228858257	1.162321782	1.178022329	1.04693698	1.038422885	1.009185492	1.149581037	1.020936423	0.998622609	0.979391079	1.130281233	1.158019506	1.163820594	1.272132146	1.214067693	1.171953255	1.170789966	1.129169653	1.10936386	1.014977014	1.081463824	1.091994567	1.084764674	1.10944696	1.058769665	1.077884481	1.201996913	1.100638303	1.020425813	1.169034381	1.100760624	0.954055592	1.026678513	1.102607927	0.991585889	1.146740639	1.086822497	1.056725487	0.989663386	1.003199284
DET0458	0.905929053	0.884507039	0.987999619	1.019127155	0.96698125	0.988131931	1.012822985	1.155462771	1.120501897	1.068671339	1.010689842	0.980404525	0.969484752	1.07974793	0.9905253	0.998052008	1.050401678	1.10678008	1.084672527	1.105231627	1.177371757	1.220231187	1.194900237	1.141887332	1.133753524	1.043171479	1.017950153	1.095704458	1.075098364	0.944329516	1.157231621	1.066510157	1.013872414	1.147637184	1.001971894	1.029206096	1.120854959	1.059179434	0.945336259	0.98982335	1.008693975	0.987472467	1.175853981	1.132904013	0.99932386	0.960309759	0.932444691
DET0459	0.992122328	0.986904214	1.07986509	1.032748643	1.049155269	1.052445403	0.906605872	0.989457178	0.928817118	0.94023636	0.926529977	0.947884623	0.921810618	0.968535263	0.846075445	0.892209783	0.876200693	0.972425407	0.988841549	0.977828073	0.957794881	1.023111404	1.037486439	1.050826013	1.00394086	0.973059434	0.827026829	0.954126271	0.988503064	0.902062491	1.005872731	0.973291148	0.887863566	1.005972036	0.868534479	1.112061259	0.989183466	0.844089664	0.770310606	0.937464754	0.87355073	0.856383219	0.98392786	0.974418841	0.870395065	0.792896165	0.875089964
DET0460	0.964190967	0.987055858	0.986080492	1.051514936	1.003539317	1.016134792	1.025324028	1.192544127	0.985559891	0.967082522	1.000116938	1.032194929	0.990065096	0.975560938	0.996860387	0.978658738	0.943796722	1.116248634	1.085854696	1.044802116	1.047835421	1.115343472	1.10624132	1.126786434	0.922228836	0.979741849	0.986091011	0.95554642	0.952888723	1.082997192	1.004124232	1.04440167	0.9677187	1.035423198	1.044498027	1.027078638	1.117357537	1.001159548	1.034575592	0.945570142	0.977985596	0.983151144	1.006310836	0.995411942	1.047330646	0.999808798	0.954105112
DET0461	0.952731193	0.956288694	0.986633785	1.039407719	0.993709921	0.982659886	1.008546372	1.206104412	1.043701642	1.124050847	0.994251529	0.996881323	0.977300206	1.07792642	0.989728619	0.984387118	0.905865372	1.243509291	1.092830574	1.13579008	1.29776697	1.326060791	1.325472455	1.334414033	1.212687092	1.165369333	1.083442379	1.155538431	1.117669321	0.97240284	1.220132444	1.221246355	0.958135212	1.184306564	1.00501737	1.0473986	1.347522644	1.04975969	1.016851164	1.100997096	1.085470937	0.993121937	1.175841087	1.155050597	1.012728928	0.991493029	1.014274415
DET0462	1.054688492	1.058711199	1.037432594	1.049046634	1.018797699	1.032110953	1.240216948	1.242727868	1.287504812	1.242602108	1.058504499	1.074485632	1.04437512	1.229130616	1.027116623	1.095198758	1.018188991	1.427135298	1.269358783	1.266491891	1.250222494	1.267719684	1.261141066	1.279122231	1.151218397	1.126640632	0.938911936	1.142446389	1.06654993	1.020463841	1.10426763	1.135933823	1.039242462	1.115462838	0.961824598	1.111906639	1.33869436	1.212514224	1.165977588	1.254209417	1.143374271	1.179609488	1.073615583	1.032801322	0.926467104	0.909323432	0.927138889
DET0463	1.0182128	1.020196446	0.985161714	1.006193732	0.975228843	0.953261374	1.017239807	1.159151917	1.02195331	1.05485794	1.030530442	0.994224437	0.977268219	0.98681752	0.999062303	0.982194492	0.974588629	1.170856909	1.068954434	1.067113	1.296977831	1.252981883	1.303239737	1.271968463	1.184067996	1.120893273	1.063561113	1.136620146	1.144524063	1.038789019	1.289131784	1.216842588	0.92057658	1.270409703	1.018861929	0.993874426	1.317818407	0.986899169	1.026347248	1.023561493	1.007860139	0.986865391	1.029611949	1.01678372	0.994018814	1.027368232	1.007488646
DET0464	0.927085943	0.911351302	0.977796372	0.966176582	0.960149665	0.975591602	1.033252361	0.984604173	0.923924234	0.880765373	0.851442048	0.832105061	0.898765578	0.88333418	0.851798226	0.93600381	0.895084314	1.139755186	1.033239022	0.991389913	0.954494553	1.027695559	1.047072221	1.033511592	1.004456301	0.932110522	0.87694864	0.935494262	0.948270904	0.93493159	0.944564314	0.964302037	0.931784316	0.984477572	0.917933259	1.089775736	1.108786022	0.891415925	0.908084823	0.949212736	0.885060938	1.040946052	1.025587846	1.062608725	0.947666401	0.908959722	0.94725685
DET0465	0.987841847	1.010616148	1.009567337	1.02253042	0.976631839	0.966718566	1.144039588	1.044793718	1.056006061	1.018761835	0.882386002	0.916670678	0.946258381	1.017894714	1.047514021	1.076634144	1.017293422	1.189147288	1.094290152	0.998452622	1.027809393	1.042845653	1.085501113	1.07992719	1.05636042	1.040019926	0.90731519	1.004381582	0.989851819	0.969891258	0.990162871	1.008122379	0.986841901	1.037515562	0.941796062	1.035911521	1.200681423	0.996248659	0.91607317	1.057257007	0.952943078	1.013849099	1.096282263	1.092608931	0.908044983	0.852966062	0.913385703
DET0466	0.971018081	0.933079156	0.994004204	0.989070354	0.990066826	0.996500228	1.030122469	0.972537932	0.940024556	0.905729975	0.95183456	0.898862508	0.959069542	0.925758391	0.827020239	0.881036032	0.870108108	1.132777631	0.978925953	0.927046576	0.92770358	0.928227816	0.96253305	0.951241816	0.926759421	0.990336518	1.036034193	0.91765673	0.964961299	1.024925188	0.931870444	0.971576243	1.004025273	0.962979492	1.025252668	1.054175044	1.087030151	0.9529851	0.920313461	0.988976273	0.933174392	1.002361814	1.028275023	1.014193096	0.930846426	0.841821134	0.924508855
DET0467	0.986044405	0.978035784	1.001378656	1.05025804	1.013321318	1.01755425	1.254590492	1.165028772	1.054738474	1.04311933	0.966477805	0.991687937	0.989041175	1.027958904	1.03134432	1.03458514	1.036799095	1.284241638	1.036731201	0.972496969	1.011810468	1.010372819	0.997036466	0.982798843	0.915556455	0.985327834	0.897268564	0.903989735	0.956315433	0.909226774	0.983556721	1.009580271	0.91641388	1.032094366	0.895921029	1.07669281	1.298717015	0.951822794	0.942788734	1.125945134	0.916289289	1.045466123	0.93710228	0.952144756	0.790730148	0.782640173	0.837166992
DET0468	1.066319109	1.023974659	1.084125765	1.127800946	1.066789666	1.062542309	1.247872737	1.193072057	1.008222545	0.990214804	0.940148727	1.002679062	0.98721572	1.092197985	0.895889571	0.916905704	0.93401269	1.311124258	1.035007901	0.965195235	1.007427577	1.085800579	1.02701317	1.052601941	0.878809929	0.96227547	0.915288043	0.834392339	0.955173535	0.900550044	1.017608111	1.025783097	0.895333481	1.068765067	0.890591516	1.124486646	1.342648311	0.929953134	1.00348591	1.167118814	0.92327894	0.992576879	0.9577708	0.991695837	0.835112362	0.809351136	0.863972318
DET0469	1.042113666	1.025998531	1.017069268	1.033910955	1.097576065	1.102634274	1.013676831	1.123476281	1.0061976	0.992045425	1.007110966	1.007846466	0.985921269	0.977484008	0.996702545	0.987665986	0.974463724	0.991875837	1.040935019	1.019037133	1.234460514	1.197101535	1.323658893	1.345657125	1.153618078	1.000846225	1.077797282	1.016050187	1.027547878	1.043558861	1.127619826	1.111877388	1.010409847	1.305057628	0.999235491	0.990020545	1.109984665	0.982337809	1.064555841	1.02445222	1.013666591	0.986474105	0.980135974	0.98997426	1.054569847	1.026732725	1.046669753
DET0470	0.996342673	1.032607546	1.023378346	1.069468428	0.972483266	0.965633115	1.284467671	1.356152356	1.346152518	1.304494586	1.047610403	1.032890429	1.035292632	1.284799236	0.982262085	0.956746406	0.938011953	1.277932067	1.233061404	1.292333943	1.418597369	1.304928945	1.337845941	1.312123308	1.28649171	1.139997398	0.975396705	1.187542911	1.152023848	0.990450709	1.314853553	1.21923597	1.023348166	1.397307391	1.003544269	1.06437058	1.338569015	1.066194303	0.890868361	1.201780142	0.990756062	0.991283334	1.190151174	1.166067926	0.98568818	0.902074242	0.89416982
DET0471	0.999113822	0.982036388	1.026531944	1.109710119	1.000888715	0.977929484	1.278520566	1.340834025	1.339217436	1.286115631	1.040301323	1.022208482	1.127326489	1.209600086	1.004002762	0.982684564	0.927879996	1.340919341	1.275305574	1.299105875	1.430878192	1.268573378	1.30147484	1.258896318	1.322055688	1.180472028	0.949269381	1.155880548	1.102036507	0.96574306	1.311595673	1.186865515	0.976220596	1.466749669	0.974498933	1.045970375	1.29894487	1.001247359	0.904739758	1.193528561	0.918831844	0.954067698	1.185954536	1.160485975	0.981072068	0.904626169	0.90715914
DET0472	0.856350521	0.835543213	0.919975587	0.948068386	0.935682779	0.946337424	1.267296916	1.295647239	1.309298309	1.27931317	0.981855113	1.006962439	1.012649245	1.281974183	1.000059848	1.019184955	1.037837944	1.273951264	1.311177861	1.270094905	1.370931498	1.193041069	1.260757624	1.215490615	1.167909768	1.071392056	0.942884212	1.11952753	1.022417344	0.887010706	1.24462937	1.119521782	0.922765972	1.350090044	0.880018622	1.073233541	1.284163691	1.064981491	0.873311645	1.172856835	0.918222081	0.981589846	1.037948412	1.004287506	0.977843631	0.91432408	0.865827851
DET0473	0.991249355	0.993950904	1.022330899	0.966479714	0.955476856	0.973342293	1.151719508	1.254797177	1.174116335	1.139424691	0.89989085	0.909866764	0.906201598	1.074436172	0.9071641	0.960392142	0.908478807	1.232454555	1.209969077	1.17782303	1.320787546	1.342013567	1.39362247	1.398129549	1.277543947	1.090675353	0.877993752	1.211738012	1.077166228	0.922283158	1.248453301	1.125880775	0.906367952	1.281875904	0.891371718	1.095713503	1.321589378	1.049279212	1.137607647	1.205215355	0.969697302	1.15252041	1.058238293	1.066192004	0.950159676	0.869008046	0.895107019
DET0474	1.094083807	1.10493487	1.045340265	1.024058884	1.043112986	1.061511391	1.252660479	1.292210358	1.345710506	1.287235419	1.116491649	1.023404059	1.056011436	1.183603127	0.994047456	0.997742649	0.968331023	1.327280223	1.348680029	1.32488453	1.376807124	1.226958741	1.260241441	1.223996481	1.244647173	1.122175991	0.933791021	1.180187813	1.099953548	1.021110569	1.265872536	1.148586136	0.987337506	1.306394125	0.993192588	1.097750322	1.251889524	1.071526862	1.028325935	1.157255057	0.976969853	1.096147149	1.01411105	1.045424198	1.000625361	0.909682301	0.951525568
DET0475	0.980730589	0.949740281	0.868240653	0.913083592	0.916496926	0.922399553	1.246223575	1.309175124	1.432680774	1.335059326	0.968964479	1.011987536	0.963168373	1.211856561	0.991662262	1.020264897	0.997973255	1.321535617	1.319609701	1.291712979	1.444515403	1.283666737	1.305613979	1.255578716	1.237374312	1.080815298	0.949469639	1.15705626	1.058008145	0.849645516	1.240219548	1.142152033	0.959682391	1.341742103	0.925638243	1.075431354	1.354362746	1.100720081	0.896523011	1.22830551	0.965965849	0.996093669	1.042263203	0.988640149	0.904489202	0.85956196	0.843729971
DET0476	1.068536841	1.061828908	1.058829003	1.064718296	0.981340994	0.977388072	1.412191126	1.425892532	1.280114509	1.309111865	1.065525043	1.056362858	0.986800568	1.269307351	1.077064303	1.130725688	1.097387009	1.398277717	1.403581571	1.393445011	1.488777386	1.619224144	1.68272438	1.720282367	1.436653398	1.231638692	0.929939792	1.406133099	1.272540946	0.984967245	1.459189669	1.252153822	0.997339303	1.414075579	0.916952279	1.198339222	1.538730448	1.209321679	1.113110333	1.401189847	1.181568497	1.087629785	1.26897594	1.204142681	1.10318874	0.959961912	1.051712796
DET0477	1.196382908	1.213560163	1.117136276	1.095608682	1.141134164	1.146548399	1.176073988	1.093358265	1.123920178	1.108670103	1.091544943	1.143970393	1.128260725	1.045445595	1.042549302	0.988254131	0.982208942	1.047399112	1.056402368	1.019332187	1.182121424	1.024930675	1.06200946	1.013040731	0.95432149	0.909894721	1.026561759	0.94402953	0.913432485	0.923082385	1.036538324	0.969947104	0.94724135	1.109583021	0.940237298	1.056490154	1.023320732	1.034194198	1.140653666	1.000467179	1.0572388	1.104710271	0.894524572	0.916645379	1.030008921	1.057427365	1.051572307
DET0478	0.960433102	0.932569253	1.029354701	1.099291313	1.011009036	1.041770565	1.209443541	1.440637962	1.430186343	1.410684122	1.052171337	1.022487503	0.996059861	1.277431615	0.997492463	0.984896834	0.954117831	1.301258496	1.247060576	1.24988291	1.424389634	1.379478305	1.406594843	1.369028032	1.279233759	1.27037577	1.010449128	1.26413113	1.258785278	0.976287252	1.421316569	1.27562826	1.062383207	1.400810087	1.047193493	1.089744362	1.4159782	1.161719163	0.905012605	1.377344791	1.151159447	0.99008788	1.19277353	1.149617988	0.992539161	0.935822207	0.949009445
DET0479	0.844057194	0.903790175	0.929277174	0.97065605	0.953285917	0.931300266	1.253640433	1.309909665	1.369111832	1.297735873	1.016438479	0.986330045	0.999581245	1.20895629	0.970009079	0.974888998	0.949680236	1.345233392	1.290081536	1.294662021	1.3346205	1.29259211	1.348283933	1.331935661	1.322098106	1.204352392	0.988880203	1.177009759	1.142015648	0.96132384	1.318523776	1.19846735	0.977409642	1.362303792	1.015761584	1.084002828	1.305073683	1.015267996	0.907299753	1.201239924	1.018353086	0.974015309	1.125507316	1.050907021	0.979722518	0.89436066	0.870063952
DET0480	1.017281696	0.965919155	0.932275026	0.915763703	0.902222666	0.890637427	1.188166025	1.278859006	1.293774663	1.305662294	1.105769629	1.027841871	1.023770332	1.16616853	1.021401342	0.993663693	0.971961334	1.24787318	1.177154825	1.213610062	1.280406897	1.235526195	1.216233391	1.155414288	1.221137737	1.135637192	1.007742407	1.075202541	1.130544061	1.002345873	1.287263884	1.155725009	1.006803652	1.299429199	1.031455762	1.039319812	1.199643126	0.99016077	1.016081613	1.124220178	0.98688755	0.986006395	1.070635322	1.025020644	1.110599883	1.090431014	1.036786737
DET0481	0.838665256	0.798065802	0.831371966	0.822814273	0.840093363	0.858836216	1.011653773	1.069543819	1.206554169	1.142931053	0.798521142	0.827584347	0.827999369	1.039037382	0.923284637	0.929612859	0.980641628	1.084073384	1.100799213	1.053043334	1.133459682	1.037213574	1.15018436	1.11466042	1.181074618	1.061704774	0.899998309	0.962245997	1.02352803	0.866139742	1.217368829	1.102563302	0.894154566	1.195740391	0.884589885	1.123133893	1.096083209	0.861538112	0.786160535	0.984580522	0.815089826	0.936078476	0.922271736	0.903821765	0.793612324	0.755309558	0.802821256
DET0482	0.925412589	0.826193988	0.869071652	0.920342793	0.908182548	0.902210742	1.095541668	1.164259463	1.1448243	1.188595067	1.029649257	0.980616824	0.976120148	1.059858136	0.924444539	0.872833764	0.881230303	1.192143238	1.127303351	1.121058645	1.185107438	1.134601455	1.177467886	1.135832299	1.222854766	1.075752707	0.99544206	1.020095718	1.085119905	0.99020204	1.266509357	1.104819504	0.966241909	1.256071069	0.983424237	1.140315383	1.134399485	0.974082988	0.843397481	1.047100433	0.914544416	0.977309489	1.003119299	0.999207037	0.927311579	0.89662577	0.844444826
DET0483	1.180694264	1.188073588	1.088118068	1.091162314	1.133118237	1.124692382	1.187283676	1.190145588	1.143084655	1.13246805	1.110437273	1.153751232	1.120773157	1.052707129	1.123373615	1.024069213	1.024001162	1.178584172	1.160547073	1.14298353	1.192973053	1.143326443	1.139807557	1.143760711	1.121409704	1.040436097	0.934792503	0.937591379	1.003792543	0.99577457	1.250842872	1.083258137	1.00E+00	1.255340856	1.002729032	1.069186507	1.132682345	1.104072766	1.075034948	1.05585616	1.062458382	1.134547197	0.960377513	0.999462917	1.04251241	1.103773632	1.025095194
DET0484	0.923572141	0.881272987	1.015331846	0.944955662	0.928487758	0.936185992	1.011369153	1.139305419	1.116492511	1.152697229	0.834855631	0.858498596	0.877805025	1.028743704	0.93323835	0.956932284	0.955797866	1.098171769	1.131269582	1.088865339	1.135265634	1.144219412	1.20017597	1.178864835	1.238281561	1.099529276	0.87115999	0.992052069	1.158369837	0.960311525	1.245061211	1.123114426	0.928234316	1.219505494	0.889102102	1.107596541	1.158565388	0.888368181	1.007664246	1.045728431	0.928680846	1.04534179	1.01668617	1.012673092	0.958407266	0.912123086	0.926519848
DET0485	0.980795558	0.984404454	0.944112017	0.961528761	0.985500456	0.957458457	1.12116898	1.209291959	1.25609242	1.161954034	0.94714693	0.983698243	1.016325275	1.079982396	0.982138325	0.939671826	0.936024491	1.226861227	1.261422433	1.20274519	1.22963217	1.16610836	1.189588537	1.148849746	1.114823274	1.02859403	0.91565572	0.92631857	1.025564993	0.925013607	1.194912685	1.080056566	0.95893774	1.216849863	0.980053809	1.064633693	1.152697987	1.051154481	1.024452222	1.054204142	1.020836792	1.111974258	0.967868154	0.94997657	0.908417201	0.916622128	0.889210909
DET0486	0.980611607	0.97825343	1.008246087	0.996107732	0.961189954	0.956554893	1.26383726	1.363663573	1.390513395	1.470603364	0.967202714	1.050717394	0.98386199	1.291353733	0.990086436	1.033175583	1.007844971	1.35354223	1.35129364	1.322654173	1.420877576	1.418229612	1.418505564	1.416480599	1.362368939	1.237095662	0.916639276	1.137516676	1.236720712	0.978622839	1.35438333	1.226653425	0.973868664	1.347052678	0.844222407	1.162911051	1.446894292	1.14650159	0.911573916	1.310548834	1.050539115	1.018710487	1.068621832	1.029706837	0.956413573	0.864259364	0.843552538
DET0487	0.904368731	0.901031969	1.000463448	0.997536172	0.940696399	0.928971089	1.134225438	1.215999522	1.325616955	1.323719651	0.986432781	0.992453561	1.013928903	1.179677104	0.953148748	0.948664972	0.922441278	1.272689591	1.287684737	1.270339345	1.247196799	1.271766933	1.331662901	1.307087561	1.284750391	1.132815582	0.912555981	1.079846076	1.17194973	1.049881765	1.308243228	1.174947678	1.018108103	1.264073533	0.989617977	1.154979894	1.29147752	1.054276802	0.865579852	1.204432321	1.01887918	0.964264058	1.110192581	1.093072459	0.960754265	0.874397203	0.963289383
DET0488	0.738632555	0.723354832	0.887448475	0.856307883	0.861784142	0.865986553	0.927216772	1.047866533	1.065648318	1.024946074	0.832303119	0.876948618	0.855571091	0.943991851	0.901483425	0.894199026	0.886665836	1.110850156	1.096414417	1.085773363	1.057714429	0.96729973	1.002893082	0.954695424	1.05324758	0.976061937	0.973886678	0.860179746	0.961810162	0.788177443	1.089148198	1.009218889	0.856551448	1.112360624	0.844833712	1.045903068	1.03179703	0.859414164	0.81595224	0.932518581	0.766793584	0.963927761	0.86415921	0.874217393	0.804500697	0.807480968	0.763266337
DET0489	0.912229252	0.895480007	0.975566496	1.012479036	0.929167312	0.925946328	1.095025994	1.277315954	1.27289115	1.416640718	0.990082258	1.02051858	0.991959819	1.235689334	1.013197085	1.043042486	1.095953601	1.242362831	1.323685392	1.314094912	1.261231693	1.150394114	1.223212155	1.155328189	1.351812753	1.235329215	1.00469522	1.118627094	1.172153277	0.889626514	1.303823926	1.203399845	0.955292035	1.274601108	0.924310119	1.089110976	1.182505932	0.993841586	0.905639475	1.030062423	0.903698546	0.990157557	1.084999354	1.001936715	0.984026215	0.921428153	0.895500214
DET0490	0.887377042	0.865611496	0.873559487	0.93873875	0.888051489	0.889950195	1.059314164	1.265375444	1.240720623	1.289813196	0.979324351	1.013760706	0.981247362	1.169845599	0.981314743	1.002595453	0.949097881	1.163621602	1.199815694	1.152741396	1.241441128	1.139673501	1.185044132	1.159920408	1.215043431	1.110220201	0.970812353	1.038772094	1.081273806	0.898631538	1.273219157	1.134238231	0.938641152	1.223389747	0.936493891	1.068033367	1.207773288	1.049056059	0.877973011	1.081996095	0.952635101	0.98245116	1.073406476	0.982852309	0.996309067	0.915965844	0.904543285
DET0491	0.881429078	0.817532218	0.92303092	0.96361922	0.915245007	0.913513361	1.149671378	1.286082648	1.402856394	1.363040584	0.995104845	0.977158463	1.015500736	1.261378002	1.03527178	1.094020284	1.064307513	1.260525092	1.323155236	1.236035775	1.297187781	1.23136243	1.283525042	1.249821377	1.309897552	1.218940182	0.946870058	1.085566193	1.16068451	0.948712266	1.330573546	1.231869932	1.007983031	1.299262384	0.956409865	1.130007312	1.335040799	1.12061516	0.851326944	1.265042923	1.005013948	0.990050673	1.047555601	0.987694049	0.878648729	0.848205707	0.828226086
DET0492	0.889362524	0.824366378	0.957469825	0.986216769	0.920513668	0.909007959	1.150537327	1.270650006	1.270371692	1.294881282	1.002028192	1.033065551	1.01290303	1.242305104	0.978063032	0.971887226	0.910923935	1.278965704	1.266257229	1.291933133	1.284902583	1.30956807	1.331636937	1.307892837	1.272201156	1.12663209	0.911775089	1.050516606	1.116296434	0.876650521	1.264853312	1.151585825	0.956112754	1.259677936	0.919023962	1.114640405	1.291938866	1.077077437	0.830289646	1.221314669	1.003217262	0.977363153	1.066733292	1.016551043	0.918687256	0.887647204	0.882892387
DET0493	0.946394795	0.956725178	0.968483489	1.122778324	1.005010158	0.956083836	1.071565118	1.373488593	1.252562475	1.375125266	0.993575331	1.049279932	1.005677205	1.19885887	1.00062064	0.976616863	1.086322759	1.260633148	1.233083847	1.250939474	1.390976209	1.46243044	1.412255784	1.40151623	1.422369231	1.268892469	0.992381563	1.175486452	1.23054884	0.950582034	1.446608374	1.343229223	0.999344367	1.418141036	1.011230798	1.085906674	1.416500925	1.15650624	1.032175776	1.344757548	1.21302845	1.040404123	1.245114041	1.199150517	0.997394416	0.944464794	0.969617309
DET0494	0.967901401	0.9140855	0.97159641	1.015422633	0.956960859	0.955331075	1.116340891	1.366973777	1.400289148	1.420314869	1.024135101	1.018001798	0.988102532	1.249128777	0.997246767	0.997670659	1.018942285	1.28206851	1.377385629	1.355897855	1.392020678	1.40856353	1.411065221	1.322965508	1.323964491	1.206568371	0.991096128	1.171519169	1.202097212	0.961426597	1.385783463	1.289621366	1.066734979	1.390957804	0.983942288	1.069228283	1.350856902	1.065281352	0.970189037	1.270008237	0.997578848	0.979349586	1.102053486	1.05079673	1.02776353	0.96689907	0.964946035
DET0495	1.067636373	1.079859875	0.991580983	1.046332892	1.073280901	1.037516842	1.096748974	1.051688587	1.025747388	1.028065106	1.021545473	1.047530141	1.058418137	1.010060894	0.933203023	0.892527231	0.888272902	0.999014213	1.015908394	1.010224904	1.048933638	1.008944651	1.01615831	0.997041344	0.995334648	0.954663051	0.883551112	0.935453705	0.98012079	0.906445436	1.026596033	0.978892661	0.899638187	1.026805253	0.915017763	1.100744777	1.012752901	0.966341013	0.946076227	0.979021976	0.981153608	0.991631383	0.959559439	0.945072115	0.959911952	0.981172145	0.940873652
DET0496	0.795882205	0.797718172	0.936884765	0.920534782	0.90666899	0.901775208	0.914055824	0.987955153	0.92218172	0.883120479	0.823466401	0.820550674	0.816808985	0.904001477	0.753431354	0.749876943	0.776436913	0.935044045	0.948418564	0.964221679	1.036775304	0.996507065	1.010197113	0.970535805	0.996095106	0.897771239	0.760384957	0.878772766	0.927913216	0.757290517	1.019893556	0.970296746	0.851764942	1.03346716	0.825533384	1.083061672	1.013224553	0.833369151	0.792197042	0.938895469	0.801827857	0.83932399	0.93707249	0.900611071	0.755266926	0.730335522	0.825458542
DET0497	0.958746945	0.944173989	1.083449389	1.058746561	0.995170097	0.981895326	1.052951167	1.117118551	1.027460107	1.034839794	0.929872634	0.992004287	0.93131933	1.053501208	0.892100473	0.907569522	0.912196945	1.087457477	1.121678948	1.140130095	1.196430564	1.189400331	1.213445419	1.197259452	1.045062859	0.965100589	0.899059664	0.973622621	1.023320576	0.903375099	1.068287927	1.021391596	0.902926755	1.102271927	0.875615142	1.181315947	1.135949874	0.964232412	0.917303512	1.063018008	0.930109713	0.950598657	1.040084408	0.991265699	0.913609789	0.857024477	0.913474308
DET0498	1.029098332	1.037720071	1.077513552	1.076475841	1.056894479	1.040350409	1.151368263	1.181465355	0.984762509	1.008516539	1.035548633	1.034940574	1.038953122	1.009128126	0.96993952	0.937894644	0.979573246	1.112527681	1.133231285	1.160832116	1.172401309	1.229041159	1.221759584	1.209053239	1.099097142	1.001147026	1.009045221	1.018153915	1.058212679	0.929023892	1.166578447	1.080320571	0.933397644	1.160676296	0.926129997	1.111275512	1.125446545	1.002712362	0.965199752	1.099736067	0.998658169	1.008335448	1.012838879	1.036042997	0.970325433	0.910856698	0.971655751
DET0499	0.908980942	0.875965966	0.948356812	0.942839759	0.949299932	0.981021888	1.008074674	1.059173192	0.99917321	0.973812833	0.919132015	0.857765055	0.882374604	0.966093755	0.825101735	0.835483349	0.873614091	1.000126009	1.031913459	1.030118321	1.097091658	1.062703497	1.058698067	1.014588906	1.029166811	0.939902625	0.781963467	0.911982703	0.929038452	0.817999469	1.02412438	0.997063126	0.853542513	1.048740237	0.837495837	1.115911863	1.003180646	0.858896796	0.889403097	0.946831963	0.839745393	0.900859343	0.885533973	0.87748089	0.695425555	0.721968379	0.762524163
DET0500	0.978735886	0.941078274	1.003367035	1.018032668	0.999842455	1.016137334	1.000501868	1.046773084	1.142687258	1.05971133	0.932081358	0.905393634	0.970465776	1.04975554	0.899625121	0.879527975	0.889750806	1.084960015	1.041028746	1.037219428	1.150571807	1.051462911	1.08558399	1.043654936	1.139065549	1.096436255	0.869315329	0.988013613	1.041264366	0.928869429	1.153943585	1.094226378	0.945640008	1.149232198	0.933348243	1.110758041	1.111192755	0.947926055	0.906510348	1.090577245	0.925560971	0.992360159	1.006618539	0.988634052	0.814274791	0.828154708	0.842270989
DET0501	1.001203901	0.946282837	0.93632755	1.031448832	0.970743992	0.960861818	1.131661164	1.294336708	1.386086911	1.297891296	1.052324161	1.006463625	1.045399056	1.231957245	1.004404049	0.981520768	1.010210165	1.257535251	1.236017005	1.193353114	1.299321789	1.161143449	1.15233245	1.132451077	1.23657378	1.230825999	0.976344223	1.084206596	1.186486735	0.875018491	1.301976513	1.265244662	1.022326346	1.299815654	0.920082586	1.084042352	1.225272124	1.081012096	0.898565299	1.137041393	0.941241046	0.991396188	1.051904419	0.989995934	0.955776882	0.90167545	0.894703595
DET0502	0.899353357	0.944235215	0.930434168	1.004031148	0.929378635	0.920766696	1.079955045	1.221552807	1.285483324	1.203526234	0.996535807	1.025194268	0.994674728	1.209621089	0.99721984	0.982774916	0.944028576	1.208186544	1.223483514	1.202967696	1.232882171	1.067609025	1.092515551	1.049149814	1.232040077	1.171007346	0.961543451	1.086965972	1.138805773	0.928250202	1.250191283	1.182535382	1.00368608	1.270245842	1.019237689	1.076781018	1.185455914	1.034678931	0.924965933	1.038353229	0.906491547	0.977440076	1.106571255	0.99469429	0.977166239	0.899267301	0.895178591
DET0503	1.015650133	0.964385985	1.031771334	1.089871186	1.001279272	0.977635919	1.229770244	1.33312886	1.356035162	1.361668529	1.159547761	1.170354032	1.148766846	1.318663799	1.076603334	1.118238763	1.094096659	1.374562435	1.350158252	1.382314738	1.39212059	1.348627914	1.394839239	1.377227645	1.259303528	1.179872414	1.146293696	1.19193697	1.195892666	1.038170585	1.330534575	1.22766708	1.038552622	1.331029634	1.021340623	1.138021894	1.322266412	1.102224142	0.970752212	1.220001403	1.083372875	1.002113345	1.156495744	1.110066645	0.954419653	0.858276145	0.942004558
DET0504	1.120137399	1.142041718	1.031491902	1.054466144	1.079622439	1.069110451	1.131056893	1.072030125	1.067489361	1.100354483	1.07275529	1.098953785	1.078082929	1.03792226	1.067846242	1.000600733	1.024795122	1.045730047	1.064123753	1.047778991	1.062007001	1.074052042	1.115209336	1.076715961	1.063904825	1.025898027	1.043376381	1.011683848	1.065287725	1.055049331	1.096482343	1.037853519	1.026260757	1.09461674	1.040830479	0.994620906	1.068267405	1.065443657	1.195588997	1.089902027	1.103414968	1.085705195	0.985279318	1.060256866	1.113161266	1.125942518	1.101140793
DET0505	0.915805926	0.920223012	0.989739103	0.966440348	0.957945893	0.935391867	0.965178403	1.136158159	1.072862108	1.048582484	0.917174786	0.90479917	0.91087554	0.993949691	0.841757443	0.825694413	0.821204211	1.107367339	1.070245538	1.089201674	1.152867355	1.245377314	1.215415429	1.193000714	1.077595191	0.981141583	0.841946596	0.993908531	0.988441497	0.770009047	1.161146863	1.071448138	0.904929051	1.185295914	0.853794383	1.093115666	1.173494833	0.976492399	0.831087844	1.072636747	0.932802502	1.0045791	0.970837697	0.956148209	0.874378781	0.803861092	0.906698308
DET0506	1.098545009	1.121544617	1.055113077	1.050516145	1.077482294	1.078186454	1.096531514	1.056397438	1.166023403	1.134004698	1.018564322	1.024291025	1.038692709	1.097017427	1.055981628	1.025431104	1.023800447	1.081660263	1.097157114	1.049527999	1.153174015	1.069750651	1.101991194	1.08210204	1.048956397	0.999926364	1.170173339	0.995753784	0.972612554	0.985894822	1.129369428	1.039080874	0.963282087	1.169145407	0.98531214	1.057679747	1.073554873	0.969257103	1.0420649	1.094647853	1.012275987	1.023924985	0.958940075	1.024007936	1.041350936	1.049277927	1.035434228
DET0507	1.053202062	1.052926769	1.107704438	1.068331103	1.06514524	1.041228869	1.002986141	0.864667852	0.89773185	0.914369873	0.979377755	1.018192534	0.99731977	0.959640836	0.94948838	0.94605953	0.920745313	0.899218537	0.884464952	0.91554541	0.865766522	0.869521818	0.875025791	0.88153505	0.877814834	0.879686684	0.868601619	0.958606309	0.933391409	0.95901766	0.941529403	0.88293944	0.94051275	0.90485785	0.905913922	1.077291868	0.910197884	0.944267387	0.974308034	0.861995485	0.957880519	1.040767974	0.999288302	0.985962116	0.917846642	0.911329714	0.961087947
DET0508	0.91389296	0.9270382	0.995101564	0.928524604	0.950634481	0.949284507	0.833114066	0.763644927	0.808095236	0.801907686	0.818377227	0.860243035	0.849351011	0.808545689	0.896896746	0.975775829	0.93907059	0.858289394	0.881068813	0.853726241	0.79387603	0.820887404	0.828324666	0.828341375	0.826894732	0.793434116	0.892810346	0.853700544	0.828134192	0.84125922	0.749898482	0.775177586	0.884710613	0.770309587	0.859724137	1.038723649	0.815117036	0.922382923	1.004022136	0.81350839	0.858335917	1.063523532	0.903329709	0.934017251	0.861323436	0.919519178	0.861243974
DET0509	0.94454397	0.960520826	0.913289688	0.949534964	0.96240357	0.898039099	1.03137655	1.220851233	1.193329555	1.196386937	1.086751514	1.032760069	1.007555239	1.178983112	1.015836944	1.008080613	0.934532603	1.202429107	1.16388223	1.204613757	1.269106789	1.368932273	1.33388094	1.292677242	1.331081548	1.147494627	1.023072108	1.141041887	1.108128872	0.992242427	1.241771589	1.234035332	1.035711845	1.228097048	1.006516612	1.028054004	1.214714724	1.052185116	1.026945377	1.145828482	1.037073124	0.992735234	1.132914806	1.069996077	1.088449066	1.062928251	1.076419628
DET0510	0.879559365	0.859456112	0.891775615	0.914466547	0.842315559	0.79671085	0.959647511	1.071501048	1.012775171	1.054917265	0.989589411	1.004943287	0.97117496	1.014001183	0.98497446	0.967224921	0.894755425	1.102680225	1.10370249	1.144885046	1.036956327	1.141690506	1.162516535	1.123582679	1.141646417	1.008560005	0.973414924	1.023349029	0.962465602	0.906301005	1.069474927	0.999306383	0.975361876	1.058700903	0.923937701	1.024710227	1.045552418	1.004824025	0.8906837	0.960790072	0.891963791	0.982033353	1.064455746	1.032608182	1.008916633	0.961602896	0.985527897
DET0511	0.860976747	0.820634365	0.928644888	1.019046407	0.958752972	0.897846855	0.942388964	1.088657165	1.129604519	1.175152092	1.112563439	1.110690096	1.071090157	1.119959779	0.864570656	0.898102802	0.934923965	1.133573989	1.172917891	1.14553219	1.055767448	1.141184539	1.119144218	1.120170387	1.11747044	1.145324651	1.050400057	1.026430929	1.129297169	0.997746596	1.129572522	1.151900499	1.112307532	1.083440833	1.032748021	1.206442843	1.216765336	1.139718706	0.825851243	1.171843904	1.068370377	0.877168232	1.125082558	0.999789237	0.933951465	0.878708032	0.988250375
DET0512	0.969949233	0.934229075	1.01208127	1.014510059	0.936623091	0.868378978	1.052205095	1.23963048	1.294632123	1.269452674	1.125007032	1.097727991	1.103318941	1.186915473	0.949597926	1.01048148	0.951049832	1.364790603	1.397567657	1.398473372	1.193965138	1.378494614	1.356397377	1.381565396	1.278467604	1.167520494	0.879455951	1.172608056	1.130553419	0.911389618	1.259339077	1.255110507	1.099258649	1.201937792	0.909432626	1.118912421	1.351495682	1.207022366	0.821803898	1.291778248	1.124713912	0.953290179	1.136250377	1.094654991	0.962539105	0.836070011	0.967725346
DET0513	1.005618916	0.999014597	1.054794593	1.096469838	1.043751525	0.989427087	1.090786796	1.275214211	1.343310356	1.292972283	1.15272984	1.09061207	1.124380952	1.255250346	0.995428178	1.023974984	0.998804531	1.402234917	1.360601776	1.404577022	1.289494654	1.269103359	1.234711704	1.232600892	1.20943458	1.16190921	0.924754082	1.108675502	1.102909452	0.979199591	1.217360353	1.208069086	1.077730235	1.189313133	1.031213414	1.082778919	1.191974515	1.140908689	0.966086972	1.153739711	1.035152096	0.998351726	1.174788026	1.147715002	1.007967086	0.870166413	1.009868439
DET0514	0.812371419	0.830204002	0.774532259	0.777182206	0.835377376	0.818910291	0.803297589	1.015242416	1.168412564	1.05368796	0.819178794	0.849393945	0.821429056	0.958882303	0.852260358	0.775725567	0.679730643	1.115802086	1.158843144	1.183638171	1.099909772	1.090969528	1.096385965	1.073035846	1.075733864	0.896312746	0.843512929	0.874157176	0.813572909	0.739662758	0.997330203	0.977396	0.816930881	1.004220276	0.774582683	1.041529356	0.927895501	0.778495383	0.730799625	0.816324856	0.733866492	0.923619667	0.694408645	0.683746297	0.779368565	0.776373868	0.734708555
DET0515	1.022688663	1.025587448	0.992611892	1.02128219	1.007884321	0.992935393	1.009222301	1.165966464	1.102994578	1.09696916	1.004778214	1.020525145	1.002989182	1.044357537	0.989972372	0.984375002	0.977799109	1.143805032	1.118475801	1.104617558	1.400513938	1.360853949	1.411265403	1.396173994	1.264849777	1.116902945	1.183281842	1.222561193	1.260934617	1.061010972	1.325791585	1.307117653	1.051266198	1.338670721	1.011582336	1.009871894	1.311778829	1.001579898	1.113509355	1.033529395	1.038356024	0.964806051	1.044629363	1.130741612	0.982249792	1.018206281	1.023861907
DET0516	0.990179318	0.961423692	1.005083389	1.042802671	0.99070781	0.9835609	1.033593034	1.172326882	1.247850139	1.202547536	1.014218205	0.986694644	1.002816417	1.194456991	1.001483587	0.965659402	0.98812154	1.182780029	1.161364757	1.213266995	1.273850941	1.306800866	1.293789942	1.251454275	1.231867641	1.134652773	1.041945168	1.204023878	1.118124398	0.969445501	1.219998658	1.201151972	1.001103286	1.281234124	0.991699693	1.035810825	1.216387493	1.030419332	0.946843332	1.108773293	1.025031693	0.999825653	1.04457317	0.995859912	0.99559195	0.995802222	0.978561165
DET0517	1.047070552	1.01705892	1.098844981	1.071003895	1.012023506	0.99008076	1.07824666	1.147530834	1.201270623	1.157498331	0.999194664	1.051746694	1.04114332	1.166372613	0.950818634	0.879849106	0.818780703	1.285225911	1.237789087	1.260893161	1.158268376	1.269230931	1.259187986	1.291456748	1.176547759	1.091930928	0.926295925	1.124375017	1.086713125	0.968129104	1.111033415	1.099510401	1.02573993	1.105125303	0.962702483	1.105210711	1.157838582	1.102145889	0.955380123	1.167546863	1.057383236	1.066137664	1.157888492	1.122318117	0.978944148	0.880709246	0.956947088
DET0518	1.008458648	0.99656557	0.981999508	0.989304592	0.961155113	0.960559698	1.0348932	1.133429076	1.180443315	1.145142657	1.020693846	1.002517761	1.002689633	1.245767623	0.986360646	0.945058834	0.849669261	1.256408247	1.188978113	1.29149519	1.159086189	1.195444266	1.172065709	1.17748764	1.082598169	1.051202476	0.97832878	1.066516908	0.996144005	0.894898408	1.078807558	1.09008982	0.986718113	1.076354711	0.92320062	1.057166155	1.126173075	1.092777507	0.931275541	1.103213783	1.045156518	1.022961193	1.039733181	1.007320479	1.010154028	0.89826852	0.891995143
DET0519	1.173864939	1.216423949	1.139881677	1.148630603	1.15832179	1.164192057	1.155274465	1.025290309	1.106756718	1.167836983	1.108018464	1.098629569	1.159095396	1.117082474	1.013939118	1.017285567	1.037166786	1.16406674	1.127539146	1.133144246	1.040055612	1.080073031	0.997575742	1.029097562	1.019205775	1.035964135	0.963334952	0.955564175	1.033380268	0.933917967	1.048739335	1.018417542	1.021892697	1.051058242	1.012571883	1.039182734	1.018696906	1.020863151	1.139614737	0.97706137	1.049559551	1.069161581	1.014643842	1.047001198	1.016165171	1.03887997	1.070491817
DET0520	0.77116411	0.758461326	0.837535102	0.870380938	0.924836432	0.925216959	0.767000366	0.698029726	0.774008904	0.750669152	0.875788727	0.774151753	0.905258759	0.846798374	0.825000325	0.796756766	0.834630546	0.838779589	0.879719041	0.847667708	0.73961301	0.667693029	0.701832662	0.677202541	0.912879283	0.942931582	0.900440422	0.892087198	0.924778771	0.89561877	0.879480404	0.904184389	0.924536653	0.897616594	0.978628484	0.946440659	0.803775709	0.753048504	0.72257485	0.786130076	0.735574457	0.711519249	0.916604434	0.882705052	0.740210988	0.742249587	0.92836556
DET0521	1.133258371	1.153081685	1.086905288	1.057721697	1.092649459	1.112103602	1.058623558	0.892642069	0.933302254	0.906809897	0.976724043	1.030024372	1.03325795	0.958764717	0.960072052	0.945119959	0.914921112	0.916257824	0.880121122	0.895217649	0.865581418	0.812595821	0.76613224	0.794753819	0.777108441	0.840744859	0.855114801	0.805934596	0.799780431	0.925630434	0.752638775	0.772604368	0.901375878	0.79329511	0.915506451	1.020362948	0.842450148	0.958688748	1.042932698	0.826178011	0.965044914	1.140664576	0.873931595	0.925390758	1.115092165	1.088587599	1.051084516
DET0522	0.892265513	0.834104944	0.942792834	0.923640894	0.941616152	0.967500117	0.967449568	0.881349099	0.943913267	0.90159183	0.963076749	0.983269643	0.970137209	0.911993739	0.986787029	0.980844241	0.758798779	0.931791625	0.919667786	0.908753661	0.783065421	0.808988354	0.781788446	0.784610483	0.781985959	0.774248255	0.968062247	0.744997516	0.703815879	0.867930031	0.725530548	0.706259847	0.767823234	0.785179816	0.869905327	0.981011885	0.724251687	0.928758104	0.847542506	0.90992116	0.824658409	0.981926316	0.815215856	0.783740874	0.967381555	0.912317933	0.875435618
DET0523	1.059701259	1.036423986	1.018708766	1.070758591	1.043989622	0.990172269	1.089502335	1.187576628	1.030117071	1.06153665	1.031707364	1.027882311	1.001396647	1.056584576	1.001177365	0.996189177	1.208899052	1.033965915	1.066877729	1.067850255	1.226153967	1.29058621	1.32511073	1.314082443	1.163051748	1.1098835	1.087658698	1.186474362	1.259645012	1.084228695	1.22521495	1.258631913	1.281692936	1.267674178	1.073830812	1.020364329	1.270481789	1.10758241	1.123019624	1.078537432	1.173421552	0.995473576	1.152680994	1.1345898	1.028168575	1.065742991	1.080530439
DET0524	0.904793234	0.836063775	0.905972252	0.923456305	0.918130043	0.915696608	1.024605004	0.988011667	1.040503899	1.002441789	0.981870779	0.953777247	1.011815804	1.02370136	1.130437335	1.137038986	1.113831378	1.040462534	1.029202441	1.006011698	0.975878122	1.013184726	1.016613799	1.015360979	1.038738902	1.071295205	1.14010731	1.06141545	1.061994459	1.141626774	1.003280335	1.020752559	1.133226254	0.999631691	1.120745046	1.0311457	0.994202068	1.116929904	0.849641193	0.958819413	1.050381495	0.969039841	1.175360058	1.12528678	1.119292374	1.097687015	1.119170561
DET0525	0.975242786	0.917656771	1.020930481	1.050447993	1.024471373	1.031864041	1.105276835	1.108368713	1.143750196	1.123824239	1.152410355	1.180244728	1.137287024	1.186161702	1.213597304	1.194773637	1.145395995	1.178616118	1.185565821	1.181804651	1.103851916	1.10030818	1.134467232	1.134633404	1.1385576	1.148626815	1.165110126	1.130551105	1.144704699	1.148465186	1.120205066	1.143054536	1.236975857	1.108333808	1.160025066	1.089231168	1.088333518	1.157793927	0.860619333	1.056428797	1.144541166	1.044488065	1.177588007	1.11704842	1.10533281	0.990074838	1.087863373
DET0526	1.148776825	1.131196997	1.111626801	1.139144778	1.106451328	1.094517649	1.235311513	1.124296821	1.135516854	1.111035065	1.177687127	1.19895313	1.159370965	1.155351622	1.217267643	1.251552211	1.234259917	1.190995205	1.162746595	1.156126457	1.063999919	1.086579707	1.070916416	1.086771228	0.970671614	1.045189918	1.112963806	1.04604118	1.099100729	1.186713457	1.098088867	1.100587585	1.260192773	1.095932096	1.240765118	1.058401196	1.058813328	1.199070884	1.078524533	1.034094836	1.188727906	1.151849963	1.24087079	1.245159869	1.265579789	1.173266843	1.258142942
DET0527	1.010933315	0.99892603	1.031777827	1.021586323	1.00673672	1.008544489	0.997623168	0.875735282	0.866596667	0.846842549	0.971632728	0.91782464	0.988491479	0.855784571	1.102732655	1.120740807	1.101643931	0.919089368	0.927860966	0.917668891	0.852803433	0.876205021	0.890560537	0.88983584	0.924434332	0.9430046	1.298640508	0.948273615	0.958433861	1.1519656	0.960394058	0.932682596	1.118445085	0.944804898	1.13476096	0.952161689	0.901919721	1.007790789	0.95643857	0.960565704	1.004463404	0.947429259	1.118195616	1.076754052	1.11126321	1.053694458	1.071940503
DET0528	0.909081422	0.892752005	0.864474153	0.855923976	0.863345182	0.883873795	0.895391947	1.054216907	1.116325872	1.023033271	0.887403255	0.891928296	1.001905146	1.083091198	0.895236202	0.870965882	0.915272322	1.055477398	1.087393157	1.082681273	1.008480872	1.035698981	1.024441375	1.014002425	1.00372578	1.02560725	0.911245696	1.038455009	0.968880299	0.922909716	0.928091644	0.981035607	0.927102701	0.914244364	0.936930497	1.075890525	1.037817461	1.082604698	0.791205903	1.032239413	0.994793574	0.96228157	0.911872732	0.849031015	0.766610181	0.788591032	0.840236908
DET0529	1.093730074	1.115046411	1.108128483	1.060228844	1.086787965	1.082412097	1.08760489	0.991022841	1.067261294	1.074597587	1.0955535	1.131573479	1.106716335	1.06089801	1.06241294	0.994083003	0.973779117	0.994484641	0.993444908	1.003670004	0.980955569	0.878248939	0.833768565	0.842718986	0.849784691	0.918602529	0.91673911	0.900109341	0.879741246	0.948051671	0.84418436	0.894379604	0.968231863	0.858666652	0.970883115	1.006624066	1.041615902	1.075692898	1.11312138	1.126754412	1.101879403	1.060602815	0.907372251	0.893217105	1.124388393	1.142494615	1.148425067
DET0530	1.152231356	1.16510145	1.138035358	1.122328417	1.155986877	1.152173182	1.154200294	0.97731821	1.113922569	1.121215028	1.144023848	1.163381343	1.155369644	1.072783776	1.121662828	1.038952116	1.041613384	1.007140845	0.944912172	0.973447996	0.94755099	0.833615176	0.798691861	0.810149346	0.837337726	0.960710423	1.029813925	0.901134063	0.896533059	1.034935728	0.850516712	0.915231455	1.002126235	0.844846966	1.01898007	1.065132089	0.999718126	1.046442841	1.162614375	1.099008515	1.11102851	1.084024151	0.929463315	0.920965209	1.213417741	1.228009845	1.209817627
DET0531	0.940610036	0.931571818	0.937374217	0.982172706	0.918826205	0.929558104	1.013193384	1.071960525	1.019849436	1.061799905	1.002850767	1.028924589	0.995002183	1.03035175	1.001125478	0.996215418	0.920048398	1.057785813	1.101063624	1.125091268	1.069082998	1.135897782	1.095505085	1.11705137	1.09444576	0.999768086	1.084466042	0.988026235	1.010129825	0.922530766	1.072405908	1.070869356	0.997936564	1.004422181	1.03363267	1.014520992	1.044748105	1.097444513	0.990346071	1.026891307	1.050203947	0.977796738	1.052349754	1.01396721	1.005696247	0.96444843	0.962532622
DET0532	0.875149157	0.872632927	0.97317446	0.943070999	0.91846368	0.941817039	0.871012528	0.905002307	0.93640645	0.895532368	0.888376198	0.894422912	0.913316146	0.930905705	0.870498674	0.886946655	0.875997785	0.863998953	0.865274556	0.865597182	0.853216151	0.836050389	0.852400194	0.828365221	0.899544615	0.956372651	0.911966563	0.905328007	0.94570041	0.939650726	0.873104083	0.900731335	0.9262711	0.875324684	0.91279005	1.051735172	0.88822038	0.917344578	0.987539633	0.868281537	0.908763654	1.010672834	0.945227047	0.931106794	0.87420736	0.874551876	0.910880779
DET0533	0.997021218	1.037822579	1.050547646	1.024463903	1.041121125	1.03315188	1.123047145	1.090488972	1.079352575	0.997300038	1.013521689	1.000093735	1.041748839	1.029333679	0.976821568	1.020606243	0.977815554	1.156794663	1.113404914	1.10530731	1.060685279	1.085119607	1.057299271	1.061660338	1.052827568	0.990193956	0.948478635	0.979648422	1.003751925	0.940985465	0.954907601	0.976863045	0.980248215	1.026131133	0.922880343	1.045890254	0.961875389	1.061568039	1.046258577	0.919675951	0.985766026	1.051188241	1.047204808	1.078813967	1.114144671	0.965695911	1.006318245
DET0534	1.110223595	1.125321931	1.130966067	1.077822353	1.119057318	1.108164746	1.122482583	1.029936156	1.264696637	1.326559423	1.086812914	1.139837762	1.123218637	1.052408757	1.066703467	1.006778003	1.00840088	1.013641971	1.016981626	1.013933014	1.037523527	0.990964377	0.944529863	1.005896316	0.864072089	0.954253316	0.968275395	0.927631406	0.908600046	1.013381157	0.886780903	0.919860962	0.986710285	0.940832568	0.973078247	1.070149617	0.989471149	1.046649575	1.096782971	1.094377879	1.051316566	1.064230724	0.921437329	0.93618476	1.124419629	1.167406487	1.164927016
DET0535	1.163818442	1.174684832	1.135236923	1.078414992	1.110102673	1.128178803	1.099538611	0.924779643	1.066633713	1.036987054	1.066577887	1.068859653	1.138881806	1.002804417	1.118822999	1.07056765	1.058445027	1.035597105	1.083505527	1.009808465	0.951196297	0.984352544	0.962087792	1.011949384	0.889388954	0.940721857	1.171087984	0.890384298	0.892898176	1.085402726	0.909557828	0.914623955	0.966815632	0.919288993	1.019935092	0.994380949	0.933926741	1.015389394	1.190159775	1.03271602	1.081895633	1.100741838	0.912201856	0.954420568	1.259314055	1.223316556	1.174883034
DET0536	1.051687305	1.085684969	1.058982068	0.989254081	1.003794402	1.036998149	0.977389309	1.012461768	1.116802324	1.000049287	0.944776133	1.008159879	0.987306989	1.064082703	0.99073045	0.984713085	0.962134566	1.089260129	1.094699302	1.066949574	1.022793845	0.994140158	1.007468137	0.972889028	0.977900905	0.880388587	0.940704824	0.942584417	0.880015594	0.911995203	0.957865772	0.957288596	1.003596758	1.027321187	0.962357361	1.039150034	0.939102984	0.95990224	1.055420141	0.865348581	0.87175127	1.115192577	0.951886667	0.959125557	0.90655888	0.861609652	0.884431051
DET0537	1.027059534	1.050647364	1.028910453	0.985945886	1.041063869	1.058849264	0.941870774	0.969270869	0.990207243	0.859487802	0.821192973	0.857402042	0.917218771	0.92345511	1.022713449	1.083669838	1.059081753	0.956731217	0.929856168	0.918252474	0.947810476	1.010968402	1.035951861	1.036416193	0.950868565	0.904737287	0.891802813	0.962011566	0.878719805	1.015041986	0.939192009	0.9447525	0.989051848	1.00069921	1.064376333	1.056328796	0.953658299	0.924066078	1.033228257	0.815637361	0.880015387	1.053854858	1.063028032	1.06980166	0.898224891	0.846089951	0.95800153
DET0538	1.007276816	1.005661954	0.984913753	1.041856541	1.038448527	1.054388038	1.020323122	1.254728061	1.207820225	1.224805841	1.022839015	0.992918499	0.977893517	1.224868006	1.00450467	0.988024324	1.078807636	1.207002173	1.199814661	1.247271401	1.355764403	1.458931632	1.42020493	1.4666302	1.27604685	1.291043657	1.068324168	1.354410579	1.42738371	1.016320477	1.363680319	1.395105245	1.217633431	1.304120647	1.016813087	1.054597648	1.362346626	1.048893975	0.989424286	1.113972574	1.07083932	1.002604421	1.095038983	1.157700326	0.996790826	0.996206406	1.028218808
DET0539	1.255561181	1.269694477	1.176627822	1.199660167	1.201741369	1.217545438	1.23189511	1.098765758	1.157164991	1.192349198	1.160117583	1.120677641	1.194081894	1.190681908	1.105074965	1.084811888	1.122616641	1.190229997	1.181568228	1.212030736	1.184892648	1.240266252	1.208063001	1.294672413	1.161889865	1.226512249	0.985618578	1.125558813	1.226548529	1.069799336	1.210693448	1.239030478	1.107065819	1.145030036	1.088177939	1.079045116	1.129806632	1.133195648	1.259894912	1.134536709	1.136526623	1.158400272	1.119770713	1.190254144	1.30704839	1.267569748	1.339747903
DET0540	1.02536263	1.005237582	0.984464519	1.023954768	1.02933108	1.015377007	1.033502479	1.128899028	1.164938348	1.172588054	1.105219728	1.024887842	1.056253044	1.184930192	1.047813517	1.086263451	1.129729253	1.228125411	1.182909868	1.205369673	1.156318669	1.16602742	1.155560772	1.151474993	1.138462658	1.142962438	0.945043147	1.146335657	1.166761	0.971721466	1.148858586	1.171161232	1.06820183	1.120790603	1.006650213	1.074982971	1.180103635	1.150210615	0.954758475	1.12922034	1.094100247	1.035084756	1.040195536	1.067137156	1.098472918	1.013476483	1.045228494
DET0541	0.834193606	0.830293557	0.953423633	0.957005738	0.948595608	0.949256585	0.866990154	0.963907446	0.965580379	0.934195206	0.947633799	0.870254104	0.934006199	0.955832477	0.89084443	0.983569181	0.941543421	0.994678828	0.966655127	0.972535009	0.936130462	0.961661019	0.952374387	0.934376584	0.985247698	0.92558584	0.884841521	0.97196046	0.983231364	0.8689429	1.02335481	0.991754294	0.954508574	1.005800457	0.921300022	1.07224933	0.986898501	0.966886798	0.864422569	0.89395252	0.924043999	1.04702703	0.988241403	1.001643767	0.875458546	0.802242872	0.907499286
DET0542	1.18814457	1.198728696	1.147047879	1.102356501	1.132654537	1.135271954	1.161034586	1.064205519	1.1378868	1.094080242	1.075698165	1.140659703	1.130538869	1.088425122	1.127946235	1.092248198	1.060356552	1.110060062	1.099353991	1.104425061	1.089665681	1.108452214	1.048995423	1.119185985	0.95466995	0.943459755	0.915964461	0.980872008	0.941430109	1.028022058	0.953074358	0.960256362	0.991991543	0.974474237	0.994665313	1.077533772	0.996719365	1.027602158	1.081672275	0.991773607	1.04944651	1.142982233	0.953906541	0.981472691	1.178236783	1.141360329	1.100969148
DET0543	0.885199698	0.870794835	0.889008704	0.87324342	0.906521186	0.919136306	1.009406192	1.069377935	1.268411368	1.118558792	0.996271545	0.979237864	0.997212939	1.162921109	1.129721965	1.133542091	1.11763069	1.138845005	1.194471926	1.175412786	1.117636827	0.996239039	1.035156381	1.007332725	1.13256156	1.105905129	0.912442945	1.067334609	1.025596205	0.98235899	1.116102091	1.121060076	0.980269085	1.04721905	1.018660087	1.029117608	1.041888846	0.972149183	0.84968857	0.987683694	0.929873587	0.988344351	0.945201743	0.893857845	0.924779801	0.901451421	0.946209562
DET0544	0.974229663	0.979589962	0.95619602	0.925851863	0.886557077	0.867409702	0.981477928	1.056570828	0.971759231	0.959882258	0.98967261	1.011918012	0.97885307	0.941095701	0.978223684	0.987095028	1.002306875	0.994752164	1.022102396	1.005276837	1.061469278	1.140961313	1.163780033	1.149005969	1.127650932	1.008001021	1.055015229	1.067211308	1.007362548	1.017666557	1.142877276	1.133902797	1.007504213	1.180271214	0.993852935	1.007729465	1.099322073	0.995365718	1.053859018	1.001896339	0.988049595	0.975724072	0.990887731	0.946097781	0.994993203	1.011225627	1.019777549
DET0545	0.892526514	0.902681971	0.889089306	0.916528544	0.897646293	0.90864896	1.050536785	1.145938545	1.109031837	1.091220498	1.017972288	1.002822365	1.024447264	1.065580831	1.055106059	1.158457495	1.126747472	1.084871506	1.144475279	1.08360472	1.026750353	1.083501785	1.104657064	1.100290377	1.078351934	1.022331103	0.977286298	1.072888277	1.043221989	1.027568377	1.033833167	1.021630094	1.044399431	1.052127263	1.019475358	1.039483454	1.012113417	1.048599593	0.936498749	0.924092824	0.992204113	0.999019821	1.052475891	1.001138567	0.977808207	0.905954872	0.889467523
DET0546	0.937021139	0.93475473	0.971539714	0.965763488	0.92728657	0.942133702	1.106583471	1.032639323	0.995624418	1.027692488	1.004116362	1.013329092	0.987007498	1.013637303	0.994035975	0.984380035	0.957621854	1.059069564	1.042966546	1.061799806	1.017013649	0.986643429	0.979057653	0.965161209	1.039270532	0.957751624	1.046610411	1.030762727	0.977516033	0.957380424	1.095742236	0.927449343	0.933320401	1.037821826	0.938864503	0.914540094	0.953537315	0.918149258	0.913239965	0.902834421	0.884050345	0.917432239	1.038109684	1.040598793	1.053710648	0.905659833	0.943002443
DET0547	0.984187734	0.995989023	0.914983604	0.942367848	0.968060678	0.974779145	1.007707106	0.880483295	0.973424114	0.945851165	0.85855679	0.894533122	0.927287809	0.920833755	0.959924094	0.960937332	0.974221835	0.979436468	1.020827762	0.958418582	0.923217841	0.851985333	0.888622747	0.857395174	0.963779873	0.884900048	0.914497359	0.919012996	0.889803461	0.92660682	1.012915263	0.873796144	0.940683868	0.967820312	0.938372208	1.038509387	0.872097329	0.932301956	0.928453298	0.84740047	0.888373245	1.061750121	0.916054464	0.93075599	0.917331935	0.858678709	0.900329918
DET0548	0.773386885	0.761198785	1.003162693	0.97070509	0.986949374	0.982548543	1.032211364	0.907480318	0.938011698	0.913438593	0.890492033	0.894375368	0.950908926	0.93725205	0.931883069	0.932354627	0.893535375	0.934893967	0.970782752	0.953685737	0.865281694	0.902024438	0.918114146	0.903163324	0.935432161	0.935889669	0.939534966	0.969045607	0.916749023	0.85437072	0.912465265	0.929641882	0.915747432	0.934942909	0.873260385	1.044712439	0.913992074	0.997763668	0.782457688	0.87563964	0.862777507	0.964164807	1.00E+00	0.978754828	0.845882804	0.848307784	0.873991321
DET0549	0.86063009	0.850542548	0.991541526	0.963138518	0.951196277	0.956835351	0.815421306	0.862229772	0.788424077	0.841996622	0.903544732	0.902123257	0.868107227	0.892969177	0.893901184	0.983035486	0.955364626	0.909675277	0.897343124	0.891946276	0.81865519	0.843255299	0.839658494	0.838866531	0.890864647	0.882144788	0.982074326	0.943070922	0.937682548	0.989120428	0.934316304	0.887046513	0.939149933	0.865702018	0.965771629	1.077031249	0.869026636	0.902484307	0.946336872	0.853315008	0.903198009	1.10738283	0.970050938	0.981171733	0.904009522	0.803657678	0.893398585
DET0550	1.037329895	1.031926218	1.005374547	1.002874446	1.044981068	1.039369455	0.997398933	0.939622781	0.934705573	0.95727785	0.994990949	1.004501398	0.979895875	0.949236399	0.9754699	0.962700029	0.991775826	0.931160999	0.921330315	0.935440431	0.978229958	0.954342708	0.945119188	1.041166303	0.934813779	1.003589276	1.477374024	0.975243284	0.983706546	1.0610695	0.967203932	1.06287213	1.006082157	0.984652822	1.010503687	0.94706933	0.963250925	0.986350083	1.113438622	1.061801084	1.063336147	0.97245207	0.963107731	0.97340475	1.020485663	1.021314595	1.036640289
DET0551	0.872141209	0.904391823	0.999882124	1.019375559	0.964484377	0.981684983	0.992469993	1.216931643	1.304106922	1.276725385	1.031562209	1.002180173	0.999363028	1.176747944	0.998112506	0.996738053	1.000579001	1.206224399	1.243014852	1.241513528	1.246338807	1.213351168	1.210054062	1.158193425	1.203333372	1.141061575	1.072550131	1.131290253	1.097785319	0.936610197	1.155321839	1.154690274	1.027066185	1.130941842	0.953625108	1.065441512	1.125917917	1.091255374	0.895079388	1.095742346	1.035573891	0.959667538	1.063742991	1.095012483	1.00293997	0.937748613	0.940992679
DET0552	0.948391497	0.959422875	1.085816527	1.071556786	1.047937086	1.046444676	1.007346241	1.012778288	0.823079	0.866285662	0.961266266	0.942009011	0.973278528	0.877784967	0.854745102	0.928263812	0.870195646	1.0007032	1.077506677	1.079537074	0.990560331	1.142007773	1.114970455	1.156020228	1.016225834	0.885510989	0.830099215	1.009239988	0.959533764	0.930582626	0.988149751	0.968444509	0.917785113	0.929688037	0.912716469	1.11886605	0.962259613	0.951541244	0.942516865	0.961175243	0.949090691	1.031372826	1.040400035	1.041110456	1.023203655	0.977406332	1.005095209
DET0553	0.99196961	0.968235712	0.974922541	1.042237999	0.957291846	0.882982336	0.997837198	1.114322569	1.085190416	1.081515516	1.004640876	1.006319862	0.985122275	1.061186959	0.993244298	0.98826284	0.868247928	1.108817486	1.161867402	1.191706471	1.314414022	1.275406153	1.306154151	1.270047425	1.29004496	1.040208693	1.044711428	1.226718679	1.092876842	1.016490733	1.197440125	1.18865301	0.986447905	1.181623997	1.018290205	1.013543845	1.089780089	1.018351888	0.993299363	1.024017827	1.00094986	1.005730456	1.055664428	1.064924806	1.000225548	0.994746245	0.98939675
DET0554	0.908887309	0.885682184	1.049105884	1.135503925	1.05526126	1.037153424	1.019748598	1.314307844	1.296386141	1.208982125	1.061283512	1.02914611	1.086802268	1.190170305	0.993547621	0.985735735	0.821732675	1.265042104	1.273496009	1.290167232	1.373365898	1.323727689	1.309509884	1.293047867	1.210573093	1.044107704	1.031850004	1.134327844	1.11134206	0.96826893	1.181855463	1.162626573	1.032252179	1.243307518	1.017078559	1.034705735	1.168324178	1.079633555	0.966549016	1.05772909	1.030470812	0.960495901	1.161006135	1.100440894	0.99959407	0.939502683	0.946056973
DET0555	1.117401914	1.130772002	1.093194661	1.092365326	1.119526845	1.098335725	1.116546597	1.03471673	1.062733561	1.031741898	1.101666899	1.1398153	1.120581184	1.045315487	1.039751856	0.995684416	0.98476439	1.019270277	0.983771908	0.997014067	0.995179464	0.949527183	0.884720481	0.914509993	0.843399942	0.916838742	0.926904964	0.903027963	0.904763341	0.967620016	0.897547818	0.927543731	0.977556292	0.927321333	0.966499487	1.033454923	0.972397305	1.011624296	1.063184258	1.040179893	1.051066864	1.054971799	0.930871093	0.925402397	1.028944028	1.092314571	1.061035063
DET0556	1.074470327	1.111760917	1.016473493	1.090206501	1.140900871	1.129675997	1.016159899	0.968839548	0.959545865	0.990710227	1.030866356	1.047392568	1.022890265	0.972730834	1.01972931	0.985339337	1.052786597	0.944854376	0.897668345	0.940820622	0.995339679	0.956310733	0.962675287	0.982799268	0.986898888	0.988896731	1.072481806	0.970047565	0.998814675	1.118380468	1.094629691	1.03249914	0.997648739	1.039112688	1.040201827	0.990216924	0.962348646	0.992871121	1.11470225	1.017772435	1.012093092	1.021363187	0.982658436	0.974895255	1.091410294	1.097087913	1.081508296
DET0557	0.97507787	1.011074642	0.936407989	1.010891338	1.010198094	1.002861315	1.022211997	1.028840326	1.254264641	1.048785582	1.039607231	1.067697391	1.077792417	1.076416934	0.976740593	0.974697968	0.924359391	1.149510053	1.140713559	1.103614203	1.215145284	1.026414106	1.033875753	0.980924488	1.101599451	1.013011754	0.932321573	1.035078675	1.066365685	0.922081021	0.997979769	1.076661419	1.02355259	1.100395856	1.114354674	1.050711121	0.95284558	1.020379082	0.889844758	0.902806412	0.914509513	0.989420501	1.008526305	0.994198308	0.892699104	0.882310413	0.842573207
DET0558	1.047583988	1.029126804	1.01527845	1.168155952	1.165291488	1.068199095	0.978438233	1.337019729	1.38092339	1.250394998	1.028097825	1.021316343	1.068821325	1.298977051	1.000275101	0.962343958	1.013135999	1.370295518	1.31298642	1.306019445	1.657815316	1.588520974	1.659437122	1.790878484	1.378713024	1.197554187	1.092017543	1.436603546	1.409504969	1.048706916	1.562655771	1.556330024	1.289025408	1.510737814	1.041629357	1.052293873	1.513929938	1.089615525	1.059115097	1.239641364	1.15552594	0.987956378	1.165901509	1.222216862	1.000545802	1.033840864	1.022611362
DET0559	1.023358869	0.957990268	1.012749589	1.140498007	1.125197021	1.102126271	1.076794452	1.413943466	1.617345306	1.450694101	1.348546554	1.20398938	1.217202435	1.434823865	1.011953904	1.010140432	0.898452435	1.546612691	1.546636325	1.54870734	1.639337979	1.613768062	1.551548234	1.545143906	1.452073796	1.370627699	1.046978709	1.3426648	1.210647027	1.061642139	1.40728267	1.411690873	1.179292658	1.429899878	1.259649205	1.09414546	1.475328675	1.182807522	1.026981371	1.530614807	1.25681515	0.989259264	1.167082967	1.162481068	1.024651902	1.024806606	1.007671406
DET0560	0.945079888	0.894384935	1.098572866	1.145152371	1.086756297	1.080119881	1.071365639	1.36829509	1.600720541	1.480015354	1.164832926	1.123312316	1.182022662	1.479503737	0.999613075	0.991158997	0.97731984	1.599879234	1.537871995	1.605778438	1.644217711	1.614178572	1.58716644	1.571740577	1.453935207	1.279475514	0.99359399	1.41546601	1.224581243	1.004074681	1.485818763	1.4141918	1.146069749	1.41609484	1.189594178	1.1646701	1.454986135	1.198998589	0.956236765	1.433351884	1.19937335	0.994648508	1.142663171	1.147910836	0.976784819	0.934534796	0.977781979
DET0561	1.120971995	1.127423988	1.016798284	1.030124718	1.085304964	1.091212717	1.03934193	1.094944336	1.211954198	1.060909204	1.005999153	0.997393646	1.065009101	1.060776828	1.028994977	0.984891957	1.03383421	1.279427884	1.256630606	1.270491657	1.280635291	1.276192903	1.230407597	1.222418309	1.103587229	0.964124149	0.871758064	1.03539997	0.929972284	0.977904805	1.134820604	1.084222137	0.980574917	1.110033948	1.008785808	1.058795001	1.081603642	0.987134054	1.107997466	1.052201467	0.996744714	1.082895518	0.944031933	0.932498219	1.007369167	1.053734266	0.985895874
DET0562	1.007014914	1.039842709	0.984302435	0.965211878	0.97674831	1.004125728	1.013269991	1.264809655	1.592493162	1.467338731	0.982778034	1.019100719	1.03383306	1.412448393	0.992770938	1.016410609	1.016230301	1.525647342	1.517961708	1.546544575	1.554175389	1.475208777	1.495191333	1.489097135	1.466877545	1.267993991	0.950022102	1.322816413	1.120874124	0.975068977	1.364177468	1.313233207	1.015546686	1.31210141	1.014454578	1.132326912	1.333616678	1.129732862	1.01722419	1.359337771	1.03416527	1.007049072	1.058783958	0.999759719	0.927906792	0.891456539	0.87693717
DET0564	1.085820015	1.06426512	1.074857945	1.075689136	1.117378291	1.082636896	1.045080166	1.30372438	1.413006896	1.498302263	1.008095454	1.015382833	0.999460959	1.293669368	0.999325291	0.97958551	0.924610581	1.415256563	1.508641389	1.435442291	1.535933773	1.550838782	1.54352513	1.541052576	1.490334623	1.355323184	1.013784569	1.294073058	1.287286547	0.979689051	1.501408602	1.421445598	1.123385243	1.429548733	1.005628741	1.110487061	1.32100987	1.098385562	0.953901631	1.309714359	1.102907979	0.98517883	1.103510219	1.120700071	1.001461091	0.983368075	0.969547555
DET0565	1.011399443	0.994474908	1.017366797	1.081872196	1.070770251	1.054094517	1.027612543	1.265944601	1.385989217	1.389579745	1.03925119	1.042699876	1.019231725	1.229421297	0.997709247	0.999003818	0.938187577	1.284284905	1.395459926	1.345847903	1.458539113	1.421543579	1.433462991	1.391876657	1.36039026	1.155454763	1.056820434	1.147832021	1.195269605	0.985208896	1.428380291	1.362772554	1.121504302	1.32590997	1.04387362	1.078142413	1.170829492	1.045952242	1.018892941	1.094946696	0.993901728	1.001079553	1.08774473	1.093037979	1.032359471	1.031928144	1.04091489
DET0566	0.873697191	0.890215039	1.005753509	1.006603438	0.969888117	0.992153029	1.00795882	1.008504413	1.099887596	1.01309993	0.961116967	1.016002143	1.010550811	1.079924241	0.977635707	1.011329716	0.960292436	1.151109017	1.137082914	1.12881884	1.124612583	1.070241897	1.097510044	1.092761962	1.092262666	1.034896375	0.979233376	1.038481213	0.982768977	0.889073421	1.10924023	1.068591072	0.951469308	1.14225006	0.900289309	1.057445523	1.056902163	1.004546486	0.92506565	0.914430767	0.901815349	0.982285996	1.053821301	1.053839232	0.937633524	0.895440837	0.905302471
DET0567	1.066728037	1.07807301	1.087833015	1.129824976	1.115441296	1.09881282	1.070386549	1.107606221	1.186770964	1.103593413	1.09743735	1.068605408	1.173185598	1.083629275	1.00030282	0.990558226	0.960552362	1.251006175	1.209357187	1.179952778	1.223569986	1.127294378	1.132682853	1.107580398	1.224526957	1.128422523	0.893338746	1.162217258	1.148397718	1.037220521	1.202631284	1.218301996	1.116677797	1.301419326	1.096267869	1.149057415	0.986298867	1.013640668	1.007933336	0.892814584	1.005294893	1.08791587	1.109450381	1.16080272	1.090678323	1.039290205	1.110944372
DET0568	0.887913978	0.920402894	1.025995781	1.06463478	1.037405274	1.025788326	1.054134909	1.232739388	1.351246806	1.270366032	1.052866635	1.049274187	1.105208373	1.228825955	1.002967488	1.003469819	0.931934234	1.384886785	1.285041716	1.29401678	1.347731175	1.260247726	1.245474814	1.236342352	1.149035319	1.087434691	0.965145656	1.149866071	1.107051787	0.937427736	1.130809265	1.176748737	1.036767171	1.288715259	0.983861113	1.079033067	1.074761459	1.047536734	0.96907245	1.008183186	0.996130263	1.022420149	1.04207366	1.084102428	0.960042822	0.918531108	0.949508913
DET0569	0.937970172	0.940947502	1.003560296	0.961794792	0.956691803	0.978960519	0.823045023	0.901861486	0.92019104	0.920556478	0.959189136	0.984871995	0.970051782	0.947699507	1.009581788	1.064743013	1.042387707	0.909698337	0.932849805	0.952803228	0.864953379	0.878018597	0.87139259	0.870262116	0.888607363	0.916559383	0.935628032	0.963876084	0.944604031	0.978590353	0.916044003	0.919009614	1.021517125	0.867820839	0.984073134	1.11419524	0.996239356	1.077981104	0.918818711	0.982926759	1.048358373	1.011145963	1.026414655	0.975742918	1.008707604	0.959003688	1.035668281
DET0570	1.206594276	1.260810692	1.047190279	1.019292699	1.047576951	1.070085779	0.940810393	0.917222129	0.938547798	0.949796781	0.973970793	0.972845016	1.00870483	1.00454281	1.162819292	1.20006249	1.171967381	0.99996635	1.024648476	1.000202107	0.961089874	0.956104157	0.942352219	0.941512001	0.970670547	0.975613307	1.039103871	1.184189703	1.024119322	1.106504983	0.959340938	0.964016794	1.072215014	0.956203933	1.089114286	1.093922539	0.962417854	1.070114786	1.136415656	0.906844568	1.044251004	1.216192493	1.023374066	1.063091507	1.038433779	1.045086893	0.994701568
DET0571	1.187391339	1.218101498	0.936453083	1.051985418	0.99339293	1.048117043	0.976915053	1.088971717	1.069277266	1.114955094	0.980232959	1.022298811	0.972558192	1.103510105	1.01852189	0.995259595	1.179347124	1.021772164	1.048609009	1.031413487	1.219111337	1.135965464	1.126292006	1.12031885	1.188507176	1.224686744	1.04007209	1.344238454	1.174599863	1.173055522	1.156983751	1.145780728	1.1545282	1.137000496	1.164376849	1.035895997	1.07522182	1.033079103	1.011503466	1.001552207	1.05569993	0.978606958	1.050399529	1.09425999	1.022693618	0.973145887	1.008264989
DET0572	1.159086576	1.184643089	1.113062995	1.071711513	1.109212415	1.102800286	1.140533758	0.95680179	1.04159504	1.062835738	1.089568341	1.131356579	1.116429983	1.047100732	1.072975705	1.022855926	1.020084956	0.986296351	0.970652889	0.98924238	0.983883156	0.917361668	0.891337085	0.946494075	0.860402478	0.913915174	0.914134387	1.003992578	0.884683716	1.0227608	0.859823504	0.890870502	0.99221444	0.861865446	0.975308697	0.990696888	0.970825923	1.039592017	1.143119791	1.053018185	1.093651721	1.080161302	0.939114303	0.977951802	1.156590995	1.184140912	1.147975555
DET0573	1.013447164	0.987715219	0.986491643	0.949727346	0.935439329	0.962695231	0.857656092	0.967204303	1.105788233	1.053185433	0.981164391	0.944245067	0.989014093	1.110647684	1.007168703	1.024337329	1.001366411	1.125166714	1.171222337	1.145299991	1.0870788	0.978644826	0.974502167	0.964451867	1.08384749	1.065929069	1.057192181	1.211807264	0.982377344	1.0006019	1.011277286	1.071619719	1.037788229	0.954563871	0.996704706	1.069825212	1.059633575	1.057122766	0.899749681	1.054590636	0.999582639	0.997218388	0.982246761	0.95275625	0.923797802	0.876444571	0.909474808
DET0575	0.991499094	0.933413879	1.014509722	1.053860619	1.01606485	0.970898322	1.017267306	1.281807616	1.049136803	1.098224528	1.029304026	1.02540249	0.987247949	1.076490602	1.006533703	0.986728707	0.932948249	1.007137107	1.038146226	1.073761179	1.138029687	1.231264011	1.162875416	1.150069071	1.129845227	1.011813426	1.038732684	1.091533739	1.031124715	0.984356428	1.147200054	1.067326748	0.91467785	1.199772214	0.977732874	1.018408269	1.038914507	0.95630276	0.971630792	1.003899852	0.972125678	0.980738016	1.052480947	0.971150267	0.999431429	0.973744467	1.001944303
DET0576	0.913063987	0.910167493	1.000075501	1.001112963	0.952806097	0.938748429	0.99616834	1.210340895	1.036496981	1.107981001	0.997561992	1.018009197	0.996325931	1.090987631	1.008897019	1.053133253	1.12629745	1.104234069	1.086350634	1.166928735	1.157117531	1.341848901	1.299491718	1.30451043	1.238880686	1.094223701	1.072181876	1.186671516	1.0576716	0.992790236	1.17957787	1.096057884	0.982661923	1.086308542	0.993074924	0.983915759	1.118769536	1.068783275	0.992677284	1.034638573	1.082168671	0.987606743	1.126458866	1.063990239	1.010161898	0.973864733	1.003635404
DET0577	1.011002043	0.879636293	1.069949237	1.11884008	1.040943629	1.030223681	1.047450421	1.248049774	1.257557684	1.20525667	1.123363505	1.067556548	1.066958651	1.271915956	1.008941873	1.074591613	1.026722605	1.242178944	1.221094811	1.271468214	1.185630532	1.207838471	1.159666291	1.181527031	1.185549925	1.18663885	0.983617405	1.150175818	1.137742621	1.089902544	1.13227785	1.132366287	1.137856153	1.149054703	1.145366784	1.080640841	1.147179359	1.173647962	0.875961604	1.091186928	1.163192432	0.975544933	1.256057497	1.190704643	1.082126634	0.944757677	1.026837573
DET0578	1.119041854	1.143610944	1.097721375	1.077051521	1.091702458	1.092697902	1.115623566	1.054100907	1.068857011	1.05239824	1.085346946	1.094488122	1.065313539	1.046918171	1.10447661	1.054287036	1.053413491	1.030913853	1.030755169	1.016820508	1.044087553	1.009318917	0.989807255	1.012353112	0.923582831	0.962596715	0.912275196	0.930715685	0.962649429	1.021870544	0.931442714	0.93262505	0.983523572	1.000919021	0.999255888	1.094099891	0.975832203	0.989939135	1.074252876	0.954905789	1.031881841	1.043826617	0.924218131	0.983999169	1.086191824	1.110255384	1.088870866
DET0579	1.027969834	1.045240427	1.056954577	1.111793428	1.146837006	1.142759181	1.065845865	1.18495236	0.978549054	0.971936034	1.041840163	1.028697947	0.987820773	0.980600837	1.016724958	0.995228118	0.99695247	0.976397841	0.995380402	0.993736592	1.071437484	1.122900066	1.054367339	1.140845411	1.002541905	0.960373774	1.076271778	0.974930965	1.012163916	1.051129626	1.034336156	0.975613961	0.992280052	1.052666698	1.043227721	0.988690976	1.004863471	1.010451133	1.091676646	1.042872165	1.00850104	1.002027401	1.001328242	1.020515522	1.069272205	1.064957748	1.07394595
DET0580	0.987588134	0.964233001	0.992941719	1.078668798	1.058337641	1.109481245	0.995850552	1.149916418	1.056782329	1.092465925	0.988890764	1.019832524	0.991817275	1.049355976	1.017791657	0.990362781	1.104420454	1.066219643	1.079660677	1.10395002	1.249619937	1.267508567	1.21444489	1.286345224	1.15382972	1.04439978	1.069911563	1.114750953	1.05819649	1.019145861	1.17065871	1.145707402	0.962912082	1.145477596	0.993522667	1.020143139	1.050586722	0.977605751	1.071394717	1.014922044	1.008094416	0.993920503	0.978807543	1.035377933	1.002507466	1.009814132	1.004333765
DET0581	1.029686256	1.029693722	0.992824005	0.953921355	0.998735085	0.975437059	1.008782678	1.134997114	0.977701423	1.066603127	1.009160178	1.017031166	0.98384228	1.020613236	1.001823568	0.98839376	1.027227493	1.038052477	1.069083154	1.094811715	1.272082155	1.321750806	1.40072433	1.343842921	1.368101021	1.236879188	1.068595932	1.336639771	1.366371898	1.067115277	1.272199194	1.267194884	1.185000144	1.207397546	0.993609608	1.038227161	1.324988173	1.06892625	1.097451529	1.020085216	1.080182915	0.975884161	1.159145399	1.145671573	1.015368773	1.04406372	1.018877089
DET0582	0.964710674	0.978275705	0.976649427	1.060850558	1.049870671	1.043029028	0.995492796	1.203800342	1.088356395	1.132588851	1.086984392	1.029763364	1.033869504	1.12744859	0.986907437	0.995211697	0.954565588	1.129555461	1.138976048	1.144403721	1.072954876	1.202806695	1.104553236	1.070575161	1.143209547	1.105595626	1.020280753	1.135106652	1.166171544	1.107992703	1.147886623	1.165997217	1.132865009	1.050614252	1.159924607	1.042696957	1.072474862	1.129486624	0.984384653	1.007763371	1.145257753	0.996266126	1.150117496	1.143362869	1.0227372	0.949526191	0.991023751
DET0583	0.886166645	0.879694577	0.917425587	0.941395255	0.94462501	0.94952009	0.965144399	1.070416635	1.179418348	1.064155305	0.91056974	0.975432242	1.045276758	1.09415141	0.977017051	0.943975276	0.897015063	1.167055322	1.124327318	1.165287222	1.099529533	1.086700959	1.097613104	1.081768933	1.066938095	1.026101419	0.912027316	1.092822221	0.994069735	0.859887512	1.046543756	1.062177846	1.004248457	1.037686709	1.014899102	1.065942784	1.049009079	1.099396315	0.872991254	1.014437317	1.019976465	0.970570716	0.984106	0.955927513	0.92079806	0.858965347	0.862807932
DET0584	1.108377557	1.020858396	1.20273179	1.195682193	1.122001817	1.077995976	1.050471969	1.367659824	1.24052302	1.340310046	1.350159056	1.267120969	1.259057775	1.327052643	0.999871302	0.997483175	1.015697607	1.354155326	1.314185959	1.413912893	1.369986762	1.554715213	1.555895156	1.60577349	1.352623872	1.250784396	1.066501903	1.389330227	1.286411404	1.237013833	1.283228284	1.357717907	1.314208385	1.234772963	1.234604981	1.161711757	1.311127032	1.365321836	1.125262884	1.397885464	1.39827476	1.071706326	1.361289066	1.333425232	1.398007307	1.279595672	1.34292051
DET0585	1.098569569	1.160680263	1.078504728	1.183832841	1.183023717	1.183409275	1.040131621	1.215211539	0.983039466	1.054718356	1.095031521	1.014220096	1.060011402	1.081056637	1.011218265	1.00022494	1.099798358	1.201101831	1.120196962	1.199363492	1.320014651	1.478979146	1.416975374	1.505107405	1.332540025	1.258195586	1.058545857	1.379257399	1.317999508	1.110504049	1.35980834	1.330134529	1.246797044	1.277629519	1.236646313	1.058396795	1.232006957	1.146197127	1.122266798	1.080993355	1.279432519	0.988264735	1.273473286	1.300930264	1.188634508	1.085157939	1.231557606
DET0586	1.011778867	1.024981021	0.969554385	0.965069662	0.987621903	1.005853489	1.597343609	1.232604844	0.938394262	0.902377935	1.006984517	1.00288156	1.009873041	0.895171006	0.987642033	0.998682454	1.008191222	1.00016926	1.007119697	0.982015844	0.838765734	0.885191777	0.852208968	0.839604835	0.935086805	1.024452313	0.992367692	0.944218636	0.998984213	1.183613718	1.044495853	0.976489307	1.113564676	0.986419394	1.218146375	1.051055468	0.85112847	1.07706475	1.08097406	0.898085279	1.016047756	1.094327146	1.046143478	1.076269797	1.340635612	1.250040296	1.18608489
DET0587	0.990139571	1.003533533	1.03360528	0.999900084	1.013402383	1.021486801	1.550815907	1.224848287	0.938052711	0.960864253	1.057525268	1.002475434	1.015522618	0.929355433	1.005154561	1.01173265	1.036775693	0.965711066	0.992766785	0.994191875	0.873794671	0.853668199	0.823677701	0.811544311	0.871081724	0.973560479	1.059815341	0.958317629	1.023006581	1.078959559	1.064165367	0.994307374	1.084908383	0.973762648	1.072052984	1.09604791	0.841455794	0.978353101	1.003244741	0.816204637	0.982757693	1.029929665	1.026386144	1.052957069	1.181524757	1.145717975	1.124730235
DET0588	1.097551573	1.091679554	1.051439901	1.026760383	1.040125378	1.069421875	1.552983601	1.388361608	1.030074214	1.011152372	1.032649256	1.074015769	0.999844982	0.944591804	0.979513105	0.988641648	0.99207273	0.947453584	0.927025307	0.956298521	0.950499223	0.951991928	0.894123462	0.881794766	0.845600944	0.960875881	0.949944384	0.914362938	0.968858831	1.063672929	1.038820455	0.965772041	1.034117249	0.98830172	1.013083238	1.1436523	0.955940335	1.077993217	1.088555525	0.990174869	1.073047466	1.189173615	1.023135972	1.028685432	1.208420047	1.139414197	1.112962433
DET0589	0.994136189	0.990917218	1.046817215	1.071879643	1.025755439	1.013050636	1.024987371	1.149560647	1.261052312	1.170240801	1.083007168	1.136563681	1.126795884	1.19469334	0.952548582	0.967036766	0.931283585	1.327362353	1.326566226	1.309850709	1.17898915	1.15787702	1.142554096	1.097249569	1.075479862	1.058152124	0.945657555	1.067231205	1.118147067	1.023570063	1.097564282	1.10792663	1.046511578	1.125641259	1.054518076	1.062578926	1.159410819	1.120841926	0.902463277	1.208332465	1.080186482	1.065551789	1.029073926	1.06453927	0.936103394	0.910576175	0.985837093
DET0590	0.905830868	0.851506821	1.037374214	1.018963895	0.952558331	0.914248382	0.981373696	1.092205931	1.205280715	1.150511781	1.059696937	1.11853155	1.092731217	1.207952847	0.983364376	0.965266053	0.874600613	1.250104752	1.201429245	1.247549828	1.106808901	1.132772397	1.098399198	1.081686165	1.085577893	1.075630569	1.005798129	1.061393639	1.118955477	1.070240645	1.065360717	1.051189261	1.050468664	1.009803167	1.006995504	1.100477061	1.037373324	1.161552416	0.836801221	1.029848516	1.021687836	0.974979183	1.054034575	1.029774531	0.967052564	0.872339462	0.910196032
DET0591	1.036097176	1.018931	0.98870504	0.977975229	1.02682046	1.008975326	0.999776321	1.20333739	1.122273751	1.152792233	0.996011724	1.031701989	0.986332631	1.124153408	0.998878257	0.986936922	1.046290457	1.165998709	1.155999204	1.219433844	1.511822466	1.503166523	1.583640435	1.502828419	1.42325803	1.247640442	1.069507044	1.408894084	1.39525379	1.065100557	1.306014076	1.287480988	1.033226485	1.314862066	1.015259263	1.014613199	1.374251527	0.974007554	1.111593361	1.064909801	1.022061671	0.983081331	1.093068915	1.062391107	0.994033652	1.02209522	1.027922244
DET0592	0.952190407	0.928324579	0.985088286	1.054008478	0.914682057	0.873369837	0.995974367	1.185521262	1.052598045	1.058304066	1.011445902	1.024594434	0.999054761	1.06293055	1.003809608	0.993309177	0.887549464	1.146610917	1.152200171	1.196692229	1.290996612	1.374681324	1.348743474	1.423498168	1.303204786	1.145969243	1.091343088	1.259519278	1.176331728	0.996197937	1.255067267	1.220921301	1.043736403	1.21512944	1.058315551	1.05787002	1.135132044	1.019879565	1.095739685	1.024459618	1.01373115	0.985214668	1.202695582	1.176050298	0.989840848	0.99574556	1.005981929
DET0593	1.095562719	1.157779514	1.093656352	1.06068192	1.077133543	1.10210935	1.101771298	1.139389241	1.187360143	1.179854191	1.003119399	1.077009157	1.024752665	1.118590574	1.013379918	0.987170627	1.034384194	1.230637759	1.266377459	1.266234986	1.233219343	1.197687859	1.20035325	1.245076163	1.167783062	1.162334031	0.915723957	1.097516112	1.20615936	1.053942775	1.114388258	1.141022408	1.022868925	1.137045537	1.046428567	1.084193354	1.056046192	1.118626612	1.190558978	1.10323452	1.135487304	1.170931574	1.125973584	1.162627596	1.410989978	1.302577022	1.256138644
DET0594	0.906436427	0.919133405	1.031413411	1.03990536	0.993905108	0.990401128	0.903113024	0.996512593	0.997296836	0.936074704	0.920432386	0.963012353	0.966236128	1.005604909	0.808789721	0.771785357	0.783370113	1.025241481	1.033374461	1.025505898	1.05591374	1.052120696	1.048477294	1.030129696	0.956494955	0.887743243	0.830913783	0.906620699	0.908736891	0.907913688	0.924006762	0.911654455	0.905318211	0.980663799	0.901193256	1.077949041	0.958228983	0.913382682	0.789704383	0.927903807	0.912200684	1.018180632	1.017524099	0.992327094	0.882471496	0.776328814	0.895720104
DET0595	0.963510747	0.929535733	0.966256045	0.996343704	0.970950673	1.012812222	1.039304634	1.174160032	1.219780418	1.252311911	1.053433976	1.079907168	1.080263328	1.273785921	1.023497349	1.066711408	1.037926047	1.268952697	1.314623187	1.362417761	1.24406782	1.287323728	1.292930332	1.283695204	1.348540944	1.226261054	0.9967328	1.240459641	1.188816866	1.019961134	1.300626768	1.272696205	1.084401763	1.183510955	1.057467752	1.126895012	1.246637594	1.16089882	0.928965744	1.268114708	1.144743997	1.016041562	1.125850972	1.075799399	1.063541142	0.934200442	1.022216085
DET0596	1.021763278	0.989686179	0.93166439	0.988580865	0.9855519	0.987185987	1.040176676	1.18957704	1.141182115	1.165141466	1.087071345	1.040413987	1.057855948	1.172772545	0.997604896	0.993600575	1.030491136	1.142927149	1.15296837	1.190467467	1.103456017	1.169445351	1.132300457	1.135067348	1.137598521	1.071856947	1.008862058	1.086148775	1.121289308	1.115010036	1.176377083	1.150191931	1.133884992	1.102483689	1.147610324	1.075198774	1.096476822	1.149717921	0.989143104	1.099904648	1.148445269	1.0418456	1.119729202	1.092940363	1.031550779	1.16558818	0.985438169
DET0597	0.87395799	0.866967788	1.063013946	1.049171624	0.962162016	0.995249651	0.992417334	1.065810206	0.966159731	1.026339105	0.987333476	1.008470849	0.993543301	1.028785013	1.001127517	0.973146067	0.800528823	0.945193001	0.930173085	0.943613289	0.962850157	0.910607324	0.903708346	0.883186645	0.941356631	0.906769394	1.010029377	0.998749524	0.95754277	0.932824164	0.964856791	0.857067152	0.872730775	0.949114663	0.996473555	1.005898278	0.851802717	0.992567158	0.927905749	0.983114672	0.908612732	0.99703008	1.025256317	0.962843478	0.995701666	0.936943291	0.954410343
DET0598	1.12426487	1.131389642	1.004670803	1.082802093	1.06353744	1.049222941	1.058923864	1.218674902	1.09388417	1.093732995	0.99903451	1.009058992	0.988560484	1.081407013	0.993051817	0.990558217	1.08321524	1.017572554	1.020545778	1.032420887	1.122041913	1.160945551	1.066621068	1.111870353	0.949997976	0.951139649	1.007757106	0.920427842	0.962402693	1.022179371	1.007870545	1.002150658	1.044125705	1.10968214	1.008805744	1.007247752	0.997967574	0.994670426	1.003715302	1.006227492	0.983263649	0.949048029	1.078505446	1.01215003	0.958942683	0.976763833	1.000226634
DET0599	0.920731025	0.874896157	0.971641661	0.981651464	0.933618049	0.921924035	1.03408565	1.145967537	1.128644606	1.068364926	1.000276006	0.998936316	1.007071136	1.111898846	1.002198631	1.07714563	1.006769841	1.119951773	1.160384705	1.139246286	1.129312409	1.234481169	1.225356197	1.242517675	1.105650302	1.056390379	0.989309266	1.148680086	1.079128252	1.01202871	1.102992238	1.05967189	1.034966658	1.07179305	1.031044228	1.140786269	1.102160446	1.132443427	0.803464434	1.100127408	1.103693422	0.950649726	1.065717532	1.03609298	0.935485141	0.91557268	0.988714755
DET0600	0.946859483	0.92084772	1.113340352	1.089797417	1.017423553	0.963880801	0.92388066	1.178311808	1.10120936	1.063033794	1.052517259	1.086261451	1.064258212	1.060432412	0.907182684	1.012907381	0.947940824	1.141148811	1.16620767	1.141131393	1.167943731	1.22421322	1.204572551	1.212331396	1.101695744	1.049133636	0.982679808	1.122826305	1.102645075	1.081483523	1.108026816	1.058814401	1.071609385	1.08173772	1.076200798	1.119919028	1.075883338	1.098054855	0.949901683	1.061915453	1.101952825	1.064030275	1.087705543	1.069235023	1.042253136	0.99517539	1.064362122
DET0601	1.066879986	1.064995564	0.988848286	0.94856629	0.980110665	0.978809971	1.02268914	1.20014166	1.042032718	0.995548517	1.038637263	1.017559921	1.007382581	1.019934372	1.000589165	0.998342717	1.115123388	1.063064489	1.048188857	1.046127084	1.345906745	1.321318104	1.41347071	1.396024371	1.310120184	1.096980941	1.062877949	1.360949296	1.312280706	1.11187119	1.242253863	1.187840023	1.084089837	1.280624491	1.043713495	1.026832252	1.287969322	1.006843136	1.113522507	1.026725097	1.023558381	0.979512599	1.049062843	1.003106441	1.00448211	1.084281685	1.051943778
DET0602	1.00559753	0.990473446	1.093355462	1.163301911	1.090371803	1.092015003	1.046412862	1.326890739	1.176139508	1.175705582	1.053669572	1.017012286	1.052148575	1.154667115	1.022402571	1.129792866	1.191442217	1.17616986	1.122725775	1.167452267	1.305358128	1.425326843	1.330594997	1.424219551	1.178370097	1.248187857	1.076257405	1.220340212	1.327635976	1.177263724	1.333036364	1.277196322	1.230372182	1.303840669	1.235033022	1.058401359	1.255914124	1.145706509	1.005372329	1.165515942	1.195789856	0.998094459	1.223021714	1.28818631	1.090885358	1.024378736	1.160288955
DET0603	0.964044373	0.919174686	1.024777871	1.125168155	1.047913318	1.03466571	1.231136466	1.271839875	1.100707147	1.09121774	1.078436188	1.004416039	1.003741547	1.080899963	0.99470744	0.980408606	1.080077874	1.141424464	1.152279139	1.137542345	1.259876695	1.175518095	1.15317484	1.112630741	1.200601352	1.094589887	1.015910772	1.22130239	1.147662606	0.947407627	1.252793002	1.189664508	1.09603642	1.18767515	1.052470626	1.049927295	1.17930873	1.059329747	0.919014055	1.03092493	0.984724505	0.978853405	1.216585258	1.205914738	1.012997388	0.956753231	0.967620756
DET0604	0.858627545	0.812788148	0.902812944	0.873273007	0.909621678	0.926923056	1.112780758	1.078666322	1.14870151	1.100466514	0.877875362	0.897108384	0.900676619	1.067560408	0.949290609	0.942662475	0.98030164	1.094773947	1.127432858	1.097396593	1.086806698	1.012300974	1.055107455	1.017624931	1.062659704	0.97384458	0.916633961	1.038408371	0.951168422	0.811305744	1.026898327	0.992003049	0.854371335	1.01243498	0.803264711	1.054178753	1.095866891	0.961895906	0.829622571	1.055532111	0.844976659	0.982527217	0.919127853	0.8984757	0.952173878	0.856143603	0.850656409
DET0606	0.883794309	0.953579245	0.960675527	0.94533173	0.970383826	0.969785065	1.01610258	1.097748127	1.102208113	1.094387746	1.007354647	1.01346687	1.006507006	1.156693268	1.000039184	1.176294006	1.102051042	1.135128577	1.146279876	1.129679746	1.071071863	1.056201318	1.047627119	1.010704712	1.062511819	1.019691194	1.032329988	1.073493003	1.072953582	0.910418083	1.106297614	1.093402558	1.077541895	1.074424454	1.012649762	1.031088525	0.973018078	1.051759807	0.925149123	0.96982923	0.931033936	0.984150587	1.096453988	1.046782921	0.979746712	0.913913131	0.891300618
DET0607	0.902018561	0.894477601	0.945918703	0.924084223	0.93002369	0.945832488	1.023497103	1.107168715	1.101158418	1.104817971	0.98734821	1.016181881	1.006194799	1.109196724	1.086419448	1.174396418	1.177300348	1.124874845	1.152733506	1.221037588	1.105484037	1.196000423	1.179393563	1.149460555	1.064647186	1.035162413	1.291520533	1.137855898	1.016238691	0.888442829	1.011162754	1.078370397	0.933015344	1.020892957	0.928092456	1.02694127	1.054345067	1.071835382	0.94448941	1.055958565	0.999062394	0.967685381	0.993408509	0.935194753	1.020103773	0.920215574	0.886789448
DET0608	1.034683679	1.030871682	0.992390502	0.962523027	0.985121486	0.975023952	0.982074605	1.080268854	0.96390643	0.972348118	1.01035165	0.98593105	0.983227617	0.969878589	0.997357668	1.007803446	1.076959647	1.038600273	1.093260243	1.113505674	1.288921218	1.295462356	1.399308425	1.324388689	1.309109001	1.069548602	1.067469607	1.322871249	1.265393236	1.060585402	1.272645037	1.303782524	1.034405148	1.273176797	1.017967115	1.008039491	1.253472015	0.987654483	1.057541067	1.016353137	1.004998415	0.982498067	0.971471151	0.980278777	0.995531804	1.035513716	1.023531608
DET0609	1.161329364	1.211190076	1.086660379	1.070644465	1.102936371	1.105944322	1.093945499	1.091156434	1.119837938	1.041892396	1.082434748	1.045034938	1.127833026	1.097248313	1.255283348	1.208304711	1.203147194	1.166122934	1.187036247	1.13726637	1.037340988	1.107519542	1.122878684	1.118875271	1.057407776	1.058804542	1.042047849	1.122903836	1.103702834	1.075292755	1.045223044	1.083007678	1.13102574	1.050576393	1.141105322	1.076178913	0.983513652	1.079733184	1.125575485	0.992548834	1.089123117	1.171666335	1.078379574	1.076043387	1.063543536	1.078341931	1.086220612
DET0610	1.191761934	1.245842608	1.042299142	1.004735895	1.054478508	1.083470481	1.01325242	0.951460908	1.109950511	0.996004844	0.91334529	0.918938994	0.970119118	0.994245923	1.178920016	1.219345374	1.193789023	1.031497539	1.08645494	1.036994151	1.029212229	1.022803749	1.070133008	1.064512868	1.021126585	1.008499317	1.049007174	1.070103956	1.009689949	1.050555353	1.000666804	1.019565382	1.076365017	1.033053765	1.08864754	1.12722081	0.925287524	0.951426699	1.1585047	0.844881009	0.946590817	1.166116299	1.058742829	1.036848089	0.906553227	0.944337584	0.960993533
DET0611	0.971667506	1.013646428	0.959658832	0.929126103	0.981047481	1.016007116	0.884773398	0.823340405	0.941643763	0.840695052	0.888398774	0.932742944	0.953896399	0.948148172	1.130195143	1.17001939	1.118321434	0.974392859	0.996049632	0.956720908	0.803789041	0.820136286	0.829204978	0.810668006	0.918640441	0.977936297	1.006229706	0.945391792	0.955947368	1.052652817	0.938414608	0.941709143	1.047139447	0.914372005	1.138973962	1.044909486	0.873236175	0.966583293	0.979709579	0.882614961	0.909974631	1.075800276	1.003465352	0.981168007	0.901060815	0.868821751	0.893397928
DET0612	1.084092747	1.091252837	0.955490556	0.969219308	1.010166662	1.022018641	1.023606524	0.983424778	1.082956393	1.021157131	0.984468941	0.967849262	0.985715896	1.056713062	1.002970744	1.048887417	1.056448731	1.033345142	1.013505779	1.09046409	0.991531451	1.00322078	0.99694827	1.004163455	0.951464211	0.924720488	1.006950054	0.926444193	0.912784121	0.868192524	0.962926961	0.912209845	0.934459602	0.990277743	0.922249819	1.02498964	0.864451164	0.988953288	0.949716641	0.909556601	0.911901595	1.003982501	0.952058932	0.960505706	1.074784941	0.931083436	0.912377171
DET0613	1.05252094	1.051515641	0.986902955	1.060198954	1.07344892	1.11436824	1.032730403	1.018319742	0.959300002	0.98211569	1.015098573	1.02139433	1.017911516	0.956125852	1.002624677	0.978953688	1.015930083	0.934479785	1.010069762	0.979133822	1.248039406	1.199427655	1.283938664	1.235643603	1.081421274	0.984067659	1.080351281	1.110708412	1.041787011	1.057992774	1.107289682	1.058488769	0.991864491	1.140119443	1.00833426	0.970485565	1.068475806	0.995537955	1.055022625	0.995710202	1.00070407	0.994630824	0.966595382	0.973228457	1.007915909	1.02917161	1.021689897
DET0614	1.068075478	1.105640235	1.130129802	1.136349531	1.061685558	1.06750472	1.072182708	1.154213657	1.206198693	1.129357177	1.066536421	1.08251035	1.114885853	1.18458049	1.141654148	1.202658854	1.114985876	1.213856758	1.1709643	1.198028402	1.124888166	1.115895052	1.115316285	1.101134935	1.099231201	1.121994718	1.014010338	1.186340536	1.100499972	1.14816424	1.092138154	1.105887008	1.118858322	1.088785776	1.10552491	1.132599869	1.145977637	1.170910766	0.909354307	1.106193181	1.120561969	1.050427132	1.115942992	1.130789909	1.062058652	0.94260308	0.988332109
DET0615	0.966764588	0.975488346	1.017079771	1.039842626	0.980957069	0.984180961	1.006184593	1.132583718	1.087074558	1.049280612	1.0280037	1.056032466	1.031527392	1.118219669	1.0319405	1.087778974	1.047012423	1.124759145	1.122346669	1.134355573	1.089215885	1.113186707	1.099649576	1.084103521	1.120875084	1.11458526	1.238511074	1.150658315	1.136503167	1.042737393	1.081306586	1.108960387	1.087073301	1.079362816	1.06785852	1.105138261	1.073971435	1.092770401	0.889686643	1.1045134	1.076228551	0.897173135	1.109465758	1.085901068	1.061114975	0.958595566	1.031441469
DET0616	0.919005613	0.950687794	0.949255858	0.95921824	0.968629016	0.968406465	1.105322453	1.115160037	1.15230309	1.026097381	0.953880497	1.014161162	1.002516345	1.086692306	1.017467399	1.130408625	1.052490657	1.080089186	1.103612034	1.116385353	1.08284485	1.072693981	1.06048921	1.050095783	1.000920362	0.899745671	0.937102777	1.00731928	0.927804282	0.907479648	0.930754026	0.932732872	0.969469395	0.998108617	0.940040504	1.031573496	0.94476925	1.023951009	0.888043127	0.890884546	0.923322959	0.964790327	0.975714625	0.93982361	0.991895079	0.917351553	0.877157986
DET0617	1.25949978	1.268278015	1.139266274	1.16161496	1.11008383	1.108863746	1.103922714	1.030135013	1.004353441	1.034702933	1.171163842	1.122735856	1.189140151	1.078088015	1.296909748	1.329067477	1.302630437	1.221891149	1.165581042	1.182673811	1.01553478	1.131078428	1.121102318	1.152985114	1.119684556	1.132052037	1.278872019	1.201410219	1.15947679	1.273889652	1.131669307	1.158324116	1.239130525	1.100833866	1.202341975	1.170567136	1.097623543	1.199227063	1.148903518	1.107163018	1.212633817	1.173306095	1.309709387	1.275128555	1.300022613	1.274408056	1.25524074
DET0618	1.033171765	1.030505471	0.994675515	0.923885503	0.938683308	0.961000805	0.826111989	0.776063749	0.797042648	0.777694797	0.791979054	0.834462153	0.843959641	0.829672882	1.01674287	1.045708735	1.022483063	0.806051352	0.820601006	0.812859868	0.810283993	0.842775036	0.853549658	0.851934795	0.817884559	0.806447605	0.888410076	0.887935993	0.829249895	0.951888717	0.801645983	0.81107635	0.938159696	0.832433598	0.940518801	1.084452213	0.777500242	0.845375695	1.018085392	0.708756718	0.843403225	1.080106816	0.92750675	0.912781956	0.830315476	0.79694813	0.831981052
DET0619	1.144473813	1.161807138	0.971121787	0.929151011	0.98572838	1.022963888	0.94458512	0.840389763	0.98243065	0.897702936	0.982942276	0.98484751	0.962805943	0.967818547	1.065132074	1.159244175	1.069015764	1.026316191	1.033023634	1.032540139	0.860178708	0.79270109	0.802775218	0.785595849	0.860575643	0.915872141	0.93087084	0.903119611	0.882335563	0.974719357	0.858840666	0.91028353	1.029039649	0.831132346	1.052584302	0.991573211	0.851764613	0.961192638	0.984996302	0.8581959	0.92259439	1.069631669	0.970612455	0.965704779	0.976999201	0.865168498	0.817998655
DET0620	0.891113382	0.845080276	0.956994158	0.931085553	0.938336725	0.935964901	0.844596992	0.945043648	0.99851498	1.029223186	0.858117187	0.901412263	0.912997521	1.050517156	0.92197647	0.971635307	0.968869564	1.018746054	1.064188703	1.032303647	0.965071197	1.026497027	1.066215885	1.089901421	1.078620076	1.071348393	0.910914727	0.984924013	1.049292638	0.858346199	1.035916699	0.991041826	0.886418857	0.959048122	0.784717745	1.091434847	1.030613347	0.965584218	0.882386333	0.982119976	0.878401171	1.060268006	0.916360288	0.874139941	0.849649041	0.824038274	0.863864752
DET0621	1.222053621	1.225108999	1.209240725	1.119961659	1.139930912	1.147600513	1.07767183	0.948040784	1.105166707	1.0518484	1.107924373	1.117551547	1.156210356	1.053712631	1.11711897	1.053292864	1.041651804	1.02992472	1.038204597	1.00005806	0.943482938	0.9364709	0.890370055	0.916431192	0.868104577	0.940254739	1.099407719	0.866969204	0.938084034	1.063942855	0.949612018	0.923586347	0.974851479	0.914396807	1.008525814	1.047607511	0.955688183	1.083487341	1.124536034	0.971247022	1.082253189	1.206407803	0.903258047	0.971610358	1.212234281	1.157796388	1.155424791
DET0622	0.972478375	0.899367339	0.924045828	0.969678996	0.98460617	0.997454247	0.91372099	1.04081632	1.004234329	1.03615996	1.120147563	1.088727841	1.113679086	0.969921265	1.020918788	1.096781891	1.014046363	1.065810865	1.064560744	1.009341012	0.981155469	1.001090405	0.927006818	0.935721296	1.041791556	1.000542807	0.907899116	1.162293433	1.080053099	0.947330993	1.260276026	1.201812621	1.096270143	1.048423669	1.128660625	1.08566197	1.08184692	1.107555997	0.864223685	1.043552166	0.973298988	1.002877467	1.048984158	1.05812615	0.897190726	0.855667003	0.932933169
DET0623	1.151546521	1.072370061	1.114530013	1.035693353	1.076679339	1.079719412	1.080213084	1.270507691	1.272191764	1.319840466	1.076024524	1.083907633	1.12203732	1.286428665	1.058247878	1.168922259	1.218626495	1.232275632	1.213032333	1.192220058	1.155539513	1.268668786	1.198473229	1.22771162	1.204190591	1.178553906	0.994300635	1.279372335	1.245710105	1.069596598	1.309418997	1.3644328	1.201750005	1.206045357	1.206928948	1.114932041	1.282171076	1.241261081	1.047502887	1.319095647	1.224275932	1.0247595	1.120464406	1.088117383	1.111077465	1.020364191	1.092928425
DET0624	0.849750471	0.843064639	0.961490388	1.016483791	0.944531897	0.941043097	0.94487279	1.022633187	1.225225641	1.273196766	1.146054279	1.091485567	1.110256984	1.267029376	0.942078821	1.04414589	0.890526218	1.207754496	1.127700131	1.200281922	1.151555999	1.076000713	1.091136903	1.113553767	1.122643573	1.102177986	0.988446852	1.305561175	1.234105502	1.029110501	0.979811339	1.020334846	0.986527941	0.962460062	1.002820251	1.18312362	1.265605052	1.224180795	0.994233082	1.348289146	1.199563508	1.10948315	1.205877177	1.14565369	1.15404193	1.036845836	1.175143431
DET0626	0.878900621	0.852246951	1.084088478	1.07913742	1.032114724	1.025442687	0.798467234	0.885924322	0.792388542	0.861603823	0.999463388	1.019007291	0.994414005	0.99347231	0.758926962	0.872367627	0.829312777	0.903855856	0.953965608	0.963192513	0.852106049	0.900662734	0.90549306	0.922366604	0.963007378	1.011351998	0.935586126	0.949015012	1.06242264	0.947556943	0.971416674	0.995618488	0.966362382	0.884561353	0.944226977	1.16199171	1.037362194	0.996172882	0.884549934	1.020837895	1.005850638	0.923096729	1.084810426	1.034175092	0.990502125	0.914178679	1.049325088
DET0627	0.878586244	0.841547747	0.949237022	0.925394513	0.896265661	0.889465556	0.882059694	0.970930561	0.97567011	0.97325533	0.997746298	1.014371262	0.978282319	1.049156829	0.949388508	0.96713407	0.959309658	0.952382996	0.978770701	0.973329981	0.971943513	0.964160858	0.99276116	0.997332637	1.035752452	1.10210535	1.097650632	1.016997331	1.116827565	1.06502352	0.976070674	1.016821303	0.991660182	0.944394939	1.016529634	1.165203799	1.025196529	1.035566669	0.861710872	1.03414772	1.033246086	0.938797348	0.977932123	0.92993322	0.911630395	0.9056883	0.963190569
DET0628	1.075699012	1.067084465	1.089384128	1.081793045	1.088770754	1.072154721	1.103697469	1.373295018	1.241837537	1.265713272	1.066757177	1.033617434	1.03614039	1.206575892	1.016074706	1.009138625	1.011687846	1.179362186	1.278317825	1.295235231	1.343453488	1.298103045	1.280056814	1.361079677	1.171494668	1.051333722	0.971808576	1.164384713	1.062879054	0.993848911	1.15391694	1.19336079	1.04104216	1.245738189	1.028396596	1.062138912	1.158971632	1.098182592	1.01041779	1.104141329	1.089270147	0.988345921	1.122867447	1.181893234	1.067791993	1.005234333	1.049931846
DET0629	1.055630406	1.082666222	1.029989824	1.047034358	1.082998468	1.089854035	1.008031996	1.204262529	1.167889845	1.210264137	1.034790648	1.002457905	0.976758958	1.077586746	0.98887967	0.984216253	0.961870571	1.108852303	1.196426431	1.165303509	1.204203313	1.312189673	1.205683783	1.3131455	1.073827084	1.058625945	1.408902041	1.04952619	1.048737242	1.01981801	1.122994852	1.154736554	0.990034411	1.183721101	1.021306004	1.016177607	1.027566147	1.097017945	1.114800101	1.208270692	1.104111682	1.031278212	1.055587435	1.145395118	1.287280524	1.251574185	1.214155115
DET0630	0.917002423	0.881659789	0.986329679	0.976580314	0.986001615	1.033111721	1.02687894	1.073471052	1.284277161	1.216432041	0.947658614	1.025680942	1.017710137	1.115787762	1.101545636	1.120722599	1.107964032	1.234381142	1.215167445	1.228219087	1.19047422	1.034293882	1.025980253	0.99154664	1.103398404	1.045947505	0.940414772	0.988236076	1.029338082	0.885549627	1.093346541	1.056115763	0.93709458	1.036286761	0.919417729	1.036900416	1.133482473	1.057282715	0.866331912	1.116197454	1.0417499	0.97997803	0.948947584	0.970081389	0.919752443	0.878856889	0.851686467
DET0631	1.0743872	1.05193217	1.146043406	1.140758497	1.143009462	1.095376302	1.000521251	1.213866569	1.109225809	1.205623283	1.077343282	1.01195826	1.030498276	1.087550025	1.020842284	1.002477565	1.061320997	1.191470183	1.25810674	1.251574658	1.397040266	1.413054005	1.415325278	1.47664612	1.450540625	1.294389829	1.066364868	1.296755579	1.352787419	1.110588936	1.458925692	1.430150441	1.265985082	1.371478629	1.090058763	1.047841862	1.446550796	1.14831439	1.052098066	1.247798111	1.269195786	0.986747506	1.086615258	1.118582626	1.035973214	1.088522133	1.063773931
DET0632	1.134361856	1.14997551	1.118142162	1.061686074	1.100687	1.10180429	1.089860318	0.930626334	1.050616024	1.062489072	1.079825725	1.097824086	1.094942464	1.014221591	1.04595941	0.98437312	0.995653806	1.015541164	1.05862222	1.032322777	1.002798252	0.888238302	0.878563136	0.875932656	0.952736075	0.950751262	0.918456564	0.881138718	0.937112625	1.015690009	0.973109171	0.950205191	0.982414644	0.939365167	0.990609845	1.057776244	0.963568263	1.035917497	1.147174801	0.990046553	1.066149174	1.125316877	0.871222659	0.914811319	1.110279394	1.144296755	1.103605023
DET0633	1.120224674	1.126406332	1.07538433	1.036642462	1.072589958	1.092182478	1.08520144	0.874121235	1.016467694	1.032413183	1.029422875	1.009192581	1.018595249	0.979741103	1.098833201	1.04716561	1.01991259	0.962684954	0.984954099	0.957562772	0.914926035	0.815210162	0.775063261	0.785969096	0.866023248	0.950781881	1.150894781	0.882448318	0.924894603	1.063125721	0.818445498	0.864461749	0.963228847	0.831253732	0.997283535	1.060709846	0.883508335	0.957523403	1.093253585	0.933368017	1.000742798	1.04334522	0.85953973	0.885954629	1.104906173	1.118972852	1.086592268
DET0635	0.995264043	0.977796089	1.075545423	1.065104012	1.030048312	1.020893738	0.908239669	1.227046258	1.289969499	1.289811997	1.151155029	1.151029785	1.126790621	1.237913662	1.029368453	1.003623931	0.996990527	1.182505533	1.229748445	1.270145465	1.130449726	1.152966687	1.127419086	1.148955233	1.05769636	1.125214308	0.834935415	1.020635414	1.158275571	0.925831403	1.078019475	1.123003241	1.013500822	1.209307516	0.944645049	1.169328354	1.158979777	1.154765048	0.937804068	1.183514368	1.121760703	1.008402478	1.098995529	1.125002998	1.162443759	0.990521554	1.123326637
DET0636	0.67799957	0.658439239	0.892387713	0.955762634	0.883780469	0.845729732	0.744757154	1.166259552	1.22143881	1.256663397	1.102348521	1.073317868	1.055780591	1.213377753	0.794667508	0.795969683	0.814343705	1.25281237	1.235753355	1.280060935	1.108170096	1.078684343	1.034914311	1.006756113	1.043501972	1.176140023	0.808427917	0.994676642	1.166665294	0.778652117	1.09041259	1.17596487	0.961997595	1.302559439	0.850664018	1.153248528	1.120356667	1.086213365	0.699653308	1.138833819	1.022891748	0.850739344	0.954186811	0.995573295	0.926095454	0.746124071	0.892346861
DET0637	0.6850524	0.695340199	0.977340251	1.010221226	0.953572229	0.921558484	0.685757293	1.051776111	1.039852076	1.066364576	1.020090358	1.003481587	1.030460384	1.071718842	0.903127245	0.92189601	0.907827392	1.137448042	1.125103064	1.152810718	0.978070595	1.008225632	0.986253566	0.991774533	1.014418973	1.119504788	0.872345203	0.971368393	1.113918574	0.87616556	1.037610533	1.08449542	0.905458508	1.241476075	0.878198573	1.159057283	1.028293937	0.994850235	0.743732116	1.029607271	0.956693015	0.706383034	0.930697571	0.955816293	0.944445512	0.800857544	0.926478572
DET0638	0.768939592	0.703283043	1.051086211	1.157279953	1.057755476	0.988086393	0.731149576	1.235345763	1.192858678	1.219281306	1.252786466	1.261444036	1.182719457	1.240982606	0.945458635	0.954539678	0.960853309	1.247929771	1.210525432	1.265544624	1.152502039	1.116221566	1.07398254	1.087247337	1.030418931	1.165987254	0.79645187	1.002371798	1.161563237	0.880575909	1.140350359	1.167827933	0.974804389	1.334479107	0.922352511	1.188206728	1.199213642	1.168230085	0.710490931	1.216465979	1.137352281	0.774397333	1.051888265	1.028907738	1.040272619	0.825269922	1.058684068
DET0639	1.114764889	1.12948524	1.00132814	0.950338996	0.968732037	1.005395578	1.201621087	0.998593855	0.973065026	0.894259596	0.940364438	0.997032894	0.966239557	0.974972081	0.977952315	0.958270409	0.930335806	0.993358219	1.01875269	0.946284774	0.859804566	0.913970118	0.893370397	0.889055168	0.930194201	0.893328435	0.962537311	0.940035748	0.929270511	0.987925867	0.928926137	0.926422409	1.007966817	0.899355301	1.046385042	1.03058807	0.90877382	1.02864426	1.000635681	0.886709242	0.949622243	1.052413961	0.978355614	0.976087833	0.927080578	0.893159414	0.910114537
DET0640	0.846683746	0.828001073	0.955150123	0.922564931	0.907123264	0.891796635	0.876732992	0.927787762	0.854798317	0.904272518	0.903499176	0.925909121	0.93131973	0.889893454	0.799854577	0.887912758	0.835218442	0.849516958	0.927734024	0.919209827	0.863732154	0.89332867	0.889040429	0.877568097	0.921732026	0.881135334	0.808289283	0.93128172	0.926062826	0.904043919	0.933395529	0.911712837	0.94027768	0.937442061	0.908736003	1.085218738	0.933496129	0.928700768	0.968641969	0.917253836	0.92243274	0.986177193	0.929263664	0.930905455	0.877422547	0.800288355	0.857767814
DET0641	1.082113097	1.095708298	1.029424851	1.007315097	0.997746104	1.006072922	1.016756911	1.062849549	1.083320029	1.056446712	0.975839614	1.00769092	1.010955207	1.086794196	1.042465891	1.155284531	1.132278827	1.092421116	1.077620483	1.083490564	1.013605841	1.009136813	0.986037545	0.979691231	1.001899847	1.024221394	1.126862182	1.056556133	1.034738025	0.98027465	0.943083612	1.000668976	1.024812635	0.980732839	1.009485221	1.018083984	0.969032889	1.054925301	0.983471795	0.949752984	0.994393765	1.04103181	1.049185222	0.99482885	0.958043568	0.924166269	0.933500996
DET0642	1.249348494	1.207645327	1.123605845	1.098290663	1.035994107	1.101197755	1.113770376	1.301912447	1.228382768	1.312296995	1.017091661	1.033070901	1.014107321	1.276366949	1.141888548	1.231158604	1.256949842	1.155173215	1.164075427	1.196475532	1.221057678	1.248811503	1.228508879	1.261834189	1.143273486	1.13101227	0.975460062	1.215967454	1.135268306	1.130568559	1.091729502	1.137936726	1.081930936	1.111714342	1.043966088	1.056910269	1.173949764	1.156429035	1.098808181	1.09369443	1.193877272	1.095422158	1.199397364	1.165278414	1.214279003	1.067712458	1.093512042
DET0643	0.84315013	0.845182256	0.936063029	0.921888063	0.939212904	0.943013041	0.843405843	1.002861195	1.142570081	1.047215721	0.929810824	0.918176055	0.953859371	1.08761781	0.856523286	0.851350125	0.886379096	1.088624619	1.107537487	1.07937953	1.102027456	1.064317392	1.092346153	1.051958682	1.033400379	1.001951244	0.984516362	0.968855212	0.932663045	0.847444951	1.049775795	1.014176989	0.938716999	1.038213694	0.928313413	1.095010534	1.054877967	0.957356602	0.861436959	1.033536785	0.890759988	0.992620896	0.941424459	0.87740711	0.807784957	0.77394178	0.849707378
DET0644	0.834667438	0.817533244	0.975145084	0.951301362	0.946699451	0.965687133	0.999340212	1.085624286	1.286945388	1.11573016	0.983509078	1.002315564	1.012107201	1.185423688	0.974622211	0.963149398	0.913151921	1.200369627	1.245312386	1.250676836	1.232822098	1.250947644	1.306122833	1.277747914	1.133606831	1.07017283	1.001926702	1.06421377	1.074735693	0.945825438	1.127609314	1.100306904	0.986021178	1.102353036	0.932246518	1.081953797	1.138553071	1.10615494	0.861782255	1.073696854	1.002335977	0.997987898	1.041664025	1.007644136	0.911934803	0.873608531	0.946132199
DET0645	0.985534061	0.986705357	0.986298454	0.975679355	0.935044625	0.947005919	0.818406351	0.827069635	0.832093174	0.827299156	0.917643295	0.933023487	0.907019028	0.863221377	1.009960519	1.027047944	1.016255881	0.838164791	0.855001206	0.841081185	0.771799357	0.842605641	0.81151613	0.816608424	0.808753202	0.860509673	0.951424216	0.852269333	0.919746085	1.01512349	0.799583441	0.826568299	0.983719362	0.826928097	0.938418049	1.058671152	0.844151468	0.979530039	0.981048482	0.836352842	0.962110927	1.074074879	1.011506726	1.030512718	0.988285412	0.96746188	0.979092124
DET0646	1.10878693	1.108403714	1.042492925	1.040351944	1.058391026	1.090744311	1.078855861	0.913196905	0.980740626	0.935539268	1.030369553	1.054936175	1.102003215	1.008891115	0.984873729	0.946490213	0.923139247	0.928363946	0.93062099	0.906844277	0.889346342	0.869819072	0.862845662	0.847292204	0.854353736	0.895118432	0.874407009	0.881772753	0.945970883	1.004547875	0.853541419	0.857512875	0.950609832	0.865539636	0.9556009	1.059699833	0.901038297	0.962790705	1.038890074	0.877036714	0.977510597	1.100495885	0.953289955	0.966970201	1.019226709	1.020128458	1.037768679
DET0647	0.938788772	0.958624248	1.125225201	1.115467418	1.059007648	0.999875819	0.930100782	0.949831307	1.031309847	0.969944698	1.013062538	1.005726885	1.057685076	1.057121612	0.915180495	0.927835728	0.85044908	1.145977052	1.169858259	1.140905148	1.02068692	1.082724772	1.117989308	1.095442433	1.011204848	1.017297151	1.063581824	1.026101324	1.039380132	1.032977587	1.0742323	1.042211991	1.079743625	1.060328733	1.063951692	1.077741816	1.029830337	1.010436688	0.948737252	1.008266315	0.992948876	0.970844259	1.110531189	1.096085201	0.98834974	0.884109682	1.01606458
DET0648	0.957490598	0.937448481	1.051442919	1.05621426	1.022359771	1.005470383	0.986820893	0.967257902	1.106001131	1.037858116	0.960126069	1.026175548	1.033866219	1.063247963	0.954115154	0.950112432	0.91914528	1.145590277	1.181198499	1.143633144	1.051832898	1.062817586	1.072919866	1.06680589	1.069949553	1.04582019	0.888581748	1.083104781	1.042923508	0.968524146	1.075801504	1.059568311	1.061794038	1.049404618	1.014275602	1.077882469	1.035244725	1.014115233	0.898282001	0.986829608	0.984690039	0.998258508	1.089267934	1.045321815	0.936272987	0.884113439	0.970120315
DET0649	0.789128549	0.789961157	0.745424421	0.68833256	0.655139224	0.638070562	0.939400892	0.891753401	1.033606332	0.871723998	0.907815878	0.975762882	0.926592559	0.913129177	0.992240196	0.950894363	0.741281643	1.028276588	1.03044562	0.935348996	0.674338017	0.780897488	0.811248133	0.822271622	0.930005419	0.897813128	0.928482602	0.916764775	0.861963373	0.838665656	1.022917328	1.092820003	0.822727141	0.984846109	1.009235739	0.981400922	0.755027828	0.918452231	0.8411249	0.874625417	0.801267978	0.96631116	0.767563899	0.82102956	0.872005538	0.859806932	0.827564885
DET0650	0.93441144	0.885794692	0.767358467	0.809811199	0.813720336	0.802529729	0.811053647	1.30505984	1.276688225	1.315590534	0.967365175	0.980674299	0.984556065	1.271621094	0.756371433	0.751583032	0.754077361	1.364962681	1.325644177	1.331165736	1.275121057	1.216380345	1.198186624	1.252515541	1.324411032	1.248249394	0.889931103	1.208959048	1.259172214	0.925149258	1.35909661	1.294525499	0.959596613	1.313218994	0.98842166	1.138391129	1.410601281	1.085320917	0.965457729	1.391767022	1.028350987	0.984645668	1.079898421	1.065917216	0.645108855	0.685776077	0.643945567
DET0651	1.030818769	1.042209737	0.969634977	0.953467136	0.988254007	0.980247488	0.954633392	1.144603892	1.38007184	1.384814419	0.971329545	0.950634005	0.982015598	1.268048999	0.901632355	0.851049024	0.895752206	1.242920642	1.3148145	1.33878737	1.361515222	1.232682989	1.241136139	1.240958491	1.308762842	1.242426259	0.938352581	1.249921646	1.241091557	0.977455606	1.204726604	1.250332255	0.94903457	1.175760694	0.972568363	1.172312733	1.208421079	1.077176548	0.881053833	1.318637336	1.005316805	1.065633164	1.002536327	0.981294367	0.854346571	0.868576537	0.812634619
DET0652	1.037090832	1.025546056	0.902405797	0.94895378	0.985715575	0.986414605	0.955800137	1.206672908	1.392328805	1.394306017	0.966461237	0.977595674	0.99771528	1.288166314	0.921051804	0.929723273	0.944832435	1.236184141	1.334501725	1.346862329	1.383031461	1.215761343	1.199971658	1.19885732	1.329410435	1.217508724	0.887923878	1.259806448	1.187165366	0.927891375	1.254807562	1.272711816	0.981323053	1.204592739	0.988567231	1.172175063	1.243822017	1.06017874	0.892980064	1.336662904	1.006060912	0.934289048	1.013690834	0.961646895	0.889240948	0.854402721	0.846610118
DET0653	0.885018743	0.857911622	0.84356357	0.851046315	0.892946432	0.891675616	0.982822711	1.223533279	1.397867424	1.503449366	0.989168222	1.015721749	0.985163659	1.35900645	1.004570961	0.981132707	0.854374015	1.341303725	1.349668551	1.403314428	1.38080194	1.215842648	1.236273166	1.226608398	1.42426094	1.266184978	0.953941697	1.318254288	1.192604961	0.88850918	1.285097035	1.334795135	0.952063661	1.166585663	0.963855165	1.114198281	1.261444428	1.156488068	0.875145777	1.40631013	1.025554393	0.983713538	1.072189415	1.018877205	0.952911262	0.90103811	0.890980577
DET0654	0.973815659	0.972738938	0.9482249	0.8924102	0.838150363	0.851378003	1.035309066	1.233138863	1.32043814	1.469011065	1.039057259	1.039470073	1.003724663	1.186549477	1.012593668	1.002179378	0.911302322	1.23674287	1.316068902	1.34706042	1.371064042	1.376022854	1.386419033	1.444003789	1.460364749	1.303929104	1.010134948	1.326730425	1.249636821	0.983935553	1.323595348	1.372623655	0.919638175	1.20327164	0.99203589	1.073149727	1.193347609	1.066138967	0.999967639	1.302985261	0.979869959	0.965543926	1.090792931	0.996442837	1.027076006	1.011938609	1.017703825
DET0655	0.94021678	0.935686957	0.932992665	0.842825041	0.82594664	0.867705431	0.962317348	1.164986712	1.147529291	1.219666804	1.011495765	0.971099558	1.003102144	1.051687014	0.998293805	0.972965003	0.910903045	1.110954547	1.195008392	1.219718804	1.279797918	1.273392506	1.293168935	1.236944464	1.303581654	1.147511287	1.054234638	1.148545825	1.010001325	0.960706365	1.194292011	1.208762184	0.855216842	1.121731874	0.985397873	1.015828513	1.097524352	0.979039232	0.910026949	1.192964192	0.952394818	0.987117303	0.950514183	0.920204961	1.009882025	0.975977095	0.952634605
DET0657	1.1243159	1.140167785	1.086154904	1.06091925	1.093162711	1.095798584	1.118024643	0.943655901	1.028217626	1.032325605	1.070139006	1.093829933	1.102579948	1.023506893	1.075864457	1.002530689	1.01771876	0.955717225	0.909725103	0.927629159	0.925640291	0.813492465	0.805889787	0.813337943	0.85324458	0.935365632	0.928782442	0.890733531	0.885071114	0.985877819	0.90133281	0.977399758	0.972297278	0.943409661	0.983501207	1.015775925	0.937932819	0.989983354	1.068126356	0.985696849	1.030937558	1.016722229	0.904169692	0.919459157	1.087302153	1.135082673	1.081539111
DET0658	0.824071085	0.826224227	0.938023813	0.920961783	0.917834251	0.927032854	0.768707348	0.794858978	0.897395823	0.852137495	0.783909453	0.816348441	0.819579636	0.832295296	0.819852194	0.867205274	0.846363438	0.889050346	0.931843992	0.905713998	0.907321598	0.863380184	0.916467456	0.907311961	0.932492464	0.903420734	0.923679129	0.901781749	0.963558421	0.919485281	0.927514507	0.941431051	0.899992369	0.948763195	0.933347512	1.069669991	0.852122078	0.841822662	0.856719468	0.809762821	0.813002766	0.992336028	0.974491446	1.001070379	0.799229015	0.774341635	0.833311581
DET0659	0.963636264	0.897836625	0.936443372	1.053006431	0.966201644	0.960838827	1.005016476	1.178962008	1.099369009	1.134832335	1.020854425	1.018525561	0.997206053	1.111443254	1.003880967	0.991926883	0.928939239	1.103428378	1.147978036	1.15164946	1.05613421	1.102019184	1.029054789	1.023905419	1.080337465	1.072495058	1.014467841	1.025853538	1.105782787	0.910783226	1.045422252	1.078104067	0.998640272	1.033899966	0.94988003	1.055856546	1.048260398	1.110455199	0.907956266	0.972713021	1.046079975	1.001671003	1.037418768	0.963941317	1.000564684	0.928775346	0.885798118
DET0660	1.113216035	1.130091902	1.014757652	1.039136511	1.08952407	1.070883731	1.055489391	0.960687187	1.001446236	1.005671139	0.993958894	1.052229503	1.049093745	1.007939096	1.038257129	1.021896137	1.011441916	1.054793983	1.065686843	1.038827373	0.962206815	0.953501172	0.963537584	0.982969294	0.916585609	0.913856467	1.033267612	0.94357409	0.975883874	0.963551419	0.96335821	0.969835258	0.947911579	1.012741191	0.954315734	1.061056772	0.961838886	1.007600899	1.049606002	0.965611375	1.054249303	1.212511363	0.931126526	0.970438157	1.08572458	1.017474325	1.020580222
DET0661	1.054377422	1.045346109	1.004475334	0.936122523	0.956975716	0.969831383	0.888023381	0.889980542	0.777456792	0.794628744	0.852876761	0.858097805	0.885599595	0.818570079	1.033846111	1.019865423	1.032756544	0.852993953	0.852736285	0.843317106	0.759844506	0.905603616	0.911133755	0.946108846	0.820472658	0.831761029	0.954287512	0.930238131	0.868937535	0.928072397	0.875005408	0.865519028	0.955454972	0.853657515	0.928513777	0.88749786	0.826650634	0.917949331	1.04404181	0.805579334	0.909047802	1.023347413	0.948557057	0.954765474	0.936567276	0.985322918	0.937307696
DET0662	1.152912291	1.140662029	1.187982781	1.072038213	1.093185835	1.110854801	1.070355581	0.903187853	1.022626342	1.004901491	1.035425826	1.092284324	1.067511054	0.98177479	1.067466443	1.017932266	1.019675655	0.979276688	1.017432929	0.953141394	0.88772112	0.863311518	0.829763909	0.841158797	0.826879616	0.909913634	0.967370068	0.882509312	0.880679228	1.045200689	0.843507024	0.869146102	0.961323398	0.819230021	0.98223422	1.039697026	0.886956744	1.016424855	1.170756559	0.863434011	1.028207636	1.145817755	0.894818924	0.873547579	1.115395616	1.1266107	1.094808806
DET0663	1.057036932	1.089920025	0.979227876	0.980686193	0.94791833	0.974423696	0.902916886	0.928783529	0.87811779	0.882551119	1.008900443	0.945375388	0.991325723	0.911398371	1.196570723	1.179842655	1.195113458	0.906431649	0.922135018	0.899892766	0.834986422	0.860067001	0.854205278	0.82041479	0.871340383	0.945402976	1.131553087	0.94606815	0.990595535	1.139357462	0.899817205	0.956850874	1.100468528	0.881633197	1.115192299	1.061617437	0.856485432	0.994810019	1.088121513	0.801273863	0.946755143	1.191132346	0.984860306	1.017239967	0.998164726	1.055423189	1.00655331
DET0664	1.032989781	1.018568139	0.995187304	1.020025681	1.013210867	1.026571897	1.002584912	1.173396305	0.991832515	1.067459142	1.011798599	1.018318345	0.985414885	1.016759314	0.995882696	0.986824813	1.015990561	1.056915103	1.097077918	1.120648487	1.301829715	1.312068157	1.429510543	1.411729229	1.153882855	1.025339473	1.070857624	1.234552477	1.248044694	1.065858481	1.280413115	1.238407821	1.038435815	1.224214932	1.016907872	0.99603764	1.251420427	1.006715977	1.048461447	1.022734647	1.014008696	0.985292025	1.077633852	1.07437127	0.994158967	1.031404846	1.031512865
DET0665	0.857374458	0.783865748	0.861303192	0.896101076	0.866249286	0.871016195	1.024284455	1.022909491	1.038016983	0.99613995	0.883309583	0.888579967	0.910236826	0.996965321	1.011234576	1.002579416	0.986971518	1.1148156	1.086985315	1.063872379	1.016581454	1.159433132	1.148009641	1.147730293	1.115636928	1.01509184	0.972504872	1.065640085	0.97931746	0.988554227	1.077483718	1.039515285	1.037304472	1.076755519	1.023076802	1.082283945	1.079197517	1.071498181	0.842257547	1.035910233	0.988678449	0.967201538	1.061121109	1.002225243	1.008952419	0.967392372	0.879636433
[truncated: 822 more rows]
