# Supplementary material for: Inferring Gene Networks for Strains of Dehalococcoides Highlights Conserved Relationships between Genes Encoding Core Catabolic and Cell-Wall Structural Proteins
Source: PLoS One. 2016 Nov 9;11(11):e0166234. doi: 10.1371/journal.pone.0166234 (PMC5102406; doi:10.1371/journal.pone.0166234)
Supplement: S2 File — (TXT) [file pone.0166234.s006.txt]

Probe	3R_A1	3R_A2	3R_B1	3R_B2	3R_C1	3R_C2	O2_A1	O2_A2	O2_B1	O2_B2	O2_C1	O2_C2	TCA_A1	TCA_A2	TCA_B1	TCA_B2	TCA_C1	TCA_C2	TSA1	TSA2	TSB1	TSB2	TSC1	TSC2	TSD1	TSD2	TSE1	TSE2	TSF1	TSF2
CensTCEPresent	0	0	1	1	1	0	0	0	1	1	0	0	0	0	0	0	0	0	1	1	1	1	0	0	0	0	0	0	0	0
CensDCEPresent	1	0	1	1	1	1	1	1	1	1	1	1	1	1	1	1	0	1	1	1	1	1	1	1	1	1	0	0	0	0
CensVCPresent	1	0	1	1	1	1	1	1	0	0	1	1	1	1	1	1	1	1	1	0	0	1	1	0	1	1	1	1	1	1
CensEthenePresent	1	1	1	1	1	1	1	1	0	0	0	0	1	0	0	0	1	0	0	0	0	0	0	0	0	0	1	1	1	1
CensStress	0	0	0	0	0	0	0	0	1	1	0	0	0	0	1	1	0	0	0	0	0	0	0	0	0	0	0	0	0	0
CensTCAPresent	0	0	0	0	0	0	0	0	0	0	0	0	0	0	1	1	1	1	0	0	0	0	0	0	0	0	0	0	0	0
CensTCAStress	0	0	0	0	0	0	0	0	0	0	0	0	0	0	1	1	0	0	0	0	0	0	0	0	0	0	0	0	0	0
CensTCARecovery	0	0	0	0	0	0	0	0	0	0	0	0	0	0	0	0	1	1	0	0	0	0	0	0	0	0	0	0	0	0
CensOxygenTreated	0	0	0	0	0	0	0	0	1	1	1	1	0	0	0	0	0	0	0	0	0	0	0	0	0	0	0	0	0	0
CensOxygenStress	0	0	0	0	0	0	0	0	1	1	0	0	0	0	0	0	0	0	0	0	0	0	0	0	0	0	0	0	0	0
CensOxygenRecovery	0	0	0	0	0	0	0	0	0	0	1	1	0	0	0	0	0	0	0	0	0	0	0	0	0	0	0	0	0	0
CensBatch	0	0	0	0	0	0	1	1	1	1	1	1	1	1	1	1	1	1	1	1	1	1	1	1	1	1	1	1	1	1
OxygenConc	0	0	0	0	0	0	0	0	1.069361425	1.069361425	0	0	0	0	0	0	0	0	0	0	0	0	0	0	0	0	0	0	0	0
SamplingTimeDisc	5	5	5	5	5	5	4	5	2	2	7	7	4	4	4	4	5	5	1	1	2	2	3	3	4	4	5	5	7	7
DominantFinalClEthene	4	4	2	2	2	2	4	3	1	1	2	2	3	3	2	2	3	3	2	1	2	2	2	2	2	3	3	4	4	4
Time_Since_Fed	1.507484575	1.509453873	1.510849584	1.512374512	1.513957331	1.515324341	1.456025299	1.526608767	1.304772849	1.306704437	1.904114092	1.904389432	1.490814912	1.493093893	1.490049802	1.488511281	1.619840647	1.621966721	1.196481978	1.200006385	1.300848533	1.304772849	1.387043466	1.388304994	1.479844148	1.48224328	1.515324341	1.516682773	1.931234989	1.931234989
Final_TCE_Conc_nM	1.854667255	0	2.844835518	2.394296714	3.254641938	1.951090489	0	0	4.491713395	4.528749018	0	0	2.29140417	2.255585792	1.72936334	1.454215433	0	0	3.998793282	4.422556083	4.099092692	3.606796393	0	0	2.390114469	0	2.053340084	1.742518372	1.882921159	1.890268297
Final_DCE_Conc_nM	2.572839256	2.185246423	3.61739135	3.704526012	4.738286427	4.423205467	2.508923715	2.580136517	2.484111013	2.44568909	4.323584029	4.376049365	2.58275463	3.334927745	4.423733544	4.543363887	2.003879805	3.412500441	4.259927352	3.747493679	4.552023645	4.694627271	4.396981135	4.574935101	4.499885404	3.670473063	2.378994402	2.233824044	1.956837703	2.137032648
Final_VC_Conc_nM	2.645613544	2.267969736	3.28528069	3.500994632	3.995895937	4.168344723	3.556732451	3.954133461	0	0	3.195792785	3.610873137	3.795194455	3.824168502	3.845284586	3.69237674	3.991344025	4.217491924	2.586162953	1.349503719	2.191487279	2.993376106	4.016113144	3.689228036	3.748792713	4.094795714	2.993782243	3.520559593	3.491876369	3.503663273
Final_Ethene_Conc_nM	3.201629952	3.218707855	3.455337416	3.334927745	2.939877774	3.438912346	3.602052022	3.23819716	0	0	1.454215433	1.454215433	3.303387559	1.454215433	2.013355524	1.333521432	3.394063157	1.994079648	0	1.090507733	1.14720269	1.090507733	1.971250679	1.516682773	2.073735027	2.314679693	2.795994584	3.640391543	3.635917007	3.573399934
gi147668669_hypothetical_protei	0.917970384	0.908853678	0.834013711	0.99942543	0.897538446	1.0140226	0.900841387	0.915230615	0.68412194	0.795084943	0.823838817	0.817455665	0.861638934	0.775140264	1.01245966	1.109647718	1.078332155	0.861581381	0.937271383	0.979150121	0.9822979	0.920372431	0.876017573	0.878096458	0.867454844	0.875371203	1.031172271	0.913431243	0.977945525	0.989076269
gi147668670_D-tyrosyl-tRNA_deac	0.95536461	0.974135254	0.994202342	0.992193089	0.964209081	1.032391659	0.934280667	0.979219051	0.931097472	0.973248547	0.952886689	0.972816078	0.88590704	0.876524848	0.91416657	0.959622736	0.981525226	0.966624816	0.968501181	1.034547224	1.035617184	1.005246638	0.970204317	0.961798414	0.971793311	0.957601606	1.022435707	0.933843222	0.971878969	0.978833746
gi147668691_hypothetical_protei	0.98881492	0.999468867	0.993586196	1.031230047	0.975875697	0.999721361	0.994222984	0.974106853	0.954553672	1.007849166	0.944147539	0.970447157	0.9708552	0.911532071	0.972814751	1.001642742	0.989816737	0.98838487	0.908559744	0.998485151	1.008466017	0.978147937	0.966050023	1.01193681	0.983264859	1.013045941	1.044965598	0.983822295	1.015633813	1.014479337
gi147668707_cysteinyl-tRNA_synt	0.980698333	0.97701819	0.999405158	1.005708243	0.972035629	1.001745234	0.959992977	0.989746853	0.958489399	0.962888653	0.984181582	0.976554016	0.967827648	0.913666226	0.936749516	0.940278911	0.947180854	0.976493166	0.968891647	1.021756368	1.019268766	0.983679787	0.966647619	0.950878813	0.989346246	0.959388116	0.982308748	0.966616876	0.974583115	0.967161062
gi147668711_transcriptional_reg	1.011287237	1.018129757	1.096213007	0.9776294	1.01635467	0.98341931	0.912405365	1.035550816	1.016438714	0.996162455	1.06134802	1.051080311	0.812889346	0.945527673	0.88122138	0.933721477	0.956897874	1.017426045	1.03230194	1.053147722	1.055675651	1.018149883	1.0149548	0.960262372	1.025980224	0.953901931	0.97661962	0.907040258	0.94963387	0.962584965
gi147668814_pantetheine-phospha	1.0152462	0.992763858	1.009405711	0.983968305	1.002835014	0.982873879	0.972950496	1.022008747	1.061172567	1.012377331	1.015855082	1.033727456	0.87213968	0.942175273	0.880244869	0.936643367	0.950749474	1.009341629	1.118914907	1.080276175	1.034401278	1.012900638	1.010733876	0.973040626	0.99657089	0.981939811	1.004942416	0.956441636	1.004895136	1.001220017
gi147668852_hypothetical_protei	0.995132519	1.005524282	1.072363519	0.973459303	1.029737212	0.970729683	0.920479445	1.042217322	1.043125946	0.981906091	1.04178789	1.058671376	0.802341769	0.954878368	0.881568235	0.940580237	0.936576464	1.025366457	0.99890287	1.050096141	1.051912992	1.010133042	1.002649875	0.951707889	1.02311236	0.954684322	0.970845393	0.893877572	0.94599922	0.9554547
gi147668857_hypothetical_protei	1.028824163	1.076229907	0.938160027	0.955391087	0.970938212	0.931896857	0.939213862	1.08406941	0.923130372	0.944848104	1.06944217	0.953712671	0.946050511	1.010897151	0.964739893	0.944212001	0.978941176	1.092781749	1.021443938	1.098373767	1.089656364	1.092113703	1.05302283	1.045995283	1.04928116	1.022303577	1.111984861	0.976506359	1.038043072	1.044871149
gi147668886_hypothetical_protei	0.808778956	0.873425189	0.845504453	1.017354702	0.820170281	1.029548725	0.813323727	0.727173254	0.834683863	0.843316452	0.672745477	0.912753901	0.845813272	0.839933102	1.050887181	1.05783266	0.968657751	0.735615206	0.963001296	1.003194678	0.978640992	0.952036877	0.914568084	0.916276297	0.875615598	0.892079152	1.018996401	0.842027736	0.962521927	0.972623049
gi147668938_Integrase,_catalyti	1.022009961	1.000849343	1.035097725	0.974457214	1.010874146	0.980612306	0.932034203	1.045055823	1.033948906	0.984800735	1.056011004	1.059523115	0.783929669	0.936015105	0.877491102	0.915996943	0.925273953	1.002963068	1.011082857	1.047756917	1.046531226	1.000358986	1.002554247	0.970772583	1.040250247	0.960668534	0.988765838	0.900095148	0.943694656	0.949187295
gi147668942_hypothetical_protein	1.029522667	1.044560708	1.100262556	1.021368733	1.051385959	1.046591241	0.942643883	1.072046479	1.040970076	1.001658568	1.092137233	1.070158465	0.865424322	0.982318593	0.922271745	0.935848606	0.981564282	1.060744711	1.021232988	1.09385526	1.081514564	1.065646001	1.055648852	1.005324365	1.091095004	0.990331848	1.025188246	0.933708563	0.971191398	0.986487251
gi147668944_hypothetical_protei	1.033948978	1.018432381	1.060302974	0.983931285	1.036162225	0.991905575	0.92262786	1.054938496	1.042898883	0.998127003	1.04734305	1.053477513	0.868391863	0.95494493	0.914946929	0.951703428	0.942855332	1.023482476	0.971562007	1.059192002	1.076402853	1.034002027	1.034443693	0.983413556	1.037362607	0.977979608	0.994354852	0.889450016	0.947375973	0.951336502
gi147668961_helix-turn-helix_do	0.742803095	0.792971489	0.724483524	1.001533815	0.707769412	1.098388097	0.857239676	0.641515153	0.793695757	0.86311475	0.644323787	0.88614184	0.902886176	0.779604842	1.061963702	1.118074326	1.065844955	0.674248786	0.948303175	1.006577636	0.98362059	0.957616067	0.910352215	0.902611321	0.923571664	0.869224097	1.041810495	0.884039062	0.928006677	0.929856332
gi147668965_MraZ_protein_YP_001	0.95232113	0.954707617	0.937374234	1.063514457	0.956534245	1.084327651	0.951499687	0.939095486	0.913196706	0.946328259	0.938663197	0.942571652	0.918653115	0.869915873	1.000872712	1.079079089	1.032679319	0.94031038	0.944071149	0.97397467	0.975078341	0.932764778	0.917497844	0.97363703	0.9394064	0.946864097	1.032558058	0.934050195	0.980003163	0.973159845
gi147668971_hypothetical_protei	1.038783525	1.031188561	1.047634591	0.994322983	1.046606174	1.031111056	0.956795557	1.074795891	1.050322478	1.018957857	1.059490918	1.05175806	0.906048722	0.97628602	0.932684434	1.001649751	0.981287966	1.055546596	1.031378897	1.082210487	1.072682266	1.043358344	1.037262432	0.992984772	1.061565507	0.987946782	1.024239945	0.95134495	1.011036684	1.006178407
gi147668990_hypothetical_protei	0.979896601	0.96636423	0.95304533	0.996086149	0.979515474	1.0291993	0.927129395	0.979648803	0.979780228	0.924607354	0.958460083	1.005695109	0.92486623	0.895386016	0.980489711	1.077397523	1.109523393	1.038049064	0.984384144	1.088459442	1.066733255	1.014502948	0.99302424	0.959700684	0.971737741	0.958507195	1.051465638	0.975311962	0.987855849	0.986852815
gi147669012_hypothetical_protei	0.997750424	1.000023422	0.997595976	1.028576247	1.017124785	1.031838247	0.993654641	1.022757867	0.990279767	0.980528745	0.999378098	1.002820143	0.985400694	0.957310943	0.94781625	0.980723582	0.997302356	1.004179569	0.980454938	0.98275212	0.982913617	0.982405942	0.971869	0.973598652	0.982717998	0.983274387	0.991065858	0.991325598	1.003291313	0.990236374
gi147669043_hypothetical_protein	0.884759982	0.842691282	0.778826712	1.038655258	0.768897917	0.939231288	1.033418462	0.846817646	0.819090062	0.953701617	0.760214338	0.765314443	1.055268573	0.782415379	0.99174079	0.964034814	1.115262952	0.74651587	0.866125008	0.858056382	0.825550073	0.810046241	0.7853013	0.97174839	0.803012883	1.006229313	1.113369443	0.955705275	1.019098349	1.03047091
gi147669079_acetyltransferase_Y	0.953505495	0.967300549	0.982276004	0.978936537	0.957360403	0.964558172	1.05285755	0.960819411	0.962398013	1.027795595	0.94738675	0.963366825	1.072771378	0.894937021	0.953596356	0.968021005	0.996823546	0.948846373	0.939624369	0.998653683	0.995053756	0.967206728	0.936303856	0.955562534	0.948923034	0.976432399	0.989550108	0.990822586	1.001613622	0.997038802
gi147669092_30S_ribosomal_prote	1.043661266	0.989541058	0.934048647	1.042485919	0.936707346	0.909417873	1.370104549	0.974820031	1.145418033	1.240175129	0.944033669	1.017540834	1.349379315	1.173169998	1.277410758	1.187327162	1.251848574	1.076818978	1.162100618	0.966284479	0.961561897	1.093683586	1.155341063	1.247256578	1.11677892	1.227084388	1.1368425	1.257429618	1.153337018	1.122493431
gi147669101_50S_ribosomal_prote	1.040890849	0.982332658	0.96175742	1.023961149	0.980541601	0.986161083	1.342648146	0.986852719	1.167089729	1.237688904	0.948550509	1.036697571	1.307541953	1.071402656	1.128938167	1.087050431	1.152839045	1.044295185	1.044674006	1.019958722	0.995011691	1.016977947	1.058385896	1.12942528	1.042636292	1.164795992	1.090570828	1.311030822	1.161463287	1.144545867
gi147669104_50S_ribosomal_prote	1.065502853	0.976549251	0.944219696	1.07333699	0.923603536	0.984772919	1.389351968	1.014417004	1.216024631	1.298035636	0.99103888	1.102213773	1.378801618	1.18577676	1.234700934	1.173370467	1.209979431	1.104184155	1.062366119	1.001880053	1.006064164	1.049861244	1.146259798	1.223763926	1.112829147	1.213017619	1.166972377	1.354558742	1.211146183	1.194488554
gi147669105_30S_ribosomal_prote	1.068693316	1.012333493	1.038158796	0.991953153	1.019617708	0.993245037	1.242679304	1.052748583	1.25914785	1.178930899	1.075190839	1.165219285	1.189015614	1.231529293	1.209856358	1.144326875	1.086030792	1.099369234	1.14149822	1.041160779	1.035422984	1.05315107	1.154493833	1.180247081	1.13164991	1.154325799	1.038650942	1.224977283	1.087118659	1.09054601
gi147669113_30S_ribosomal_prote	1.085257543	1.030411331	1.028499752	1.00827029	1.038505401	0.993176779	1.263717363	1.066740633	1.259777981	1.194677103	1.040086367	1.158596258	1.283558308	1.231223879	1.220463076	1.145587906	1.092960105	1.110435406	1.167752548	0.99951524	0.986134192	1.036443384	1.163649587	1.187597778	1.127100294	1.153232794	1.060968596	1.270932031	1.141344121	1.12469564
gi147669115_50S_ribosomal_prote	1.086661549	1.009630695	0.953521164	1.048704117	0.97312443	0.943782476	1.369224698	1.032162436	1.224579041	1.270467336	1.029424359	1.135969497	1.404325438	1.273079571	1.25595252	1.19019724	1.129631642	1.104997293	1.0327955	0.94940231	0.970944385	1.045367884	1.20388036	1.265789835	1.148346663	1.227833385	1.129488964	1.355663008	1.18784366	1.173376616
gi147669117_Nucleoside-triphosp	1.01076614	0.938504229	0.90334583	1.049112325	0.935739553	1.002854747	1.303485451	0.961501984	1.090800664	1.163852886	0.955066718	1.019222864	1.303903445	1.061923723	1.139084081	1.154869293	1.203049398	1.019434426	1.02065143	0.998579462	0.98949611	1.011157389	1.057833379	1.123884107	1.020207641	1.130530183	1.110179265	1.312833837	1.170096795	1.144652616
gi147669125_50S_ribosomal_prote	1.024454302	0.966905587	0.971949127	1.06536848	0.955321079	0.99628114	1.27518794	0.968695251	1.084083436	1.179387905	0.948145134	0.992670195	1.28525263	0.998140413	1.075526307	1.107706792	1.213138946	0.955019978	0.97030842	0.994649769	0.981502325	0.967132082	0.989506629	1.057873985	0.982940628	1.116712718	1.089390152	1.289834002	1.17461064	1.149903755
gi147669143_MaoC_domain_protein	1.012974832	1.019261179	1.050819908	0.985630104	1.034837817	1.020486897	0.936888946	0.992025646	0.996263507	0.987354627	1.018643166	1.023015868	0.937135677	0.975178743	0.92445551	0.942746045	0.954025302	1.008292662	0.966904369	1.039983547	1.046429408	1.00797798	1.008100986	0.969351098	1.017371238	0.964888716	0.991518215	0.988101695	0.987840641	0.996243479
gi147669178_ATP_synthase_F0,_C_	1.161170813	1.050868651	1.014122331	1.030892944	0.979049651	0.884293624	1.41551772	1.033657872	1.206087071	1.287026617	1.177715647	1.007283208	1.40651869	1.377092818	1.171178777	1.097868121	0.94472134	0.959238201	1.139717841	0.922673609	0.91623442	1.050354397	1.196213458	1.247779172	1.171934801	1.266951634	1.055961898	1.423172067	1.35211188	1.309340247
gi147669184_ATP_synthase_F1,_ep	1.051844816	0.962879206	1.002409034	0.985023891	0.997928868	0.958167981	1.302178791	0.995669231	1.142335548	1.227896386	1.055387527	1.048959165	1.380116897	1.120439079	1.060038781	1.074211099	0.967161595	0.961394724	0.974986325	0.99703726	0.985040066	0.975256389	1.039371307	1.045417137	1.004607384	1.078735694	1.019735402	1.320909362	1.200984754	1.192584493
gi147669205_hypothetical_protei	0.984418077	0.974972009	1.006302902	0.963024195	0.966339924	0.953994213	0.903636386	1.015837682	0.970958374	0.951185922	1.003258685	0.996957937	0.865917581	0.909074199	0.913169243	0.938820673	0.919649081	0.975856637	0.980623013	1.005683849	1.011096516	0.997571144	0.967250814	0.932777439	0.989672814	0.938923776	0.980119712	0.896262367	0.93329784	0.948151106
gi147669287_hypothetical_protei	0.975580328	0.977993646	0.986946175	0.996985103	0.97724522	0.997288096	0.908483266	0.989843157	0.969145818	0.961366656	1.007657526	0.996265852	0.834873857	0.901596697	0.903237943	0.991362932	0.953894241	0.975838069	0.953224252	1.000521527	1.008172242	0.991170571	0.972283781	0.945217458	0.998020622	0.952793028	0.988266998	0.906901457	0.966755789	0.965493165
gi147669299_hypothetical_protei	1.034330161	1.034708435	1.063281181	0.984533367	1.044219027	1.011760017	0.925809435	1.028983653	1.031428436	1.004152538	1.057625886	1.062725198	0.824101264	0.961318897	0.906079844	0.94514026	0.942256331	1.045817878	1.007330757	1.064954587	1.073233009	1.045662138	1.036285548	0.98920148	1.059155754	0.986056128	1.024323321	0.928026295	0.973446941	0.973811115
gi147669300_sodium/hydrogen_exc	1.036813946	1.054097722	1.10395259	1.026135043	1.054531909	1.044315377	1.069470934	1.071257331	1.057197191	1.042919109	1.099061008	1.06332648	1.088859762	0.972924592	0.944672185	0.971239404	1.028940277	1.057149993	0.990605811	1.065859363	1.071703585	1.034921606	1.026988979	1.011724106	1.055602486	1.035713637	1.030229013	1.048944252	1.037518783	1.040714607
gi147669303_pyruvate_flavodoxin	1.01537787	1.011773044	0.990061923	1.077287393	0.979696924	0.957408256	1.210043589	0.909225088	1.040945473	1.177186392	0.94448389	0.966203042	1.328157032	1.078664348	1.113458055	1.083007428	1.055729155	0.978369264	0.98221093	0.944781163	0.925458431	0.96381242	0.964388854	1.023761134	0.947106479	1.086075965	1.050340615	1.234487087	1.161347419	1.156125185
gi147669305_NADH_dehydrogenase_	1.044719972	1.018829859	0.983906053	1.054547534	1.009155107	0.978780115	1.236932067	0.965105493	1.0666802	1.167395565	0.952987248	0.980562426	1.279645502	1.151203427	1.125085859	1.070120344	1.054467726	1.036667279	1.089091174	0.955146801	0.942407804	1.013475043	1.022385522	1.054469943	0.988069043	1.101593704	1.053321892	1.218121532	1.156591943	1.146765984
gi147669323_50S_ribosomal_prote	0.984507903	0.966491363	0.964933967	0.986682592	0.956813833	0.963831652	1.118995315	0.923041941	0.979353796	1.012013526	0.934605198	0.965507771	1.016750936	0.997589632	0.968875277	0.947066108	1.038078383	0.9687857	1.027652972	0.929957299	0.943081564	0.972154594	0.977379	1.022392665	0.965426774	1.044005238	1.007262377	1.085139979	1.042384142	1.039540058
gi147669337_hypothetical_protei	1.019775939	1.017185264	1.037916192	0.994618868	1.013412919	0.992472371	0.946625213	1.05382398	1.035605387	1.001482807	1.052647242	1.044433395	0.889845433	0.956439689	0.917532629	0.944014467	0.940894944	1.018815292	0.966221764	1.041471129	1.054469507	1.029099643	1.000702253	0.966339986	1.044892168	0.97633158	1.019281431	0.930400322	0.979003335	0.982703007
gi147669416_hypothetical_protei	0.875420917	0.891729026	0.899580531	0.966955628	0.874311554	1.037242396	0.932869781	0.83656244	0.881476348	0.899483292	0.786565503	0.864287203	0.976185733	0.826787392	0.916349423	0.944357535	1.015811441	0.787879663	0.882455822	0.899436337	0.878218742	0.84544967	0.83560912	0.861340343	0.795436135	0.874907909	0.96981376	0.954987532	0.985602222	0.977419927
gi147669477_hypothetical_protei	1.033388637	1.106078837	1.071649795	1.097432448	1.143314749	1.071544177	0.909988966	0.986023792	0.92729023	0.896575043	0.951031152	1.059429999	0.945808145	0.981595539	1.014404985	1.023925848	1.003477866	0.963546632	1.010335213	0.891544819	1.027055588	1.050817684	0.974510157	0.936446187	0.935693622	0.916999752	0.892422566	0.902085749	0.884925064	0.888842821
gi147669479_hypothetical_protei	0.808367488	0.795375311	0.761462709	1.059770535	0.764330827	1.106788714	0.900642249	0.634294544	0.82988641	0.86350288	0.647658199	0.854948447	0.909437398	0.793454645	1.021813482	1.151677312	1.145855149	0.698911597	0.924339245	1.012517345	0.952068696	0.892133543	0.853756917	0.923006735	0.85479251	0.900312958	1.078452361	0.941072416	1.015845048	1.02367819
gi147669481_heat_shock_protein_	0.684071989	0.754796264	0.689597041	0.984844057	0.690312594	1.118641379	0.643191651	0.70331437	0.711582833	0.674059109	0.615744092	0.82595414	0.644671939	0.744137675	1.021432824	1.067222367	0.995742491	0.657610992	1.006637761	1.039605931	1.04156316	0.999599955	0.958498983	0.892834491	0.914314051	0.799709213	0.996740525	0.728236047	0.863304156	0.859720986
gi147669490_PAS/PAC_sensor_sign	1.155327673	1.14768822	1.158463371	1.112428515	1.205080834	1.016604261	0.976794658	1.104810835	1.079341006	0.955302158	1.101443327	1.139595302	0.947748927	1.10972204	0.968324227	0.96134336	0.929311707	1.108036245	1.131030782	0.960873474	1.108028267	1.11343094	1.083509385	1.009404157	1.06980137	1.019277441	0.811944212	0.887435333	0.884239096	0.873114953
gi147669523_50S_ribosomal_prote	1.02269411	0.919211163	0.874048117	1.036990363	0.893051208	1.021761905	1.343648048	0.920282751	1.217701018	1.264307943	0.921666739	1.045144163	1.403783227	1.178592415	1.206091538	1.201058348	1.249681738	1.085964545	1.056877238	1.013460318	0.967708939	0.940999766	1.060991341	1.139057107	1.029598703	1.137367323	1.074857017	1.377356948	1.245612718	1.233919096
gi147669526_50S_ribosomal_prote	1.095128626	1.036144992	0.990786432	1.068664781	0.9923226	0.942935886	1.314979355	1.012656728	1.179013625	1.19021584	1.038595807	1.015305532	1.337302529	1.273318793	1.252233974	1.158065701	1.148007426	1.069007484	1.110515727	0.882863664	0.924214545	1.107896171	1.172720019	1.210778466	1.113876112	1.197878555	1.056881255	1.270011656	1.163317803	1.143302269
gi147669528_preprotein_transloc	1.117608053	1.055658351	1.011310365	1.093730496	1.018163116	0.996812952	1.269678708	0.969163203	1.184271518	1.186719706	1.051394576	1.037842583	1.272212405	1.250855693	1.245282571	1.174219018	1.164459231	1.06988863	1.107703222	0.944507253	0.949135796	1.063663103	1.11426373	1.156395163	1.079876068	1.170103335	1.036243167	1.278631727	1.172309585	1.174962937
gi147669541_hypothetical_protei	0.984148685	0.977676554	0.966067606	1.055220298	0.990439966	1.035824837	0.95871057	0.957199794	0.961558863	1.01045141	0.926926998	0.980288808	0.923552804	0.899570494	0.952377959	1.067829019	1.07297955	0.958885682	0.967520548	0.974983376	0.96726079	0.948995088	0.932166958	0.983556997	0.952525943	0.979199124	1.010954253	0.992790793	1.03486295	1.027198358
gi147669542_hypothetical_protei	0.944965033	0.898927964	0.85387334	1.054988754	0.868291968	0.947735325	1.140742722	0.795781156	0.985698492	1.074117711	0.815049199	0.864914009	1.061243895	1.065173067	1.119986386	1.117790969	1.094776717	0.991051465	1.133282556	0.999769095	1.005567629	1.055098016	1.044084557	1.132874198	0.994993373	1.194610198	1.129815445	1.26267384	1.197000727	1.194859095
gi147669543_ACT_domain-containi	0.996668339	0.985244079	1.061162623	0.999849388	0.991975277	0.978941761	1.047183095	0.99042667	0.977132553	1.005692439	0.990303798	0.987400804	1.017332878	0.914392401	0.936547819	0.963108852	1.058023677	0.989342966	0.942211457	1.002179448	0.999405068	0.975623745	0.955413031	0.984116375	0.974466582	1.015993425	1.015550482	1.055394995	1.046141929	1.049252441
gi147669569_30S_ribosomal_prote	1.001078088	0.964012919	0.984951914	1.021550955	0.950207683	0.966176462	1.279421417	0.944337781	1.001155486	1.194649066	0.927697061	0.951997243	1.197450147	0.901039359	0.959290651	0.986095293	1.145619278	0.956845204	0.947001012	1.009681145	1.001115437	0.952507867	0.931926672	1.049887938	0.957231012	1.138311183	1.066789099	1.292096615	1.191708472	1.145865511
gi147669576_hypothetical_protein	0.869254558	0.764549639	0.74979652	0.870112081	0.691771654	0.865474214	0.764572932	0.760362232	0.703621864	0.789466487	0.660221152	0.704852309	0.739361587	0.712072923	0.751204893	0.808404311	0.802486318	0.727780086	1.118865906	1.00775395	1.010617216	0.978393292	0.944030199	0.995458056	0.939588298	0.988390947	1.131277823	0.91050627	1.003638372	0.967778835
gi147669615_GCN5-related_N-acet	1.071197047	1.028825318	1.094904507	0.965848702	1.048613198	0.868598498	1.301055146	1.124983039	1.178304136	1.129228293	1.123551639	1.043597042	1.412835536	1.386702684	1.391460161	1.257270488	1.148998743	1.213168613	1.150198306	0.904518096	0.913709852	1.153051392	1.225175058	1.195114357	1.139815946	1.144992876	0.969221581	1.256963495	1.16538474	1.152236007
gi147669618_CoA-binding_domain_	1.026144357	0.988316826	0.954273445	0.951744605	0.981370455	0.903469457	1.357387345	1.008470875	1.002273325	1.104984196	1.003322828	0.928957118	1.429194585	1.207752242	1.21383136	1.078226987	1.129457294	1.074100973	1.047752431	0.898542429	0.918165486	1.015049925	1.055981442	1.051876495	1.001108541	1.096191833	1.011879177	1.219829156	1.145948709	1.131023755
gi147669629_hypothetical_protein	1.028021887	1.022819856	1.069593807	0.985568409	1.046902749	1.005095268	0.917849588	1.0528074	1.026902422	0.981207462	1.061942599	1.050238634	0.886940115	0.960545807	0.911142661	0.939240482	0.939109397	1.013346467	0.94566777	1.04956191	1.056882614	1.028407336	1.027081175	0.970297677	1.067783897	0.971325784	0.998136414	0.910137263	0.971382425	0.966196358
gi147669651_carbamoyl_phosphate	0.838234323	0.762967451	0.72289189	0.778324835	0.781978655	0.708354033	1.02119224	0.815231134	0.798594097	0.916757064	0.775872202	0.672699651	1.074152877	0.784935548	0.801407089	0.793494063	0.723150038	0.676175734	0.915072248	0.954359392	0.949456063	0.927533458	0.900991147	0.802155903	0.806096454	0.831060265	0.910536533	0.973549685	0.931346114	0.924930219
gi147669679_addiction_module_to	0.989083129	0.986304963	1.061487495	0.946933341	1.012954307	0.972440302	0.907554232	1.037157133	1.042926034	0.988803163	1.063249078	1.054256051	0.812348717	0.936190981	0.878247461	0.922034097	0.910827882	0.995245042	0.960752954	1.029114096	1.039444191	1.009646911	0.998667331	0.94344792	1.019690254	0.935164097	0.977506004	0.887086435	0.940326128	0.945211416
gi147669699_hypothetical_protein	0.910998352	0.887926803	0.851549911	1.022348858	0.87594631	1.04708258	0.992248388	0.86840385	0.908926586	0.982736658	0.84878786	0.858936409	1.015639626	0.866532327	1.022811152	1.022028267	1.039139949	0.866997662	0.90886557	0.986741091	0.970354434	0.915868052	0.900127927	0.960210509	0.896202975	0.986976477	1.0323063	1.030360401	1.029033604	1.040614064
gi147669705_hypothetical_protei	0.777256008	0.836449442	0.833077927	1.014678643	0.849566305	1.143906183	0.664533897	0.804206471	0.826674865	0.669125437	0.672179059	0.899119385	0.796814504	0.848789801	1.00862472	1.042630502	1.007248333	0.765893476	0.882889563	0.955664113	0.944376241	0.90464481	0.886395242	0.874014215	0.873295974	0.769405994	0.976070443	0.752323795	0.905479214	0.89264847
gi147669713_50S_ribosomal_prote	1.059486096	1.004539283	0.974383223	1.016549809	1.016048238	0.996486188	1.286739176	1.012029686	1.07172102	1.10847686	0.993606673	1.021634552	1.297206115	1.177427526	1.149996216	1.167530656	1.072321329	1.064266862	1.052797514	0.984720527	0.982188874	1.031277393	1.070991148	1.141557161	1.047565581	1.15670404	1.028537556	1.23093989	1.137853871	1.104304275
gi147669760_hypothetical_protei	0.971307228	0.988744739	1.048719322	1.07248664	1.058885638	1.051996595	0.96067828	0.961661032	0.886961168	0.938025772	0.926664206	0.949069598	1.009329394	0.946386115	0.919015865	0.90737621	0.995349678	0.905204808	0.901145152	0.921709253	0.952644716	0.948691646	0.91719045	0.929917697	0.900505439	0.932274114	0.936652186	0.971492794	0.948062387	0.939826517
gi147669769_NADPH-dependent_FMN	0.99443784	0.981530076	1.015887952	0.942039993	1.009488129	0.974039907	0.942632944	0.999334624	1.014145524	0.978973813	1.032741371	1.024112248	0.92225049	0.93441412	0.892681107	0.918314704	0.926607589	0.989246203	1.034874106	1.024772044	1.018767682	0.991210798	0.977063279	0.936804008	0.994396978	0.936343624	0.971928106	0.919673238	0.946970298	0.96031839
gi147669798_RNA_polymerase,_sig	0.854460196	0.870060274	0.847916487	0.964902299	0.856784177	1.235721129	0.889506801	0.771290854	0.866982925	0.876246802	0.793228022	0.973759888	0.990173506	0.886176978	1.004086426	0.933172359	1.103513966	0.813184018	1.045747394	1.09457882	1.019074802	0.982887327	0.947619287	0.950161053	0.999408442	0.902591492	1.021115466	0.933231336	0.962647065	0.954861301
gi147669827_hypothetical_protei	0.902536216	0.880521507	0.812156849	0.976463806	0.846884477	1.022316036	1.000958143	0.926098316	0.91041098	0.9840463	0.884024599	0.916974411	0.993147876	0.859284988	0.99632325	0.981901602	1.160912949	0.913100694	0.911246072	0.953595706	0.938026988	0.907009019	0.883034301	1.046630336	0.895622108	0.987990163	1.104598347	0.978378319	0.994327062	1.005409364
gi147669833_preprotein_transloc	0.999673128	1.010188841	0.951552228	1.027194828	1.004758853	1.071131321	1.017269028	1.028257782	0.939536757	0.980515543	0.985322151	0.972235502	1.058982647	0.963577801	0.998598659	0.987712367	1.065755245	1.044597109	0.9017578	0.955805284	0.946174022	0.970807522	0.941905626	0.96754734	0.926826849	0.976341401	1.034275901	1.02173109	1.024058216	1.016938403
gi147669855_putative_translaldo	1.08950117	1.057604976	1.096613061	1.073261368	1.10528869	1.005020302	1.189105499	1.008260483	1.119039615	1.135012884	1.103684702	1.068640466	1.197015632	1.181120112	1.149915236	1.091200778	1.116241421	1.060224123	1.065562348	0.926166751	0.953806992	1.051740807	1.092038021	1.102959619	1.100094015	1.085171399	1.015317478	1.149487798	1.095513584	1.034134185
gi147669858_putative_transcript	0.906431487	1.022256909	1.053747742	1.134858268	1.074608284	1.419328843	0.826204821	0.78584465	0.824881455	0.806331316	0.788159183	1.012576883	0.828123561	0.877332572	1.005446938	1.160999154	0.952804765	0.852367143	0.874602321	0.859348437	0.884238443	0.877181559	0.830494828	0.832426782	0.930833286	0.814794826	0.845123364	0.839475458	0.875101846	0.893681575
gi147669874_chaperonin_Cpn10_YP	0.940581835	0.987895843	0.921811248	1.156851772	0.933660817	1.24410762	1.010351037	0.774819796	0.869961743	0.993050246	0.778564989	0.972242495	0.995458415	0.942479842	1.066970139	1.177971151	1.206547516	0.860510673	0.926969842	0.929673333	0.912287462	0.921430017	0.908757132	1.057418527	1.001895547	1.070322166	1.116224024	1.158372098	1.163042078	1.153081259
gi147669889_hypothetical_protei	0.995115593	0.930637709	0.810677986	1.022855321	0.925576793	1.01623712	1.070694444	1.010814341	0.848639064	0.913823862	0.978492351	0.906687875	1.005933607	1.003151768	0.983429818	1.068262286	1.261943032	1.058453628	0.850908071	0.861511857	0.872034782	0.850550331	0.856941016	1.018728223	0.851576223	1.018437065	1.049037277	1.022143301	1.074414684	1.055044342
gi147669899_putative_sigma_54_m	0.734373347	0.745948821	0.700454418	0.995780648	0.710281503	1.147593897	0.777853402	0.62352531	0.733819692	0.799582367	0.623264541	0.793646045	0.845310109	0.745944347	1.024663535	1.061456343	1.006100542	0.64145703	1.027425024	1.050995739	1.009327402	0.968026024	0.930996753	0.889283834	0.911825294	0.858224615	1.047151523	0.865854699	0.935820387	0.949141884
gi147669903_hypothetical_protei	1.004494794	0.995495561	1.003698032	0.981615497	0.998448051	0.981661335	0.94598805	1.01072623	1.002319861	0.975750975	0.999251515	1.015993481	0.8904804	0.92835568	0.89818758	0.936234313	0.96236245	0.997255328	0.965219401	1.026738488	1.032027948	1.002985207	1.000288827	0.961101596	1.01037703	0.965096731	1.006052416	0.936357947	0.989193997	0.981322496
gi147669919_oligopeptide/dipept	0.986293036	0.989478086	1.018302346	0.943779692	1.001885165	0.965739743	0.976719347	1.002888054	0.984697589	0.968202928	1.048294223	0.996113337	1.006630478	0.917870414	0.861613932	0.91728451	0.910042014	0.996159424	0.987074519	1.025273059	1.014816464	0.981832359	0.97300415	0.926630123	1.001885965	0.931594465	0.96558084	1.012151819	0.99037648	0.976506451
gi147669934_ferric_uptake_regul	0.821807244	0.886214368	0.883784153	0.956207945	0.875540148	1.054231681	0.820049113	0.87297312	0.88482036	0.861126562	0.876151853	0.958399676	0.863182569	0.786286818	0.862078353	0.933117215	1.003235525	0.828147011	0.85688957	0.941285865	0.96856881	0.903137062	0.870667068	0.874753274	0.866257418	0.829406597	0.930541312	0.906739912	0.881284535	0.896232082
gi147669941_hypothetical_protei	0.855407575	0.864924486	0.796814952	1.036517709	0.954569344	1.206629525	0.78907778	0.993385462	0.763762268	0.830407269	0.918950617	0.796192207	0.81743408	0.842123236	1.022739478	1.074612331	0.981545838	0.744886382	0.89327571	0.9763916	0.986406937	0.928970285	0.883228384	0.952381996	0.853771919	0.842711592	1.006311011	0.833279977	0.927452768	0.925311776
gi147669945_hypothetical_protei	1.015901546	1.014918233	1.03872057	0.987055846	1.027981877	1.020929478	0.944520944	0.997035746	0.996264985	0.971387587	0.973951858	1.019847973	0.871407502	0.925524082	0.91661415	0.985669144	0.958083981	1.018117421	0.9961444	1.062357873	1.055580321	1.008924781	1.004222553	0.970025063	1.005028523	0.97952342	1.016517565	0.953011956	0.973569812	0.971784274
gi147669952_hypothetical_protei	1.011363689	1.0103802	1.03827859	0.986692089	1.016337159	0.983680807	0.942658008	1.04882855	1.047697821	1.016581399	1.064002394	1.058676057	0.857693628	0.941560527	0.900926536	0.948183154	0.933988322	1.037079075	1.016183763	1.034125367	1.055042469	1.039076355	1.024912422	0.971033267	1.045057421	0.958753285	1.016207008	0.904953612	0.972279609	0.975855843
gi147669960_putative_regulatory	0.829289404	0.827053785	0.769579612	0.993237789	0.762422321	0.996150579	0.97029736	0.633334866	0.748315593	0.88136797	0.657655932	0.751668489	1.013026493	0.770733377	0.978564383	0.967940069	0.95733892	0.636879393	0.767559262	0.877060725	0.846364812	0.823585018	0.783327569	0.887803098	0.799781573	0.877574134	1.019557603	0.955561121	0.975152427	0.962695847
gi147669965_NAD-dependent_epime	0.98099577	0.972904574	0.986583542	1.005058584	0.972877207	0.974662123	0.879083214	0.96515852	0.967257435	0.923900656	0.945034292	0.984157566	0.811340458	0.883574425	0.892070927	0.933409501	0.971192975	0.980407283	0.93523985	0.995340276	0.995060542	0.958302843	0.948678748	0.912890292	0.952783666	0.863786075	0.981958604	0.86649699	0.940532507	0.937382839
gi147669970_hypothetical_protei	1.006173109	1.003972901	1.002873744	0.986592591	1.012656682	0.99690761	0.947813249	1.009640047	0.9571031	0.95753774	1.001482055	1.01100985	0.928900819	0.975079958	0.954928519	0.969633521	1.01194016	1.023185493	0.995212808	1.017966118	1.075384383	1.019005577	0.993570117	0.982097066	1.004196151	0.97230437	1.011108098	0.93909607	0.973658776	0.981339918
gi147669984_sec-independent_tra	1.034370436	1.044009212	1.019691979	1.035093808	1.033908706	0.982338916	1.082330244	1.040293899	1.096796625	1.083161752	1.05184317	1.03248424	1.095585019	1.079535398	1.00702877	0.986443299	0.980352805	1.015319828	1.070528385	0.986339381	0.990066336	1.033544999	1.046893429	1.051623556	1.020452952	1.095294306	1.002371134	1.087025784	1.087462341	1.073434362
gi147669985_sec-independent_tra	1.037766843	1.011835069	1.054650077	1.06105477	1.013328408	1.029430046	1.083654613	1.039749494	1.029946094	1.077504149	1.037424681	1.010042979	1.132736632	0.953104991	0.954258415	0.975881001	0.99518661	1.010231777	0.963369622	1.020255049	1.016328323	0.991109835	0.985329581	1.012680466	1.012154245	1.065053889	1.015700156	1.108292542	1.06398332	1.071554878
gi147669999_hypothetical_protei	0.954713202	1.015475549	0.949522484	1.092795548	1.020998404	1.160522022	0.938708311	0.930921902	0.808266936	0.890180941	0.900014746	0.932869073	0.982122504	0.87955553	1.015187017	0.977407719	1.128457595	0.973760487	0.863452027	0.898959911	0.882517323	0.873009919	0.831321828	0.922417503	0.834735118	0.891635165	0.995277424	0.948233879	0.9580024	0.964345721
gi147670001_hypothetical_protei	0.988606461	1.004572487	0.980151778	1.061256249	1.015164963	1.094654911	0.919661723	0.982328428	0.914573651	0.919655217	0.951835051	0.961236201	0.946701729	0.911852943	0.961667291	0.928710971	1.028780933	0.980714915	0.935056456	0.94782306	0.943988528	0.938414204	0.915626952	0.919259375	0.914336677	0.909958214	0.985469475	0.922043137	0.954445876	0.964507396
gi147670007_hypothetical_protei	0.914896586	0.932113763	0.871009166	1.063093333	0.882386572	1.166253481	0.885070605	0.894634532	0.847663827	0.886826541	0.870505357	0.908184035	0.943338811	0.872154519	1.087566495	1.070764499	1.181275572	0.931541265	0.952320537	1.019854064	1.021721676	0.980459134	0.941434605	0.989840043	0.9555571	0.949957225	1.063677993	0.919441073	0.973095186	0.988733533
gi147670008_N-acetyl-gamma-glut	1.017811384	0.986643369	1.032983445	0.960187736	0.997650289	0.991548984	0.981812268	1.033582747	1.042307036	1.004630081	1.04129155	1.017815817	1.012347466	1.036540731	1.038203724	1.006656866	1.048213462	1.027731103	0.984631404	1.030496161	1.025710663	0.996285004	0.992037236	0.9831563	0.991151362	0.998614715	0.990967968	0.965225226	0.990101615	0.990698401
gi57233545_hypothetical_protein	0.904057417	0.943943997	0.9810804	0.888238087	0.916065143	0.943979709	0.890862885	1.028350124	0.913254052	0.794798881	0.899243268	0.897229289	0.815463434	0.881075772	0.829603987	0.880627179	0.903776977	0.966233111	0.878496286	0.915783645	0.930859243	0.892863396	0.888151471	0.852199528	0.879795262	0.864956716	0.944496652	0.884818951	0.916975803	0.908882779
gi57233578_ATP-dependent_Clp_pr	0.967535476	0.992438521	1.003930164	1.057266223	1.046638124	1.047583061	0.881509501	0.960438595	0.968542741	0.885295178	0.933838892	0.961205086	0.883396526	0.990047526	1.003697326	0.997596957	0.97117005	0.990642693	1.030133309	0.95056072	0.98575437	1.016556265	0.974927639	0.944631804	0.942558264	0.91271368	0.928714314	0.879698421	0.909495463	0.911736773
gi57233579_hypothetical_protein	1.075522105	1.08454459	1.216185959	1.075918372	1.126296013	1.021607127	0.991983806	1.09108206	1.16894289	0.992452468	1.130837446	1.196841376	1.014748819	1.200520066	1.219451233	1.172205505	0.997677838	1.22591576	1.12761347	1.034945706	1.040857964	1.212267012	1.206638176	1.173062894	1.230382459	1.059618661	0.96768589	0.956778857	0.956388657	0.974602003
gi57233590_hypothetical_protein	1.018603297	1.096519881	1.002604891	1.154611975	1.088976392	1.069974363	0.936367535	1.011065511	0.784749938	0.848644877	0.973679109	0.968473591	0.93029876	0.933258293	0.881156098	0.842678227	1.036097423	1.059507006	0.854588992	0.846936651	0.860612109	0.896989472	0.84511731	0.804871713	0.814138235	0.852535351	0.914422805	0.914524952	0.880199939	0.899554351
gi57233591_transcriptional_regu	1.02477594	1.076879077	1.013103341	1.12490239	1.073971914	1.060896124	0.934333635	1.022363868	0.847959469	0.886854924	0.989323418	0.987159767	0.926534537	0.933717539	0.887264483	0.861824423	1.01929063	1.054634519	0.92306465	0.899400186	0.894274774	0.917379221	0.883318118	0.82158008	0.852212259	0.862233035	0.926887234	0.920271825	0.908587222	0.923411572
gi57233600_HIT_domain_protein_Y	1.013026499	1.010635296	0.997039761	1.000345875	1.0298444	1.016822852	0.932672743	1.044926963	0.972498848	0.951187444	1.067575989	0.995955104	0.930317963	1.005040975	0.946800469	0.939325389	0.998938472	1.019706447	0.978997994	0.972015928	0.981753916	0.984054518	1.001516324	0.960770737	0.995321738	0.965335716	0.960185396	0.914274389	0.941883411	0.953088689
gi57233608_hypothetical_protein	1.116297652	1.111401704	1.159579419	1.082204316	1.201034426	1.102144386	0.945076371	1.096308892	1.092755774	1.017371212	1.10874929	1.083565983	0.96285256	1.253127118	1.194287809	1.098139398	1.014677552	1.085323135	1.135420305	1.010362083	1.021903694	1.151346368	1.147797338	1.11585874	1.139187396	1.103844874	0.928456399	0.92944609	0.923771638	0.903380895
gi57233618_6-pyruvoyl_tetrahydr	0.959166747	0.992398349	0.968337346	1.051826687	1.018699976	1.06368213	0.933529598	0.941419213	0.857502714	0.915107186	0.922211259	0.917031919	0.944635263	0.963184208	0.959214741	0.994328501	0.896521042	0.896849973	0.914317587	0.924936991	0.957130897	0.948588996	0.920367255	0.908974091	0.908766404	0.919501234	0.933079189	0.89452005	0.888944785	0.900284115
gi57233621_twin-arginine_transl	1.063753142	1.042839399	1.041693912	0.999542823	1.055190628	0.998090264	0.950397973	1.057042828	1.088256991	1.002367815	1.118436688	1.059441941	0.923740936	1.127131917	1.006584279	1.010817843	0.919792165	1.01645263	1.013089051	1.00507106	1.024284952	1.05244716	1.06456011	1.027095536	1.068655165	1.043342999	0.984098478	0.923803169	0.971529522	0.973082624
gi57233622_twin-arginine_transl	1.104485314	1.086661261	1.114687007	1.01350333	1.082518794	0.989018023	0.978209064	1.0972271	1.117475498	1.001958013	1.116180999	1.074803146	0.94254853	1.121282746	1.037653944	1.017393144	0.917192113	1.043276373	1.067068583	0.999928587	1.005708666	1.060779853	1.088946553	1.054847146	1.085904648	1.064678351	0.969248594	0.924019808	0.950011612	0.95072432
gi57233626_hypothetical_protein	1.050923001	1.082527691	1.040489335	1.0478398	1.137376901	1.022009387	1.019664849	1.076750385	1.012301596	0.9774329	1.077696738	1.0374109	0.991395679	1.148924977	1.002779829	1.004686817	0.983682236	1.076035953	1.02755068	0.939269651	0.939004757	1.003918529	1.045751081	1.030976095	1.017770615	1.015248567	0.915207777	0.971666889	0.927931107	0.918680783
gi57233641_hypothetical_protein	1.065172931	1.042240961	1.040449157	1.029664002	1.069795244	1.051553922	1.013068359	1.11774487	0.945640255	0.981020358	1.135286482	0.976122599	1.022756907	1.062015012	1.011693771	0.976781833	1.01815552	1.069203462	0.931822625	0.9738291	0.941678529	0.9339581	0.952381335	0.948151568	0.947829311	0.977730571	0.991356086	1.01158129	1.011485884	1.020565633
gi57233654_hypothetical_protein	1.06175311	1.049611289	0.991774715	1.078329119	1.104019101	1.016817601	1.003226384	1.050141856	0.69469536	0.904053505	1.025977579	0.887468788	1.028135385	0.896519653	0.813893348	0.925458909	1.029080895	1.021495706	0.886421975	0.959214073	0.96562149	0.832454604	0.781128263	0.763448749	0.768894919	0.905400821	0.925081606	1.013615352	1.024208499	1.041116646
gi57233659_hypothetical_protein	1.038516736	1.047957428	1.05260983	0.964757367	1.079755947	1.00433374	0.940901717	0.997842129	1.023549947	0.92930515	1.000491682	1.007400383	1.02918368	1.095168574	1.071024545	0.968712758	0.95190794	1.016292786	0.97806446	1.117030727	1.109937438	1.03357339	1.026612778	0.996282408	1.037416619	0.986616122	0.940321988	0.941546548	0.941507489	0.940989
gi57233662_hypothetical_protein	0.948003967	0.953541812	0.856913312	0.976563249	0.970777299	1.04277049	0.974245514	0.935447706	0.872466575	0.924382941	0.912689945	0.939410097	0.983437851	0.963687825	1.001954179	0.974963359	1.069711513	0.960071055	0.972692448	0.988826596	1.057902004	1.009000966	0.97292618	1.002276552	0.973200719	0.975246784	1.035593878	0.955360946	0.973027129	0.974658693
gi57233663_hypothetical_protein	0.952510195	1.00004627	0.987280388	0.912477398	0.991239122	1.030499255	0.963606737	1.068977555	1.034751097	0.996178249	0.985484119	1.013642624	0.959524235	0.985093023	0.936677248	0.980488185	0.942734711	1.106078349	0.989098998	1.098603943	1.086145116	1.062337427	1.02483201	1.00167867	1.04311047	0.983606101	1.035929752	0.951187136	0.964584059	1.004973086
gi57233685_hypothetical_protein	1.147676409	1.059581623	0.963568543	0.779891679	1.001921746	0.797341032	1.140968009	1.168134378	1.126526007	1.136134162	1.17417721	1.059806485	1.155482351	1.252203632	1.019172416	1.008332237	1.21546805	1.162122195	0.963209725	1.15489235	1.121742477	1.02980951	0.996623676	1.09041655	1.026325022	1.161017723	1.071272491	1.372443182	1.193170297	1.166032745
gi57233687_chromosomal_replicat	1.231509407	1.221961674	1.113233506	1.019584543	1.132232058	0.843682303	1.077897592	1.195317068	1.002374996	1.054995053	1.244788239	1.112090478	1.035129198	1.267507913	1.136315062	1.021634074	0.986661872	1.193708228	1.063235513	0.946884263	0.937966741	1.057287635	1.106875879	1.099616957	1.106939174	1.151441442	0.94245967	0.994765278	0.956934748	0.936143652
gi57233705_NifU-like_protein_YP	1.006152164	1.037029015	1.028456214	1.059018029	1.08860263	1.046010323	0.896286359	0.906666895	1.047699878	0.903016278	0.914921712	1.04338543	0.891547703	1.124289168	1.044905659	1.076260441	0.995720779	1.000789091	1.074750913	0.933964821	1.023143397	1.098171719	1.063068453	1.046877202	0.999906842	1.026733079	0.858294968	0.844973146	0.914255465	0.925254562
gi57233733_hypothetical_protein	1.076384684	1.034030567	0.975905041	0.950273208	1.038976113	0.920862524	1.066852832	1.078378041	1.088408782	1.039591121	1.067503651	1.090657518	1.10133987	1.170973779	1.132684778	1.087098647	1.102751356	1.096776266	1.010532467	0.9252741	0.901863547	1.017808567	1.055071942	1.085555401	1.07624571	1.081822763	0.969251644	1.050879539	1.029035636	1.020597771
gi57233774_hypothetical_protein	1.02514359	1.029646798	1.025988811	0.99927681	1.034093604	1.017981494	0.949868441	1.034629874	1.028083861	1.013165495	1.041377705	1.04731827	0.903853474	0.979378881	0.916665438	0.944304782	0.964495026	1.028315931	0.988951349	1.053366875	1.083181271	1.054131979	1.037587395	1.022547565	1.060120417	1.004462995	1.031702141	0.93864784	1.012951533	1.015951302
gi57233778_hydrogenase_nickel_i	0.934174508	0.983255116	0.991309949	1.085513478	1.03199751	1.175757363	0.946529812	0.953779432	0.925280097	0.935604045	0.91840227	0.956107892	0.938829929	0.973489283	0.977500686	1.044991981	1.088884981	0.968349043	1.075640001	1.050726945	1.089059967	1.014774075	0.976676413	0.938293374	0.894540061	0.912786778	0.953234792	0.936369793	0.95645296	0.956599936
gi57233817_peptide_ABC_transpor	0.905145296	0.921056111	0.969783483	0.876592847	0.965136325	0.875650791	1.199668561	0.859594414	0.879139119	1.051877638	0.94726716	0.889055601	1.245463873	0.895813976	0.852174365	1.048674553	0.836711175	0.919322686	0.825480968	0.893068565	0.878665833	0.902782533	0.881459668	0.827809936	0.863678962	0.880563377	0.98105463	1.221624377	1.14012713	1.100830815
gi57233835_hypothetical_protein	1.02599961	0.923879929	0.923929833	0.825519648	0.954997586	0.953086445	0.985553844	0.922622579	0.901164655	1.003950508	1.008645415	0.893725566	1.151659945	1.06266613	0.980786852	0.941801396	0.955574814	0.944746962	0.925377412	0.90506039	0.977338496	0.963776318	1.049467515	0.85566346	1.002473034	0.870245322	0.937458455	0.964682077	0.894875591	0.953483264
gi57233855_DNA_polymerase_III,_	1.042174525	1.006269121	1.010544686	0.950791307	1.044738735	0.930591745	1.006595725	1.027117408	1.014095675	1.001021526	1.059861222	1.044540614	1.022053624	1.097282705	0.968243711	0.985140902	1.000437719	1.028288618	0.970541601	0.961966155	0.990923666	0.99216048	1.006503115	1.002320377	1.00556981	1.026332318	0.972933143	1.043206993	0.999687655	0.996084205
gi57233862_dnaK_suppressor_prot	1.086565333	1.073896394	1.075616865	0.995674039	1.181246515	1.003170273	0.935232595	1.057695033	0.988000641	0.961268203	1.074965713	1.100548335	0.864325986	1.038083627	0.984000853	0.974779249	1.027080009	1.13639159	1.024255505	0.95895208	0.981369081	1.02339708	0.988420836	0.951406387	0.993629924	0.970441023	0.886695338	0.888603811	0.896359997	0.895719264
gi57233865_conserved_hypothetic	1.059955099	1.052085393	1.041802302	0.977885904	1.080069328	1.000501943	0.968489554	1.074590565	1.044386781	0.963519193	1.021645422	1.056825461	0.909180955	1.065454684	0.967069108	0.985839905	0.968123473	1.073508962	1.031669325	1.049796053	1.048789814	1.038374466	1.056313254	1.010015384	1.041516244	1.01271488	0.990948372	0.928545354	0.966196782	0.957376109
gi57233869_rhodanese-like_domai	1.083971205	1.120449227	1.143139358	0.995732667	1.087027812	1.028923771	0.911996296	1.056735719	1.059154504	0.906022321	1.104070663	1.167821441	1.078994541	1.388200304	1.36492724	1.223688326	1.025145647	1.297348016	1.256097866	0.968848736	1.292045714	1.263563378	1.232673558	1.179662962	1.177823867	1.067439014	0.83381991	0.825004364	0.813713386	0.853545008
gi57233885_GGDEF_domain/HD_doma	1.057803938	1.081056738	1.077847158	0.990709722	1.080613391	0.998676385	0.983615349	1.042710037	1.016814894	1.026093837	1.056656068	1.05148458	1.024816816	1.028442156	0.966678441	0.953421396	0.968757997	1.03727562	1.019252433	1.043588766	1.041204203	1.038448985	1.039076438	1.009291502	1.043838529	1.00912524	1.003609556	0.963632084	0.990353902	0.989229082
gi57233886_hypothetical_protein	0.990422391	1.061457999	1.14220822	0.941271683	1.114765449	0.996792933	0.953672573	1.09155396	0.996752914	0.972861051	1.124704278	1.003298763	1.016405323	1.06449198	1.030355335	1.027798704	0.976874488	1.062201686	1.002648218	1.018525795	1.059457181	1.032475386	1.033021812	0.983925166	0.960213813	0.975854615	0.960556807	0.971244361	1.00331691	0.966034836
gi57233908_DNA-binding_protein,	1.012852419	1.018099029	0.982878056	1.027841657	1.046245907	0.984773464	0.927577073	1.01681462	0.893159378	0.890890197	1.005976087	0.976158803	0.927057194	0.963554374	0.911200466	0.899138838	0.98565249	1.047960052	0.944940691	0.94278575	0.942171296	0.921675316	0.924338147	0.904997368	0.901216209	0.933412652	0.96770607	0.934147977	0.961346918	0.970849704
gi57233914_ribonuclease_PH_YP_1	0.992153869	1.004975125	1.051585905	0.986705681	1.00460508	0.980057586	0.935645919	1.006855742	1.00741827	0.992940297	1.055979851	1.002642611	0.908147671	0.944476893	0.930698247	0.937922591	0.945977593	0.992640322	0.956809638	1.002101076	1.017646784	1.010604818	0.992749357	0.97009837	0.998445949	0.963042762	0.959120077	0.939385528	0.944508296	0.952253031
gi57233939_hypothetical_protein	1.053133022	1.101524755	1.192406288	1.05181941	1.149777052	0.999604626	0.970137954	1.10211672	0.960849263	0.909161169	1.067600413	1.055988841	1.056059195	1.027514555	0.938331717	0.895026934	1.159919743	1.098811229	0.906254208	0.979614997	0.956092727	0.947528222	0.945619838	0.899511265	0.931541198	0.89510494	0.962956411	1.029449158	0.987223382	1.004353681
gi57233942_50S_ribosomal_protei	1.064691818	1.030936064	1.071887833	1.003928877	1.089698997	0.982670336	1.025518977	1.067603351	1.202766811	1.050463098	1.110079275	1.095276013	1.0589645	1.297324259	1.164393827	1.101464533	0.972819115	1.049050243	1.087580976	1.020145954	1.023676266	1.088477355	1.119128611	1.162022273	1.111572467	1.117539745	0.946609892	0.999982386	0.981946538	0.980047302
gi57233944_hypothetical_protein	1.124198964	1.129101396	1.264874241	1.118972414	1.151059568	1.116956621	1.031237485	1.133511886	1.177445115	1.013817424	1.137720088	1.143291325	1.084044298	1.301063671	1.201902142	1.13628641	1.10687627	1.220836486	0.968718123	1.024758817	1.021457663	1.021535626	0.983683612	1.131426369	1.012571789	1.079945339	0.924096702	1.031458207	0.976078103	0.965057545
gi57233955_50S_ribosomal_protei	1.132196416	1.103149047	1.036334728	1.017189081	1.039120748	0.97430676	1.278247366	1.086693137	1.262964031	1.164325269	1.092274356	1.086383748	1.291168576	1.367167305	1.339861045	1.273547864	1.084883799	1.098191359	1.243634556	0.906216712	0.980459897	1.229775299	1.301456684	1.313250978	1.222580569	1.247857947	0.973074402	1.191450808	1.095409394	1.06500595
gi57233967_hypothetical_protein	0.714645741	0.764460081	0.777708139	1.044947724	0.844286236	1.165601258	0.656370198	0.886136546	0.657595294	0.620380294	0.785366487	0.738305387	0.789318003	0.614458755	0.662813973	0.741453959	0.993775656	0.773567101	0.753171704	0.865713219	0.835854525	0.721232718	0.669597463	0.616887797	0.66035278	0.603058415	0.94116375	0.739774125	0.986413977	0.995704852
gi57233970_hypothetical_protein	1.063386571	1.101929513	1.010059163	0.918833915	0.997526783	0.955548525	1.157583506	1.113005642	1.059372443	1.006508925	1.043054451	0.979872737	1.033477233	1.152677413	1.115483789	1.083917908	1.107953303	1.161498845	1.082132614	1.018323126	1.051871465	1.150445037	1.103689382	1.176370054	1.068498151	1.116656998	1.050280959	1.148152947	1.132099457	1.01252478
gi57233980_hypothetical_protein	1.002052968	1.024270674	1.005905242	0.928046197	1.080756857	1.001116097	0.949388006	1.095691799	0.98255244	0.969475655	1.042738608	0.999973589	1.117760907	1.052541225	0.961562965	0.938138105	0.963202089	1.079872769	0.935037354	0.992049196	0.991219745	0.987276556	0.982721327	0.944253125	1.01421675	0.958982855	0.987913187	0.973450631	0.957786324	0.958158095
gi57233984_hypothetical_protein	1.009192863	1.046245011	1.099242563	1.126979062	1.14152769	1.058822385	0.866110172	1.021644166	0.83771017	0.848725736	0.968324854	0.985177888	0.883268496	0.950525444	0.828092526	0.791648725	0.968325739	0.949104993	0.939390307	0.906823384	0.961987842	0.948945137	0.897288413	0.851920914	0.873395743	0.858116989	0.846779181	0.86278247	0.906422941	0.916275424
gi57233985_hypothetical_protein	1.018051077	1.049185151	1.089112163	1.102343787	1.109735859	1.050368025	0.876527792	0.992997379	0.899488396	0.864998521	0.975303763	0.97683017	0.896724846	1.010014218	0.937917847	0.88158633	0.935402493	0.966619325	0.965029424	0.893060249	0.969513392	0.99020321	0.956437071	0.918342568	0.915038453	0.910690064	0.842586385	0.847971176	0.836966535	0.849420028
gi57233992_hypothetical_protein	1.053327509	1.079241544	1.146504926	1.036429373	1.060950532	1.037745709	0.939504901	1.034754815	1.172357223	1.043117263	1.084989169	1.233651974	0.876930296	1.066408782	1.094104038	1.028352034	0.950021381	1.090534875	1.004101132	1.074390361	1.105634286	1.07465627	1.067441995	0.998183262	1.10149357	0.984858317	1.014962045	0.938207123	0.981044402	0.984615373
gi57233994_hypothetical_protein	1.041463635	0.991498477	1.082620123	0.983036257	1.09598821	1.008770701	0.949880934	1.095894764	1.024958363	1.019517165	1.061732121	1.047354168	1.005135321	1.233308063	1.20374672	1.174725009	1.062198056	1.24666175	1.14022794	0.952216818	1.009887369	1.112848226	1.174081104	1.135470666	1.17037293	1.090640612	0.929264514	0.916960809	0.921072984	0.913683593
gi57234012_hypothetical_protein	1.098491227	1.069228014	1.051532735	0.902001685	1.061469885	1.000237934	1.02288015	1.010860062	0.994373724	1.078788247	1.044974384	0.972285212	1.032932517	1.208448324	1.062715982	0.962390211	0.985163186	1.092906305	1.039758459	0.916563998	1.001515505	1.047510414	1.054678561	0.975224035	0.963521588	0.95166505	0.957676585	0.970268183	0.862098511	0.866728564
gi57234070_6,7-dimethyl-8-ribit	1.034595121	1.047951416	1.033919847	1.029389468	1.061082495	0.977939404	1.019326843	1.006347669	1.023189787	1.019760489	1.024364432	1.026737273	1.006115879	1.101213551	1.046643342	1.04453235	0.993334891	1.040486045	0.996279649	0.963365924	0.988782364	1.028042903	1.022945777	1.01446817	1.000314286	1.033974128	0.978216429	0.98925849	0.998887507	0.999596499
gi57234086_nitrogen_regulatory_	1.05768086	1.053894188	1.093909379	0.983818321	1.11487925	1.051676647	0.926825298	1.055216011	1.111409654	0.971931223	1.030870514	1.047912776	0.920623844	1.074731461	0.938540769	0.92218464	0.967311707	1.057854316	1.021528171	0.996379131	1.0145636	1.02124209	1.01954175	0.961668608	0.991623052	0.957951735	0.933858565	0.930174133	0.938883716	0.957487788
gi57234124_hypothetical_protein	1.024598001	1.035883399	1.077215626	0.97533469	1.065094543	1.014110129	0.921917746	1.049076841	1.058027485	1.013390638	1.066657388	1.094810981	0.778383977	0.99663956	0.924502941	0.963043143	0.960164539	1.062861118	1.013838327	1.087539773	1.076126886	1.03183485	1.031714898	0.98140127	1.089293121	0.987894483	1.002404801	0.935937098	0.978996791	0.980443733
gi57234150_hypothetical_protein	1.058477594	1.045442462	1.068622072	0.977809929	1.062205438	0.981549283	1.046004762	1.046193509	1.104686411	1.039736383	1.068790058	1.087381632	1.115413442	1.21706692	1.190816843	1.120679447	0.985365776	1.108235996	1.088434031	1.051472558	1.069706902	1.084435334	1.139309154	1.103516617	1.114660812	1.083788117	0.984588276	0.985065239	0.98214636	0.99342263
gi57234153_hypothetical_protein	0.830407717	0.84676421	0.802133076	0.985003362	0.934981919	1.064383683	0.741582429	0.992761746	0.619914745	0.674610132	0.908665554	0.78123199	0.869466735	0.702320513	0.636550434	0.586590029	0.978693877	0.855915947	0.604332679	0.895517171	0.794682572	0.638986108	0.62980507	0.599613379	0.623898746	0.61261067	0.946481609	0.809205545	0.947818603	0.915092385
gi57234182_hypothetical_protein	1.046146204	1.060019161	1.137182027	0.997579353	1.077974253	1.032567347	0.940070228	1.092479187	1.069920757	1.018880148	1.102258376	1.065420233	0.933339837	1.01330318	0.938749377	0.975100724	0.978411974	1.071532327	1.018141407	1.089664648	1.096637562	1.046991507	1.055251455	0.995505407	1.086866912	0.987803291	1.024579243	0.94269659	0.988503136	0.99607028
gi57234184_hypothetical_protein	1.009315982	0.991925436	0.927586452	0.888635356	0.946173996	0.955988328	0.987712904	0.955824544	0.973450415	0.929310367	0.981443518	0.920365628	1.009491753	1.36055162	1.157511392	1.092057595	0.957254139	0.999963337	1.148011103	0.95436704	0.992401149	1.15774402	1.236038798	1.309520233	1.13401301	1.151980653	0.981016062	0.999790526	0.939410459	0.986372465
gi57234187_30S_ribosomal_protei	1.010888249	0.978249844	0.897295854	0.977342084	0.912656729	0.990856005	1.178023294	1.006661073	1.089868757	1.074872204	0.989088149	0.97363299	1.210255095	1.205757241	1.171747231	1.10990652	1.112346676	1.019215505	1.026154955	0.955272646	0.95110446	1.025549392	1.101026045	1.160160516	1.070026887	1.134904994	1.031511407	1.155627419	1.083764734	1.063021634
gi57234213_hypothetical_protein	1.30827809	1.262756462	1.033852352	1.000550087	1.105530694	0.917424382	1.044562996	1.131217987	1.019067561	1.016077091	1.176758317	0.997845878	0.990790395	1.287430501	1.127423129	1.037819231	1.142942763	1.03299599	1.047825316	1.007638505	1.01624129	1.002391019	1.142847986	1.101044461	1.126065808	1.185507669	0.952710992	0.994617139	0.992821957	0.983065453
gi57234218_hypothetical_protein	1.158259063	1.131870126	1.110338097	1.039129917	1.115462795	1.010028143	1.055665446	1.077364988	1.095266761	1.047980392	1.135048512	1.184944237	1.039510914	1.253191139	1.138200885	1.109982879	1.070347583	1.12765379	1.040117808	0.989564753	1.075983631	1.137393084	1.160558743	1.177001027	1.186653499	1.183664155	0.992783963	1.035972701	1.018461379	1.003385456
gi57234228_hypothetical_protein	1.200794353	1.161744135	1.061699289	1.045934304	1.140008539	0.971148533	1.073230308	1.156114886	1.058712368	1.035973777	1.134320778	1.062267159	1.024868266	1.195536222	1.064730714	1.043212739	0.987195595	1.099142656	1.043065946	0.938953373	0.940144357	0.997780272	1.038374394	1.045363638	1.045539434	1.068276506	0.896605637	0.964885538	0.940426807	0.946151574
gi57234239_Smr_domain_protein_Y	1.046257348	1.083867139	1.10166212	1.083895051	1.135357499	1.088641924	0.970341695	1.121846679	1.002426101	0.943335822	1.093452994	1.049168509	0.98296267	1.125176129	1.055835337	0.99602999	1.040377673	1.12997338	0.972532682	0.962202469	1.005633843	1.034564187	1.027747158	0.996409846	0.992752942	0.989329697	0.88037179	0.886892407	0.899032207	0.909359762
gi57234246_hypothetical_protein	1.12405917	1.091578308	0.998804754	0.883748755	1.091939021	0.956952716	1.071688757	1.073596248	0.965540949	0.933137623	1.052933881	0.902347421	1.026215389	1.136972223	1.05246453	0.944816554	0.94779871	1.010740651	1.025421808	0.864809362	0.978126514	1.043153624	1.063090707	0.97782749	0.960994309	0.996298815	0.982361793	1.020355961	1.003941136	0.992355433
gi57234255_hypothetical_protein	1.040446235	1.12609693	1.084115353	1.104525287	1.166157289	1.090926347	0.879883546	0.995443808	0.948589934	0.872330175	0.969028558	1.094160253	0.92262047	1.040843874	1.010088373	0.993062263	0.939162783	1.067933047	1.023062322	0.875496916	1.044552007	1.086346003	1.010139354	0.956372221	0.948464438	0.932209167	0.850414813	0.83520363	0.818564737	0.823261796
gi57234262_hypothetical_protein	0.973559265	0.956699453	0.956313976	0.915228317	1.006815814	0.925665672	0.946165921	1.078030231	1.050378956	0.925169035	1.01596248	0.985233993	1.091019165	1.147924011	1.068421212	0.991667884	0.945516023	1.211670185	1.098736932	1.010593838	1.044671652	1.036540896	1.032205085	0.988278936	1.109919324	1.001224372	1.003465179	0.96982145	0.960409641	0.958338365
gi57234275_high-affinity_branch	1.041879658	1.052654028	1.085455835	1.002228566	1.05887066	1.006736902	1.017370121	1.103291684	1.040956614	1.026017127	1.166463854	1.053270301	1.054567743	1.114258515	0.994145912	1.042284975	1.000755151	1.052247557	1.040998366	1.02265396	1.024721375	1.001585026	1.041409507	1.040544641	1.031243115	1.071913255	0.985869847	1.044744418	1.027052563	1.028886705
gi57234300_proton-translocating	1.065051041	1.054399514	1.022503531	0.930632183	1.078414619	0.936455999	1.073393955	1.092535221	1.120454542	1.028423126	1.157449159	1.047128939	1.037490794	1.232970746	1.087115767	1.024515453	0.909618534	1.071726129	1.11182478	0.947430536	0.965853488	1.058704309	1.097016048	1.089264203	1.090761993	1.088191909	0.904674234	1.041802608	1.017067666	1.017071787
gi57234312_hypothetical_protein	1.031396898	1.023075921	1.057540401	1.042948396	1.087160372	1.103463477	0.993583302	1.051530336	1.048029233	0.989085846	1.070378568	1.041579358	1.014538642	1.177276819	1.151135308	1.116657299	0.989057218	1.069722723	1.027325539	0.966277215	1.006199029	1.029544907	1.046057207	1.049519192	1.037498647	1.051902511	0.935756049	0.974852162	0.972184527	0.972575201
gi57234319_hypothetical_protein	1.104645344	1.089857426	1.16269466	1.118907797	1.090347636	1.084015438	1.060238925	1.109717638	1.221582386	1.093757272	1.112420209	1.156044452	0.950649352	0.996334437	1.079791816	1.0723048	1.07978656	1.210956409	1.005476366	1.130836374	1.112255081	1.081249521	1.061205171	1.029166582	1.10783523	1.040972702	1.028829183	1.007550074	1.039323931	1.037390531
gi57234349_membrane_protein,_Mm	1.021249226	1.038724849	0.999595546	1.091801621	1.072599777	1.10576952	0.9028375	1.005976866	0.879617462	0.870402552	0.978551195	0.978821302	0.895234685	0.963712746	0.994868497	0.982329518	1.060317618	1.067526021	0.948650875	0.876307844	0.931949913	0.965026139	0.914948798	0.938177485	0.919005067	0.926422478	0.973107466	0.885813083	0.894715355	0.897217426
gi57234353_hydrogenase,_EchF_su	1.129278416	1.131566835	1.034333448	0.941514528	1.088309171	1.022047903	1.197549956	1.286140177	1.234393898	1.100471437	1.232679461	1.054181714	1.430431972	1.389836164	1.309299841	1.13326377	1.050434279	1.264065101	1.13385646	0.939784423	0.950101144	1.072604363	1.182243982	1.1704688	1.08664053	1.090029566	0.977505878	1.232243271	1.174528551	1.116279504
gi57234380_aspartate_alpha-deca	0.931160685	1.018608547	1.230433603	0.989557839	1.228511395	1.108119976	0.8532623	0.914756739	1.015101708	0.787410194	0.934117835	1.030877781	0.837648533	1.040158217	0.984920211	0.903646179	0.895259386	0.968163332	1.208512153	0.898773129	0.951905204	1.066200741	1.103537867	0.983192176	1.051013915	0.827656822	0.814588022	0.830443652	0.843440078	0.844223893
gi57234390_hypothetical_protein	1.039599721	1.033416276	1.023567504	0.989305656	1.031944274	1.009273891	0.948419371	1.021620977	0.982119318	0.980451048	1.047598976	1.026998096	0.899733018	0.963690547	0.923293294	0.961039166	0.984793955	1.030935597	1.009618865	1.029950921	1.025019996	1.001252656	0.978454716	0.956199044	1.005539246	0.965732751	1.000137475	0.948194225	0.98340408	0.994927482
gi57234412_metallo-beta-lactama	1.104736693	1.059197729	1.056920242	1.003268782	1.166028753	1.109783706	1.181326979	1.118076771	1.057109454	1.038119491	1.169589866	1.021013754	1.210672681	1.250346121	1.120300113	1.049960044	1.09266694	1.11861621	1.011169506	0.91722189	0.934705865	1.003223449	1.074854122	1.082968849	1.038694007	1.077801763	1.005894592	1.161142929	1.066038116	1.078390344
gi57234420_acetolactate_synthas	1.057774016	1.044946986	0.970470955	0.962713367	0.991749907	0.900824708	1.129680015	1.037190503	1.082755035	1.086057019	1.03602234	1.051440261	1.139390999	1.160780332	1.215451622	1.17013846	1.207131167	1.192326725	1.0664769	1.001588961	1.004158708	1.073765269	1.08069356	1.115878024	1.052965182	1.113759498	1.000205845	1.103030196	1.045352868	1.05015316
gi57234441_transcription_elonga	1.02528794	1.037734413	1.04923989	0.960433265	1.102293051	1.004183174	0.92899134	1.032125487	1.039703037	0.976202907	1.044114481	1.059123869	0.853282232	1.12560252	1.072298905	1.072650504	0.938355932	1.061881023	1.15325165	1.047088718	1.093841016	1.130396421	1.148847255	1.123455568	1.128434436	1.08749714	0.960104161	0.896598606	0.936787622	0.945358522
gi57234446_hypothetical_protein	0.748464338	0.77409226	0.763261032	0.979968162	0.842192982	1.040968756	0.714971516	0.950742725	0.636350419	0.635551251	0.837472255	0.710668201	0.874083438	0.622195194	0.569345276	0.579376231	1.050896506	0.835940831	0.683778603	0.912545447	0.884205923	0.652186631	0.640526081	0.594748709	0.604802178	0.573639912	0.958280597	0.810877167	1.044068414	1.038236095
gi57234447_hypothetical_protein	1.027965571	1.046795635	0.903517616	0.918989678	0.972662793	0.83763781	0.987368065	1.155566398	0.943019506	0.911655035	1.098477494	0.94131578	0.925561422	1.049923573	0.995310297	0.939122458	0.972164217	1.11564159	0.894165982	0.909991649	0.955878416	0.980260212	0.988606151	0.976057105	0.961340587	1.004051401	1.006241998	0.943094194	0.95670262	0.978480654
gi57234463_hypothetical_protein	0.999145549	1.047575085	1.046896745	1.045917277	1.078367779	1.002524031	0.889851526	1.003893718	0.9405811	0.886798466	0.978187137	1.007342784	0.953162244	1.101553055	1.097732373	0.966508638	1.021930536	1.112810941	0.984730453	0.900092373	0.921641352	1.035059298	1.012476089	0.983700533	0.990756778	0.97270344	0.909978166	0.906060943	0.919689687	0.940811149
gi57234465_hypothetical_protein	1.187942129	1.194842529	1.054457684	0.980903017	1.084298157	0.990266909	1.027111447	1.251858948	1.074766078	1.074839523	1.139657008	1.199217608	1.032625906	1.28930594	1.198149349	1.119402702	1.004799707	1.261214069	1.093764016	0.959997446	0.993350729	1.143991809	1.148837415	1.151436587	1.158425228	1.101657854	0.902670084	0.924660785	0.936387585	0.922010908
gi57234477_hypothetical_protein	1.073358939	1.099595202	1.143102898	1.059741816	1.111673761	1.085628264	1.020298518	1.099306636	1.029709177	0.996165931	1.137869335	1.079026105	1.142804008	1.199700333	1.097509886	1.049369929	1.077422372	1.134600698	1.08303255	1.022556173	1.039178274	1.027971382	1.075077452	1.042788868	1.056009873	1.008966399	0.972987063	1.004990355	0.989482441	0.976264106
gi57234532_hypothetical_protein	1.10738303	1.084375693	0.930448549	0.956443376	0.972104015	0.852444711	1.099934691	1.058491469	1.00327959	1.117867733	1.188701029	1.031090888	1.131169725	1.310210992	1.113102136	1.017965234	1.227027928	1.203487123	0.924978315	0.961006952	0.897069147	0.864204349	0.920659715	0.999108793	1.013877194	1.071834986	1.113750055	1.127313702	1.094938871	1.098425487
gi57234574_hypothetical_protein	1.107343565	1.128587139	1.150808213	1.073721393	1.135853178	1.089002855	1.006207801	1.118743904	1.122904112	1.082243045	1.082599684	1.142241445	0.935890254	1.274604739	1.154780437	1.141209322	1.044096318	1.196276672	1.228009451	1.028504706	1.035776718	1.149204117	1.137887983	1.146771884	1.135157544	1.135141134	0.955865595	1.008950827	0.992038079	0.995388372
gi57234585_thioredoxin_YP_181403.1	0.942977935	0.958410354	0.970572411	1.058213689	1.033426384	1.101718373	0.918303484	0.880883867	0.903895368	0.897126035	0.85118543	0.940905121	0.934446266	0.943290074	0.990457918	1.007564778	1.062554319	0.933693678	0.997475507	0.970272336	1.003054852	0.978821747	0.910635718	0.930351292	0.869872271	0.925138413	0.949448242	0.907839585	0.938438479	0.947827182
gi57234590_hypothetical_protein	1.007485443	1.11185028	1.035192202	1.030760707	0.997698169	1.019762972	0.933397797	1.081225875	0.983607426	0.965989963	0.995719055	1.02532692	0.887064677	1.030937881	0.930023548	0.979864596	1.061816049	1.150026397	0.98985306	1.053256719	1.026492022	1.014927273	0.976066435	1.000014903	1.021343278	1.009264554	0.999478494	0.98813977	1.001364058	1.020999138
gi57234668_50S_ribosomal_protei	1.0540709	0.977511885	0.932848219	1.002724181	0.973537006	0.947099424	1.348890912	1.018076192	1.291759073	1.237503364	1.009599154	1.139874903	1.332260344	1.295708705	1.293142163	1.211492326	1.156716575	1.145149695	1.141036216	0.974450144	0.983893702	1.077569964	1.222126154	1.271767836	1.157870628	1.217288442	1.0987747	1.313477598	1.159123749	1.139073683
gi57234682_30S_ribosomal_protei	1.201221203	1.147288393	1.085608787	1.021924832	1.128205597	0.91983556	1.279087958	1.161645062	1.462225411	1.192195892	1.15292837	1.315648235	1.273167563	1.458206896	1.462220828	1.365350275	1.111223584	1.334634101	1.333054858	0.958626257	1.008987605	1.249586451	1.405927613	1.399887622	1.352313516	1.26465269	1.049510316	1.208919712	1.104597981	1.104190205
gi57234696_30S_ribosomal_protei	1.113425123	1.044791081	0.985406507	1.016428753	0.987824902	0.877036695	1.337614892	1.086338293	1.273009474	1.237865215	1.064056289	1.128294488	1.321480083	1.356661493	1.436146639	1.344975741	1.203388795	1.207313296	1.237334357	0.972360099	0.97410124	1.260290719	1.328678502	1.372833341	1.28528548	1.266442905	1.104217252	1.246425572	1.145094026	1.112414307
gi57234697_hypothetical_protein	1.087322602	1.091365139	1.120458614	1.056177915	1.122550405	0.956133103	1.264908289	1.043880869	1.12816932	1.126310292	1.173264381	1.083490907	1.355396869	1.353248443	1.302371331	1.177559154	1.100960692	1.157806986	1.102093418	1.015395713	1.013538089	1.144830526	1.223587573	1.237589958	1.186915441	1.152844398	1.03108425	1.270672377	1.158494477	1.086343529
gi57234728_fumarate_hydratase_Y	1.100181622	1.109288032	1.072521087	0.981617666	1.105023503	0.977733399	1.02942686	1.146705222	1.156421708	1.015862579	1.136772694	1.075379664	1.009358322	1.247065129	1.120726265	1.05904933	1.00906454	1.085070822	1.090719039	1.000509447	1.013742825	1.066277728	1.132257472	1.109587917	1.114139361	1.094355473	0.987533232	1.000286218	0.962289897	0.990177066
gi57234735_hypothetical_protein	1.158042957	1.141681725	1.073484006	1.008519483	1.104137816	0.885230813	1.067058457	1.163424773	1.074627975	1.057333998	1.197797178	1.09181512	1.074308471	1.282819358	1.113650995	1.028737687	0.966639211	1.159174013	1.013348599	0.929406797	0.945244103	1.038403866	1.091235794	1.082392063	1.082298064	1.11138156	0.958103343	1.034494179	0.973664274	0.965868462
gi57234738_hypothetical_protein	1.036436134	1.047187313	1.139063793	1.020664342	1.108778438	1.023520666	0.918235404	1.071412186	1.021477476	0.949196586	1.123801823	1.067236863	0.875679706	1.126396764	1.015780302	0.975851189	1.010837388	1.140398868	0.993698399	1.044486772	1.051202146	1.025197774	1.045736312	1.012929805	1.052451949	0.994735728	0.972063994	0.941958893	0.9543637	0.952113956
gi57234750_hypothetical_protein	0.930964189	0.929408983	0.961213615	1.002272943	1.022954958	1.001867765	0.900026903	0.89597335	0.849752357	0.833110998	0.915442618	0.900495172	0.96277054	0.964430185	0.903207672	0.937804445	0.999500307	0.929207111	0.939541397	0.95599418	0.91897598	0.896325625	0.868433257	0.863716928	0.833804726	0.875437375	0.948845709	0.946398787	0.965036643	0.973467434
gi57234754_30S_ribosomal_protei	1.048824614	0.984180303	0.953059333	1.026455512	0.976482316	0.972179693	1.245595311	1.00936066	1.252934064	1.14751212	1.076790515	1.054047354	1.229937362	1.314579528	1.241791896	1.156106038	1.115700784	1.077922958	1.104609794	0.913711526	0.952526967	1.089024054	1.203992368	1.231345251	1.17214192	1.155972503	1.043502758	1.180175586	1.080811623	1.05545891
gi57234755_50S_ribosomal_protei	1.053498352	1.015205669	1.020784898	0.984614291	1.01343687	0.991878974	1.111792417	1.027159642	1.160337142	1.11193065	1.038686537	1.050492255	1.085447456	1.150199812	1.082888408	1.077733079	1.032271063	1.046659375	1.054886787	1.012928001	1.037649228	1.062516485	1.150585026	1.13616366	1.091462389	1.097247257	1.020363873	1.079726593	1.026774371	1.022210199
gi57234769_50S_ribosomal_protei	1.25927417	1.191200847	1.214088642	1.00813032	1.167285771	0.912590427	1.180912762	1.207336852	1.465634308	1.169604727	1.241426221	1.375128713	1.087857037	1.535911108	1.479012282	1.351074498	1.137398304	1.369157481	1.257683152	0.960036396	1.053958565	1.239655919	1.450307356	1.461546976	1.405279134	1.306304094	0.941686447	1.082391627	0.966627258	0.957702338
gi57234773_30S_ribosomal_protei	1.162185105	1.088641448	1.132444136	1.069262814	1.120983265	1.007204923	1.277352503	1.079700722	1.43841576	1.221678211	1.142905525	1.300262196	1.328375043	1.382526345	1.363306042	1.284218229	1.194187314	1.239329203	1.196130475	1.005253507	1.00853585	1.118867036	1.292221162	1.300584253	1.266251427	1.214105105	1.073641824	1.300633108	1.187313892	1.157973299
gi57234775_50S_ribosomal_protei	1.085199835	1.024896112	1.061227712	1.021304033	1.035546663	0.99833129	1.206780996	1.030717448	1.329505772	1.171813195	1.075279136	1.19080947	1.187504853	1.276825792	1.270058874	1.201335682	1.081280849	1.162404076	1.167776571	1.041120459	1.039703413	1.104279407	1.231691766	1.249354421	1.185978174	1.172746828	1.022782694	1.192079566	1.08165688	1.082758036
gi57234777_valyl-tRNA_synthetas	1.032141865	1.035829888	1.035064887	1.002601604	1.028855676	1.001448376	0.964665994	1.05182519	1.062651073	1.020706819	1.057647973	1.055675809	0.916869168	1.016751177	0.949056034	0.974849376	0.959846022	1.04193695	0.999238922	1.057952838	1.074613453	1.065698422	1.055627482	1.013241935	1.049300695	1.018767221	1.017513096	0.939700252	1.004255677	0.999293363
gi57234786_methyltransferase,_U	1.125577493	1.074311278	1.083646916	1.059227148	1.069333291	1.012957499	1.197846924	1.084582504	1.142064076	1.099449684	1.132234611	1.097810234	1.158510178	1.246241627	1.164501625	1.12993983	1.078605096	1.081522144	1.143981646	0.983565774	0.99828563	1.109656499	1.213650349	1.20036125	1.184495446	1.14097901	1.02805419	1.161604664	1.063116864	1.056708851
gi57234817_hypothetical_protein	1.026163241	1.026858626	1.05231292	0.992476857	1.049382516	0.994302994	0.908315101	1.137522147	0.998842734	0.972827723	1.100426156	1.023730484	0.875079533	0.95148048	0.905910604	0.92001219	0.93806416	1.020555498	0.938761089	1.03995394	1.054628126	1.032188616	1.004755827	0.970430008	1.040993651	0.953112216	0.992817214	0.907555674	0.959914681	0.965011227
gi57234826_hypothetical_protein	1.109657856	1.114652395	1.05835106	0.960150789	1.034567655	0.950811446	0.995641453	1.087404739	1.007311379	0.93028102	1.052318234	1.058982522	1.030658028	1.247063119	1.063388158	1.05036989	0.95657358	1.156615951	1.111822284	0.895054021	0.977137415	1.1065657	1.110814455	1.144412686	1.140183294	1.161550973	0.965925756	0.949527106	0.994858227	0.981900383
gi57234850_reductive_dehalogena	0.845628459	0.831803261	0.816423852	0.981820541	0.953564149	1.095221064	0.698214847	0.92362532	0.696482748	0.713305621	0.911539923	0.708737517	0.877721409	0.730574574	0.954311941	0.945448047	0.826248214	0.726614931	0.858258107	0.936998866	0.895272295	0.795217745	0.765910922	0.743722704	0.744774934	0.682972175	0.915518083	0.76084133	0.870429857	0.868197931
gi57234890_30S_ribosomal_protei	0.958862678	0.963548218	0.858308197	0.912575091	0.888650167	0.953917327	0.998654531	0.976279487	0.996468747	0.923110373	0.957437015	1.001128742	1.075899886	1.134753416	1.126953754	1.042096379	1.046333577	1.082213546	0.982499192	0.92336455	0.887054195	0.968547861	1.029915049	1.063439203	0.986789582	1.013435545	1.026136613	0.984169669	1.044253612	1.047639442
gi57234912_50S_ribosomal_protei	1.104508608	1.066943071	1.05150589	1.012290784	1.058225115	1.003730381	1.133140807	1.080713323	1.182528729	1.100691276	1.118579006	1.07488325	1.119695192	1.352142365	1.260285581	1.224447327	1.007859025	1.095883099	1.2450908	0.980044669	1.000560127	1.189021116	1.255640069	1.266489181	1.21685028	1.20928249	0.994738334	1.058248787	1.021038588	1.010194743
gi57234915_hypothetical_protein	1.014201836	1.052145508	1.135446675	1.009868219	1.06732883	1.062747853	0.938873161	1.002162258	1.143940078	1.009848835	1.038784257	1.13385581	0.928949222	1.068455694	1.051251369	1.007417621	1.044809028	1.096028255	1.086581384	1.117230001	1.174398498	1.143893164	1.105905371	1.045146142	1.111257216	1.00306944	1.061488492	0.956556675	0.992341896	1.002526585
gi57234930_transporter,_LysE_fa	1.101092769	1.133125772	1.148314627	1.0686197	1.133150067	1.093436098	1.125674528	1.149109957	1.133307476	1.179148084	1.156644315	1.159248531	1.150890492	1.245893359	1.266037064	1.25520046	1.114795306	1.245698343	1.095837875	1.031503321	1.067727233	1.150100009	1.142341588	1.109746817	1.134362653	1.086095343	1.066429634	1.15304446	1.088413627	1.045592115
gi57235003_[Fe]_hydrogenase,_la	1.072244912	1.061004194	1.051967829	0.925877904	1.076788447	0.909868684	0.961720689	1.054728089	1.070471161	0.977014025	1.057733374	0.988897079	0.938422959	1.253606641	1.098346375	1.040522212	0.888793739	1.054429855	1.156408148	0.919465254	0.965517854	1.092989543	1.067646088	1.055042954	1.007382247	1.10400285	0.895510597	0.881478531	0.880379497	0.888191189
gi57235033_response_regulator_Y	1.061587757	1.028803729	1.041270214	1.020520028	1.039576904	1.001615428	0.975458018	1.069236359	1.092536085	1.015191466	1.138232127	1.051436044	0.93212861	1.221658184	1.088758023	1.030686793	0.971357781	1.090399754	1.023799616	1.008146004	1.020691274	1.085841048	1.110020653	1.075842187	1.111174791	1.089431365	1.022982908	0.941730525	0.97515909	0.974832614
gi57235047_alcohol_dehydrogenas	1.003448562	1.03670452	1.121093039	0.968832017	1.042654881	0.988208768	0.922788443	1.076698916	1.196573309	0.990432021	1.072559255	1.146980224	0.990438407	1.211920292	0.961456285	0.984827945	0.944824195	1.051499766	0.990755885	1.036302832	1.061667178	1.038244667	1.037317887	0.974953367	1.04264555	0.962686168	0.973531182	0.909321759	0.93446774	0.952935745
gi57235054_pantetheine-phosphat	1.109346403	1.088879916	1.167264124	1.001849748	1.120854358	0.940543395	1.072585549	1.150803008	1.100908821	1.032138417	1.183670394	1.153308184	1.092665611	1.199508095	1.188274717	1.158354607	1.061338889	1.206524212	1.059618469	1.006051586	1.041739153	1.112792667	1.120331114	1.110539526	1.103596399	1.08574373	1.006249661	1.063814959	0.999851093	0.98583694
gi57235056_hypothetical_protein	1.046103236	1.053566682	1.080483775	1.043845675	1.077308765	1.011900872	0.964859095	1.103139224	1.036678844	0.948371086	1.096771115	1.067642521	0.977958735	0.992010803	1.012156239	0.939360204	1.010039904	1.107170856	0.937442274	1.01082654	1.020601752	1.007291858	1.041492657	0.95518358	0.976796924	0.924217543	1.011595357	0.970308276	0.951973285	0.986511039
gi57235065_hypothetical_protein	1.003232584	0.999528774	1.00781688	0.961248154	1.000435707	0.975764525	0.903406041	1.030328452	1.016541007	0.978682655	1.062214649	1.020787472	0.829657106	0.931639199	0.87575455	0.918398383	0.911632372	1.018524282	0.999517997	1.021855472	1.043580966	1.029251518	1.014688185	0.963700633	1.026302982	0.956140482	0.994508072	0.883630834	0.953332197	0.955912775
gi57235068_hypothetical_protein	1.1476301	1.076967367	1.071857461	0.971230518	1.135344348	1.096258936	1.035810947	1.206864843	1.07062662	1.051744134	1.116955227	1.048213368	1.146870779	1.052266712	1.154183775	1.089030858	1.042459934	1.112316497	1.021319625	1.004134745	1.022220746	1.041822011	1.048421456	0.998127508	0.943022195	0.959496826	0.992388639	0.97100894	0.991721504	0.976780277
gi57235081_hypothetical_protein	1.025625902	1.00794471	1.094231958	0.999928027	1.01735585	0.989424842	0.913772064	1.010663926	1.070338191	1.017638489	1.045087875	1.078599289	0.832221801	0.952820959	0.885808512	0.942197742	0.924939402	1.042543702	1.00931862	1.07026917	1.067969073	1.032371508	1.022294335	0.974614236	1.042109262	0.97040566	1.000276859	0.902961678	0.954680955	0.959021929
gi57235085_hypothetical_protein	0.919572406	0.959240481	0.993363755	0.894863768	1.013107931	1.016370467	1.036227436	1.003880963	0.948325589	0.91504771	0.997854988	0.901486712	1.033730728	1.003806726	1.107039343	0.96086413	1.005878137	0.977797582	0.973586224	1.107619979	0.964804589	0.943874125	0.933520998	0.911372368	0.921740968	0.892455246	1.014201814	0.962984189	1.093909163	1.095702181
gi57235107_HNH_endonuclease_fam	0.945852739	0.970929419	1.040957965	0.922094091	0.898024019	0.960256239	0.996769303	1.033579756	1.054284917	0.963429479	0.979800657	0.969813095	0.995794291	0.967214756	1.001770243	0.96042009	0.967146481	1.073423807	1.069913573	1.041076339	1.023640658	1.071846866	1.029348979	1.04833299	1.057971912	1.024655919	1.008330892	0.92486017	1.018525901	1.015669061
GT_1003606-1003830	0.99267038	1.001938959	0.993509097	1.004083801	0.998538018	1.027520533	1.135650619	1.012318417	0.989445156	1.039127903	1.009391241	0.975810315	1.130889606	0.99353374	1.084707512	1.061072467	1.078244774	1.021557243	1.017328308	1.010663677	1.003574767	1.019768659	1.021802896	1.078602797	1.019703312	1.085682955	1.026572631	1.107389388	1.037721308	1.020806185
GT_109422-109664	1.042678943	1.045289908	1.080942395	1.004886828	1.045144793	1.024255751	0.942067156	1.061201202	1.04809096	0.987960517	1.068599349	1.053022238	0.842127404	0.985394046	0.926398304	0.967798327	0.949526449	1.066431358	1.033985487	1.076066226	1.094510289	1.063364178	1.06302777	1.005750647	1.079310752	0.995936138	1.009797226	0.898315462	0.961958443	0.971193656
GT_1127675-1128187	0.840025401	0.826971308	0.765070742	0.992980243	0.807627406	0.961306613	1.129812164	0.718604661	0.82100614	1.031644315	0.734765734	0.781980849	1.117844361	0.789437972	1.044773676	0.971826104	1.076261503	0.740106477	0.850477404	0.892261626	0.882305689	0.847554438	0.818217501	0.982032105	0.846802373	1.021772971	1.05193999	1.06825263	1.045209031	1.050524147
GT_113700-113978	1.011654854	1.01226384	1.076964036	0.960741375	1.023019988	0.991389278	0.916495095	1.069763203	1.054974379	0.98796842	1.056395604	1.068682047	0.80213036	0.928314414	0.878781044	0.927338188	0.931646418	1.040878902	1.040566551	1.072201358	1.054972193	1.024872668	1.021192536	0.963236393	1.014760165	0.945908459	0.986631142	0.888619786	0.951524704	0.95613521
GT_1225534-1227495	1.020098812	1.018873619	1.050034335	0.982915616	1.025318471	0.990594989	0.93132119	1.049208438	1.071578788	1.024223433	1.072793359	1.093896981	0.805068502	0.966809172	0.894622595	0.935473273	0.945435853	1.053776432	1.066291503	1.083279624	1.076610439	1.037496528	1.045597958	0.98178108	1.042369026	0.974787137	1.010274393	0.9078906	0.959222917	0.971505653
GT_209665-210291	1.000008029	0.990339254	1.038385474	0.961417103	1.011047566	0.975435002	0.909008675	1.007846179	1.030992574	0.976467826	1.016972201	1.043657355	0.829620899	0.957416839	0.895593895	0.929752743	0.919587617	1.005938935	0.994795055	1.045045851	1.041461892	1.013805946	0.995285155	0.962830285	1.041172113	0.965575409	0.984546115	0.905056481	0.952061021	0.961001172
GT_280115-280207	1.010023228	1.098856121	1.150239288	0.983043284	1.042220374	0.950849797	0.945062798	0.919206715	1.253069893	0.978888614	0.955264222	1.065980265	0.904502678	0.961950659	0.912170026	0.940822548	0.894724529	0.95956572	1.275906326	1.374868154	1.437060803	1.109839033	1.044473047	0.93107536	0.971994377	0.899918983	0.926241144	0.893368977	0.932554256	0.934519817
GT_376558-376899	1.00078915	1.017340365	1.049096096	0.981644555	1.015244851	1.001996311	0.979649725	1.034573838	1.011734798	1.052521921	1.029082479	1.031837984	0.981983832	0.951342761	0.928203545	1.017979029	0.955646547	1.042560496	0.994728615	1.047068301	1.055887133	1.029976951	1.007706588	0.98302786	1.037481157	1.036772725	1.061760909	1.022364282	1.020227518	1.017795832
GT_397681-397866	1.100971004	1.068513036	1.026671892	0.996526231	1.037359679	0.962944418	1.281895565	1.041787869	1.31943445	1.22227709	1.044472411	1.193334756	1.270696439	1.305458512	1.283173996	1.184911978	1.096080024	1.158636854	1.119086004	0.962093554	0.966987821	1.086011956	1.242440121	1.265346151	1.191979963	1.172785757	1.076924992	1.242032355	1.125436286	1.100161751
GT_397900-398295	1.091026524	0.998983833	0.98629458	1.083610612	1.013738374	0.998261871	1.345214759	0.990753723	1.260510656	1.295221459	1.047907062	1.131449977	1.377507564	1.252483296	1.248726482	1.225157755	1.221047816	1.133505739	1.144430133	1.001740444	0.9779402	1.013103507	1.144415377	1.187838437	1.118972365	1.181794816	1.146356636	1.37113076	1.244381399	1.210123653
GT_399752-399934	1.031895301	0.936462159	0.877587959	1.096483975	0.871410535	1.001761068	1.400212341	0.859657151	1.052692296	1.309908919	0.899658957	0.957813598	1.434369964	0.917779849	1.144177837	1.161405791	1.177413218	0.842064149	0.943712238	0.982802618	0.948846918	0.91710723	0.916688552	1.12991617	0.909737817	1.186474699	1.187042997	1.396158381	1.23870494	1.214751998
GT_403498-403887	1.000648534	0.928507045	0.881489936	1.036720368	0.886227801	0.976587066	1.316214076	0.905125349	1.111934879	1.219135398	0.906434878	0.966884801	1.274173461	1.08779085	1.098757157	1.09399757	1.175578881	0.919807087	0.990014676	0.933853544	0.932964133	0.950590935	1.012686895	1.097869872	0.990731819	1.133040954	1.1012607	1.281993977	1.166219924	1.132840845
GT_459580-459813	1.031447468	1.02281897	1.028023381	1.004858125	1.021811561	0.996073891	1.028595082	1.023806801	1.028847297	1.027439998	1.059321805	1.03320051	1.01168671	1.106707923	0.995890056	1.014361029	0.98608574	1.018623678	1.021405116	1.037282843	1.045619887	1.024315953	1.049430493	1.049847674	1.056020616	1.03922819	1.001936979	1.024685598	1.024733702	1.005266167
GT_698956-699171	0.917143438	0.895362205	0.852450066	0.986070422	0.890343317	1.025231369	0.999462367	0.947975349	0.890187518	0.914084829	0.912818615	0.867633595	1.023820265	0.907020514	0.95800836	0.981443833	1.065654322	0.923583062	0.876834558	0.89406312	0.880898532	0.868492182	0.868675702	0.924385177	0.852512728	0.935803132	1.000553944	1.000578716	1.009317942	1.003774522
GT_699218-699433	0.877406452	0.895122563	0.897170957	0.9692838	0.864675354	1.032945301	0.928435691	0.835727814	0.875243996	0.897263486	0.778285354	0.866432206	0.974988099	0.824471238	0.910724909	0.947755377	1.013855102	0.786209446	0.885179692	0.900798192	0.880626654	0.847412071	0.834748814	0.858707904	0.795744948	0.873657074	0.961646437	0.954277414	0.982040241	0.971673306
GT_778006-778269	1.01140394	1.019914412	0.938927973	1.050150347	0.939004519	1.031111978	1.217978964	0.969585136	1.025773572	1.11827531	0.939102054	1.021725224	1.216977295	1.199961193	1.214242775	1.1667121	1.147934775	1.084843699	1.060908247	0.952736029	0.951801598	1.076943161	1.099241913	1.166633467	1.046536167	1.150615686	1.055174691	1.135162017	1.074446863	1.05333432
GT_824807-824947	0.984092535	0.971740541	0.936421715	1.038545151	0.938038155	1.055442942	1.016223852	0.942680888	0.936120935	0.977375925	0.92213412	0.936368246	0.993698641	0.917104276	0.957366293	1.006677487	1.003909315	0.946780935	0.960924045	0.960419157	0.936426071	0.908431146	0.904882104	0.955473357	0.904414649	0.974376451	1.003623911	1.024798498	1.034880124	1.027427615
GT_843758-844000	0.929366506	0.936946287	0.869469351	1.078080401	0.939115795	1.107555131	0.939019275	0.893938259	0.848259186	0.927616252	0.837582385	0.905153793	0.981224065	0.832499282	1.096379362	1.101742013	1.16734474	0.927001255	0.921802737	0.966143916	0.923118985	0.875676726	0.833786124	0.965003503	0.847195205	0.951351483	1.065477953	0.968925104	1.008054575	1.028927799
GT_887396-887647	0.921834963	0.941947027	0.907413881	1.060035711	0.970674498	1.140142338	0.81253347	0.932711941	0.861640127	0.820323191	0.874611404	0.915690904	0.85551397	0.827510332	0.947473919	1.01065455	1.044022874	0.863984956	0.925802307	0.990135239	0.964329218	0.919360315	0.882684151	0.875755651	0.868849892	0.825953451	0.976877908	0.838052213	0.931248431	0.922108066
GT_933347-933496	0.989163838	1.008687798	1.048423186	1.048534405	1.003150902	1.095139887	0.968034399	1.035962653	0.99507508	0.979082284	1.007695025	0.988244988	0.982058117	0.940458409	0.966888294	1.016552994	1.035221029	1.012510008	0.923220302	1.008353155	1.011970611	0.977233064	0.978561114	0.958706987	0.994782684	0.945719959	1.028362743	0.964156692	0.987894341	0.991313143
GT_c102295-102050	1.037573159	1.026501454	1.050579648	0.979285768	1.043410174	1.005279957	0.946902366	1.048004934	1.020601897	0.985487358	1.076872203	1.040842519	0.909327734	1.008346539	0.948263368	0.965892483	0.962193327	1.055968136	0.978118162	1.047779897	1.036663171	0.997112965	1.000900278	0.971467561	1.026809115	0.968917238	0.998272774	0.937278616	0.964068699	0.977555435
GT_c1129889-1128954	0.812239469	0.775627604	0.787471807	0.76631093	0.838148999	0.753970516	1.289796056	0.734911114	0.77700109	1.076997497	0.874734173	0.721246204	1.293856262	0.756854012	0.79108904	1.073352812	0.753388384	0.73208069	0.759683213	0.823402044	0.829601886	0.788588871	0.790197306	0.770160457	0.693001967	0.929136906	0.909063249	1.309900771	1.198087837	1.162214655
GT_c1145817-1145200	1.023947937	1.034494819	1.065991007	0.984545314	1.062106944	1.029446063	0.932148466	1.048455368	1.02210452	0.995711637	1.066477406	1.051469459	0.902620722	0.967721108	0.910445333	0.947952443	0.968110317	1.034458835	0.978012305	1.049298179	1.058832047	1.035739137	1.021522407	0.968607188	1.041474692	0.970117838	1.015189652	0.912278149	0.967921582	0.981523565
GT_c1155620-1154904	1.006386072	1.021998658	1.049911957	0.981730181	1.030605477	0.997026494	0.915205164	1.03949847	1.032597373	0.980400321	1.052344092	1.0288516	0.847814133	0.981866789	0.906098092	0.945610813	0.944816455	1.011269791	0.997226442	1.073614434	1.05800111	1.007105689	1.013898426	0.966843597	1.03224227	0.950001028	0.969252121	0.901488503	0.936406103	0.954381015
GT_c1160602-1160423	1.020439378	1.007701168	1.031867278	0.988209113	1.007211028	0.992312203	0.920588942	1.020211616	1.030780784	0.985132097	1.01942232	1.029716957	0.833692629	0.935332042	0.88596807	0.92860301	0.923758191	1.008166854	1.020868142	1.031163228	1.045676059	1.003030347	1.000563121	0.960578244	1.016079128	0.968630713	1.003464916	0.903185356	0.969123691	0.977065106
GT_c1165322-1165218	0.874682988	0.855039126	0.762731595	1.122512719	0.729867207	1.027173738	0.99648806	0.567866505	0.904145271	1.036344863	0.635767746	0.896821666	1.018322187	0.802286571	0.979023874	1.033787374	1.01866719	0.682709845	0.820252405	0.910371567	0.885292535	0.809411669	0.788321537	0.922401847	0.838242581	0.961072916	1.028333336	1.032009287	1.085179835	1.07995419
GT_c1250567-1250295	1.035071472	1.032417469	1.056074692	1.004157787	1.038550102	1.048307947	0.937616037	1.064034197	1.034060515	1.003685811	1.064592834	1.063667921	0.851182369	0.965495654	0.917756834	0.957444073	0.955512669	1.048415857	0.986060639	1.065381863	1.076140429	1.042606632	1.029545305	0.994078771	1.059340404	0.985010164	1.032857312	0.930307591	0.987295431	0.99598026
GT_c1284104-1283832	0.993862427	1.010383646	1.060136015	0.9632119	1.004727413	0.974672865	0.898726832	1.030641769	1.00843956	0.965795852	1.048593146	1.019585947	0.870197348	0.942562781	0.901078022	0.934601041	0.995431084	1.015851211	0.963005305	1.02215384	1.030586407	1.025083954	1.002359612	0.953846023	1.02051052	0.954788662	0.960638011	0.874682247	0.940553492	0.945705469
GT_c1297082-1296825	0.835299451	0.821738573	0.826976338	0.854753242	0.846570967	0.900143118	1.099349882	0.825373024	0.792708985	0.930054855	0.809820806	0.791150565	1.121576044	0.774100961	0.853666587	1.030873086	0.92308798	0.804867836	0.887321838	0.929427184	0.915178157	0.878973291	0.852621666	0.820774566	0.808575993	0.859457969	0.92774184	1.137038546	1.038307661	1.028539879
GT_c157000-156587	0.914715271	0.929290648	0.925729688	1.018401454	0.905744143	0.994103799	0.968172264	0.920697008	0.90890272	0.941045407	0.871398969	0.90481088	0.929674811	0.831467367	0.985555714	1.024633425	1.094517852	0.895737957	0.877927268	0.947872021	0.95156801	0.9095921	0.892335821	1.010424887	0.891898173	0.951898391	1.029897951	0.942621263	0.978138595	0.977079117
GT_c176666-175746	1.007076865	0.982814685	1.014609534	0.954095383	1.004626323	0.981542004	0.915078747	1.020928592	1.014854821	0.983105783	1.022947774	1.041108199	0.819098911	0.934711752	0.882426748	0.923980023	0.917560974	0.987266179	0.994644515	1.014090479	1.022973337	0.990427312	0.984541402	0.941929102	1.00379091	0.929667127	0.985544923	0.90029026	0.947676408	0.962291835
GT_c17940-17725	0.85119673	0.850644398	0.790739541	1.03198759	0.846844625	1.026496407	0.823588832	0.846487696	0.668568755	0.781244985	0.788034204	0.808555853	0.817314306	0.751313622	1.047257239	1.13931717	1.093489241	0.804648351	0.952208364	0.986490431	0.991213616	0.949281873	0.904808863	0.91471253	0.902276941	0.877276033	1.064160825	0.90213429	0.983297857	0.994060013
GT_c19846-19538	0.981609184	0.994858536	1.021253336	0.98406345	1.010241569	1.024528902	0.935853344	1.026619388	0.998228318	0.963573381	1.040794493	1.00126898	0.952733167	0.959690087	0.955922235	0.97721341	0.955604201	1.014298298	0.948307985	1.005773732	1.0039591	0.993853201	0.991427601	0.966313594	1.019018845	0.958606962	1.015087347	0.955603498	0.977186874	0.97910148
GT_c21314-21174	0.655961339	0.638719541	0.626233089	0.699154807	0.665737272	0.877793449	0.632424609	0.654031444	0.614767101	0.610668178	0.64353948	0.65893409	0.676508322	0.618152595	0.631818004	0.629502763	0.729133419	0.603088681	0.838911488	0.911215198	0.90912686	0.851197211	0.824974941	0.738721119	0.78435608	0.68698517	0.815474125	0.641351466	0.707006006	0.709832421
GT_c271817-271422	0.943640411	0.867799385	0.794269783	1.060245505	0.775672531	0.993105075	1.33804726	0.807495516	0.942950501	1.204684672	0.749162177	0.851877282	1.289978873	0.852115335	1.012376194	1.024895435	1.090827027	0.732772529	0.901758367	0.903612577	0.933590335	0.907953332	0.883265651	1.096652933	0.904556539	1.181065971	1.141439931	1.236359087	1.148288149	1.133550853
GT_c28988-28836	0.976500948	0.960709059	0.919625271	1.021843253	0.993695413	1.038631613	1.072071964	0.951941867	0.907173178	0.958150912	0.932934385	0.920705855	1.035140716	0.983038922	0.964569971	1.015476739	1.006387316	0.911729493	0.945009677	0.926997049	0.923244159	0.918760829	0.930705832	0.974936524	0.91038285	0.968202096	0.989736819	1.073937509	1.001806457	0.979884972
GT_c320051-319623	1.02485732	1.010136417	1.028552765	0.991360383	1.000860047	0.971224662	1.094317206	1.000217825	1.037743229	1.101415739	1.014063195	1.029525473	1.034674107	0.999922525	0.937830369	0.958245285	0.941200005	1.01331083	1.024768837	1.025032661	1.028114665	1.006175194	1.029267136	1.005486968	1.032538572	1.03970221	1.030464388	1.094429517	1.036520999	1.025141646
GT_c473791-473534	1.026754192	1.040457828	1.109212657	1.003975889	1.018091013	0.982634247	0.925350253	1.046780736	1.028408733	0.987442741	1.092320482	1.037059238	0.881175284	0.961241522	0.90813251	0.934082549	0.968420496	1.031937259	0.967456447	1.042700818	1.062223416	1.055706154	1.032759977	0.978025158	1.050738168	0.984882794	0.970893174	0.896911263	0.957695705	0.940938172
GT_c541651-541193	1.008149197	1.018334845	1.043839505	0.994069082	1.013042013	0.987058006	0.98686363	1.0542682	1.027156772	1.021214433	1.052649655	1.021996663	0.983491552	0.958164601	0.918869573	0.9547208	0.943290485	1.016035498	1.004939487	1.054808834	1.050151181	1.013202059	1.015437318	0.982616071	1.039832789	1.002746792	0.996262881	0.987057782	0.986574611	0.995067876
GT_c556203-555880	0.892707105	0.897394737	0.910891934	1.068866501	0.956498049	1.108516134	0.938125196	0.824469941	0.880691381	0.937481877	0.765235768	0.904122789	0.932617853	0.836392307	1.036977376	1.076743308	1.125874792	0.836546409	0.972469061	0.976611144	0.983048359	0.935185596	0.882106278	0.9526312	0.870763557	0.955949752	0.995067786	0.946190998	0.991458624	1.001193946
GT_c58845-57931	0.966968125	0.965447815	1.005773693	0.937780032	0.987406915	0.946196931	0.870419251	0.978879434	1.023615602	0.989296074	1.034965177	1.02710912	0.761855551	0.895837811	0.880904214	0.894647389	0.892540787	0.984521008	1.029469369	1.105665737	1.074856741	1.009172869	1.001804921	0.94520427	1.017890781	0.918271303	0.949887636	0.85541739	0.904172167	0.911368003
GT_c608327-608124	0.968788754	0.955774859	0.975616886	0.96391637	0.975035148	0.962337953	1.030452855	0.880045599	0.981167378	1.010239489	0.978693545	0.987897427	0.968992972	1.032647694	0.938336001	0.930012692	1.023351481	0.985471347	1.071262376	0.924104816	0.903654015	0.95714628	0.991103764	1.011018393	0.996098549	1.027317315	0.993559649	1.038248221	1.024824253	1.020712527
GT_c60839-59373	1.024230389	1.027769303	1.058354559	0.990484781	1.01883424	0.989589111	0.939638479	1.054633681	1.04301496	0.985245329	1.037829635	1.045743447	0.841236452	0.963287737	0.910914225	0.946410722	0.943714404	1.046028023	1.009343693	1.075268477	1.082642037	1.048903959	1.041793155	0.992660724	1.069253472	0.98968383	1.025244495	0.90366138	0.960113326	0.966954166
GT_c62447-61779	1.023210819	1.037449243	1.072930158	0.985333847	1.036033417	1.00430769	0.915564991	1.058390504	1.027862784	0.993373296	1.087373354	1.047139921	0.843409831	0.976415457	0.914343877	0.957150631	0.958710986	1.049592742	1.023802998	1.063203885	1.069217858	1.038763624	1.031724964	0.990262845	1.06716467	0.986719018	0.999292738	0.908172587	0.968866106	0.973812701
GT_c67486-64577	0.993562673	0.98798795	0.990504754	0.960842909	0.991977803	0.986882513	0.904279288	1.008343216	0.971988498	0.96780623	1.00327683	0.995753148	0.814377152	0.915090589	0.868279093	0.894137254	0.917325339	0.974382533	0.959222724	0.98325322	0.997950276	0.974990196	0.961190209	0.928768994	0.96637211	0.915222421	0.978388376	0.893530925	0.950407583	0.957717756
GT_c75597-75073	0.999006021	1.002728927	1.015331713	0.942826681	0.991410474	0.969734187	0.896435257	1.039829152	1.017196675	0.956788513	1.067867616	1.017053199	0.789257059	0.925675895	0.870043587	0.905202505	0.923069329	1.016923307	0.963005137	1.044823603	1.038230593	1.007611999	1.0034596	0.95368667	1.030724693	0.947196378	0.98758528	0.891351625	0.941758341	0.951535265
GT_c760143-759943	0.86683335	0.904635736	0.901404705	1.074364251	0.847991595	1.117572172	1.001578359	0.754911649	0.967597283	0.975968562	0.736961156	0.962984073	0.998551205	0.841575843	1.074880037	1.155548502	1.148516125	0.754152206	1.031157545	1.18585986	1.107436201	0.913504014	0.878713745	0.974363428	0.953195519	0.973539772	1.057338039	1.035252216	1.016063192	1.019789399
GT_c760528-760145	0.968165421	0.990233329	0.994159546	1.027677877	1.014485473	1.063604331	0.943110523	0.974878346	0.976854915	0.958630919	0.959741768	1.02192931	0.933737764	0.933905512	1.02614832	1.091273911	1.08048309	0.98765052	0.994723621	0.977600697	1.018386989	0.984900727	0.946401582	0.964969775	0.970099543	0.955693022	0.989940767	0.944903111	0.966177528	0.974082346
GT_c789170-789033	0.98318515	0.94914198	0.862520727	1.001501894	0.923159955	1.095917766	0.958757529	1.012884819	0.903264947	0.917338579	0.997038238	0.94611252	0.964220063	0.998134987	0.979300301	1.052751114	1.128012459	0.986589766	0.931124276	1.013285411	0.986729677	0.938026501	0.927008412	0.966145513	0.900949681	0.971762842	1.046727189	1.031942507	1.083897019	1.063669152
GT_c801167-801000	1.055841566	1.032140155	0.990812247	1.062148242	0.971705392	1.00991217	1.205782433	1.020287436	1.101756444	1.123050654	0.965660515	0.969372514	1.25917356	1.044625419	1.130219035	1.096224929	1.120815053	0.992502289	1.093035619	0.928554579	0.928823896	0.997170051	1.027749179	1.074094706	0.97501164	1.099779273	1.024132233	1.202566609	1.136961522	1.132748099
GT_c823933-823802	0.9582117	0.90529024	0.827608668	1.088935144	0.875399913	1.092151268	1.121934791	0.891728828	0.919055821	1.057139995	0.864980329	0.861437211	1.139471337	1.014799591	1.02913665	1.071120349	1.094813902	0.906378606	0.939270357	0.961747481	0.923705622	0.894707508	0.883096217	1.012137355	0.881147626	1.04280379	1.053128691	1.139448321	1.148329206	1.115305899
GT_c841933-841793	1.012582327	0.960216499	0.936270274	1.008620901	0.954010974	0.985465397	1.253654443	0.9818044	1.055890639	1.14732334	0.949597245	0.956855659	1.268906527	1.043379246	1.059537452	1.053216238	1.089313878	0.94493193	1.037877366	0.97510054	0.984271907	0.976390422	1.010037995	1.063801383	0.970837404	1.096642872	1.04707197	1.237821826	1.127286273	1.095441268
GT_c85065-84760	1.016136724	1.007614612	1.036614046	0.965257798	0.997181739	0.988773928	0.911969882	1.05358224	1.035810708	0.979421491	1.062292752	1.025187953	0.851097656	0.970028344	0.88841113	0.919326779	0.950848569	1.039387197	1.008820702	1.029429769	1.027222039	1.010747423	1.012762587	0.954698929	1.031873934	0.950987371	0.989086635	0.89485457	0.936248562	0.945176068
GT_c87209-86826	1.006885791	1.001024084	1.059131904	0.964872346	0.998397174	0.972147983	0.918931467	1.043916171	1.032451201	0.967823506	1.053053338	1.011172555	0.828866545	0.924139582	0.860262951	0.906470154	0.914970835	1.029031367	1.000883688	1.102099222	1.057118257	1.016666354	1.010417942	0.943967495	1.008717516	0.939949246	0.985853913	0.893702966	0.950186244	0.946431793
GT_c89005-88805	1.009097376	1.00990164	1.014609892	0.973465608	0.993486332	0.965511783	0.92182778	1.030219602	1.00915791	0.981654406	1.062498718	1.030276725	0.808026328	0.910620456	0.859177114	0.911447112	0.924931931	1.017476527	1.060863231	1.036495744	1.043588504	1.013937017	1.016279929	0.94702969	1.032224782	0.944282988	1.000793008	0.892490611	0.959597545	0.968092804
GT_c91297-90587	0.975018265	0.991679223	0.989249354	0.968735974	0.991341326	0.972873509	0.92089815	1.005704621	0.992417784	0.980712399	1.053973231	1.016135985	0.851245078	0.933910099	0.881945125	0.900116342	0.9204922	0.986866641	1.00008362	0.998531371	1.005227627	0.998298165	0.975917811	0.934651662	0.998159717	0.933846093	1.002267524	0.905603345	0.970650256	0.974927009
GT_c95459-95283	1.024701381	1.01877487	1.026783704	0.984220607	1.028544014	0.991246462	0.922038749	1.025893189	1.032297567	1.001890522	1.050577776	1.037617097	0.863646177	0.965879998	0.896872657	0.938590569	0.936999213	1.034723632	1.031952733	1.030858056	1.059113789	1.023951601	1.031494695	0.981770031	1.050733949	0.974403279	1.019361662	0.915735883	0.982033129	0.993116848
KB1_0001	0.931040106	0.930163255	0.914798277	1.054102933	0.935002469	1.070801067	0.888735	0.992386343	0.893159781	0.902295101	0.968100945	0.899626589	0.904138925	0.852497257	0.967828379	1.052794606	1.00212361	0.874839353	0.96340136	0.989861489	0.98845397	0.942708364	0.924199232	0.921678961	0.894303723	0.916511354	0.998446974	0.911156466	0.969579222	0.974126042
KB1_0003	1.019492489	1.048232793	1.064273716	0.976902172	1.047534668	0.999810583	0.914037241	1.022445507	1.017091771	1.001290679	1.049089641	1.054747227	0.848377098	0.972208191	0.898941564	0.923181091	0.944492991	1.044109547	1.024934919	1.07774562	1.090394211	1.035198648	1.032594844	0.991845498	1.066325713	0.979131007	1.010834988	0.912021599	0.965153405	0.970084159
KB1_0010	0.912598007	0.925766409	1.02313317	1.085902494	0.964445442	1.120625256	0.953399642	0.837255406	0.880969665	0.906598545	0.921555248	0.883091897	0.996645342	0.900654032	1.082581436	1.093761653	1.138375953	0.788964976	0.923456551	1.017556112	1.010129049	0.972587794	0.959701926	1.008784534	0.940848239	0.94475455	1.087771332	0.97476286	0.994165114	0.961201576
KB1_0019	1.008200249	0.991087536	0.981597091	0.990853272	1.023432958	1.010868571	0.968368802	0.974599855	1.036115458	1.01001407	0.998633506	1.044557753	0.919508326	0.982839577	0.928614718	0.956277837	0.967035201	1.010330485	0.990385763	1.02517613	1.040615533	1.028658674	1.023792172	0.997560747	1.051987224	0.998923072	1.009797869	0.95781801	1.009782086	1.012734582
KB1_0021	1.021549392	1.022888357	1.026259609	0.981947982	1.013451898	0.988966137	0.920237643	1.053127609	1.025153376	0.984979759	1.063097116	1.033167684	0.886326219	0.959152842	0.915848202	0.929691277	0.943218699	1.031116456	0.95787827	1.052593868	1.066653008	1.029753373	1.018015873	0.974444753	1.050638257	0.958946382	0.994238005	0.900034499	0.941143937	0.952741775
KB1_0029	0.791187259	0.825435633	0.732068891	1.05781563	0.795219315	1.092373488	0.874303938	0.686635594	0.774393324	0.856147089	0.71896428	0.870369807	0.883473331	0.786519621	0.982383098	1.107033492	0.924937795	0.699508691	0.880112585	0.937323822	0.929844631	0.884548263	0.849874316	0.920429109	0.967068659	0.893703915	1.049084344	0.924120148	0.942694103	0.943903524
KB1_0038	0.847580114	0.840461755	0.830693477	1.032758957	0.860051307	1.044554882	0.878263713	0.803852782	0.818549308	0.886038062	0.794618376	0.861376136	0.894216433	0.822139011	0.960583634	1.036768855	0.970078553	0.794384915	0.941758531	0.999775816	0.975387039	0.931481105	0.897023204	0.907195003	0.901099153	0.931393537	1.055390049	0.91597136	0.968701384	0.973306121
KB1_0039	0.823339447	0.843545663	0.81199678	1.054764684	0.829980864	1.003399835	0.884627979	0.726268497	0.815114416	0.917296848	0.7232107	0.857927901	0.915178856	0.819757104	0.871121924	0.985286825	0.840976253	0.711540937	0.879925886	0.978526993	0.965934061	0.928030579	0.891482863	0.882368574	0.886614436	0.916781717	1.07452999	0.927061416	0.97309189	0.951209973
KB1_0047	0.94924412	0.918805617	0.80426676	1.174003202	0.827420309	1.181736243	1.012865821	0.730463415	0.879076501	0.968862157	0.710034479	0.997061063	0.899740954	0.87830755	1.406013929	1.622096745	1.437339939	1.025792125	0.87421407	0.8999987	0.905241924	0.869824247	0.831166795	1.111279499	1.068959647	1.016097917	1.03002525	0.96017884	0.98684695	0.98702405
KB1_0048	0.984489164	0.994756903	1.007568535	1.057673238	0.988587919	1.07216749	0.944495041	1.024202742	0.99196665	0.987500343	1.00729813	1.042979175	0.887973956	0.942602097	1.243490644	1.429117178	1.188542575	1.010370552	0.970194422	1.028098841	1.03637746	0.99974603	1.005478541	1.038455125	1.103843939	0.99332655	1.020071966	0.922994664	0.983602042	0.985049217
KB1_0066	0.924835681	0.945726123	0.912435575	1.008640183	0.930017345	1.021023425	0.932061553	0.865809049	0.865981176	0.92061434	0.879087783	0.881430136	0.933898143	0.891887808	1.036979773	1.063360248	0.971053739	0.86091659	0.91948763	0.996416051	0.974596461	0.947992837	0.914698045	0.984765338	0.940888452	0.953858717	1.045634822	0.953170544	0.957837822	0.961443122
KB1_0068	1.080633015	1.005413614	1.113230995	1.100553817	1.063975879	0.989161913	1.065274961	1.036329226	0.997467737	1.10524417	1.113198079	0.973940924	1.306461121	1.018937607	1.024537144	0.961792521	1.008641434	0.979500813	0.91587441	0.925831717	0.956063581	0.942010632	0.968992979	0.92415386	0.890076142	0.965387177	0.977484545	1.092023207	1.104297666	1.093940598
KB1_0069	0.93097866	0.808098774	0.768043636	1.120450242	0.797824886	0.887679385	1.548586153	0.691355115	0.944430605	1.372803255	0.78771229	0.785926661	1.665387943	0.824445058	1.05566269	1.013449725	1.081256414	0.643882141	0.805911485	0.903944072	0.875096037	0.843955282	0.812034977	0.996895528	0.79619479	1.177015343	1.149325206	1.499616991	1.447970465	1.422281586
KB1_0071	0.681940343	0.760668135	0.67579634	0.998918535	0.673777628	1.257993562	0.714553322	0.676464705	0.741422681	0.820173466	0.620286433	0.806871468	0.763099566	0.836251649	1.044907042	1.111654133	0.958157505	0.688955962	0.92462239	1.032784943	1.030351364	0.97965112	0.950268188	0.958296891	0.924380901	0.855419833	1.032005045	0.848802137	0.951501857	0.942642809
KB1_0072	0.614100763	0.747376129	0.63067471	1.019959135	0.605922856	1.235998967	0.690984358	0.541688893	0.708783467	0.825533792	0.518699508	0.777480628	0.752437812	0.824804594	1.054419111	1.110163893	0.947886927	0.624564048	0.877165258	1.012103581	1.034448548	0.976050956	0.928419813	0.961181952	0.89004524	0.859017146	1.035473439	0.830601977	0.941499095	0.943750629
KB1_0077	0.838525622	0.845077308	0.79677058	1.068228645	0.835318915	1.135318788	0.94414643	0.761895694	0.846439331	0.931059855	0.752056515	0.879773257	0.921495976	0.827256454	0.973640284	1.080789148	1.00290462	0.766008329	0.903656181	0.979053312	0.975801326	0.914373346	0.893124895	0.930363295	0.902973624	0.924404515	1.046439758	0.964843751	0.97218573	0.958909588
KB1_0081	0.815140153	0.821711914	0.886366496	0.747910004	0.845918484	0.796449479	1.139172909	0.788591295	0.79687007	0.900685679	0.727740695	0.746599396	1.155859456	0.70781482	0.818493462	1.045373675	0.917223241	0.700583149	0.856803576	0.927124916	0.957264036	0.854858087	0.809069296	0.792536541	0.747994099	0.862130999	0.851153605	1.206116617	1.13313934	1.139957872
KB1_0083	0.728450405	0.743728095	0.719116772	0.768630995	0.726607583	0.827929959	1.130063717	0.725155074	0.73191063	0.912755651	0.707298398	0.726652023	1.091524369	0.695398698	0.804852627	1.024275785	0.895237179	0.724696929	0.737952955	0.834175247	0.814184821	0.758006042	0.729116616	0.793820275	0.715396744	0.858150388	0.872556779	1.194035165	1.140405526	1.135367605
KB1_0092	0.840385642	0.826229815	0.779343054	1.000547682	0.786886675	1.020645241	0.974428478	0.673995033	0.76907673	0.895466995	0.689092201	0.770769416	1.023384482	0.782547881	0.980811342	0.981596093	0.995844562	0.757767122	0.799206027	0.896318965	0.856296991	0.829648826	0.798650604	0.892867491	0.815352286	0.882568305	1.024638091	0.979818457	0.99650318	0.990864181
KB1_0093	0.963117473	0.962531989	0.958482766	0.964465275	0.976543602	1.017344219	0.894079922	0.932747762	0.916201602	0.935424139	0.919776795	0.94804498	0.863802139	0.883185625	0.925229398	1.004680267	0.993982159	0.952980351	1.03159353	1.074544068	1.07009759	1.006986936	0.990894439	0.931792859	0.984592089	0.91163886	0.991130981	0.913431729	0.949921636	0.953605956
KB1_0095	0.980299405	0.952430054	0.960572248	1.018685431	1.017539762	0.987881753	0.870739454	0.957796876	0.91866193	0.882646297	0.957091315	0.936984063	0.96772299	0.937267182	0.990255164	0.95326533	1.023461463	0.945733012	0.880233957	0.950288864	0.94705748	0.922519804	0.920276649	0.891618969	0.905775449	0.843090081	0.975925319	0.852189707	0.911225633	0.918651256
KB1_0098	0.7788295	0.843714623	0.781777603	1.058586492	0.805450993	1.123278395	0.732511381	0.731320944	0.745393418	0.809007254	0.669592268	0.861083863	0.79419405	0.799691336	1.067556293	1.115577845	1.033460546	0.68129254	0.988082875	1.065174402	1.048156442	0.996509451	0.949180169	0.963820307	0.963804558	0.902790847	1.077254234	0.830593688	0.947278595	0.97094277
KB1_0099	0.933760036	1.006154575	0.957784961	1.047330702	1.00943236	1.088399232	0.785817294	0.854866055	0.763517905	0.799337251	0.811043115	0.919716754	0.861206033	0.832468703	0.959361288	1.023441206	1.013909947	0.872707637	0.958531442	1.029249766	1.02000335	0.988648167	0.917550443	0.884436069	0.911143546	0.847976123	1.005737878	0.853194151	0.934897241	0.949566158
KB1_0100	0.949656257	0.966048629	0.959791728	1.039097374	0.965855735	1.093091966	0.86030302	0.898526649	0.956500937	0.959349637	0.929127262	0.977688831	0.864678983	0.90121372	1.013519122	1.080250017	0.972615496	0.935323349	1.008259635	1.0854208	1.056965132	0.991985818	0.967531336	0.978508929	1.030005465	0.933079634	0.986600354	0.887418452	0.938090055	0.9500577
KB1_0101	1.00534828	0.98563801	1.077973895	0.981712661	1.01009824	1.000723444	0.948392879	1.03615634	1.039410604	0.995340603	1.040461472	1.013325042	0.955363058	0.936199461	0.969903815	0.982500014	0.985508834	1.004948106	0.966952043	1.033397971	1.040068678	0.989152182	0.99580706	0.976815528	1.012857413	0.963515833	0.99529524	0.921212865	0.960119709	0.958830135
KB1_0104	0.976791168	1.028475188	0.913468489	1.005670711	0.98076641	0.978105152	0.95936675	0.951573084	0.836113999	0.899712431	0.921253241	0.935283096	0.95999582	0.958108079	0.976535774	0.948329937	1.106292915	0.984366399	0.919494652	0.946842476	1.012303268	0.979136764	0.921531765	0.960797307	0.898326869	0.959481031	0.986433115	0.913444555	0.967249607	0.98168456
KB1_0105	0.90740584	0.91927824	0.847099492	0.978776423	0.915203927	0.964923872	0.926146344	0.847993985	0.794066749	0.889926329	0.820298116	0.855682144	1.019075883	0.862559976	0.98913658	0.970051853	1.071808547	0.831249177	0.964206994	0.994067082	0.954441522	0.925788765	0.886466352	0.913239593	0.885853166	0.893606954	1.001486353	0.921813785	0.950852152	0.965497027
KB1_0111	1.015116417	0.996038197	1.053656088	0.991634395	1.014664305	0.976368371	1.112720613	1.012360124	1.049338209	1.105972524	0.995888222	1.014850199	1.100970528	0.960856609	0.952058233	0.97641789	1.00079159	1.010633422	0.98740039	1.039045787	1.0445497	0.996942554	1.004833979	1.000777452	1.019707918	1.05312333	0.99557034	1.081753675	1.033978443	1.030091542
KB1_0114	0.940643715	0.883941556	0.838501599	1.055772224	0.829614025	1.007050556	1.174627746	0.773681396	0.914392986	1.09194459	0.774689665	0.858667175	1.283831223	0.837409584	1.066789558	1.036827885	1.103141506	0.747493789	0.916567628	0.948154312	0.925716053	0.884458178	0.849710252	1.048243689	0.902054382	1.092625073	1.121021414	1.174470567	1.160564962	1.131711108
KB1_0115	1.001721004	1.029336057	1.027654619	1.044764354	1.016837104	1.026160283	0.988736805	1.021626465	1.002383239	1.026579691	1.010097388	1.024204774	0.954982211	0.932523226	0.93069079	0.987202516	0.976401614	1.025598851	0.958123921	1.054630408	1.056896401	1.018910696	1.000668697	0.983294892	1.027849817	0.991645278	1.01016718	1.017522734	1.019120834	1.003248226
KB1_0119	0.982320953	0.950250093	0.927099622	1.063695691	0.909028732	1.025428297	1.187798809	0.935698389	0.988270766	1.138515224	0.924093965	0.935635717	1.249502192	0.876131894	0.956023624	0.945237266	1.043527183	0.904754366	0.904749563	0.972959841	0.952330664	0.924455877	0.908903961	1.005357714	0.945836554	1.090730304	1.070648215	1.167602075	1.134584219	1.12806585
KB1_0130	1.018792982	1.031937915	1.070704132	1.004833673	1.050463406	1.010923906	0.944912042	1.076841012	1.048011644	0.98397633	1.106248447	1.036183809	0.971401765	0.979194331	0.947911156	0.948071584	0.947026475	1.021585302	1.009886253	1.046507305	1.048616358	0.999146227	1.022542715	0.976577968	1.037796062	0.972423784	1.013133393	0.966909312	0.975123092	0.976213807
KB1_0131	1.012310361	1.016388196	1.065790292	0.976680474	1.019692985	0.97275039	0.97256838	1.018936622	1.022814726	1.008816257	1.037151502	1.051972331	0.980210069	0.974732814	0.918788592	0.940829968	0.954524646	1.011244717	1.045147932	1.051870013	1.044676337	1.025393824	1.008767554	0.973703528	1.019748308	0.985565839	0.991275483	0.981378496	0.974762374	0.990859796
KB1_0132	0.97735703	0.93375399	0.962303238	1.071497135	0.950059208	0.94284767	1.170116146	0.950595144	0.991072665	1.096292158	0.921864017	0.935997463	1.207274972	0.927988209	1.154131138	1.066394691	1.318365996	0.899978405	0.985865251	0.981968232	0.968816574	0.933750906	0.92196317	1.102251117	0.923483962	1.092130806	1.077163025	1.142088443	1.077403609	1.066802277
KB1_0143	0.995040246	0.972694938	0.99369673	0.947896395	0.987433823	0.976412776	0.923743114	0.992526097	0.978460889	0.970425694	0.977934076	0.974777731	0.924647279	0.906538886	0.919793337	0.917749744	0.968995476	0.963131795	0.959008541	1.016207183	0.994180052	0.960120724	0.953900749	0.933201809	0.951174473	0.93189616	0.992259824	0.92860291	0.975758646	0.970795883
KB1_0148	0.970721904	0.959043029	0.943689064	0.992175789	0.959524155	0.977128756	1.038818596	0.947309217	0.948241549	0.985612618	0.930998118	0.952675358	1.015997193	0.95331984	1.020523264	1.041049096	1.124662731	0.971351385	1.004515691	0.988015709	0.997188069	0.969402326	0.95750151	1.002486205	0.928204061	1.018912787	1.008384573	1.032965148	1.039823501	1.043950701
KB1_0149	0.976814698	0.991356197	0.984043837	1.057187925	1.007901737	1.060072458	1.035834997	0.977612538	1.008240348	1.039428538	0.927478202	0.982330426	1.050608325	1.002831972	0.980206232	1.033576891	0.999034868	0.968733688	1.019822884	0.994841224	1.008984721	1.008889223	0.991081886	1.025703789	0.972031938	1.035625319	1.000631038	1.030201593	1.059373436	1.049563179
KB1_0150	0.940850195	0.934565792	0.917794273	1.024561426	0.954987284	1.082839388	0.945191119	0.923582256	0.880936543	0.914878739	0.904718597	0.913982297	0.960246518	0.918848488	1.022660261	1.076220343	1.138481934	0.9469911	0.968204995	0.971916509	0.95858612	0.919279785	0.90525928	0.944828331	0.895498555	0.93570802	0.981013969	0.975176533	0.996914382	1.008354396
KB1_0153	0.986115014	0.983489101	0.963414245	0.991672409	1.049165071	1.008189162	1.045898966	0.954875526	0.95682237	0.96427835	0.970582114	0.935005654	1.054467362	1.06618574	1.014788797	1.008027263	1.002255183	0.949167905	0.971093358	0.966113397	0.975667858	0.949638167	0.953179447	0.966807601	0.935284501	0.99223166	0.981691999	1.065205945	1.048592263	1.037690741
KB1_0156	0.942701128	0.896020814	0.835003014	1.029415922	0.813618123	0.935164246	1.262314731	0.786203717	0.879555981	1.064287791	0.797063628	0.831829599	1.336890077	1.003439636	1.084535441	0.969952131	1.081102954	0.797222823	0.916383637	0.857581248	0.837288899	0.88036664	0.913145824	1.09628342	0.927808382	1.15265404	1.112939557	1.222880069	1.16748345	1.124101842
KB1_0167	0.919411306	0.889902819	0.869708536	0.955014141	0.913128654	0.981889879	1.020154057	0.894482752	0.881990803	0.978363096	0.876769925	0.87153814	1.062590786	0.851308194	0.943826252	1.036398542	1.111424912	0.886724323	0.90678161	0.998597779	0.961669415	0.917514804	0.890361092	0.960773175	0.858453587	0.960941963	1.091374771	1.089791152	1.106641857	1.065091202
KB1_0173	0.901299254	0.895317243	0.891401298	0.998864905	0.912344104	1.065572803	0.918900036	0.883463107	0.843305339	0.88093953	0.841430816	0.86294324	0.932519397	0.811312069	0.976617268	0.998361899	1.083928292	0.855495232	0.890249164	0.984979376	0.990013767	0.928038779	0.903480358	0.938775644	0.883840706	0.904877528	1.016474954	0.919530584	0.961348253	0.948783395
KB1_0190	1.007574786	0.993684197	1.043225873	0.95168928	1.040843831	0.991845267	0.916116237	1.041751456	1.03058015	0.979432817	1.076168916	1.043943195	0.892794564	0.937946327	0.900393383	0.925939853	0.930557684	0.9997478	1.005206936	1.053314968	1.058337941	1.01098858	1.02389911	0.9597167	1.026683434	0.938589953	0.975347581	0.90130915	0.944988389	0.947688407
KB1_0191	0.976723693	0.954787252	0.964821387	0.990453672	0.967034076	0.959019514	1.021854936	0.956958895	0.958553394	1.022980073	0.946585864	0.942215887	1.029330107	0.92942665	0.927979607	0.938905508	0.930318635	0.938612906	0.959095551	0.985753035	0.972826543	0.927558429	0.926887062	0.955070181	0.930702578	0.981754186	0.987299789	1.055960492	1.02510828	1.012935361
KB1_0192	1.016349231	1.004100551	1.058154853	1.008788642	1.044291148	0.995463715	0.955673592	1.044821187	1.035133821	1.022546777	1.108844551	1.020681487	1.023635424	1.010675084	0.959274273	0.960522351	0.938943041	1.007858808	0.970672698	1.019649335	1.044063308	1.0156873	1.020560591	0.990496721	1.034759476	0.997476917	0.99893252	1.027749	0.995598571	0.981059067
KB1_0194	1.054764602	1.002161816	0.927278416	1.021501261	0.990722165	0.959951146	1.253652028	1.052839677	1.044486545	1.116048655	1.057359802	0.985397383	1.230890956	1.24117364	1.221938808	1.131359194	1.141015721	1.031141405	1.051497196	0.897662338	0.891372842	1.057993653	1.131223893	1.16870781	1.115686322	1.149043784	1.075381896	1.199318988	1.145459514	1.125477211
KB1_0195	1.072733118	1.07523633	1.116266068	1.038234218	1.101628131	0.989151662	1.164238474	1.006131416	1.084748228	1.100926679	1.033176424	1.007707505	1.142799017	1.193299104	1.149072668	1.114318013	1.04591584	1.051180612	1.069765494	0.953995841	0.998537996	1.04569929	1.069091095	1.084308447	1.038162351	1.101888669	0.974119325	1.150583394	1.086886743	1.085705139
KB1_0196	1.017639664	1.019496894	1.021999325	0.986318834	1.010431441	1.000379617	0.996583767	1.012523809	0.991797462	1.015273027	1.029536559	1.025695234	0.979435705	0.945338903	0.914453142	0.974903777	0.964553915	1.022783288	0.993319419	1.038334763	1.047773384	1.014532068	1.00975059	0.988557334	1.039466671	0.996080342	1.018729228	1.013177074	1.015314681	1.011278438
KB1_0198	1.006266815	1.008015668	1.012131063	0.984431064	0.996826255	0.98628611	0.952271499	1.014427253	1.019676844	1.000396192	1.010590352	1.021121102	0.864430764	0.961523621	0.885198997	0.918498375	0.950700366	1.01195112	1.057439497	1.007832243	0.990621899	1.031926822	1.022691751	0.994077935	1.032553025	0.995929818	1.004829694	0.928332727	0.997218576	0.994271519
KB1_0205	1.013118281	1.015745019	1.038068805	0.984771576	1.019595969	1.003197677	0.931637791	0.9877138	0.984195889	0.99119109	1.033682614	1.01266943	0.892986059	0.931492708	0.902427972	0.937414571	0.941093942	0.994260743	0.950145914	1.011923821	1.027547278	0.988600067	0.985109616	0.932890577	1.00358385	0.944212499	0.97689121	0.955907452	0.969849354	0.977877212
KB1_0207	1.009980364	1.018427453	1.051842322	0.990298094	1.051816247	1.008717912	0.947615843	1.036088302	0.986330177	0.988504544	1.039513468	1.010075155	0.925544953	0.951682136	0.903119395	0.924374528	0.955785795	1.026535042	0.989433913	1.03263133	1.035655499	1.010979663	1.002885702	0.953441826	1.030190225	0.960642565	1.002819706	0.960333274	0.968500418	0.98175052
KB1_0218	1.01749465	0.993873338	0.964299812	1.026723086	1.016884616	0.993480464	1.1123377	0.907871276	0.871644951	1.009990016	0.906146318	0.955594206	1.188542788	0.914959576	0.942018029	0.932515201	1.029867158	0.896902746	0.858490628	0.88162175	0.882552988	0.886582556	0.875168001	0.961367615	0.900512393	0.985120446	0.980627255	1.143974279	1.072096938	1.017434076
KB1_0220	0.912080505	0.909918833	1.021891446	1.158343989	1.015628395	1.296158255	0.998203594	0.814172824	0.885448955	0.981750224	0.941226661	0.931001925	0.96459429	0.857286189	1.015028136	1.178631717	1.106557232	0.891777778	0.844903923	0.902505711	0.886627054	0.832618176	0.860865332	0.960936069	0.868551701	0.915752751	1.053769949	1.036384362	1.030253126	1.015399674
KB1_0226	1.032831355	1.024441535	1.034754354	1.001843177	1.019208538	1.000846346	0.934296125	1.037132826	1.031597128	0.986182595	1.063353937	1.035407721	0.886624906	0.958130656	0.901570227	0.938933861	0.952848311	1.033065128	0.988007791	1.051926729	1.081844786	1.023931186	1.034622511	0.978397517	1.041860262	0.978291745	1.031956433	0.923379855	0.999035412	0.995374701
KB1_0234	1.014305849	0.989574977	1.048676622	1.179351718	1.040033555	1.07369117	1.103058509	1.0290935	0.986186257	1.135864688	1.061070642	1.000153787	1.122243007	0.945800257	0.953792059	1.026653099	1.089067522	0.97723238	0.899555315	0.937652931	0.943170961	0.898353373	0.913551021	0.973033384	0.912934341	1.045424952	1.087088038	1.19855175	1.179651397	1.16494553
KB1_0235	0.922198924	0.944704479	0.885065597	1.070767435	0.898116808	1.074205302	1.037577247	0.833496261	0.909656255	1.032905431	0.823516814	0.965375451	1.035070974	0.900074504	0.973248326	0.997113306	1.042929119	0.827648742	0.950722893	1.00677379	1.014291366	0.983231202	0.961606639	0.944865147	0.927212035	0.965045826	1.027971139	1.042987598	1.01158319	0.985454297
KB1_0236	0.911529293	0.874111346	0.821537277	1.11403797	0.888073821	1.164862002	1.019195477	0.720622996	0.903440011	1.035464267	0.793334053	0.968528631	1.026183505	0.845410173	0.947237854	1.092486599	1.094937649	0.740641074	0.939035917	1.015269657	0.962849973	0.877326572	0.854174831	0.898824213	0.950862939	0.937045364	1.034931679	1.110999229	1.119160526	1.103936768
KB1_0237	0.97936948	0.962478654	0.948953229	1.062278956	1.002380398	1.08688529	1.078619331	0.878533707	0.926506597	1.05106704	0.891028669	1.000264142	1.151442776	0.921891513	0.973672243	1.018225253	1.047550776	0.877870859	0.901650491	0.942665058	0.90638606	0.903045891	0.895797399	0.949607123	0.951476165	0.959512608	1.022019538	1.127147088	1.083931553	1.036934157
KB1_0243	0.707277544	0.745723648	0.669629713	0.945300082	0.665908596	0.896095235	0.877889991	0.583875916	0.726109204	0.797393964	0.591875587	0.821692208	0.99315377	0.701675726	0.842443688	0.838839158	0.672664631	0.55183658	0.818806268	0.89113696	0.909967992	0.88816153	0.848490472	0.874555165	0.863720156	0.795370573	0.901329458	0.846082367	0.94989356	0.953268284
KB1_0252	0.919527071	0.922313104	0.850288158	0.916896422	0.867286759	0.962765773	1.155923904	0.866877126	0.91452052	1.039527762	0.854441604	0.892417879	1.202981521	0.965584007	1.010351325	0.986334458	0.968141987	0.877179742	0.917393013	0.966350047	0.97076254	0.941694737	0.927111262	0.979830351	0.907880707	0.981977006	0.964961339	1.118816917	1.119749061	1.120774527
KB1_0254	0.976816159	0.97293751	0.86302106	0.928402999	0.905021383	0.942893154	1.191954393	0.879160545	0.959164899	1.067019502	0.902800195	0.912720445	1.149112531	1.129553769	1.04799686	1.01797834	0.919161192	0.896313079	0.983388057	0.93308079	0.95444944	0.970780003	0.97848459	1.028532528	0.950573874	1.033661468	0.938238057	1.116684068	1.125495059	1.130466109
KB1_0261	0.991813604	0.978218277	0.978892593	0.964500443	0.980860404	0.966316024	1.044923362	0.9856811	0.9693619	1.001274014	0.972284395	0.960340535	0.975761654	0.927936724	0.887068551	0.899686377	0.967597815	0.970966813	0.981438584	0.969127806	1.002443967	0.970391194	0.966483156	0.960433137	0.959417456	0.994543412	0.997061479	0.974342879	1.004752096	1.007139181
KB1_0264	1.050010281	1.040576479	1.106005699	0.958665511	1.10599923	1.049092992	1.046862671	1.045456177	1.021529336	1.008326004	1.107343829	1.045250095	1.072238699	0.992485193	0.967780993	0.958757288	1.012028768	1.080147287	0.957262871	1.03191412	1.039041815	1.024874154	1.016601442	0.967424969	1.036184275	1.000721256	1.00181121	0.997724564	0.976865174	0.990367166
KB1_0265	0.962310882	0.929435775	0.900913635	0.996369457	0.929923934	0.954494903	1.057022735	0.914252051	0.971329141	1.006498609	0.904553328	0.925448038	1.105010321	0.995714285	1.034563042	1.014502051	1.004866662	0.876090712	1.015944563	0.973802661	0.945559972	0.949898681	0.942171312	0.996898368	0.924331042	1.009663439	1.009538724	1.047301581	1.038732739	1.032491134
KB1_0312	1.000411025	0.982820057	0.816133418	0.867807523	0.867534762	0.812244686	1.189981792	0.988575074	1.021176568	1.119267251	0.997127895	0.915854893	1.167387905	1.193972416	1.060037553	1.013381479	1.018046705	0.984626048	0.991107537	1.005116377	1.010816521	1.012649215	1.044815154	1.079779266	0.984239681	1.081224877	0.993749652	1.132055552	1.115768706	1.117383583
KB1_0313	0.90360052	0.861585918	0.731932302	0.869508596	0.76106892	0.770255968	1.188183749	0.885091865	0.935976017	1.092534141	0.862719374	0.83878021	1.188899115	1.036037043	0.991588797	0.940295637	0.975947099	0.837677591	0.932760187	0.945777268	0.94345592	0.934948101	0.939251562	0.996944527	0.878701856	1.00513274	0.973458562	1.110501128	1.10246452	1.103216512
KB1_0315	0.951198092	0.931586628	0.900637821	1.043577206	0.960621082	1.007059862	1.016417235	0.938393298	0.912098831	0.943392423	0.924937891	0.938450006	1.006526054	0.945838803	0.984431989	1.068335076	1.072179629	0.954906117	0.943639872	0.95927848	0.934222477	0.919243703	0.915034854	0.961888972	0.873171299	0.943061237	1.024153323	1.014266012	1.014742674	0.996701762
KB1_0318	0.900378886	0.895332821	0.836037299	1.022639505	0.874977411	0.950409793	0.889812709	0.863310561	0.784052142	0.853885577	0.82656243	0.836564779	0.95102215	0.82161463	0.950160792	0.989929172	0.981337392	0.827489013	0.871263435	0.962571431	0.936771636	0.912251677	0.877363565	0.901434193	0.851626656	0.906324347	1.060814431	0.921376397	1.036013586	1.023847637
KB1_0320	0.976355718	0.966456382	0.93364092	0.983011796	0.945475856	0.949966434	1.074676774	0.950207824	0.949090315	1.039057785	0.959929323	0.915440506	1.091512039	0.974419493	1.027013792	0.99676009	1.071613374	0.969857341	0.941933614	0.93876867	0.940275684	0.96343607	0.948465129	1.006185506	0.933010923	1.029633294	1.028752973	1.082816908	1.042490143	1.051547657
KB1_0321	1.03633542	1.064708284	1.061828804	1.03393988	1.101581063	1.050520018	0.969160256	1.048550777	1.041602957	1.012021834	1.119756477	1.073128759	1.007922248	0.9932797	0.951758362	0.975031708	1.008786573	1.078959736	1.027937624	1.091028885	1.075587306	1.041767186	1.052817826	0.990206218	1.030716485	0.986412496	1.018856346	1.00969587	1.014838699	1.016058288
KB1_0325	0.980281208	0.977878399	0.9699742	1.007005008	1.021201606	1.061052157	0.875673106	0.953722104	0.891529122	0.882013891	0.936823739	0.938095238	0.921309471	0.903039276	0.934533681	0.993724018	1.045577565	0.947353125	0.947612669	0.968438541	0.952651977	0.913682597	0.897070328	0.889620792	0.887814718	0.868436274	0.968365009	0.902368494	0.94490608	0.951690784
KB1_0330	0.984902572	1.031566753	1.021386202	1.01339222	1.067829621	1.061449167	1.012902815	0.919428302	0.964656725	0.989354966	0.988068247	1.013501341	1.047996041	1.043961657	1.092000434	1.021176745	1.050701939	1.036016082	0.944853665	1.032346377	1.011590896	1.013786394	1.001870187	1.019250847	1.003781535	1.007633823	1.010979886	1.024266303	1.014718288	1.01761956
KB1_0336	0.829120452	0.850432823	0.818224104	0.924850386	0.873683848	1.142248113	0.819620046	0.857642654	0.834998412	0.816938027	0.8625372	0.903608036	0.86964928	0.839079793	0.876998371	0.809326632	1.019240135	0.839129417	1.057871713	1.04281585	1.045490541	1.056445138	0.9916698	0.978960613	1.032540832	0.897414556	1.041485523	0.833626619	0.89048797	0.892373734
KB1_0352	0.899653309	0.835812588	0.892114244	0.826272583	0.914655021	0.811554892	0.9612027	0.766297989	0.720296259	0.936980885	0.886686936	0.704131086	0.998805568	0.813059539	0.858708356	0.921583219	0.782737693	0.721422395	0.691797449	0.721978409	0.756324712	0.751853148	0.776202441	0.742482981	0.668176957	0.848251563	0.901599974	1.039065444	1.188939904	1.179791839
KB1_0368	0.968918613	0.877799263	1.007287774	1.171768097	1.000335032	0.949351581	0.876784359	0.878199208	0.785370969	0.837712375	0.931598788	0.818530334	0.941683407	0.873706779	1.036805539	1.094582442	1.534065194	0.870602968	0.824055781	0.813311398	0.839435829	0.833640847	0.875523627	0.82021739	0.77937681	0.793861475	0.858999508	0.946001293	0.993868776	0.982235032
KB1_0369	0.951092382	0.862286447	0.831383561	1.223646202	0.91145022	0.929847056	0.835968857	0.807517008	0.744474774	0.796527884	0.873084378	0.7250842	0.906527984	0.824302177	1.04304476	1.107174168	1.588144239	0.808271206	0.777847481	0.804656409	0.802581449	0.777631229	0.793897238	0.803329722	0.676139441	0.774007579	0.854726409	0.918101252	0.983680449	0.969597284
KB1_0376	0.979735287	0.993542143	1.000786337	0.986211088	0.976943711	0.99166155	0.946673232	1.052218899	0.975390014	0.955605832	1.023701096	0.976057491	0.927662802	0.940794122	0.974800049	0.975429236	0.976280861	1.010272799	0.982733679	1.004020524	1.002334672	0.982933621	0.979349296	0.955478538	0.973005563	0.952786913	0.989221645	0.912312854	0.937435171	0.946366227
KB1_0381	1.003867616	0.977209323	0.949007952	1.030306118	0.963086596	0.992097214	1.163567462	0.966272999	1.001969034	1.107581298	0.983979738	0.937297603	1.217666326	1.048839681	1.063799669	1.039934654	1.08757247	0.96069954	0.987934221	0.915011457	0.92628962	0.952739727	0.963793882	1.024122436	0.950763498	1.058651471	1.071205419	1.147252241	1.101756407	1.099802473
KB1_0388	0.912650954	0.885329898	0.808498317	1.119376233	0.853038018	1.092139857	1.007004923	0.806150487	0.818505999	0.970786169	0.799493127	0.852098061	1.01785232	0.876109126	1.017449361	1.101032255	0.967984659	0.776603172	0.884931976	0.923395209	0.898016235	0.868675064	0.830108349	0.994241742	0.870213655	1.002475251	1.085835744	1.021093278	1.091791816	1.074970066
KB1_0392	1.008047221	0.978751462	1.005194847	0.994643101	0.988310569	1.022552148	1.012667233	0.967100716	0.979454849	1.009000333	0.944476943	0.970798542	1.023803601	0.960117812	0.995337171	1.047259302	1.022389437	0.979037689	1.004873239	1.035269419	1.042385065	0.990555615	0.982542742	0.992576338	0.966753832	0.984821547	1.031963041	1.040889289	1.016393948	1.025629099
KB1_0396	0.964081472	0.911734272	0.838409749	0.982702089	0.886967406	1.003522741	1.130865316	0.945020973	1.054998809	1.059673083	0.936734063	1.020060326	1.125669365	1.051146418	1.096002181	1.083412596	1.158339475	1.052002978	1.033204887	1.044469773	1.034279282	0.997505244	1.037130707	1.075985885	0.994522137	1.073574764	1.048830128	1.116818507	1.086318273	1.095836027
KB1_0397	0.954133308	0.934345223	0.833508381	0.969899691	0.876305411	0.978707834	1.133216934	0.933019717	0.99440654	1.038928521	0.926497266	0.985507125	1.162442849	1.105675528	1.126372652	1.050908051	1.155539442	1.037957098	0.974020895	0.995151636	0.971868486	0.989521752	1.026113255	1.093628065	0.977296143	1.08306939	1.072957361	1.092851159	1.093016509	1.088254837
KB1_0400	0.822544763	0.784179316	0.662400684	0.971349554	0.650797215	0.963454862	1.144129255	0.641371215	0.792642822	1.031628804	0.631759765	0.775727919	1.153404135	0.770960634	0.983686787	0.939431353	1.093740732	0.638751127	0.893734867	0.942531932	0.958439974	0.925236209	0.876843112	1.005211981	0.870553067	1.031169046	1.078434056	1.122710493	1.105761209	1.11318055
KB1_0408	0.979289635	0.970839185	0.957373138	0.998246972	0.993426193	1.033879306	0.92714614	1.001546797	0.986145449	0.938964276	0.964622475	1.009184002	0.9219152	0.903938066	0.985221344	1.085010742	1.110650858	1.04885138	0.986799986	1.094963317	1.065200016	1.019029495	0.999240513	0.962051563	0.975227447	0.956724552	1.064043484	0.9862937	0.995204433	0.991013365
KB1_0411	0.979587261	0.944577567	0.881272005	1.002887304	0.946576857	0.937742392	1.16450027	0.961134757	0.982235221	1.049895195	0.914837632	0.910464521	1.084535203	0.946862353	0.981700927	1.004378974	1.055765679	0.924220642	0.983510092	0.92671658	0.933203408	0.95349622	0.955956329	1.012098409	0.935572711	1.026962657	1.044918167	1.137032056	1.066640846	1.052307591
KB1_0412	0.986572342	0.995993334	1.00972278	1.016760814	0.991711274	1.022261008	1.017077514	0.989759129	0.972476233	1.028912247	0.98429791	0.989902965	0.9811757	0.911882631	0.900145226	0.953559466	0.980922739	0.98036199	0.980560036	1.012398875	1.013792165	0.975817921	0.960679991	0.959922132	0.968821452	1.008767411	0.987870859	1.04771542	1.008224088	1.002601453
KB1_0418	1.018567076	1.007274824	1.007321387	0.978393415	1.014742102	0.992167031	0.981590071	1.048746499	1.04552208	1.027866903	1.064308595	1.040828535	0.930570046	0.962367106	0.90132576	0.93898114	0.929403759	1.019504699	1.01545038	1.034308931	1.043852456	1.01779747	1.007543228	0.970832119	1.030360897	0.981844046	1.00101969	0.969935645	0.991129106	0.992525628
KB1_0420	0.947406578	0.883684114	0.873201908	0.993040625	0.865695096	0.905154062	1.20969102	0.854312584	0.936620392	1.117307975	0.877635484	0.863699394	1.199536748	0.895996137	0.962370267	0.945927526	1.01556067	0.790078399	0.865761056	0.888245768	0.885961783	0.862896721	0.873657434	0.990343339	0.867940305	1.057486036	1.110355035	1.209417562	1.127011918	1.111516267
KB1_0426	1.067065061	1.050976416	0.989721673	1.062659627	1.046739146	1.044545422	1.032696629	1.103150742	0.963129679	1.018880312	1.06698326	0.9983072	1.042863095	1.045191473	1.005023817	0.985750003	1.055834359	1.061735323	0.911391694	0.94492857	0.918223609	0.952924739	0.944521433	0.970002611	0.938423239	1.012973183	0.99764501	1.060653798	1.060882942	1.061344127
KB1_0428	0.868885996	0.884493817	0.877584127	1.0410067	0.86999152	1.125290717	1.057508392	0.841889236	0.913875928	1.010259682	0.815829092	0.903185993	1.080842231	0.896123207	1.137086324	1.147209367	1.200011052	0.873385588	1.00480356	1.041566871	1.037861896	1.004717452	0.970317269	1.05910305	0.980449747	1.025298967	1.068015715	1.03562313	1.001879563	0.998793629
KB1_0429	1.012944916	1.014687213	1.034289571	0.975946344	1.007214898	1.002124185	0.937229146	1.034665782	1.017071265	0.978021575	1.03355268	1.02311845	0.910453882	0.925907325	0.892387993	0.944280599	0.943113213	1.015022595	0.967622748	1.045995454	1.057011416	1.012815604	0.999004924	0.961088064	1.010534113	0.950096509	0.989199169	0.958607021	0.963327901	0.969502506
KB1_0430	0.917416713	0.916967853	0.878000808	1.098368724	0.919639449	1.094253898	1.047265022	0.847678042	0.906783475	1.013667132	0.84440347	0.907170866	1.025776561	0.847413628	0.972145347	1.052621854	1.084369322	0.824634956	0.917571642	0.980527766	0.973394099	0.900044089	0.876664831	0.995575918	0.90488706	1.00298287	1.03399854	1.057576896	1.030966875	1.00261419
KB1_0432	0.991171908	0.928219126	0.964789038	1.031872528	0.958935543	0.968847027	1.173821237	0.927812101	0.9579855	1.10980723	0.909225684	0.89165209	1.189969764	0.874309647	0.977082756	0.988616601	1.095538765	0.914317022	0.903192242	0.984689576	0.961126882	0.929473341	0.913399275	1.002997128	0.906915219	1.050836164	1.054322013	1.198716221	1.118171919	1.107266552
KB1_0434	1.056818773	1.04429225	1.058451158	1.084779746	1.069257883	1.043450886	1.00264201	1.03569118	0.982319154	0.986081772	1.032327867	0.999962605	1.044090899	1.018109872	0.953388254	1.001714659	1.011823601	1.018925674	0.993246861	1.000390316	0.978953557	0.963045598	0.967713944	0.959801199	0.973688802	0.974441435	1.002145221	1.049696186	1.042179548	1.039976787
KB1_0436	0.998550293	0.98675141	0.976381401	1.045937029	0.986243206	1.040079655	1.03053225	0.996055601	1.00049591	1.035594981	0.97554072	1.009442482	0.977057792	0.91422681	0.975985393	1.071026114	1.048762745	0.99030734	1.042223088	1.053651489	1.049863562	1.012278331	0.987980037	1.010020598	1.028680576	1.023073742	1.048442992	1.032124757	1.0427658	1.040588044
KB1_0443	1.117974996	0.987195642	1.003633569	1.106030123	1.020264402	0.971802364	1.409507962	0.96275132	1.155026469	1.277849777	1.008114148	1.007647511	1.444604913	1.237130879	1.206434841	1.153954779	1.248537726	1.038947111	1.128329631	0.909422535	0.907598593	1.056673485	1.139433211	1.184771015	1.125958562	1.192968049	1.11519997	1.402948341	1.277735092	1.221568453
KB1_0466	0.89320069	0.882888922	0.843783016	1.137037556	0.853970833	0.849935123	1.377896813	0.818235203	0.956796834	1.294765761	0.845547791	0.899343538	1.418440305	0.886694723	1.127481723	1.179509298	1.059470114	0.788932562	0.898015545	0.994652805	0.971666952	0.934327746	0.89876318	1.021629297	0.82215864	1.155395175	1.11535904	1.351858042	1.356494013	1.34188937
KB1_0467	0.993952899	1.003380939	0.995926494	0.964038518	0.996865686	0.975182915	0.915207565	1.035320613	1.001949882	0.96747798	1.036601448	1.009841795	0.850176161	0.942213428	0.891484134	0.910854105	0.929578708	0.983659619	0.985743286	1.027317841	1.02460159	0.988488123	0.978810524	0.935050249	1.000438444	0.94139825	0.995967543	0.906900053	0.956268677	0.957848498
KB1_0475	0.995296792	0.994046846	1.003081458	0.964082834	0.982313476	0.960064409	0.960110956	1.010613836	0.983085767	1.000649868	1.025005322	1.005981118	0.919759769	0.904964238	0.876710232	0.907425978	0.94528851	0.995894411	0.965146489	1.005049469	1.012809625	0.991780562	0.970000404	0.951721139	0.996495457	0.953110891	0.998729007	0.940415362	0.971416134	0.966398992
KB1_0483	1.040514503	1.034075468	1.035736309	1.037382444	1.033530123	0.966386263	1.112649012	1.009816977	1.07066926	1.100116935	1.009552862	1.027529276	1.116548031	1.063021697	0.995485792	1.027403486	0.976751586	1.00467699	1.027284653	0.976089215	0.983383413	1.02362076	1.045286988	1.046403053	1.036294382	1.059478488	1.024493554	1.138743002	1.093560624	1.079648913
KB1_0492	1.007729572	0.99814707	0.927579785	1.013198439	0.980604336	0.951344643	1.156776341	1.043694115	1.0257281	1.165111509	1.004008518	0.899425194	1.147223983	1.059349168	1.041669518	1.027967396	1.105271165	0.978506405	0.993614343	0.965396607	0.981930216	0.980902763	0.999006834	1.074951221	0.945839576	1.161517262	1.131471757	1.184997415	1.120912241	1.109186776
KB1_0495	1.02625968	1.022013183	1.024242411	0.996983465	1.016513526	0.986041044	1.008240542	1.048001762	1.057739943	1.06961942	1.056537275	1.03900296	0.953912494	0.989194322	0.925031239	0.961361929	0.976244358	1.035310654	1.032166173	1.046896948	1.064790385	1.045953595	1.045639373	1.015790014	1.055057951	1.052673148	1.04018551	1.009411634	1.022943847	1.025042307
KB1_0496	1.060460143	1.029794474	1.006965788	0.975596354	1.017333694	0.90343207	1.100858596	1.090792425	1.109795398	1.112471539	1.074281758	0.989587585	1.160009933	1.215021546	1.146463292	1.103620184	1.045028666	1.072276267	1.045730468	0.942399586	0.959754876	1.043602399	1.095300408	1.121667959	1.085262131	1.165554845	1.106588215	1.134351334	1.075905437	1.071060617
KB1_0498	0.924868978	0.871744689	0.850054195	0.983866069	0.885082909	0.920152657	1.142891878	0.827619457	0.92646476	1.129063536	0.846011912	0.852851931	1.138703972	0.822932199	0.921056741	1.052138602	1.016383373	0.786741526	0.874983108	0.960559537	0.941885328	0.904106153	0.885502719	0.950670552	0.868428762	1.086727029	1.154092162	1.208947618	1.130141316	1.107197581
KB1_0499	0.989423158	0.998430464	1.021257329	0.97535643	1.00200246	0.988761731	0.985777325	1.013994876	0.987237799	1.061146972	0.999733036	0.983576501	0.994596573	0.928790603	0.912813444	0.976364783	0.939669231	1.008041679	0.938395308	1.011877568	1.020087002	0.995670716	0.990535742	0.951961685	0.984425589	1.028549066	1.043683059	1.028196929	1.009752675	1.014600289
KB1_0504	1.015298735	0.967575939	0.94537852	0.970556798	0.95588227	0.96173416	1.11150099	0.967717757	1.01978688	1.068183858	0.953749597	0.991923577	1.199577588	1.086149478	1.110625575	1.079071945	1.100537949	1.019236643	1.060825309	0.948683588	0.914203155	0.998793342	1.019237931	1.063945965	1.002825607	1.063520461	1.025831984	1.156086455	1.108441137	1.086417804
KB1_0514	1.018065299	1.00434184	1.087035606	0.975729114	1.030992287	0.979735355	1.014014699	1.045059811	1.042736235	0.992253712	1.037707885	1.044236686	1.012074407	1.042381896	1.005122835	0.990605312	0.945148049	1.029813752	1.01779315	1.056403968	1.056568781	1.047007185	1.082191305	1.052412291	1.064939926	1.006612334	0.991831491	1.01473307	0.997768597	0.976809597
KB1_0516	1.145818276	1.073499064	1.065543889	1.044672808	1.023342935	0.909945319	1.371687326	1.053280165	1.330840418	1.290422622	1.059381492	1.170397295	1.357126364	1.368196803	1.470233068	1.394929848	1.313547204	1.276086972	1.300968184	0.997279571	0.965732783	1.236008021	1.317608316	1.354602999	1.26142402	1.275614756	1.097191724	1.29509486	1.183688858	1.150869052
KB1_0521	1.023614047	1.016147889	0.997545363	1.003208091	0.990415472	0.96478971	1.248642174	0.99459252	1.173782944	1.158725833	1.01776242	1.078602067	1.095842947	1.178418745	1.133813551	1.062824699	1.047653169	1.064696443	1.06335235	0.968456929	0.99803957	1.082921093	1.201448174	1.223894155	1.121540215	1.156608747	1.023984155	1.140673633	1.056462745	1.05422311
KB1_0529	1.130371783	1.042445548	1.023622779	1.037036104	1.0412503	0.981064485	1.365607324	1.088646533	1.36161558	1.275669155	1.093745092	1.233907306	1.334012731	1.352250637	1.374950066	1.252290846	1.186077713	1.233680648	1.213431453	1.017289789	1.004908758	1.115609963	1.258364444	1.288064412	1.239419065	1.229174414	1.106328219	1.338584961	1.198124985	1.177513083
KB1_0531	1.075881307	0.941178006	0.969674473	1.174761871	1.04525626	0.996534697	1.42724714	0.967012683	1.142517819	1.354006319	1.03807267	1.006490944	1.44111721	0.935283698	1.12372614	1.156551583	1.253075628	0.905262886	1.124195602	1.010505591	0.97288448	0.913859829	0.949560378	1.131851282	0.920522684	1.199798625	1.184601308	1.449278198	1.262496782	1.275852527
KB1_0533	1.092379736	0.991902145	0.987665088	1.042639231	1.013906084	0.978799997	1.337426589	0.993132978	1.291228361	1.253351942	1.015794761	1.160976267	1.344685647	1.252368229	1.238029146	1.189194952	1.139104752	1.103360211	1.13011704	1.014036795	1.006972711	1.050539371	1.178181043	1.219093734	1.135533439	1.194367256	1.095203831	1.363483306	1.190114232	1.173131459
KB1_0550	1.036471127	1.000801616	1.020110272	1.012097802	0.977417766	0.972458329	1.153611403	1.016655322	1.174810109	1.116146817	1.014803354	1.035072194	1.192163585	1.143886464	1.118606318	1.115219834	1.139789633	1.0478927	1.031518153	1.040117592	0.993948651	1.032115699	1.096461197	1.108110042	1.047086043	1.100002737	1.002560104	1.143395443	1.088416875	1.074426776
KB1_0551	1.011422633	1.012595446	1.067542358	1.009916513	1.035917704	0.999813255	1.054108174	1.038466221	1.01604769	1.066190974	1.032260526	1.021787893	1.026164867	0.948570818	0.991755662	1.003029723	1.101028186	1.00075066	0.95860272	1.03136353	1.026558197	0.991242712	0.984822472	1.010462493	1.006215637	1.015675219	1.024099729	1.021973503	1.031077823	1.029000484
KB1_0552	1.015940981	0.990829342	1.078588169	0.943855972	1.026098027	0.987734212	0.914002031	0.961515597	0.958980617	0.981155859	1.025045596	1.029896989	0.942863811	0.973578656	0.904683322	0.92500093	0.931152972	1.016633601	1.008390804	1.004966441	1.01177023	0.998223992	0.99603944	0.932445653	1.007728223	0.931136544	0.959583369	0.930220857	0.944628647	0.952868392
KB1_0555	0.974389575	0.948885024	0.916808982	1.03632361	0.915033923	0.967728283	1.125185053	0.962322272	0.938494011	1.079061934	0.90563128	0.932683647	1.142351586	0.907325291	0.947492637	0.996952766	0.999539104	0.892208486	0.888023129	0.931194669	0.935891645	0.914841218	0.899803135	0.965408579	0.885684768	1.042440167	1.085661578	1.136092724	1.116568016	1.111692109
KB1_0558	0.949173293	0.861174416	0.833066318	1.025127137	0.898327844	0.88075783	1.228328361	0.883098378	0.931689151	1.13026106	0.887051727	0.842977405	1.273002082	0.975859407	0.957353139	1.016611602	0.912288884	0.80474596	0.894419322	0.913990776	0.902256706	0.880621048	0.888359621	0.929052005	0.852153425	1.042589303	1.089494609	1.277482657	1.238507448	1.227103375
KB1_0561	0.952094005	0.957223679	0.962863001	0.995303848	0.951038045	0.968768296	0.975956086	0.956408314	0.924969301	0.995789384	0.922357679	0.941274442	0.997528279	0.888773864	0.93530575	0.987329233	0.981107401	0.936217188	0.919960611	0.977822044	0.976363805	0.95173206	0.932595358	0.946158935	0.942490345	0.979294864	1.033398964	1.002502142	1.02044649	1.023449081
KB1_0562	0.909972171	0.879740069	0.840154786	1.014058897	0.856805417	0.939855327	1.050864173	0.828840564	0.855071173	1.014954414	0.849308828	0.840046248	1.068572415	0.859638686	0.970079503	0.983408056	1.07486313	0.784536193	0.897529176	0.941562578	0.922958522	0.89614044	0.880559835	0.976847034	0.872880706	1.009797713	1.093563412	1.082407744	1.056251668	1.062343587
KB1_0570	1.007956003	1.004670613	1.004783183	0.982620941	1.00251213	0.988144827	0.960526778	1.047079515	1.008416606	0.994988677	1.043304174	1.012640727	0.884720364	0.954412355	0.902737924	0.932941909	0.970483239	1.00516007	1.008255878	1.017163746	1.045312685	1.014547079	1.002459751	0.974452415	1.022980621	0.983833662	1.016969512	0.941009635	1.00232384	1.000808331
KB1_0571	0.96629865	1.001982706	0.999498137	1.04191891	1.070747404	1.033947007	0.96200026	1.004107393	0.963832723	0.957700026	0.963052529	0.978968923	0.981197196	0.975727499	1.012780954	1.011894611	1.051587537	0.998444605	0.981509807	0.993387867	0.973002128	1.001726424	0.960716689	0.964775932	0.953311377	0.955364385	0.970384401	0.953489289	0.937928358	0.935885056
KB1_0582	1.030215297	1.029321305	0.981955887	0.994199511	1.00157188	0.885426293	1.065141717	0.97682401	0.949360287	1.053143985	0.976884432	0.956537656	1.132053871	1.106601452	1.037946307	0.992613766	0.950514104	0.970545274	0.971514082	0.906292981	0.908615833	0.989069902	1.017010578	1.025490166	0.997700434	1.048289168	1.060716959	1.070766405	1.034462284	1.026781294
KB1_0584	0.974644438	0.97697655	0.98527923	1.01504748	0.961132509	0.977177727	0.991497259	0.984377199	0.964315006	1.002508694	0.972992944	0.975919133	0.989532445	0.911650159	0.956032419	1.002159307	0.988408341	0.974392999	0.956013779	0.979282051	0.977184179	0.962565372	0.949090811	0.978637092	0.962403131	0.985319288	1.041165968	1.030102107	1.023772891	1.02000523
KB1_0586	0.998641322	0.994520603	1.023360836	0.995610713	0.995758508	0.986063989	1.036786988	1.017436146	0.993513011	1.046338238	0.991969485	1.011335041	0.986595502	0.920927085	0.902106507	0.96947658	0.951165996	1.004808026	0.976515834	1.027901168	1.033060079	1.006997017	0.994240923	0.969429186	0.998865383	1.014663561	1.011225116	1.069426178	1.029521655	1.034223246
KB1_0595	0.936676797	0.878820466	0.847917575	0.952752578	0.89064924	0.881023559	1.16228169	0.85506408	0.933468352	1.086988045	0.873639422	0.85519621	1.250381013	0.972311665	1.046261116	0.993425253	1.042418518	0.822972476	0.928658165	0.948703471	0.932754189	0.918408776	0.923017447	0.984875266	0.905883695	1.03544637	1.080251863	1.146117393	1.092642383	1.085318999
KB1_0596	0.993872747	0.976560939	0.954544758	0.982435073	0.961527143	0.944209446	1.114398242	1.023904741	1.005354384	1.042944842	1.013548652	0.956190207	1.052691989	1.023095861	0.996336661	0.989883291	1.022060583	1.003187921	0.995136214	0.966332318	0.981980947	1.001003598	1.031469273	1.033466623	0.990755914	1.071803463	1.00370472	1.079783287	1.043694329	1.041106098
KB1_0599	1.024076613	1.007459083	0.971974469	1.054243615	1.018376219	1.036020304	1.07283751	0.991489849	1.006093076	1.058669634	0.991011626	0.990398201	1.095243058	1.062216312	1.094032365	1.074602236	1.11846454	1.034508598	1.037571371	0.987900406	0.968147935	0.987818236	0.984586605	1.040112587	0.97285241	1.060620786	1.009414182	1.077153198	1.045184258	1.059151088
KB1_0603	1.030431762	0.8927594	0.820284917	0.990385427	0.80885572	0.828893322	1.455845437	0.881255846	1.037372128	1.241756052	0.926002773	0.845287277	1.427517029	1.019113722	0.936565621	0.939082591	0.885164569	0.757200551	0.958423367	0.852894295	0.841320971	0.860771309	0.933690495	1.020116416	0.919903847	1.140969676	1.067530374	1.417923905	1.343062367	1.312087932
KB1_0608	1.122151582	1.028509053	1.020744197	0.990848075	1.042394981	0.924515702	1.325747322	1.061797611	1.274234345	1.215018785	1.143184171	1.087907465	1.381725399	1.320996981	1.157749055	1.129526537	0.973443638	1.012718836	1.122553716	0.971943164	0.940382806	0.999909395	1.13095896	1.179708043	1.102407161	1.175323331	1.010226457	1.342104186	1.238518317	1.221601332
KB1_0611	0.949888862	0.865821021	0.819838711	0.94136432	0.827253234	0.861666004	1.186266415	0.869606339	0.996363057	1.098130815	0.884908118	0.859956884	1.188081271	1.084922148	1.044345928	1.03968444	1.011946629	0.879012651	0.950084919	0.932850875	0.929310503	0.931131094	0.946149722	1.000271915	0.92429274	1.06749958	1.00706829	1.189992832	1.13922587	1.134900347
KB1_0618	1.009722655	1.037215006	1.112844662	0.997282638	1.027082172	1.008913308	0.944443913	1.07073599	1.030161372	0.984968164	1.076334174	1.059178753	0.886881239	0.965763273	0.909698931	0.940632973	0.958493292	1.020840634	0.946029686	1.048767571	1.056252359	1.006750152	0.998373515	0.964322809	1.029691081	0.954650945	1.027957642	0.948681746	0.957705525	0.966889591
KB1_0619	1.028753061	1.049887717	1.12301077	0.98945004	1.122793236	1.069234868	0.932631527	1.086076129	1.022143096	0.970717413	1.126952113	1.089714397	0.934209628	1.011411099	0.967123497	0.974789034	0.973137872	1.083595819	0.979113315	1.053581655	1.058959072	1.024196413	1.031706946	0.965439383	1.048991064	0.958659807	0.997651177	0.946018387	0.973774501	0.980278707
KB1_0622	0.948013258	0.924684997	0.884688909	0.95268541	0.930153784	0.978834169	1.06586749	0.898739102	0.921725216	1.016789628	0.910039331	0.800433517	1.094185227	1.029913661	1.074889126	1.020707049	1.059554236	0.943657734	0.951238732	0.93973498	0.937252852	0.942881342	0.948487421	1.014305493	0.943095522	1.01860132	1.044384085	1.090598071	1.048997559	1.0497598
KB1_0628	1.028961802	0.992219349	0.97916057	1.076238397	1.006765579	0.980652769	1.116944876	0.973683698	1.047350835	1.087679639	0.981936359	0.964451737	1.109180886	1.080585928	0.960868484	1.00048379	0.886742476	0.922057606	1.029384374	0.908507666	0.900926998	0.940343928	0.97871915	1.009387985	0.98233213	1.052686852	1.043310083	1.166325687	1.11720692	1.090525326
KB1_0635	1.021440976	1.021433623	1.023083831	0.97592074	1.020315434	0.986503619	0.967368311	1.046591558	1.065940249	0.997036472	1.027390044	1.022408683	0.931798567	0.988633249	0.915290385	0.942453155	0.936276066	1.02362134	1.02054844	1.068130498	1.076286971	1.022776736	1.011066849	0.979130102	1.024115962	0.986379319	1.009266253	0.961326034	1.000326962	1.002806547
KB1_0645	0.954798967	0.900367515	0.835694474	1.032271635	0.84237153	0.890509521	1.255615681	0.86364463	0.939039128	1.167983426	0.845301878	0.859990388	1.270119502	0.941702229	1.023295096	0.97711267	1.031136618	0.890558486	0.876785439	0.864427823	0.880411352	0.895219696	0.899341271	1.026494467	0.902416522	1.116184952	1.064328713	1.231282388	1.128009216	1.12525389
KB1_0646	1.018396299	1.017239326	1.02455776	1.020432343	1.013874841	0.986473206	1.121991356	1.023900328	0.99675949	1.060035512	1.031080864	1.011189604	1.105783149	0.937215643	0.938031484	0.95979281	1.007709658	1.020130789	0.983263435	1.028063613	1.019563157	0.994986865	0.980748516	0.987470922	1.020268671	1.059326241	1.025627878	1.088858115	1.048473949	1.043833128
KB1_0647	0.98752054	1.008693749	1.05313774	1.013838011	1.009745867	0.986105642	1.049944143	1.015192516	1.008131881	1.05920269	1.043431891	0.993024173	1.103740094	0.95013843	0.967206335	0.984524936	1.026728238	1.007008506	0.942701172	1.012954911	1.018732711	0.985343365	0.977997553	0.994328611	1.007401753	1.03032614	0.991280743	1.042062194	1.002335429	1.005736569
KB1_0653	0.999320777	0.961732837	0.95312353	1.089078505	1.020011246	1.010220741	1.127662552	0.928738266	0.939677566	1.047150193	0.924415824	0.921019792	1.132099905	1.009988155	0.972384383	0.996950808	1.024003816	0.898294848	0.951462941	0.944162845	0.938352339	0.916094802	0.919501849	1.007235976	0.914734376	1.046321264	1.03806289	1.171790798	1.134148487	1.109120818
KB1_0660	0.99795723	0.977931888	1.002694077	0.982996594	0.995022323	0.979568846	0.910384982	1.028840364	0.988999182	0.983678628	1.031615299	1.010981336	0.901076502	0.93208197	0.909323433	0.953905471	0.928313015	0.981398586	0.999786159	1.018516285	1.016479493	0.98699531	0.989124883	0.935352386	1.008400682	0.944605451	0.983829618	0.90493204	0.962594448	0.956399026
KB1_0670	0.973099984	0.966783267	0.99578584	1.012610015	0.968332088	0.996489324	0.953537464	0.984449826	0.969248166	0.963821546	0.982206173	0.963028862	0.969522202	0.923489732	0.981724266	1.032356048	1.051783271	0.972193879	0.962517788	1.00869701	0.989431453	0.962635695	0.956087944	0.990606287	0.978654371	0.982258669	1.013029163	0.970027314	1.009058697	1.003743841
KB1_0678	1.063399777	1.034216467	0.831779807	0.956620904	0.847427222	0.796684799	1.11871636	0.99818145	0.935452157	1.080086165	1.015074045	0.910634416	1.200696292	1.190276035	1.098194115	1.031864738	1.218492741	1.067097639	0.886350877	0.966146425	0.951058476	0.904135155	0.91603265	1.035972164	0.924392218	1.13148815	1.164661231	1.147915651	1.172997703	1.167551646
KB1_0697	0.985880932	0.969999601	0.982211859	0.96059246	0.970217296	0.968792318	0.899326594	0.97309867	1.014973035	0.993874193	0.96534732	0.979122075	1.020224719	1.019122253	0.886171647	0.91918501	0.960335824	0.970804532	0.995352026	1.007580282	0.998044276	0.963700207	0.957483697	0.926742472	0.969819834	0.915449831	0.978598818	0.896431542	0.968511597	0.952711093
KB1_0698	1.005777928	1.002906394	1.034346528	0.969227565	1.019790779	0.989275672	0.926277863	1.039406578	1.093035256	1.098824897	1.043986487	1.026968415	1.117283539	0.948304064	0.913541677	0.951536828	0.958204815	1.018071794	1.017130748	1.034744105	1.040617196	1.028882953	1.01301613	0.9812175	1.028831403	0.984152351	1.011795182	0.91040378	0.997521572	0.986890876
KB1_0704	0.982205861	0.980982876	1.016179352	1.015096077	1.046683959	1.007312877	0.960026444	0.933141026	0.966265263	0.961345569	0.960664639	1.014977774	0.997316042	0.998893942	1.001585832	1.013877583	0.941911594	0.941596596	1.028734376	1.015689968	1.008385506	0.995284731	0.972933298	0.95348798	0.989585681	0.95937617	0.976415425	1.021656769	0.978316352	0.972330676
KB1_0717	0.971506077	0.966683959	0.987031122	0.989549525	0.956456682	0.975268707	1.156137019	0.953819023	0.989805199	1.072935323	0.969295777	0.980509558	1.096205852	0.884622958	0.937211896	1.013488258	1.035033943	0.957381031	0.952119957	1.005912338	1.010553868	0.980689963	0.955572227	1.004326313	0.99262793	1.061848959	1.038862213	1.106780996	1.028778388	1.01463672
KB1_0718	0.991842323	0.978142645	0.980126281	1.049956575	1.007791746	0.985402401	1.2168856	0.927229521	1.126739153	1.136019767	0.973336374	1.007408153	1.194014944	1.200076578	1.147769024	1.142320634	1.12165041	0.999926096	1.111679107	0.950326394	0.961531428	1.04981678	1.102323221	1.127371043	1.073987025	1.142579239	1.043158507	1.209360946	1.094960009	1.09289336
KB1_0719	0.972209199	0.968543699	0.911906776	1.057184332	0.941519431	1.025243096	1.118313398	0.942187457	0.946142295	1.023323163	0.911925293	0.894056539	1.111097396	1.040761168	1.072355607	1.081071535	1.10186004	0.990284986	0.976598481	0.926182487	0.939409619	0.959627936	0.95551174	1.031342406	0.933942089	1.049897169	1.042237344	1.065449442	1.016311769	1.023674137
KB1_0733	1.033285487	1.02623923	0.988467117	1.063159315	0.962472348	0.884797576	1.19051884	0.946167594	1.053373875	1.135808158	0.95990189	0.961984361	1.271341515	1.128617381	1.146198149	1.088560743	1.03500691	1.037345791	1.044213398	0.90691328	0.907034983	1.022201192	1.015027689	1.041302417	0.973378966	1.077820529	1.036401419	1.176656131	1.101608098	1.08846201
KB1_0736	1.007504937	0.951631448	0.921226537	1.084494613	0.950836241	0.932577954	1.234088147	0.861944409	1.024472662	1.180997811	0.916553665	0.942750655	1.244954021	1.066493989	1.0545272	1.063543482	1.040632552	0.945236827	1.033160749	0.954952616	0.937773507	0.951217549	0.958766496	1.000266266	0.916347402	1.074564268	1.068497782	1.235634871	1.161967363	1.167875091
KB1_0739	1.010646112	0.996447433	0.966803288	1.043747287	0.997828939	1.032650682	1.086912702	1.003142951	0.937699756	0.994741362	0.972422376	0.947427556	1.06948716	0.928695277	0.991305028	1.043706964	1.100485194	0.985884747	1.037930539	0.940026843	0.943996044	0.955285957	0.955997946	0.984341427	0.9627866	1.004766635	1.033208291	1.061848184	1.064058066	1.06096698
KB1_0740	0.769983373	0.788556449	0.746471132	0.834710983	0.773812338	0.937369541	0.799132653	0.7926983	0.688146533	0.738248765	0.661903797	0.792416886	0.793284894	0.721270937	0.940708563	0.974281314	0.793402782	0.707833876	0.872174084	0.912120847	0.901773239	0.834221973	0.795933455	0.949244336	0.867164709	0.750867314	0.819872795	0.754422106	0.896413367	0.924816052
KB1_0754	1.006579644	0.978593928	0.91399006	1.027907962	0.958713098	1.009489594	1.173052118	0.933025027	1.032241548	1.071958406	0.932812591	0.961354646	1.178186137	1.135892201	1.141600702	1.097614355	1.147012392	0.988696191	1.033487682	0.953057697	0.938473645	0.991542588	1.027032973	1.107978099	1.004821941	1.131001963	1.033240753	1.161365484	1.11572958	1.098035021
KB1_0761	1.029037133	1.041693293	1.070313471	1.04684501	1.115905221	1.002230802	1.078728885	0.982118256	0.991899568	1.002196144	1.007944877	1.023368564	1.068221838	1.122686192	1.121623536	1.106965983	0.966770825	1.017126503	1.091545638	0.937927099	1.082700966	1.078260952	1.046472049	1.051023105	1.023786765	1.016450536	0.92880378	1.075624663	0.997781299	0.981321674
KB1_0766	0.753496793	0.774192236	0.74690177	0.924695113	0.752545717	1.082187445	0.671159959	0.792391276	0.795495211	0.686404868	0.722057699	0.828810233	0.649935509	0.760777421	0.955827259	1.044604289	1.004527004	0.756101933	1.043455571	1.132775574	1.137762757	1.017574312	0.979645672	0.806712982	0.85723935	0.73828857	0.901669637	0.69119213	0.83716003	0.839044213
KB1_0767	0.949054777	0.876788312	0.840649	0.983544961	0.83680427	0.947550612	1.19698461	0.884401622	0.919058165	1.127800791	0.853468717	0.848932502	1.260066168	0.866817949	0.97632063	0.990428877	1.083932952	0.807571257	0.941571408	1.006986144	0.979370445	0.938019249	0.917172207	0.978781747	0.881491407	1.060481685	1.11434652	1.192489312	1.185065472	1.177230869
KB1_0768	1.024684895	1.025269222	1.01604786	0.993333412	1.010058723	0.994617638	0.930008564	1.019798312	1.01901423	0.980465713	1.036831321	1.01963383	0.896642502	0.9533474	0.901761952	0.93067817	0.950216024	1.025686783	0.976496058	1.039457075	1.058214917	1.023184689	1.031513253	0.98506588	1.04358748	0.981647814	0.993891462	0.907207085	0.979201065	0.975821849
KB1_0769	0.881482815	0.889021583	0.870982651	1.086314358	0.834414691	1.126176999	1.00582581	0.830047346	0.865178863	0.96469246	0.800556005	0.90925635	0.986016741	0.8252272	1.078414286	1.151144127	1.136609553	0.82317831	0.960336489	0.991904609	0.956647238	0.924373605	0.892909725	1.011793553	0.927740043	0.969338272	1.088732547	1.013025129	1.031078538	1.012323082
KB1_0778	0.826973949	0.895586182	0.8236051	1.026421074	0.832118107	1.157890363	0.963352734	0.892191717	0.887203653	0.975362599	0.840281029	0.965674252	0.942246028	0.83635673	1.011281004	1.096717819	1.005108717	0.823203291	1.019989712	1.052980176	1.055135837	1.019587484	1.00114415	0.967654084	0.972683757	0.93278371	1.049329136	0.981578652	0.967437314	0.958365502
KB1_0783	1.007404497	1.007181893	1.063684522	0.97746466	1.000754019	0.987474725	0.916515208	1.050848115	1.001324814	0.984205924	1.072246229	1.036785824	0.859674505	0.935299097	0.88596542	0.929898322	0.911122215	0.998993293	0.98599291	1.01553648	1.023280815	0.992352438	0.983025177	0.942019098	0.997025459	0.944210433	0.986078593	0.916673893	0.960175124	0.966890398
KB1_0786	0.917678908	0.85834174	0.86591289	0.956834073	0.908732616	0.906047714	1.060164637	0.837334539	0.92400491	1.049034741	0.891294437	0.883302467	1.07342977	0.936663019	0.900806168	0.999085429	0.923919511	0.817643107	0.899916229	0.97401775	0.94616592	0.890474887	0.900454761	0.897146183	0.870718257	0.951929009	1.027023661	1.12517732	1.088108791	1.073306892
KB1_0812	1.020389875	1.028913603	1.158024673	0.992038235	1.094870209	1.023097912	0.932444972	1.042302564	1.037222785	0.99836651	1.112391198	1.083399191	0.973610014	1.019099163	0.961530342	0.932666375	0.962766742	1.072671243	1.035545966	1.060612108	1.04810754	1.009746703	1.019889881	0.9627694	1.065553088	0.957796539	0.974707889	0.941315495	0.965792943	0.972719265
KB1_0813	0.85125043	0.810711635	0.767317248	0.992848719	0.807294247	0.982927134	1.089738584	0.7345491	0.828224024	0.990114521	0.775273047	0.784222343	1.062975192	0.791551711	0.989284336	0.960690608	1.031825096	0.705438797	0.937787265	0.97703209	0.954139865	0.904236239	0.875818625	0.947245854	0.839518833	0.998514363	1.032608853	1.063622339	1.025813012	1.023793886
KB1_0814	0.866221512	0.871304339	0.862892798	1.007827893	0.911746201	0.971660657	0.999392911	0.842358328	0.853905399	0.934694533	0.851333979	0.836273125	0.945210056	0.844352437	0.886870817	0.957346053	0.937918864	0.843604926	0.929849523	0.93333349	0.914274087	0.899338347	0.89123206	0.876705797	0.875784164	0.90708032	1.029617713	0.984444429	0.976117107	0.97394052
KB1_0815	0.987893969	1.016069833	1.045774075	0.998712493	1.01734481	1.021305364	0.959404653	1.015942418	0.984181614	0.970970542	1.035984617	0.994448038	0.936696944	0.931262069	0.921389216	0.952842086	0.960500321	1.00779398	0.979144015	1.024352118	1.008506773	0.987039736	0.97495768	0.950172519	1.016447005	0.957010013	1.0191437	0.988697214	0.987969406	0.995582398
KB1_0816	0.892985797	0.866111495	0.899449543	0.991910029	0.919344966	1.065719972	1.003975723	0.818647917	0.836737926	0.926139703	0.883828535	0.825162082	1.011937559	0.838831584	0.979810433	1.031605749	1.040549681	0.838091516	0.93120445	0.988592999	0.949608502	0.894674319	0.891175592	0.923422454	0.810388727	0.932623006	1.036098714	1.043442736	1.018006522	1.012534687
KB1_0817	0.879992168	0.870817254	0.871142881	1.009531754	0.907127015	1.046341839	0.971991236	0.793170561	0.845801397	0.931254407	0.85468834	0.840886457	0.98511564	0.846817651	0.991607202	1.012991813	1.036973053	0.820993942	0.875320431	0.922790887	0.904159121	0.854277124	0.847652796	0.921178953	0.808091028	0.928692621	1.034520736	1.014792255	1.020570695	1.027554789
KB1_0818	0.903235508	0.895004808	0.874251068	1.041894218	0.959685063	0.987583826	1.022901205	0.831250679	0.844307391	0.945712747	0.866675289	0.810246425	1.10440103	0.86893884	0.953120782	0.967217081	0.944874694	0.825476003	0.848912783	0.888744359	0.882678363	0.857988527	0.849977973	0.91586673	0.7940289	0.934044598	1.080345668	1.05817957	1.055612814	1.045137441
KB1_0819	0.94316136	0.953204629	0.949339264	1.124705828	0.939881699	1.235032718	0.881338193	0.926930424	0.917120583	0.85849455	0.902300028	0.938352093	0.909284325	0.897161225	0.991610946	1.041372542	0.978221174	0.918163096	0.940030149	0.966413887	0.946677486	0.914837552	0.897631793	0.889541325	0.93523771	0.844795678	0.963787761	0.877947168	0.914900607	0.919138045
KB1_0820	0.929489115	0.973880722	1.001606512	1.135608289	1.016727775	1.184395796	0.875417549	0.904655095	0.8952554	0.894098109	0.899170988	0.929382177	0.894853783	0.897101274	1.022407071	1.071079314	1.018239366	0.91796768	0.879585841	0.942701088	0.932747762	0.899471301	0.891585852	0.934715246	0.963357652	0.881033679	0.975397709	0.897366937	0.936611549	0.944037802
KB1_0822	1.011321538	1.035617927	1.072226827	0.987644788	1.081582353	1.050419903	0.991348058	1.037946501	1.016193561	0.96515138	1.103821258	0.997797907	1.009016372	0.973956176	0.985911603	0.988977278	1.012305253	1.038366657	0.993373699	1.051204376	1.031629911	0.999466654	0.99926676	0.955161776	1.018868562	0.954049659	0.982170245	0.990534144	0.99023026	0.994156865
KB1_0824	1.010674945	0.999047795	1.009986914	0.975387822	1.008138637	0.979832816	0.927756883	1.005705671	1.041376533	0.994557093	1.026299324	1.028200817	0.804965649	0.930611223	0.874236353	0.922757489	0.92677893	1.016232489	1.022030965	1.009161046	1.039584824	1.022416063	1.013747796	0.967450612	1.02585459	0.958493107	0.996164946	0.905010518	0.972402698	0.981732756
KB1_0826	0.943384808	0.956464055	1.001147084	1.065175614	0.966776289	1.049243842	1.049142234	0.898047345	0.915750477	1.013771417	0.887220968	0.919530021	1.094063047	0.946589039	1.042555714	1.048429785	1.0009974	0.87251682	0.959511733	0.992687784	1.069346612	0.982987608	0.941970206	0.979279783	0.923755461	1.010627934	1.015588216	1.079050429	1.02393262	1.031049051
KB1_0829	0.8625334	0.821837939	0.760105753	1.039501153	0.757797776	1.044976352	1.045289857	0.688428359	0.885286523	1.017626234	0.697586195	0.839221937	1.037410579	0.797669991	1.031269934	1.063560925	1.108241554	0.719780182	0.893005494	0.970710877	0.94173642	0.887174973	0.847782889	0.985971439	0.86216973	1.002454318	1.062112359	1.053243616	1.042623366	1.030617024
KB1_0830	1.002542676	1.009029386	1.015782229	0.992205738	1.006754314	1.028520444	1.000637285	1.034020488	1.023093675	1.012939441	1.002887553	1.014560692	0.980474644	0.953834211	0.934919833	1.011434341	1.023669058	1.023100599	1.029723093	1.104527191	1.084743667	1.035688487	1.019955059	0.991925658	1.037750324	1.017362938	1.011922824	1.022072293	1.026350817	1.019752189
KB1_0845	0.998901283	0.995508138	0.995255734	0.977931265	0.988170023	0.970689772	1.074573341	1.014813264	1.008098733	1.053859329	1.004134025	0.991022172	1.080164472	0.950463755	1.026285358	1.015409177	1.17427041	0.989932458	1.055712005	1.036946206	1.016158271	1.000993866	0.98738181	1.027910103	0.983133981	1.048745132	1.010291023	1.044271788	1.035455069	1.041444753
KB1_0850	0.947694107	0.907037656	0.892828903	1.035638217	0.907298332	0.989739931	1.159669225	0.893693667	0.951709498	1.086384827	0.858678665	0.888690123	1.118516523	0.876241276	0.953096578	1.012803536	1.005159526	0.834020534	0.918812563	0.913982773	0.908986892	0.880876179	0.897185017	0.996963764	0.865885005	1.030125639	1.047954618	1.19011642	1.118271128	1.088689059
KB1_0859	1.077252274	0.991105854	1.031726021	1.058727879	1.012280347	1.036162626	1.158768544	1.055142036	1.10886906	1.071376808	1.093831351	1.009503031	1.217741126	1.149287465	1.221699214	1.171742539	1.242722611	1.176135576	1.01196112	0.940189354	0.939415366	0.98876982	1.024610915	1.080930953	1.010176273	1.10123753	1.045113635	1.198202525	1.127259693	1.114373055
KB1_0860	0.886553607	0.899650662	0.907523869	1.006448378	0.892244883	1.093315437	0.916516737	0.89549692	0.909596487	0.944998522	0.876137229	0.902515285	0.943020573	0.832262261	0.998161102	1.052385818	1.112309954	0.867648114	0.938800667	1.037648116	1.013223346	0.946427515	0.918901363	0.96889384	0.911551054	0.949368058	1.035235689	0.967656677	1.010503379	1.023503245
KB1_0861	0.8397205	0.843007139	0.74010775	0.97877095	0.796463264	1.005645641	0.921698599	0.842337269	0.746794424	0.868556126	0.823136988	0.793896833	0.926436806	0.819890612	0.993492452	0.99421297	1.161825262	0.822235717	0.863990183	0.927814712	0.949559327	0.909497377	0.869341551	0.978725276	0.832494373	0.956522067	1.075324132	0.933951441	0.996161246	1.014318269
KB1_0867	0.874400115	0.885918575	0.889085078	0.964301742	0.874583097	1.031015638	0.930719369	0.832769169	0.877015304	0.906050759	0.777405497	0.867878879	0.985991529	0.826414999	0.913439169	0.949392264	1.017384631	0.7764987	0.882637031	0.902324906	0.880668835	0.847432251	0.837697013	0.857993241	0.800393287	0.876730575	0.968235397	0.952507905	0.980875673	0.971102832
KB1_0868	0.940845492	0.89139163	0.925942547	1.049347973	0.936366866	1.026007695	1.08496652	0.831821178	0.840248922	0.987648795	0.869706363	0.847944507	1.18793466	0.857428098	1.003167444	1.022356282	1.192213355	0.806572587	0.849802092	0.963140533	0.915153819	0.869882459	0.857219124	0.879898944	0.826159366	0.942640731	1.022104627	1.118438505	1.099924213	1.076293725
KB1_0876	0.994886914	0.98482703	1.030283433	0.95509311	1.009795214	0.982010339	1.009499901	1.011852783	1.028207051	0.999547242	1.051687963	1.026479682	1.085687963	0.939503832	0.905972828	0.955586393	0.946218788	1.007442038	0.987539523	1.033804107	1.031640163	0.995219614	0.978624515	0.951732689	1.00748871	0.962769356	0.977930052	0.992584858	0.96614292	0.972750421
KB1_0887	0.961634198	0.96367768	1.040098897	1.157208964	1.006784699	1.031616777	1.046006504	1.021072798	1.022035992	1.051967881	1.019966451	0.949930197	1.03621973	0.924440394	0.856554667	0.991768303	0.958163082	1.011414122	0.908140138	0.958546869	0.958452075	0.928270292	0.943173568	0.957501088	0.970746626	0.995638472	1.05248937	1.085085724	1.103816891	1.100357907
KB1_0889	0.988370533	0.977169031	1.000602093	1.065228203	1.053340659	1.128793521	1.100611477	1.003217366	1.032916582	1.079602107	0.99247249	1.002227838	1.039058067	0.947256366	0.959945413	1.050645504	1.101512214	1.009213041	0.980271282	0.982219314	0.959900514	0.942005331	0.945086455	0.980253784	0.936206909	1.00190881	1.046049429	1.057281008	1.084611338	1.101141407
KB1_0890	0.867905483	0.933068839	0.824903502	1.032394572	0.878684099	1.192155679	0.992879053	0.880229808	0.849784023	0.934539289	0.859992173	0.890831362	0.929207968	0.852790357	1.001046517	1.028503629	1.105671332	0.91399983	0.916806796	0.943342876	0.952824597	0.908275961	0.900195754	0.964439004	0.92297839	0.949215449	1.033931943	0.948331475	0.9591386	0.957097828
KB1_0891	1.029918513	1.045997303	1.018514698	1.058710397	1.04657621	1.107080265	0.976568898	1.099108696	1.019161536	1.001791684	1.050696731	1.048704072	0.994446837	0.984048983	0.947920125	1.017393605	1.086369777	1.099467916	1.033529108	1.065738359	1.047329185	1.017282304	1.019114586	0.967437961	1.01171957	1.006616054	1.011792967	1.038458851	1.037809865	1.023111254
KB1_0892	0.967849255	0.994862658	1.068611842	1.096514233	1.04917825	1.296612876	1.023135739	1.086533176	0.989137689	1.017063432	1.085653526	1.042750634	1.072509833	0.947334091	1.023238257	1.09968018	1.079634449	1.015399688	1.017566246	1.038175845	0.993440297	1.006347187	0.982389611	1.007016092	0.979561616	1.009335779	1.047103203	1.050466666	1.035395842	1.04069742
KB1_0893	0.992590271	0.997305604	1.058933472	0.995881971	1.005599256	1.023307239	0.963637239	1.032133313	1.032059067	1.009519214	1.05582683	1.015091078	0.907174672	0.918856609	0.904128141	0.94944023	0.944895944	0.981554078	0.998311322	1.021589889	1.022436727	0.979205698	0.974272521	0.967768279	0.977460819	0.981080195	0.985211055	0.953985388	0.970049359	0.989812614
KB1_0894	0.894144473	0.902775279	0.849619031	1.128224332	0.88111215	1.173417486	0.927011636	0.845193067	0.859497922	0.955080945	0.779711076	0.871654	0.90353851	0.838247686	1.088583407	1.114413362	1.164805586	0.827206	0.895849906	0.906732753	0.897081661	0.842905666	0.816305188	1.045954217	0.925641321	1.007595843	1.115694289	0.973013098	1.014459889	1.014753243
KB1_0895	1.041153059	1.055508388	0.893337063	1.067653811	0.886695038	1.014062657	1.101905449	0.962190042	0.86360049	1.087051291	0.968662044	0.860375789	0.977645928	1.103086222	1.058564308	1.082315291	1.409465219	1.149948875	0.942068529	1.016210664	0.986577643	1.059572119	1.033405216	1.304711305	1.036278343	1.366105041	1.377911879	1.210569354	1.2769512	1.251779947
KB1_0897	1.025737642	1.026692222	1.098983114	1.014436056	1.047743856	1.012506567	0.941415631	1.03901935	1.023752284	1.051721522	1.064805986	1.042227969	0.882172391	0.947764868	0.909358782	0.945043513	0.965922166	1.020997583	0.994361118	1.055995378	1.044111559	1.010509925	1.011000241	0.988815423	1.027955231	1.028073154	0.998982216	0.94132553	0.959936936	0.972308284
KB1_0898	0.821423379	0.837733865	0.734525924	1.060437744	0.751475098	1.088826832	0.928378559	0.700607302	0.8378689	0.924521351	0.675552718	0.86343385	0.898302607	0.776336396	1.046458218	1.096762368	1.14320509	0.744376312	0.924273908	0.956718661	0.942707027	0.906986492	0.873302917	1.021999112	0.92083803	0.981159702	1.071401311	0.940741596	0.978030091	0.982342975
KB1_0901	0.911712522	0.959098134	0.919069468	1.070117474	0.940666508	1.139901844	0.928846598	0.870721294	0.847059108	0.902245428	0.777555094	0.895526455	0.908654185	0.855093757	1.06135411	1.085709712	1.117861135	0.852706942	0.94406504	0.956673166	0.974845142	0.961070529	0.930324283	0.97991431	0.896545234	0.947619213	0.984741599	0.91652611	0.944731676	0.952281717
KB1_0914	0.963053203	0.956197945	0.971538181	0.919647548	0.955938479	0.941485592	1.055324655	0.969338118	0.961240789	0.950680303	0.917867763	0.93819706	1.025065714	0.904013064	0.893086691	0.930439059	0.858380379	0.941111666	0.945612867	0.969595686	0.965964905	0.941442795	0.933086889	0.931182257	0.918889044	0.912842943	0.959443484	1.060235579	1.042685155	1.02145492
KB1_0915	1.065415051	1.033159317	1.041160766	0.94781003	1.036328681	0.955741804	1.074537136	1.077607705	1.061546535	0.999882045	1.067727193	1.025693589	1.045726621	1.113498096	1.026674349	1.003143399	0.908675326	1.023932081	0.99673173	0.99256687	0.988609007	1.054287154	1.075531016	1.079968239	1.072875899	1.056214628	0.962272471	1.066399012	1.035466875	1.010862577
KB1_0919	1.034691677	1.017443097	0.976221294	0.882478365	1.028966191	0.882630701	1.043167033	1.0013687	1.040634784	0.994516708	1.039134338	0.984373464	1.051651607	1.14935904	1.011348673	0.973633999	0.844491467	0.962569089	0.973521873	0.908856015	0.908894466	0.962184537	1.005062935	1.015455378	1.004847987	1.025744009	0.901841136	1.051721968	1.040298367	1.052385577
KB1_0920	0.894924379	0.803925708	0.863958095	0.89084828	0.895112562	0.897565085	1.135442954	0.710403399	0.864292582	1.017063331	0.834722034	0.775030617	1.150658791	0.819702424	0.819981077	0.898589275	0.715366107	0.666036267	0.843804702	0.954067434	0.920070042	0.876426517	0.858119266	0.848918304	0.771462209	0.87823732	0.950838812	1.16724804	1.142859297	1.115529541
KB1_0926	0.991653442	0.979886999	1.002185294	0.974983344	0.98892178	0.974702584	1.015273284	1.011693775	1.010678504	1.04890934	1.010851631	1.00199584	1.01288178	0.958245061	0.933149787	1.013198591	0.978395486	0.986586534	0.987105904	1.011522374	1.014433637	0.984946318	0.981126946	0.971947743	0.980714873	1.00791935	0.996907328	1.070353649	1.043792144	1.035498272
KB1_0930	0.987908278	1.001670588	0.998427729	0.974845022	0.99675211	0.975983539	1.107947671	1.022392651	1.000139189	1.067671654	1.024757733	0.995603424	1.078713728	0.92192739	0.901693026	0.999148574	0.998203881	0.997507547	0.965972762	1.003441308	1.023490312	0.990690445	0.984717694	0.974859675	0.993976576	1.059459052	1.007886251	1.252713064	1.172593471	1.156897302
KB1_0949	0.885245494	0.839040124	0.777740887	0.954317817	0.810770801	0.865665801	1.163988762	0.772404297	0.793388697	1.02406829	0.783912449	0.748621931	1.228947585	0.813639694	0.955101985	0.904009386	0.981415461	0.726771422	0.821729012	0.855061756	0.840439984	0.822783418	0.79587655	0.924871317	0.781366564	1.0050973	1.039978944	1.188434484	1.134812157	1.124404115
KB1_0964	0.964632429	0.858997438	0.83606292	1.030326243	0.886745177	0.909194662	1.262659276	0.767428407	0.933018526	1.102157237	0.848086072	0.81573282	1.21526012	0.831884718	0.92039515	0.969094408	1.09431246	0.755853185	0.889346429	0.965034072	0.947623219	0.887405397	0.862046453	1.022552321	0.86272424	1.044625156	1.137897076	1.262449292	1.209028477	1.14867063
KB1_0965	0.967282472	0.944760085	0.933156783	0.99421425	0.940264764	0.970073844	1.066827162	0.926869501	0.9314527	1.032593532	0.933924821	0.939455449	1.044710007	0.890917423	0.893162548	0.949336109	0.958271224	0.939186134	0.885555416	0.965630836	0.954734861	0.920581569	0.895598552	0.953748752	0.930445215	1.004677862	1.038375891	1.100448471	1.066395658	1.049696423
KB1_0967	0.930982358	0.919812273	0.897451508	1.01756759	0.903812587	0.948674417	1.135221198	0.877562661	0.932005926	1.083255301	0.847263096	0.894901702	1.11118628	0.836485221	0.905304357	0.954090482	1.031720671	0.887750262	0.915153354	0.952275431	0.958491629	0.913113824	0.897571024	1.002114509	0.906219903	1.052071815	1.077331106	1.152429778	1.122829833	1.105514057
KB1_0971	0.905216049	0.883314982	0.839637893	1.050422729	0.876050881	1.079441992	1.164051898	0.803943326	0.904752808	1.054522423	0.778846043	0.873982212	1.085347527	0.82723158	1.087077224	1.089532336	1.280178438	0.773873762	0.97541378	1.019472758	1.021485883	0.974113558	0.940983871	1.102136857	0.954304879	1.089452696	1.12886714	1.116807456	1.046872466	1.054386883
KB1_0972	1.079739583	1.075786997	1.045843168	1.023221437	1.048602844	1.040881194	1.065793985	1.015422621	1.12802873	1.034582932	1.03181348	1.098145726	1.070735059	1.154456804	1.161417897	1.136287457	1.15512984	1.09239986	1.087168487	1.023518754	1.029182283	1.10769518	1.107647165	1.108682541	1.071058001	1.068566005	0.999831268	1.061256762	1.01290198	1.0148673
KB1_0979	0.974019131	0.851288551	0.81600149	1.061786771	0.789096963	0.981679021	1.359771456	0.766876893	0.992445012	1.228218353	0.766145499	0.841442123	1.381022117	0.854920618	1.07231731	1.060778106	1.211373331	0.751629677	0.977252974	0.920424118	0.874649302	0.836636616	0.853014063	1.045527527	0.842502905	1.103148077	1.097150013	1.294886374	1.162770146	1.161845272
KB1_0984	1.099272915	1.067668935	0.984180819	1.110304261	1.002110368	1.042105136	1.258851953	0.997225208	1.183713145	1.183499358	1.015266965	0.983280145	1.293374787	1.288299749	1.269873937	1.171686908	1.164523604	1.031886482	1.136175184	0.924290825	0.919754303	1.048129131	1.115803604	1.171887474	1.079868099	1.18276737	1.042687409	1.266237012	1.196161133	1.194888557
KB1_0998	0.801255742	0.805375279	0.727540964	1.063646363	0.730160826	1.094938746	0.856282257	0.639920063	0.769201901	0.841445952	0.668550171	0.808873285	0.86605706	0.758798645	0.982853232	1.03267499	1.074482409	0.658571479	0.794816632	0.878475191	0.842206193	0.788169761	0.767129493	0.929897958	0.801917424	0.883477146	1.050662825	0.878472594	1.006287189	1.004914838
KB1_1002	0.898454738	0.860880242	0.802450773	1.143482967	0.808520544	1.135263456	1.01887355	0.72505214	0.927797809	1.036839642	0.695646294	0.906883081	0.994503331	0.801085539	1.010013574	1.159149843	1.138183909	0.717067189	0.862895791	0.92458065	0.879525213	0.814415453	0.801604829	1.004688574	0.855437263	0.96904428	1.078571307	1.07277911	1.089540816	1.068708248
KB1_1010	1.216986582	1.209194591	1.275758261	1.055523542	1.199714921	1.127482831	1.203447775	1.356412265	1.114677464	1.142538555	1.265583369	1.11819558	1.028036309	1.14248104	0.966194877	1.121372564	1.166300087	1.154374763	0.983584902	1.127159779	1.199824759	1.181393458	1.157626669	1.123034347	1.161137149	1.151705013	1.191010669	1.183219602	1.2234616	1.178589459
KB1_1015	0.963216508	0.972649151	0.964268969	1.015905257	0.968129586	1.013749747	1.014751718	0.962356117	0.933014045	0.980158221	0.938697972	0.944097384	0.999298647	0.899963365	0.934739257	0.966741464	0.981360651	0.952944093	0.943291688	0.981849978	0.983485344	0.952770851	0.937801282	0.980803974	0.958173842	1.000218268	1.030078676	1.049429081	1.05220413	1.045678739
KB1_1018	1.006773953	1.000437547	1.012990996	1.002718239	1.008046326	1.011150058	0.974805991	0.99815754	1.002163739	1.013837981	0.998561572	1.016643399	0.933006763	0.936334831	0.937127926	0.965610195	1.06154139	0.999999184	0.985907412	1.035022996	1.038104719	1.010745894	0.998446235	0.980503465	1.013436049	0.996127152	1.011194787	0.984363235	1.010426795	1.014512709
KB1_1019	0.979631638	0.992439477	1.029621009	0.974561904	0.978918921	0.993609224	0.951514092	1.018233614	0.975355916	0.962387553	1.01115688	0.975857375	0.937573049	0.924136981	0.927053561	0.960278538	0.979668026	0.98231751	0.987086863	1.016681959	1.031587957	1.008056519	0.984723329	0.959349877	0.998775174	0.956822594	0.98372489	0.936917035	0.949810795	0.94804105
KB1_1031	0.940764112	0.928916409	0.93076062	1.011126946	0.885822236	0.996645172	1.187736549	0.910247808	0.925004713	1.073199149	0.886535383	0.916615616	1.172708217	0.853449398	0.983053555	0.983980389	1.119349868	0.89242947	0.913521335	0.991064203	1.001704959	0.973070897	0.958491294	1.003364728	0.939275703	1.048417961	1.071827041	1.161790088	1.086662562	1.06613129
KB1_1032	0.978261575	0.977987372	0.991984412	0.942335425	0.982155013	0.959654152	0.893298474	0.993260242	0.999913221	0.956532561	1.00552416	1.026214555	0.790866301	0.898491355	0.860158052	0.88936958	0.895318299	0.987506822	1.002714814	0.993230237	1.018924953	1.00345564	0.977081956	0.941027201	0.991886071	0.931186444	0.976585159	0.877542653	0.93768722	0.935106039
KB1_1035	1.014564814	1.014169223	1.06983754	0.974313021	1.002202155	1.020894829	0.944020187	1.085942022	1.049369139	0.986772883	1.061320732	1.098599689	0.82119058	0.977932297	0.88566231	0.950502481	0.971728942	1.077092507	1.025934865	1.054942639	1.060122164	1.014209361	1.036105016	0.982315951	1.055109988	0.98648915	1.004084062	0.930849004	0.965111353	0.97185609
KB1_1043	0.995180108	1.013020176	1.049841645	0.967419793	0.994747262	0.998213864	0.912057815	1.002099298	1.007135943	0.959804848	0.996926906	1.022142822	0.771023923	0.931430372	0.871761831	0.906532719	0.934471712	1.016819287	1.001267755	1.044184185	1.025415472	0.988098467	0.992147305	0.957725885	1.00855057	0.947922037	0.98970916	0.915106618	0.965132049	0.963625364
KB1_1046	0.999851288	0.943920749	1.054491056	1.147513353	1.019884506	1.073076287	1.082373422	0.930375225	0.947996206	1.068196792	1.005837516	0.936892057	1.115000491	0.911692206	1.030392354	1.117736355	1.192621085	0.912689819	0.943200451	0.978653356	0.963724095	0.92925232	0.90161392	1.006508827	0.906322688	1.020898795	1.144177566	1.137462887	1.15571583	1.157582683
KB1_1049	0.999259229	1.022279226	1.058295378	0.982872327	1.000530529	0.990419296	0.91647467	1.068873208	1.032296353	0.976842269	1.083050169	1.030507636	0.816637763	0.97947939	0.908870258	0.926502369	0.938559138	1.00869318	1.011110026	1.054620075	1.038243885	1.022956655	0.99777582	0.956223583	1.029636952	0.95103021	0.984443584	0.906580895	0.94182139	0.951639334
KB1_1051	1.03777744	1.028522622	1.043898776	1.004123907	1.018323241	0.980736295	0.928127531	1.045059754	1.045750166	1.00260368	1.070166704	1.041625852	0.835073656	0.953883792	0.902031116	0.950949533	0.95366987	1.051105589	1.026883229	1.067295227	1.079398856	1.041959285	1.049617302	1.000700927	1.060178697	0.971571584	1.004341961	0.894142941	0.966350898	0.96430981
KB1_1053	0.99828851	1.007777613	1.034672782	0.909556569	0.999230034	0.985791847	0.908316437	1.035781738	1.036390395	0.991108656	1.073821172	1.070044132	0.824735242	0.974522084	0.881156525	0.937138723	0.931506547	1.041734378	1.003770433	1.062087196	1.067958635	1.040660626	1.041251721	0.980052691	1.066214479	0.985307777	0.996324531	0.896501383	0.944266552	0.94960447
KB1_1055	1.023112807	1.025825175	1.074913079	0.963900264	1.021718247	0.991035885	0.923300327	1.05869835	1.033885625	0.981908251	1.078142442	1.039499029	0.833091498	0.962464463	0.893617074	0.941092714	0.942662784	1.049017007	1.038369254	1.068527389	1.060332762	1.044792889	1.032158154	0.977201672	1.042082216	0.962019107	1.000139818	0.920964982	0.958862329	0.968576115
KB1_1059	0.988387439	0.997425191	1.018413712	0.964591722	0.989358117	0.985416593	0.910918353	1.012931068	1.034061706	0.961347963	1.031664467	1.041612838	0.841303574	0.978428869	0.877252512	0.912342134	0.943991178	1.029995383	0.984625579	1.030069814	1.042995429	0.991510708	1.007672887	0.960158556	1.037226562	0.955385127	0.970919336	0.892436876	0.938427276	0.947560131
KB1_1061	0.995799534	1.007410844	1.069198341	0.984643146	1.020332524	0.986140384	0.898180212	0.973326284	1.016580607	0.991417889	1.040985431	1.047988816	0.811947603	0.946953683	0.902734584	0.928617138	0.930099814	1.002443716	1.010548244	1.012666281	1.020337955	1.008915946	0.991545237	0.943416581	1.008222885	0.949148034	0.955431855	0.893538156	0.940584213	0.950500982
KB1_1062	0.989766184	1.034367346	1.048061615	0.94580349	1.025612782	0.980306841	0.899075005	1.028092007	1.018181378	0.987767894	1.011777327	1.069405497	0.831504779	0.990383108	0.918477203	0.937456678	0.959576784	1.071512495	1.023034357	1.063824933	1.066849376	1.04096644	1.02756443	0.985352713	1.081567059	0.98505947	0.993650396	0.907934827	0.949539763	0.962803709
KB1_1064	1.011890783	1.039412447	1.103040437	1.016725012	1.017141357	0.99937293	0.939664885	1.035728479	1.064001716	1.016981074	1.12667458	1.072583407	0.771105707	1.010563056	0.904183368	0.967640857	0.976207289	1.052737968	1.026851576	1.084991161	1.075597761	1.035138274	1.03478228	0.99591199	1.066052803	0.986476704	0.993973824	0.92907758	0.965665909	0.980837489
KB1_1066	1.009348771	1.015173635	1.036001919	0.985653405	1.022909053	1.000213267	0.929646139	1.037315637	1.021888252	0.994109875	1.045690831	1.029682651	0.850019743	0.958984811	0.901838583	0.942248596	0.93088658	1.017246061	0.994322748	1.032338111	1.033398024	1.006902395	0.999356856	0.959252977	1.044726303	0.957899756	1.012976861	0.919076072	0.977581568	0.982194861
KB1_1069	1.035863226	1.04555863	1.07570508	0.994184198	1.041464845	1.016253475	0.937685463	1.053960742	1.03284863	1.009786321	1.074782055	1.054644348	0.876314653	0.970969856	0.913897749	0.947684136	0.968283985	1.042805414	0.987105482	1.083387761	1.100699543	1.065249576	1.044677296	0.996282927	1.064316175	0.997395336	1.030091146	0.923312248	0.986245317	0.980339925
KB1_1070	1.030812059	1.034241196	1.052983964	0.937613925	1.021483553	1.004731766	0.95020962	1.065378236	1.071437683	1.001033298	1.056252481	1.085818401	0.783781765	0.992154567	0.913704273	0.957844843	1.005859952	1.096313893	1.06187455	1.092244443	1.085331454	1.072512002	1.048227022	0.99121148	1.091459182	0.997792569	1.018029809	0.94959143	0.995807924	1.017156399
KB1_1073	1.029307295	1.043738905	1.129916869	1.032263916	1.070894839	1.029221615	0.946393675	1.091652986	1.066455728	1.006591298	1.155052284	1.047726308	0.800547415	0.990863825	0.918771003	0.959007666	0.955244906	1.087449184	1.031754555	1.082880711	1.081883179	1.047167457	1.051487452	1.001225974	1.048406278	0.999682391	1.001030648	0.934741053	0.981410834	0.989215452
KB1_1074	0.988436516	1.008782227	1.060975855	0.944061689	1.002453692	0.982417324	0.93216881	1.045899	1.051978217	0.983319961	1.048389195	1.057043397	0.797293993	0.974093771	0.89888635	0.943336708	0.932275695	1.04854364	1.035293323	1.058176278	1.067500115	1.028390767	1.031429959	0.989671757	1.062187265	0.989895802	0.984858176	0.912021636	0.95464067	0.951030765
KB1_1086	1.000180984	1.02560254	1.124349175	0.997552581	1.024945897	0.984312941	0.925733081	1.012156235	1.010243741	0.985567844	1.071864534	1.044592544	0.91433648	0.987945041	0.951377463	0.935945122	0.943294686	1.037697714	1.002968588	1.051080704	1.03932891	1.020799934	1.023692393	0.963144131	1.022466823	0.94373963	0.977913512	0.898515263	0.946236799	0.94076747
KB1_1089	1.032989279	1.031000853	1.174418221	1.00390458	1.073594919	1.027596452	0.922098602	1.038304871	1.071278115	1.002671666	1.042959629	1.0962366	0.822566588	1.000004031	0.932991358	0.988024698	0.965676858	1.069440521	1.03801318	1.110902612	1.091606198	1.056920046	1.054856419	0.991981703	1.082458839	1.005585194	1.004346369	0.928453172	0.966927688	0.981207241
KB1_1093	0.923223861	0.951282066	1.015795237	1.015235873	0.950147659	1.153135714	0.954501312	1.005462254	1.046234522	1.066576161	1.019832652	1.120500136	1.01776821	0.937070279	1.072664642	1.158922455	1.196773973	0.825059711	1.250318179	1.232585002	1.169017326	1.147610222	1.125319519	0.923360924	1.031352949	0.95332928	1.027247384	0.993541652	0.992733444	1.000711644
KB1_1110	0.970783529	0.982043014	0.974482126	1.068090756	0.977805231	1.183920295	0.890448708	0.999697454	0.959216424	0.95835272	0.980700165	0.990510753	0.820194256	0.920778217	1.049460299	1.082117503	0.953297833	0.977388269	1.040876501	1.097241722	1.061593396	1.018081744	1.007336314	1.083103217	1.058390204	1.008035586	1.072780242	0.885452063	1.000977194	1.002736487
KB1_1114	0.993371391	1.000647955	0.988934365	1.004199146	0.996672173	0.97353014	0.922446831	1.048110947	0.93565747	0.953568279	1.007957225	0.972213739	0.880869265	0.928393275	0.905935872	0.953796117	0.961311833	0.994817418	0.945960706	0.976443247	0.9861904	0.960994972	0.951982963	0.93696757	0.946568002	0.947141424	0.991278498	0.885144522	0.94212025	0.949043891
KB1_1119	0.984155479	0.962637426	0.978356457	0.972255266	0.991612177	0.974936942	1.017939396	0.967235338	0.97076882	1.009850381	0.974548516	0.953926445	1.059686357	1.006907044	0.990445263	0.967957113	0.997856641	0.953486624	0.938605004	0.989338131	0.98268792	0.954595403	0.962345706	0.988688228	0.948682679	0.999275082	0.978853578	1.041684001	1.040955606	1.019701933
KB1_1136	1.016183322	0.997189581	1.031879974	0.994755473	1.028664646	0.98165707	0.992751719	1.03216327	1.008611119	1.021404858	1.028098667	1.006166083	0.968103235	0.961798387	0.91915653	0.92642644	0.964606281	1.007098776	0.990130399	1.00162344	1.013552119	0.995489426	1.012748419	0.983847165	1.014463167	0.995068825	0.975253921	0.99052881	0.975917578	0.975389559
KB1_1140	0.980844889	0.993831657	1.038138496	0.972298545	1.004762043	1.001165793	0.900791405	1.012085933	0.996552055	0.977646726	1.041134666	1.005538501	0.900954049	0.920894174	0.945803082	0.999254715	0.979254822	1.004107201	0.969655189	1.024366962	1.021893868	0.996079885	0.982436158	0.948483118	0.994092704	0.940220606	0.991586142	0.904575198	0.950965642	0.960009912
KB1_1142	0.953379329	0.940878701	0.982439306	1.006432563	0.960999003	1.012385199	0.926041143	0.946678077	0.945778241	0.95033659	0.890102818	0.91567697	0.964927387	0.908748859	0.953814882	1.001557769	1.114654894	0.941222427	0.92379983	0.983740088	0.96842309	0.917017189	0.91198339	0.977937892	0.925433845	0.959309698	0.987647425	0.951591559	0.98348137	0.993264363
KB1_1144	1.015080141	0.996029385	1.007392628	0.940108533	1.039643091	0.970920074	0.903478902	1.026068255	1.057009452	0.985578138	1.080089715	1.074972168	0.844103025	0.938899187	0.910949103	0.912099094	0.91173617	1.001074886	0.985590106	1.04149562	1.062737473	1.070631369	1.040682324	1.004098185	1.078165393	0.994456325	0.996589421	0.889788175	0.928694159	0.931820557
KB1_1146	0.978350445	0.992906797	1.000193331	1.01741701	0.990750084	1.060583576	0.918398976	0.997392911	0.955787275	0.954650349	0.980237017	0.981108648	0.872719112	0.908366102	0.984658313	1.026215461	1.047648126	0.974058569	0.925621034	0.997028928	0.994969687	0.956402659	0.93158816	0.96909521	0.967801611	0.936023766	0.997581063	0.925037383	0.966625885	0.967344412
KB1_1174	0.876543003	0.838664489	0.795181621	0.811406101	0.857085624	0.813704371	0.933614724	0.897899315	0.825174967	0.853488531	0.896544379	0.760990305	0.956965581	0.900037658	0.829563055	0.793419857	0.79450385	0.807656055	0.911802688	0.948677283	0.973658599	0.917965181	0.914468999	0.874406777	0.840729732	0.852067523	0.925391186	0.912377538	0.920843921	0.926386568
KB1_1176	0.971898033	0.890631328	0.903175138	0.843000157	0.939044771	0.86781924	1.060700237	0.904626263	0.979995806	0.926613696	0.927708901	0.928889164	1.064550222	1.011167422	0.879476366	0.945605261	0.823189887	0.862316889	1.025372311	1.068853655	1.07306258	1.001888813	0.989950526	0.963626803	0.921468796	0.931972721	0.975644282	1.048107435	1.002284051	0.97809106
KB1_1184	0.95071549	0.919370767	0.84232475	0.920006642	0.842078544	0.845959134	1.14731682	0.900401409	0.899779598	1.080670121	0.918206197	0.830451811	1.209620624	1.103509075	1.072186532	0.990680482	1.011744459	0.910877998	1.046452979	0.963618255	0.942145067	0.953084253	0.953474037	0.957521149	0.867266198	1.048891901	0.988309405	1.095777567	1.074103206	1.084919329
KB1_1185	0.970278232	0.915218955	0.914409936	1.00062193	0.932726403	0.976962045	1.232518079	0.911342229	0.94960867	1.128377916	0.877769906	0.889982189	1.238291773	0.875882689	0.993949346	0.946886794	1.074493689	0.897671994	0.944431938	0.975586745	0.983425395	0.929769675	0.923137213	1.015000487	0.919847469	1.097434573	1.061506696	1.197044558	1.104322047	1.098737181
KB1_1187	0.90525225	0.843939757	0.817295958	0.978392184	0.842973137	0.861157465	0.950400979	0.808573948	0.877884322	0.969714125	0.813626102	0.866597016	0.977034436	0.782294898	0.881893384	1.037357055	1.082426947	0.796853414	0.860558632	0.934481175	0.898278857	0.858200694	0.840865996	0.873746973	0.818549834	0.926582346	1.06873384	1.068939621	1.135609062	1.134063012
KB1_1190	0.929728263	0.895280315	0.816423924	1.010427838	0.865886291	0.938450292	1.092837362	0.861865514	0.872652078	0.996706066	0.837428201	0.850632716	1.104548631	0.898915161	1.029916068	1.010719737	1.110744829	0.882488534	0.870249571	0.878537171	0.874231313	0.87368222	0.860981378	1.021914357	0.885663863	1.029270245	1.104974101	1.073713039	1.064132338	1.056244396
KB1_1194	1.020377965	1.031682541	1.052087901	0.967658458	1.029676735	0.997626157	0.943498702	1.028722168	1.012747108	0.977657313	1.039120854	1.035688093	0.91466513	0.960296169	0.918539914	0.942739726	0.952420253	1.02048863	0.970294299	1.041724834	1.05035082	1.032437749	1.022360221	0.996550412	1.046293852	0.988887183	0.993980395	0.96514455	0.983495112	0.993460859
KB1_1198	0.999342036	0.934285839	0.861585967	1.005170205	0.918437952	1.040279193	1.078856364	1.003817886	1.001184818	0.9975823	0.964328764	0.919227564	1.155561965	1.047990464	1.080354146	1.047987156	1.082700559	0.942657133	0.956458436	0.950888237	0.895906151	0.928533638	0.97641812	1.032640758	0.972903762	0.999545459	1.024226307	1.076090523	1.04758657	1.015444582
KB1_1200	1.07927196	1.018664224	0.909874268	0.899888089	1.007286675	0.878382474	0.994716945	1.120489053	1.012668164	0.943984851	1.102751822	1.060740392	1.075302784	1.128816779	1.134167022	1.074579049	1.067197926	1.238010812	0.968969074	0.939464895	0.934821446	0.970116938	0.997608722	1.010322007	1.0007494	1.017805998	0.956070243	1.009500365	0.966525504	0.976242448
KB1_1212	0.980094921	1.01365997	1.042090045	0.964799237	1.031216889	0.992412651	0.918333372	1.044151931	1.049687335	1.015408711	1.112535085	1.084670955	0.826224905	0.969655606	0.907120591	0.936829547	0.924268539	1.053219823	1.04435117	1.042662815	1.047584565	1.007453023	1.032788892	0.979787716	1.086233492	0.973320729	1.004178411	0.903686215	0.956521146	0.9607182
KB1_1217	1.020517453	1.022304183	1.021568748	0.94698202	1.121240194	1.028675858	0.99375379	1.050908618	1.288568987	0.973086856	1.094388066	1.326363031	1.024220944	1.319106367	1.183885506	1.113604404	1.107749083	1.146559184	1.096264174	1.321758826	1.228989093	1.174655558	1.180457746	1.103065204	1.25798201	1.090976505	1.117896561	0.985228962	0.957610837	0.952299752
KB1_1224	0.89360485	0.928275438	0.929722621	1.043757978	0.908169526	1.086054119	0.859608819	0.874828779	0.878821266	0.892446701	0.888649222	0.899793191	0.875409216	0.871100894	1.044599628	1.091280773	1.018848575	0.889460194	0.927211822	1.042715312	1.03734002	0.983199137	0.946105418	0.993710129	0.974454076	0.935874344	1.087169435	0.888719488	0.953012079	0.952803805
KB1_1226	0.977645023	0.966384315	0.991197503	0.988583622	0.994362953	0.983614178	0.979960549	1.013851729	0.987435667	0.993534182	1.006329341	1.01142664	0.979661852	0.896148364	0.983069903	0.967052926	1.009299777	0.96825175	0.982647847	1.025491105	1.011569775	0.999721468	0.97349731	0.984448918	0.994225007	0.999944127	0.997798758	0.983486486	0.975367876	0.998540152
KB1_1241	1.070826257	1.041221652	1.016317516	1.056421535	0.992737131	0.928204372	1.223844961	1.100370816	1.110875556	1.161613395	1.107203291	1.029618152	1.272343542	1.176039613	1.140257698	1.086516584	1.092849598	1.090549075	1.007401015	1.004007853	0.996559752	1.040475065	1.061145037	1.152206332	1.066632374	1.183818715	1.09778791	1.258403576	1.169434419	1.160045894
KB1_1242	0.97666712	0.857755401	0.826449681	1.030850249	0.822211205	0.966141738	1.351689647	0.696101198	0.887423265	1.124726327	0.743784943	0.802995375	1.42045228	0.844955774	0.996439665	0.952270929	1.079264823	0.683460512	0.839159432	0.944492104	0.928648681	0.874164047	0.847606855	1.028991122	0.860970945	1.127373207	1.099776589	1.337936256	1.219620517	1.16701369
KB1_1253	1.041095508	1.028131427	1.156862901	1.15189691	1.040253431	1.058559568	1.200426881	1.035124772	1.070824327	1.175219336	1.069168932	1.051476644	1.306793939	0.995938874	1.094562164	1.086927766	1.163007674	1.059425687	0.973336152	1.055751947	1.041370133	1.007699296	1.012033993	1.035595147	1.011864931	1.094576205	1.026553829	1.235628488	1.170362824	1.164884142
KB1_1255	0.975643036	0.942517438	0.953225998	1.003043164	0.915562466	1.000103093	1.225214399	0.937563813	0.991909179	1.16941213	0.911556798	0.930449247	1.300662474	0.885085604	0.99278742	1.009193529	1.058086638	0.903870194	0.999124183	1.031385515	0.98255472	0.955122714	0.924684839	0.988459092	0.918771769	1.046946805	1.048690736	1.238375582	1.152628423	1.118591124
KB1_1260	1.053516342	1.040358679	1.028084478	1.021136983	1.018426969	0.966904542	1.122558436	1.065879508	1.088307461	1.124545507	1.069855909	1.033483653	1.136949115	1.159855433	1.108364671	1.130046371	1.022093361	1.080445188	1.017469553	1.018807381	1.023369298	1.031119158	1.015823248	1.126928347	1.04118921	1.152070849	1.03503024	1.154318982	1.117502621	1.117424752
KB1_1264	1.008331322	1.012060351	1.025003527	0.981941903	1.012715727	0.983521387	0.988753056	0.996325342	0.986838085	1.024600297	1.008975641	1.010300449	0.959956307	0.941530865	0.907207327	0.927127461	0.963520586	1.00986165	0.97971119	1.010177109	1.013605838	0.999413727	0.993333109	0.974052506	1.024104438	0.986235285	0.985456656	0.972706787	0.981625585	0.982857403
KB1_1265	0.901746691	0.903532554	0.865893435	1.120534423	0.875359065	1.07861945	0.983542606	0.855385719	0.891696537	0.990364225	0.858472541	0.896669445	0.969407111	0.837494919	1.094912529	1.134968473	1.255998676	0.856787596	0.935342215	1.00384691	0.988034659	0.933568363	0.911650593	1.107712928	0.956802592	1.075460792	1.128449813	1.017826282	1.065655343	1.085080119
KB1_1275	0.867377261	0.85071429	0.812681338	1.043305723	0.828151253	1.09774286	1.053188356	0.764073818	0.87918215	1.009434197	0.742855428	0.844099996	1.114929067	0.818002156	1.059253159	1.072490923	1.094669684	0.749449086	0.929818141	0.969422855	0.943130965	0.890176145	0.854469621	0.967938345	0.874053575	0.990371614	1.059671634	1.031152342	1.045254696	1.04461525
KB1_1287	0.909767601	0.898623117	0.913887365	1.060306103	0.935688407	1.173988598	0.980275687	0.831565567	0.891983104	0.957888119	0.894067584	0.938281557	1.010482606	0.910321269	1.087069779	1.181741689	1.107333519	0.861608396	0.985526111	1.048502633	1.000729597	0.958323267	0.930742958	0.956814361	0.949067066	0.938666728	1.040500831	1.006725525	1.013512907	1.021136484
KB1_1306	0.802755665	0.810482222	0.818778496	1.006922043	0.833262353	1.148568142	0.681212198	0.850515643	0.786143599	0.68245591	0.770473529	0.821981421	0.775282938	0.77707192	0.927398397	0.976919855	0.938870817	0.790624619	0.909269267	0.98634417	0.97208256	0.917739734	0.891988429	0.761256656	0.829114943	0.692680811	0.945177354	0.746717434	0.916184329	0.911968262
KB1_1310	1.05834011	1.013287663	0.954374843	1.023658752	0.951576709	0.948203065	1.352969524	0.999249817	1.166429873	1.234191503	1.003769297	0.994446926	1.313220729	1.215810857	1.180205817	1.144552909	1.072372497	0.965214019	1.082831315	0.930472233	0.974143208	1.114571744	1.170186321	1.203259257	1.107782804	1.192030496	1.046895823	1.264480253	1.155312881	1.123421045
KB1_1313	1.004658957	0.971258981	1.003850363	1.02463924	0.990974051	0.99789464	1.184803752	0.968537919	1.026349303	1.136336389	0.955682922	0.975786867	1.214428379	0.969851165	1.041324055	0.991023937	1.156203794	0.959363428	1.014295099	0.989240139	0.974597228	0.968984399	0.962741832	1.065473268	0.9642252	1.087546993	1.043187554	1.144012408	1.077451425	1.056313739
KB1_1317	0.959008039	0.978900923	0.980744991	1.011617013	0.989113854	1.062026234	0.89122939	0.995554917	0.904824863	0.882768401	0.945199596	0.941594106	0.920291644	0.896792833	0.978158191	1.06339424	1.030389293	0.942882383	0.952561817	1.04131262	1.031603817	0.971751961	0.947615424	0.921010799	0.947474284	0.894775276	0.979657396	0.924583698	0.948905488	0.949496303
KB1_1319	0.903793489	0.862953557	0.885115892	0.979818049	0.884789138	0.94199655	1.138818863	0.870069254	0.883576714	1.03764063	0.830196345	0.842959274	1.172133525	0.856106455	1.036187462	0.992696165	1.146732592	0.819518607	0.936121194	0.954771599	0.918463732	0.890994346	0.86755559	1.025934167	0.863669989	1.043472683	1.088135811	1.150071018	1.106584378	1.103596836
KB1_1320	1.022094124	1.020848008	1.035781028	0.967778396	1.011271061	0.987922971	0.996659547	1.05620525	1.029841245	1.024985469	1.059549447	1.03878119	0.997604475	0.95860906	0.961769261	0.978256266	0.988106085	1.015817264	1.012683159	1.03433337	1.040168015	1.015564693	1.019792075	0.995576846	1.035597919	1.016033701	1.02624322	0.988679868	1.008322007	1.012973333
KB1_1321	0.944301249	0.927497172	0.927057629	0.960285649	0.920258471	0.938565151	1.108343642	0.923789308	0.928194992	1.074060218	0.929158748	0.90963511	1.116859652	0.871350306	0.985927096	0.999983026	1.060626877	0.937545772	0.986206233	1.008826433	0.994416484	0.975363769	0.943765961	0.986153257	0.911815008	1.024302598	1.060653254	1.136249325	1.103804333	1.102266051
KB1_1324	1.022889196	0.993997969	1.033953708	1.039262292	1.029318999	0.964939782	1.16982285	1.011518102	1.023268321	1.182588917	1.011567743	0.942067252	1.222815396	1.013984859	1.034375716	0.986837308	1.010448204	1.000704117	0.993982483	0.973803117	0.972741528	0.993213112	0.994645829	1.040991501	0.967640304	1.117703618	1.081777922	1.167065673	1.114083815	1.119166117
KB1_1325	1.062989837	1.024676638	0.959481311	1.047644459	0.996021816	0.899580645	1.229118393	1.004098356	1.075768272	1.173310138	1.007459754	1.040592941	1.249889392	1.105545868	1.131564402	1.051733412	1.02909873	1.063017884	1.017590274	0.960351843	0.994744037	1.08459634	1.052961441	1.085059009	1.012573239	1.14571623	1.139744971	1.155522514	1.115200826	1.13072784
KB1_1327	0.971025021	0.964168378	0.934496788	0.976690805	0.972910813	0.940105638	1.116101939	1.054182247	0.934510473	1.021825953	1.007279952	0.905236777	1.150984165	1.033635109	1.03455051	0.988876134	1.034056279	0.948341844	1.014417599	1.028186295	0.996859009	0.980639081	0.979049473	0.989842606	0.943374504	1.029743277	1.011611171	1.105956643	1.066832375	1.064204429
KB1_1331	0.848851344	0.837317093	0.787720567	1.028572084	0.808275952	0.992402744	0.890624562	0.741284426	0.765808458	0.879905654	0.744311672	0.779747936	0.89346247	0.784754783	0.929735474	1.029057162	0.919907286	0.723839322	0.852369618	0.93267538	0.915629625	0.883363066	0.851755807	0.933176226	0.833223323	0.922173036	1.074503765	0.930906931	0.985577378	0.982141645
KB1_1336	0.961548533	0.964866984	0.924713801	1.047705615	1.007557237	0.960559177	0.883808854	0.910599777	0.764061857	0.838903415	0.914445926	0.871229445	0.939340759	0.914599367	1.024821883	1.036404039	1.099608402	0.97064588	0.926437811	0.959781639	0.928327869	0.897230458	0.871723796	0.922060102	0.83124962	0.950706365	1.019948134	0.983832711	1.029132261	1.040405291
KB1_1342	0.919310738	0.978813085	0.965757118	0.92825024	0.932655339	0.930491324	0.864410752	0.942823023	0.907227154	0.9124758	0.918539869	0.912553573	0.769243773	0.898674155	0.841551295	0.882196674	0.894776077	0.970310079	0.891045434	0.95747574	0.950663209	0.941146388	0.912616393	0.890666878	0.922616168	0.880922999	0.970203168	0.883511368	0.917542761	0.927961893
KB1_1346	0.807643139	0.76588651	0.726664613	0.864147532	0.607868507	0.856690617	0.764813728	0.584643752	0.684269673	0.704724435	0.540960242	0.683547804	0.704364807	0.675278303	0.777950114	0.864310182	0.860200176	0.715999939	0.758028105	0.785242689	0.753183672	0.709825333	0.700669692	0.802526239	0.728917883	0.777958627	0.901726644	0.797221351	0.85336023	0.855820788
KB1_1348	0.961852009	0.962526587	1.008353042	0.983042122	0.966129096	1.028854898	0.910901713	0.955400321	0.948981259	0.940269103	0.968332366	0.985186907	0.947576519	0.897698064	1.008581152	1.050569917	1.048275204	0.957007309	1.020729914	1.107707359	1.05678818	1.001522648	0.978269724	0.953876373	0.992199218	0.947788418	1.001680053	0.968851889	0.983197295	1.001922181
KB1_1353	1.064099249	1.036749495	1.028683371	1.034005263	1.069457862	1.015696026	1.023026592	1.017818254	0.989648533	1.007353605	1.029384237	1.006919979	1.007587593	1.05048184	1.033583046	1.002753003	1.041095168	1.025654463	0.982797433	0.967081385	0.952513172	0.958604097	0.979251805	1.002525601	0.99926911	1.023075587	0.963986322	1.036073399	1.018194286	1.009050505
KB1_1355	1.08554422	1.026255632	0.983969173	0.959480193	0.990064186	0.93039777	1.258916734	0.978873465	1.185020327	1.168486624	1.010720593	1.086004172	1.270152138	1.296646845	1.270607158	1.240099118	1.107550951	1.106683363	1.149619042	0.962451092	0.934683405	1.169002285	1.228431908	1.251820959	1.19507434	1.172889358	1.028577894	1.262556904	1.176804784	1.127479388
KB1_1356	0.966783465	0.986907624	0.947529059	1.028101208	1.011032635	1.032917175	0.991266771	0.957549449	0.900362751	0.96672408	0.93220518	0.930068298	1.053125877	0.973336782	1.002011964	1.000075415	0.98856995	0.945424073	0.94246778	0.951098335	0.94617869	0.954471556	0.939369114	0.950167672	0.920557979	0.975189502	1.006313776	0.99360582	0.975103415	0.959124457
KB1_1357	1.019475933	1.023562633	1.039667477	0.998530975	1.036126888	0.999103832	0.95053756	1.023342724	1.021096454	1.007300921	1.046663226	1.03530575	0.915378782	0.96860224	0.918634322	0.955964269	0.942095237	1.024596278	0.989539184	1.053539563	1.071309473	1.030731741	1.034476595	0.98531483	1.058767425	0.989024444	1.021304205	0.957404664	0.990476912	0.994171109
KB1_1363	0.990002411	0.978589062	0.933944939	1.019837905	0.952130265	1.074451703	1.079568265	1.072576634	0.998070148	1.039048996	1.039211136	1.001893121	0.995098071	0.999399667	1.057524073	1.028832859	1.217958251	1.06900606	0.949413688	0.976926699	1.006487235	0.993778901	0.987307706	1.138646629	1.004229005	1.076964866	1.116939225	1.031072889	0.98228351	0.9864197
KB1_1366	0.946364497	0.982337272	0.907297074	1.069448604	0.907635099	1.08092369	0.898540396	0.998291952	0.921856215	0.975317698	0.969906055	0.898990265	0.911156093	1.000834058	1.035290269	0.933380751	1.152329972	1.033879119	0.920489005	0.924727617	0.911643182	0.915522444	0.868175136	1.167675168	0.956450762	1.055414439	1.064613996	0.876197955	0.971791148	0.996416763
KB1_1367	1.028532589	1.016735674	1.06116925	0.985279638	1.04101795	1.009743201	0.935564504	1.027889523	1.029253788	0.9744484	1.079688408	1.036248403	0.943862822	0.994154751	0.938893498	0.94740533	0.937272391	1.037162698	0.995335923	1.073514576	1.066769356	1.055259985	1.045290768	0.975844272	1.036869651	0.964117052	1.01243614	0.909795944	0.960245381	0.966117285
KB1_1370	1.003182224	0.996858812	0.998989244	0.987363727	1.010045228	0.987713938	0.966308336	1.02077086	1.02092397	1.008742987	1.025874414	1.02114439	0.90839324	0.954299076	0.893058074	0.929754685	0.945301107	1.000917322	0.993271674	1.003979954	1.035913425	1.011230804	0.998239849	0.968511506	1.016813386	0.981952906	0.999398853	0.965264575	0.996147943	0.999912801
KB1_1384	0.93748803	0.942857726	0.882863476	1.043841669	0.936551004	1.14322679	0.967402118	0.937725648	0.867304894	0.916947043	0.91108727	0.905275159	1.000290618	0.954930631	0.970767863	0.967050727	1.035388464	0.888989893	1.005285055	0.997141588	0.963175859	0.948500563	0.931365145	0.929063043	0.901954301	0.940193568	1.0079095	0.978824089	0.998801173	0.998745336
KB1_1388	1.116603385	1.116086547	1.043812443	1.278502967	1.009487099	1.294533381	1.132540145	0.924192668	1.066206132	1.046561642	1.023963244	1.084490092	1.194641848	0.994140117	1.108463361	1.265944659	1.082259911	0.884810465	0.83599248	0.942308774	0.929550855	0.879851885	0.882166435	0.994913983	1.013988613	0.973307132	0.970305869	1.26928809	1.116494998	1.080113518
KB1_1392	1.042875584	1.027594264	1.023477458	1.071253546	1.038207492	0.987352549	1.09678655	1.005756847	0.97196767	1.049266147	1.007396205	0.994976022	1.160398906	1.131714296	1.095647192	1.075946012	1.084792481	1.013884113	1.037104871	0.9586402	0.985261737	0.996412274	1.016135725	1.06203333	0.998946311	1.074611477	1.051269284	1.13331116	1.096271257	1.072546514
KB1_1393	0.897115823	0.861565401	0.838311798	1.019582542	0.860746642	0.879490717	1.057830593	0.762932689	0.789959269	0.957857338	0.78928451	0.787811897	1.102271351	0.837674923	0.904525922	0.929928229	0.902335408	0.698032084	0.858177486	0.882596415	0.86806301	0.858682172	0.812947405	0.883225262	0.814212161	0.950025677	1.110712186	1.077187881	1.075498057	1.067426383
KB1_1395	0.796333406	0.740722898	0.628593045	1.009193816	0.647141584	0.950623395	1.028938194	0.625656301	0.75299109	0.929712013	0.592847354	0.755950321	0.941939067	0.663110164	0.936996758	1.054450213	1.302935476	0.644569548	0.911215613	0.954896082	0.980130648	0.884831289	0.859279138	1.003632288	0.803614042	0.974183891	1.047053941	0.98549706	1.039096949	1.015107503
KB1_1396	0.787982061	0.723389751	0.602737727	0.955688336	0.577551022	0.931317131	1.095023064	0.581521108	0.858732836	1.071424941	0.545690372	0.812451842	1.114594973	0.783762495	1.009165913	1.027826232	1.152497368	0.57201188	0.970639478	0.985840482	0.986542708	0.952794839	0.914644905	1.008470481	0.892212883	1.007378986	1.097802738	1.115105531	1.120727656	1.129874676
KB1_1397	0.958254028	0.957130936	0.957481722	1.006846751	0.9551847	0.968551408	1.10668539	0.922206051	0.963392656	1.059210495	0.914834598	0.908740148	1.179577226	1.006098329	1.027977589	0.966766314	1.027616535	0.930935074	0.984947973	0.966969734	0.961895663	0.976709964	0.974111895	0.967534236	0.978478128	1.002814646	0.999933557	1.048502324	1.006394847	0.992031426
KB1_1402	0.948172424	1.003574301	1.032437556	1.046344447	1.033634483	1.240848792	0.884660318	0.920857819	0.888679939	0.899336647	0.894776422	0.965488981	0.880098959	0.92821314	0.960925557	1.106551636	0.95665851	0.933713403	0.950101856	0.950908731	0.963983757	0.94424249	0.916567488	0.921225165	0.969794022	0.908426141	0.940178251	0.890509779	0.937006409	0.945002422
KB1_1425	0.962202611	0.966568278	1.008409089	1.051971466	1.027034874	0.986926916	1.043517099	0.901592434	0.916232074	0.979531336	0.903753984	0.909783054	1.099153709	1.048908392	1.012389908	1.01378005	0.905234876	0.900208219	0.991045288	0.93569706	1.002858817	1.007703754	0.974291673	0.958163184	0.954208684	0.986830578	0.957025407	1.059342683	1.007538786	0.985975345
KB1_1426	0.91608435	0.891851853	0.869559235	1.041230718	0.89164889	0.931299005	1.134066582	0.813410282	0.905228444	1.100148399	0.843111527	0.853015903	1.11959301	0.880610944	0.933727634	1.001564165	0.885774266	0.764826513	0.907524696	0.947322342	0.960480816	0.936099472	0.914637315	0.928247369	0.947255084	0.991569616	1.047336082	1.114106845	1.049669433	1.03648285
KB1_1429	1.039353913	1.044269507	1.114084938	0.997000101	1.044303499	1.023658779	0.949982207	1.063506443	1.0519258	1.002046642	1.084004937	1.074818259	0.906741864	0.974186224	0.898119781	0.95497655	0.976970501	1.054808781	1.041799421	1.065556487	1.081618793	1.04738322	1.046726918	0.974183012	1.043930655	0.963243105	0.999680568	0.924828168	0.97669384	0.98817946
KB1_1441	0.777951654	0.78364424	0.643359166	1.058020035	0.648183589	1.07348729	0.920742597	0.593642978	0.754636581	0.950098998	0.600063216	0.787266871	0.968689485	0.778785739	1.098048739	1.089187422	1.169790364	0.61774162	0.89279867	0.929408283	0.916556658	0.882192711	0.830210516	1.012014862	0.872439342	1.010158093	1.131834193	0.989689271	1.077936923	1.098716092
KB1_1450	1.072624149	1.06179134	0.993912843	1.025817391	1.057994191	1.011143194	1.021792335	1.073846779	0.930037721	0.968744499	1.067656764	0.967975585	1.046338708	1.086185546	0.994214723	0.967083255	1.020860451	0.99305924	0.921727105	0.920082585	0.946399233	0.940439624	0.972709956	1.000297955	0.979754491	1.010251238	1.009673557	1.040649358	1.031294798	1.003544936
KB1_1455	0.894140615	0.905717497	0.90752939	1.054985975	0.8472527	1.22014045	0.982524886	0.835479007	0.925154305	1.007260735	0.804442554	1.031224603	1.019648326	0.895570506	1.07668631	1.119223554	1.175316789	0.818039403	0.977466646	1.120178986	1.07600166	1.017464771	0.979543574	0.991169018	1.084818765	0.966321268	1.072323066	1.002949104	1.003785063	0.992609045
KB1_1456	0.940928542	0.955524719	0.965440111	1.086256258	1.061809131	1.155976506	0.887158288	0.911596236	0.902805287	0.919686945	0.882622843	0.977600242	0.954658156	0.897314044	0.914421276	1.000428247	1.052257945	0.870833784	0.939756618	0.938374027	0.966534258	0.940093603	0.91003423	0.889540909	0.844680233	0.892368501	0.949601782	0.920125667	1.00407708	0.997603464
KB1_1460	1.056079372	1.020386441	0.953692387	1.177450776	1.017211927	0.930426525	1.174818581	0.901999664	0.942167061	1.128402076	0.90767269	0.924348587	1.136849346	0.951858194	0.921858587	0.906207377	0.84731276	0.860793869	0.953923052	0.966667859	1.031540685	0.918849732	0.970976362	0.939342662	0.916249742	0.959895729	1.013434668	1.033858274	1.076176444	1.066752816
KB1_1463	1.080064315	1.062057134	1.050383249	1.075336186	1.059773386	0.986270295	1.01533137	1.038736677	1.005564044	1.021888915	1.041458581	1.001759789	0.988047311	0.98505959	0.932549298	0.965324674	0.936439853	1.017992743	1.044839702	1.063949695	1.054678262	1.034582466	1.032227223	0.975348352	1.041190715	0.963538021	1.02658053	0.9643628	1.008968233	1.021371198
KB1_1464	1.078654213	1.025160664	1.025392494	1.077437475	1.037987354	0.96493545	1.056334125	1.045227591	1.030648989	1.014073579	1.010621295	1.006651553	1.03986545	0.993191208	0.933707794	0.968732206	0.923886549	1.018994383	1.003891656	1.043820609	1.048068827	1.026623011	1.038411241	0.979494947	1.024815855	0.966137707	1.017173263	0.959312148	1.003343998	1.004275812
KB1_1465	0.991618903	0.979495352	1.001365064	0.998800547	0.979766548	0.942901256	1.010836172	1.017844583	0.973210561	1.007376931	1.006493585	0.982602789	0.95902189	0.900940563	0.91542882	0.935026026	0.901191848	0.978779578	1.000966662	1.029779874	1.020834142	0.973756053	0.958726345	0.917006308	0.970136353	0.913213939	1.010571854	0.913995221	0.953509889	0.963746369
KB1_1466	0.984484031	0.929897035	0.837450307	1.167537666	0.872422918	0.868682233	1.210592422	0.761346203	0.845379174	1.08974597	0.808766477	0.814949151	1.194273834	0.864290768	0.991016731	1.00944088	0.853419094	0.762160012	0.918941659	1.023688818	1.003837665	0.956532233	0.927975875	0.896749933	0.869663021	0.93251939	1.070332729	1.071763122	1.08902949	1.111065869
KB1_1468	0.858367459	0.866726431	0.813097528	1.136221001	0.891009291	1.196321258	0.799797477	0.716023447	0.699500257	0.877877185	0.802358873	0.724573215	0.92506888	0.821472966	1.073731431	1.040736042	1.122598136	0.718231536	0.869905823	0.967196825	0.961477692	0.909361021	0.882449551	1.047323606	0.934430995	1.053027819	1.218856664	0.872215464	1.112846386	1.125010297
KB1_1473	0.991878089	0.977923691	0.989725316	0.963830896	0.991458893	0.962753512	1.013580467	1.018846363	0.993781935	0.962176236	1.040950984	0.999778177	1.011921823	0.920384185	0.86322727	0.918608469	0.894722097	0.987952492	0.987026473	1.002885194	1.010980883	0.971079475	0.9788837	0.935600348	0.995059242	0.921976282	0.977155915	1.02164699	0.985792321	0.971207921
KB1_1477	0.789434219	0.821182004	0.809117091	0.760389051	0.857003979	0.782467868	1.284054146	0.825636384	0.905583844	1.060363288	0.816838211	0.889585	1.336017003	0.824504621	0.856474589	0.933801739	0.800861549	0.789537664	0.941375222	0.914267547	0.976551499	0.914258122	0.877755309	0.847171177	0.834002212	0.913655178	0.916956285	1.299763462	1.175426848	1.167433503
KB1_1484	1.044477581	0.973882365	1.035833043	1.007959522	1.104279978	1.033796379	1.098216162	0.928834097	0.960695524	1.0458962	1.052320992	0.993719435	1.237771781	0.960576257	1.053202256	0.997680788	1.056122085	0.937515944	0.983202495	0.994066863	0.976395344	0.942015298	0.946525095	0.975916676	0.916237675	1.009272123	1.022989725	1.197516037	1.106272123	1.06471516
KB1_1488	0.978203786	1.005285572	1.007713482	1.009903867	0.992527853	1.008466308	0.899888159	0.993671902	0.970341166	0.960676265	0.999145656	1.000317234	0.862237479	0.919684694	0.890591211	0.928677154	0.960994198	0.988920439	0.945208572	1.011747676	1.020886537	0.98436029	0.969339228	0.950360692	1.011981089	0.938101866	0.987722875	0.909918332	0.958383354	0.967018003
KB1_1490	1.036204132	1.011491644	1.089038843	0.941546016	1.080064061	1.016591819	0.94740135	1.039949557	0.994860148	0.985661021	1.054801281	1.035199175	0.956827245	0.986548754	0.936276316	0.938841447	0.960771106	1.031076312	0.969814469	1.013150202	1.019738624	1.006304638	1.031588397	0.954542468	1.023070843	0.93275993	0.96919046	0.947272601	0.959974848	0.963895844
KB1_1492	1.031972188	1.026053264	1.020616803	0.993887227	1.018966183	0.994081416	0.946111693	1.051510302	1.023304515	1.005393651	1.041569528	1.029261738	0.907331849	0.973898244	0.899953832	0.923630716	0.961240278	1.015521429	0.997952998	1.036486836	1.065090421	1.021490947	1.033952721	0.989489416	1.044464796	0.979283678	1.027885423	0.927927164	1.00224873	1.006118347
KB1_1498	0.904006064	0.903980941	0.86802622	1.038448293	0.921555342	1.18002641	0.954130005	0.877670738	0.897333942	0.946663887	0.860718236	0.928452662	0.951525168	0.858954244	1.045134946	1.134931227	1.136212588	0.832248451	0.960639704	1.002403961	1.024321001	0.981167022	0.969876344	0.967738975	0.975129656	0.931535729	1.011769759	0.94954867	0.944951147	0.946733461
KB1_1502	0.777195958	0.738137109	0.625401137	0.960422859	0.589048951	0.96255633	0.957880636	0.535331436	0.798003593	0.966114465	0.540443937	0.785205516	0.974997282	0.762430307	0.928476918	0.992006185	1.031330821	0.590474659	0.889649462	0.937960187	0.931014869	0.869095893	0.828561382	0.906149221	0.81137973	0.947264734	1.028751844	1.002227733	1.085669093	1.081941908
KB1_1510	1.01098051	1.000141848	1.052161163	0.926910697	1.071065155	0.970453332	0.915493584	1.009952549	0.977013468	0.938892909	1.011815741	0.977667464	0.95252938	0.97513726	0.916921834	0.914042875	0.919970678	0.99100461	0.966106042	0.996466396	1.015253585	1.013368332	0.995203693	0.924968772	0.99282624	0.910444663	0.974400683	0.88077369	0.920392843	0.929705434
KB1_1511	1.059757402	1.046042793	1.071509247	1.275549281	1.047947732	1.158188057	1.195403437	0.988530936	1.087151662	1.208271743	1.080382225	1.002891196	1.113978645	0.957215793	1.073476907	1.075705917	1.227590314	0.972355243	0.939988117	0.976541883	0.946554914	0.937031947	0.928716357	1.044795288	0.974055041	1.079795568	1.094225236	1.099416651	1.136627129	1.128701367
KB1_1517	1.00563313	1.025102477	1.034564735	0.978394067	1.005708753	0.975702225	0.914803943	1.00964364	1.011514144	0.989524131	1.034305404	1.047909985	0.825067376	0.931017651	0.885140983	0.907893355	0.920083809	1.01640188	1.026081426	1.046653046	1.038826137	1.02670029	1.024687117	0.965251526	1.03957164	0.948347642	0.999143888	0.904544017	0.959040465	0.966849665
KB1_1519	1.018481696	1.023747111	1.042021899	0.976930788	1.034164471	0.995120544	0.913451714	1.008047035	1.036005601	0.993779635	1.040917168	1.054200558	0.819945766	0.939248799	0.893060542	0.937704912	0.934263141	1.025733296	0.987575515	1.044611453	1.037863375	0.991598883	1.003210907	0.964146673	1.032869688	0.947199562	0.991893084	0.901363258	0.959795044	0.969364213
KB1_1520	1.004359717	1.010132142	1.018448128	0.961625845	0.998699742	0.97239457	0.905615324	1.016258422	0.989928021	0.96632568	1.037967035	1.011137286	0.834178826	0.929756201	0.889220214	0.907570757	0.919790488	0.997957397	1.034970201	1.033549785	1.027649482	0.98520556	0.978834819	0.933621536	1.009477236	0.932038829	0.995528715	0.902760734	0.949948994	0.955916907
KB1_1531	1.01801238	1.02736957	1.050931219	0.974057299	1.041317944	1.01137155	0.941346504	1.053254078	1.039894553	0.99370371	1.074794872	1.0639435	0.823040629	0.973175725	0.9058376	0.955220612	0.943477197	1.031905212	1.013565149	1.070761798	1.074167225	1.034715849	1.0329243	0.986746556	1.066928435	0.986945037	1.0308317	0.925045638	0.968734713	0.972469287
KB1_1539	1.016337765	1.024310555	1.068631006	0.977664589	1.047312216	0.995098671	0.937133866	1.078705338	1.098858607	1.02678613	1.155958759	1.105900731	0.82879594	0.983913273	0.913623358	0.972310273	0.948250437	1.066191672	1.020507964	1.072714747	1.096986438	1.050337037	1.051744022	0.996179361	1.082586295	0.990861336	1.004162882	0.914894807	0.95529248	0.979428625
KB1_1548	1.032104489	1.056086054	1.073421312	1.011781234	1.019289908	0.997992955	0.933438712	1.058138394	1.041505737	1.00546001	1.079476663	1.054083143	0.860234899	0.97112246	0.920127014	0.956555274	0.975083222	1.059483724	0.993999782	1.074575152	1.089576033	1.066095916	1.05313165	0.986717135	1.08098824	0.994654631	1.003576497	0.905331349	0.955239961	0.957560878
KB1_1550	0.998960961	0.999490661	0.998805552	0.990917872	0.993002415	0.991254577	0.91925375	0.973492601	0.979370943	0.977963956	1.006162548	0.998686664	0.847750905	0.944891552	0.886196935	0.913260505	0.929923713	1.014542882	0.973365038	1.029936377	0.979454372	1.00919639	0.995191611	0.96711118	1.033016937	0.965211799	1.002341049	0.909820793	0.979174101	0.982903662
KB1_1555	1.002968766	1.039770178	1.098924375	0.997455893	1.026128639	0.993344522	0.911708504	1.076967325	1.052215832	0.988735597	1.127129763	1.081306482	0.843781541	0.99561437	0.939959738	0.974329597	0.954765412	1.075288885	0.973896524	1.047109526	1.070587931	1.013560717	1.036829775	0.97595897	1.067053432	0.972064721	1.012241339	0.90980157	0.964832505	0.974588852
KB1_1556	1.041791841	1.024679713	1.060618108	0.97832788	1.019329187	0.990400931	0.935588784	1.039670438	1.038320069	1.009435647	1.04561279	1.065657131	0.819601878	0.954216305	0.890560134	0.936538339	0.934413807	1.054616723	1.033354904	1.087385926	1.100058908	1.04785536	1.044095479	0.99306351	1.064265519	0.988425369	1.027241499	0.911127949	0.976579541	0.979730163
KB1_1557	1.009747281	1.011063809	1.015371274	0.982726504	1.009982248	0.980115579	0.917319593	1.020490416	1.025834517	0.994800555	1.047074549	1.032867258	0.823770752	0.935187314	0.877927239	0.91570168	0.9374596	1.028939833	0.980550639	1.04464997	1.053624329	1.01388181	1.013274944	0.961459682	1.051344705	0.952429802	0.996436323	0.893654713	0.967694769	0.969397295
KB1_1558	1.02218448	1.005719431	1.095600261	0.994887816	1.022352494	0.984920464	0.917876465	1.027739503	1.055505008	1.012196241	1.107621131	1.076834093	0.813470499	0.958270238	0.90554817	0.945995065	0.936451163	1.028080703	1.043834187	1.069578344	1.091937758	1.043615468	1.058017507	0.99729115	1.043063489	0.987039355	1.016219435	0.904648419	0.964465765	0.970057134
KB1_1591	0.984469928	0.978887863	0.991222912	0.950319233	0.973642643	0.95348274	0.873365654	0.921645887	0.954604688	0.962125244	0.986594827	0.986044331	0.862137989	0.937218163	0.864703836	0.867072773	0.933920476	0.988737496	0.986963541	0.966282688	0.984946912	0.970406288	0.972855763	0.951369109	0.987450189	0.949882791	0.969430896	0.922774676	0.975627141	0.978604265
KB1_1594	1.014486291	0.986890081	1.032497788	0.950763272	1.01407954	0.959900316	0.913908502	1.051744924	1.01596108	0.976710497	1.048009481	1.010159375	0.838888147	0.96105429	0.87770376	0.900100282	0.906192389	0.992464223	1.003095917	1.015286094	1.03230244	1.021626997	1.015244945	0.98078753	1.017403707	0.966878806	0.952117036	0.864287655	0.912604191	0.925281957
KB1_1603	1.015607918	1.018248426	1.05493092	0.959612981	1.037622961	1.017463416	0.920968564	1.01541906	1.033357053	0.971640658	1.042738878	1.047625271	0.848435227	0.966280986	0.912900514	0.940980314	0.942179897	1.043143972	1.037519122	1.094315338	1.051845465	1.038728818	1.026362838	0.983660035	1.066762826	0.977713245	0.980801159	0.910967234	0.94460842	0.962677558
KB1_1605	0.991140531	0.947523932	0.963348174	1.063745087	0.996689151	1.070209961	1.01275729	0.912285282	0.974706024	0.983622996	0.920224729	0.974132741	0.999365757	0.917203756	0.957747277	0.990323156	0.947066512	0.918316057	0.948937012	0.990914861	0.991893522	0.939395165	0.923022997	0.949789457	0.940921584	0.961911202	0.984350276	1.03140461	1.000358306	0.992459123
KB1_1607	0.988402244	0.992714305	1.027874191	0.946094406	0.997627794	0.985214867	0.891231832	1.001971275	1.008635229	0.96837082	1.040385254	1.038268694	0.795201576	0.939514188	0.884294	0.914933352	0.922018173	0.992768433	1.110504769	1.008325455	0.982378311	0.969049875	0.972791455	0.934409943	1.013380449	0.929672425	0.96560687	0.899691504	0.940788095	0.953684169
KB1_1614	0.99197514	1.025631849	1.124710456	0.964778606	1.005186131	0.993363898	0.918685487	1.047764827	1.031976543	0.972018887	1.059896888	1.040842906	0.808153175	0.97375431	0.888190445	0.928069818	0.932555901	1.037966167	1.017508497	1.03387625	1.045596586	1.033764798	1.018599067	0.975858036	1.04047191	0.957355922	0.960339679	0.888402481	0.923899761	0.931214426
panDhc_0_RC	1.036938048	0.997106425	1.038991031	0.992695468	0.985864891	1.008049168	0.913125345	0.909428668	0.948170078	0.897726173	0.904365114	1.016159293	0.807176688	0.933375416	0.848896862	0.894796872	0.923654521	1.01770159	1.07746545	1.071814898	1.015916295	0.979231355	0.970869291	0.943198108	0.980415976	0.953033099	0.997650346	0.931414608	0.964741002	0.966331612
panDhc_10	0.987979521	1.00735079	1.02456301	0.993913677	1.017519911	0.994343893	1.066013239	0.999722291	0.99276587	1.040276334	1.000763339	0.996369553	1.103256531	0.942697256	0.958499144	0.98080128	0.979486432	0.998507353	1.03066344	1.025917632	1.021220492	1.00352635	0.991681812	0.975473605	1.017100641	1.016276454	1.007513641	1.046709058	1.018113417	1.011135759
panDhc_10_RC	1.069880447	0.991457277	1.093949686	1.137720169	1.088229771	0.990440459	1.382689763	0.991534213	1.136486823	1.339653281	1.046652245	1.08655888	1.385690869	1.044576888	1.082900894	1.080266984	1.143720793	0.931479686	1.047492071	0.995409662	0.997541689	1.010037117	1.025867342	1.101778729	1.033513095	1.187308972	1.177349734	1.317335187	1.210411121	1.182133097
panDhc_1000	0.988463503	0.999029212	1.024820578	0.979574344	1.008946806	0.992342495	1.016446723	0.947196923	1.008167268	1.005334893	0.961862331	0.991480569	1.065173982	0.96375564	1.000059427	0.992574984	1.05802354	0.952241048	0.991618315	1.065253545	1.055670498	1.020929851	0.995025454	0.995168884	0.981399232	0.995811213	0.980065017	1.011720301	1.002953441	1.001227728
panDhc_1002	0.984507992	0.986400521	0.977414143	0.976247705	0.972662267	0.958133742	0.91161344	0.98644864	0.965746606	0.956060944	0.96254549	0.973718012	0.872748135	0.917134443	0.880715717	0.904235344	0.930204947	0.905600385	0.963884741	0.965739819	0.984571168	0.970618677	0.958463636	0.930750416	0.964930212	0.933034599	0.976248887	0.902107812	0.955300746	0.943874703
panDhc_1003	1.015800586	1.04481836	1.065146174	0.991500443	1.027051504	1.013573964	0.948280285	1.007544725	1.05287721	0.963631836	0.996045474	1.028633539	0.957427831	0.994281584	0.957445783	0.952254456	0.934058946	1.010779418	0.991582041	1.069992114	1.094102337	1.066168912	1.038110497	1.000320643	1.026630271	0.969173848	0.966665727	0.938249536	0.943697431	0.939916662
panDhc_1004_RC	1.004474194	1.001458722	1.039094612	0.953385683	1.00865054	0.977078585	0.903865441	1.009613439	1.007465353	0.963580348	1.037995776	1.031294201	0.805234825	0.904303425	0.860621862	0.894959986	0.915389586	0.99045845	0.995898496	1.019054005	1.015331744	0.993536322	0.983139182	0.938518776	0.994801656	0.940242617	0.97818401	0.891815848	0.937751425	0.945386945
panDhc_1007_RC	1.02207576	1.024873035	1.022484078	1.014397425	1.020189243	1.005402462	0.946789234	1.036597409	0.998412325	1.003488526	1.039332739	1.02673543	0.874177553	0.96984076	0.912302072	0.921115636	0.951061922	1.01677636	1.018768461	1.026364331	1.044667676	1.026352421	1.019929677	0.984317741	1.048068526	0.981291934	1.020636586	0.926635695	0.988770971	0.994650608
panDhc_1008	1.025474689	1.016082408	1.014465543	0.963013361	1.030038434	0.992467199	0.911411091	1.037812589	0.984273391	0.938648881	1.049680852	0.999246291	0.920996605	1.042041129	0.986678649	0.943625167	0.959692094	1.060535752	0.952747156	0.998849705	1.01623496	0.9754345	0.981286036	0.962723477	0.968480247	0.971377232	0.966287891	0.931892734	0.958777835	0.970905569
panDhc_101	0.98768447	1.065021347	1.059180541	1.115681117	1.107007285	1.180720895	0.879657028	0.998768344	0.844671152	0.823526281	0.964704433	1.025896014	0.937968974	0.90164916	0.854553587	0.84192059	0.945990235	0.983683092	0.955959658	0.926618495	0.947122147	0.938457649	0.872351258	0.789948796	0.825522151	0.803613302	0.90625743	0.894512003	0.909936201	0.928876125
panDhc_1010	1.003136743	0.992399729	1.007790605	0.970286488	0.986249154	0.975837904	0.917070316	1.010064848	0.986556712	0.969768535	1.001434113	0.993719918	0.848776388	0.920721914	0.87255437	0.904504024	0.93217639	0.994029749	0.946523955	1.001018583	1.030865675	0.997363527	0.984705476	0.9534344	0.989528361	0.951332757	1.005161467	0.900306574	0.966972666	0.964891305
panDhc_1010_RC	0.933144558	0.943152588	0.94453137	0.999528791	0.946696177	1.027015551	0.965482068	0.936874952	0.919254757	0.978315498	0.912836307	0.928944787	0.978451015	0.867870327	0.967128525	0.980458436	1.039102902	0.927747755	0.941132657	1.009496903	0.996862456	0.959041651	0.937760196	0.949104554	0.911650904	0.941922621	1.014213976	0.974018314	0.980087781	0.992060677
panDhc_1011_RC	0.986690948	1.012695378	1.008515183	0.985919256	0.989124024	0.99020823	0.922518315	0.952176318	0.952263617	0.972848583	0.97817694	0.967920765	0.896082361	0.912560916	0.923789416	0.979450765	0.946266069	0.973071898	0.962818847	0.995011969	0.995432151	0.962524521	0.950711372	0.938381281	0.968014126	0.944106318	0.978610176	0.951412316	0.963862202	0.964228312
panDhc_1012	0.929675671	0.950288215	0.923324339	1.078829796	0.906609628	1.103377437	1.121034974	0.871111118	0.941794025	1.081463208	0.860882939	0.944878229	1.104992852	0.893804678	1.03506886	1.042278166	0.996301235	0.871733294	0.971143498	0.974550406	0.988689858	0.984641416	0.974158607	0.996333517	0.934616118	1.016575113	1.006271834	1.101391135	1.028976573	1.009001122
panDhc_1012_RC	0.9712147	0.978968312	0.989900445	0.925887211	0.992705954	0.949636209	0.886518197	1.003617463	0.996082098	0.950725576	1.005248186	1.005733217	0.835953037	0.905341239	0.845626756	0.885731024	0.89902594	0.990416743	0.973814802	1.020256931	1.018151324	1.001235449	0.984215834	0.929534439	1.011419857	0.930303486	0.959059907	0.877160942	0.920820069	0.929084969
panDhc_1015	1.058799408	1.113929525	1.083929388	1.007975643	1.093550535	0.9847767	1.006124406	0.985474382	0.955037858	1.056783633	1.053817685	0.964421065	1.059173256	1.350794451	1.133356067	1.000670261	0.997220729	1.015059686	1.013091088	0.970030537	1.02958734	1.094042938	1.006834676	1.02855433	0.936401477	1.132806565	0.876066099	0.916094205	0.875099062	0.891406287
panDhc_1016	0.99688663	0.988825651	1.009841999	0.958975228	0.991145654	0.957755323	0.90752809	1.015032087	1.012030486	0.964885878	1.006719012	1.013618368	0.780079843	0.90288218	0.840875492	0.902106195	0.903498343	0.997648699	0.974361153	1.017848601	1.029310125	0.995576996	0.990709738	0.943357029	0.980147232	0.915451503	0.979849911	0.88238927	0.933290419	0.941526895
panDhc_1018	1.020028659	0.99541191	1.010310274	0.946344905	1.012714091	0.953737301	0.954077559	1.014567909	1.005045893	0.988426551	1.039743228	1.005428387	0.946059238	1.045267739	0.963742366	0.932928988	0.929287704	0.991639366	1.000477841	0.992477213	1.009222663	1.017235219	1.019150621	1.029950085	1.033766207	1.035142321	0.955930507	0.952354983	0.95473172	0.95542767
panDhc_1021	1.085785798	1.069238898	0.978374241	0.96632829	1.003308646	0.915304644	1.070178542	1.10374562	1.06741702	1.037596714	1.108126461	0.984253932	1.081785898	1.249174765	1.129241369	1.063146194	0.966427584	1.09061171	0.997295964	0.937234604	0.945509985	1.022911448	1.077878773	1.09670271	1.046023928	1.124385576	0.95229908	1.027895438	1.004091778	1.007342498
panDhc_1024	0.959553744	0.925901225	0.850765885	0.998699118	0.884345946	0.938641915	1.162354017	0.952113861	0.951815282	1.067239099	0.939300853	0.87342561	1.174463941	1.051204985	1.025229225	1.004134137	1.058005387	0.908309379	0.950500026	0.928130985	0.928651127	0.925947155	0.949425166	1.005312634	0.899091427	1.055384173	1.047791852	1.152692873	1.134146586	1.135338772
panDhc_1026	0.846528015	0.866543472	0.821085419	1.065154974	0.847933343	1.083742557	0.920141845	0.753237716	0.820710029	0.913583883	0.778447949	0.865200842	0.900682094	0.820058876	1.096141971	1.124016113	1.088180389	0.724211874	0.970758677	1.025117036	1.044390097	0.994696156	0.95036871	1.004123656	0.949710946	0.963667651	1.082084153	0.933467589	0.951958367	0.969166128
panDhc_1026_RC	1.005659311	1.006976706	1.008727412	0.986899406	1.000057631	0.981767815	0.939372372	1.019950555	1.013396683	0.988786215	1.016318203	1.019859902	0.857407497	0.951066639	0.888676051	0.923329265	0.95074283	1.007940538	1.003755387	1.034304564	1.056260625	1.027252398	1.019686591	0.993875054	1.038980713	0.983961869	1.014019234	0.928358223	0.993378187	0.99845517
panDhc_1032	1.076260957	1.064732897	1.083050702	0.990877779	1.045461148	0.954234649	0.989614267	1.032772358	1.130828111	1.036309132	1.074364912	1.09623204	1.009296427	1.224807567	1.185989558	1.12706124	0.965913669	1.061644572	1.100911575	0.978632815	0.996141377	1.084860267	1.071444106	1.068175201	1.074906021	1.070783888	0.935526515	0.971683125	0.954251689	0.9628492
panDhc_1037	0.989412302	0.997511622	0.989748533	1.046540465	0.987151823	1.058831891	0.932323848	0.999390865	0.983127889	0.972487814	0.964629256	0.992813515	0.88893947	0.935444019	0.992445446	1.064544835	1.067067377	0.988138013	0.976866493	1.018387393	1.018827092	0.983783342	0.980908388	1.004043889	0.993875123	0.983067285	1.029578934	0.935831927	0.990791802	0.991447561
panDhc_1038_RC	1.034271681	1.054263851	1.113239976	1.005606677	1.057695252	1.037991558	0.937311035	1.078222548	1.061932764	1.002355728	1.140987139	1.087780251	0.833585699	0.983606464	0.929545998	0.963096085	0.968012439	1.059378968	1.036136156	1.080916526	1.078514479	1.065606479	1.055811126	0.999802989	1.088039675	1.010769478	1.015558521	0.938852653	0.96319685	0.989371208
panDhc_1039_RC	0.896802985	0.861628786	0.771495636	1.116285461	0.75547439	0.976334542	1.061079081	0.701256641	0.857737219	1.055549905	0.685952438	0.830876194	1.054748899	0.792886365	1.037357204	1.036985111	1.114810012	0.690758402	0.848173658	0.892240242	0.890555318	0.838215552	0.80833084	1.010042427	0.85887602	1.066118549	1.067386187	1.055619011	1.113637257	1.123902724
panDhc_1040	1.02163936	0.99898246	1.003796625	0.968572823	1.003505103	0.942724379	0.91628774	1.029187455	1.017478987	0.949790548	1.044802041	0.986590951	0.878839498	1.022748049	0.948960512	0.919983566	0.917893998	0.992322488	0.993013687	0.996981443	1.001058557	0.944712112	0.980471289	0.957382782	0.979346299	0.96798915	0.951603108	0.888731748	0.926907634	0.948101749
panDhc_1040_RC	1.065539942	1.071616611	1.004156847	1.042680286	1.057101841	1.007672879	1.000186107	1.108373934	1.032714674	0.973193391	1.105322349	0.977292794	0.991260216	1.155948978	1.047549609	0.975647602	0.973316833	1.086897318	0.999107199	0.952802423	1.019093282	0.9733393	1.034774941	1.033691363	1.021226515	1.047677917	0.960684046	0.95535224	0.988523299	1.006717952
panDhc_1043	1.01062831	1.018162433	1.023693217	0.980429325	1.012282345	0.992356941	0.971082231	1.041520546	1.012196471	1.011026187	1.04807008	1.0258379	0.913064877	0.968738102	0.911648833	0.930277722	0.962690186	1.001739496	0.983240111	1.005604804	1.030692223	1.005411408	0.99882838	0.984863669	1.018807915	0.985999342	1.010062092	0.961923559	0.999981101	1.003809043
panDhc_1048	1.010815306	1.002113198	1.00683151	0.97980412	1.020094659	0.982216555	0.913474963	1.033330378	1.016436683	0.996262161	1.067924654	1.037675531	0.8423131	0.946817515	0.893394328	0.920065386	0.931740799	0.995869524	0.998374622	1.030830933	1.033446644	0.992499998	0.997373223	0.961595085	1.019282594	0.954948548	1.001803581	0.907606929	0.970091791	0.972585432
panDhc_1049_RC	1.082652057	1.093699689	1.135159451	1.100937584	1.142326489	1.092886916	0.932621088	1.005472043	0.976806345	0.990310324	1.027347505	0.973347488	0.982876166	1.197815587	1.034366297	0.936948284	0.962049047	0.986807397	1.070953657	0.95573703	0.937093595	1.038873633	0.964993976	0.960378885	0.932037143	1.025174209	0.874072568	0.856837153	0.824208827	0.831778055
panDhc_105_RC	0.921467459	0.92977493	0.91497552	1.028138094	0.96103975	1.08024721	1.001180828	0.890263071	0.934636905	0.967114629	0.86355512	0.922968723	0.959648987	0.933725711	0.988918715	1.038867464	1.068869637	0.908370561	1.004855816	0.972130474	1.02514082	0.996371451	0.962468352	1.001668608	0.94828722	0.983772686	1.004497454	1.027971669	1.007092556	0.993419161
panDhc_1050	1.015243617	1.022808294	1.054170441	0.990373994	1.022567081	0.990613199	0.9090785	1.00621421	1.038324549	1.002624268	1.041156738	1.031060211	0.800720369	0.924898995	0.880255475	0.929167288	0.921463318	0.982886202	1.010639867	1.050219913	1.104492332	1.031312176	0.994233511	0.94296814	1.009532456	0.94099133	0.970267907	0.89599394	0.943661984	0.948544585
panDhc_1050_RC	1.020532182	1.032693277	1.029524493	0.994742422	1.020408058	0.99648024	0.94176411	1.05225043	1.041820151	1.014977494	1.067605347	1.052260889	0.884563957	0.966990329	0.906975064	0.939259485	0.956846985	1.035880692	1.004191377	1.050558281	1.066571724	1.056490756	1.036877733	0.997966044	1.074467138	0.979804607	1.017299832	0.913266623	0.990925982	0.989801044
panDhc_1054	0.988688926	0.998982956	1.018447358	0.961232541	0.998713013	0.976017057	0.916929851	1.028450733	1.034840435	0.992808537	1.050396204	1.057757952	0.796824395	0.934250202	0.884004211	0.917777395	0.91559438	0.991880307	0.983723998	1.043613543	1.042933636	1.003214935	1.006302179	0.941948431	1.010821163	0.960631216	0.974596455	0.886334141	0.93502318	0.938484948
panDhc_1056_RC	0.99037995	0.977745412	0.987124911	1.006249021	0.988598359	1.003004468	1.008064704	0.962503013	0.979124657	0.983643051	0.988295828	0.972744233	0.990553932	0.969962563	0.942600996	0.969265928	0.961408076	0.984330822	0.976371926	0.983714337	0.974484749	0.961655285	0.956740745	0.954258904	0.951979852	0.971759362	0.994143495	1.053663562	1.008010926	1.01161928
panDhc_1058	1.117110183	1.051724074	1.075525789	0.974790633	1.073962842	0.963207375	1.009819768	1.097007767	1.144615235	1.06399207	1.221385621	1.123395466	1.027694965	1.297613636	1.190035876	1.089896885	0.939819456	1.087182115	1.100041751	1.032806834	1.047839739	1.10055327	1.144748548	1.161140284	1.153028937	1.156638959	0.971171758	0.993804929	0.967518096	0.969997873
panDhc_1059	0.935370043	0.896325899	0.869200333	1.01912897	0.867444704	0.952131357	1.073335424	0.86492773	0.923812665	1.032551987	0.84307701	0.889098387	1.136868167	0.899345022	0.967024554	1.028631289	1.072122497	0.863705539	0.91383973	0.927495471	0.907123686	0.897985494	0.90389581	1.016593385	0.904931494	1.022831972	1.135415993	1.140339373	1.139055857	1.107552652
panDhc_1062	1.031497827	1.069079564	1.115904341	1.049901815	1.133532717	1.085812723	0.960388044	0.977689066	0.963496811	0.927800837	1.013253076	1.046343691	1.026354956	1.106321367	1.030785287	0.992467469	0.974713045	1.005589832	1.045422611	1.15414877	1.133875794	1.060075763	1.008787172	0.964793152	0.99020577	0.974215852	0.912682483	0.973740628	0.954443265	0.941067376
panDhc_1063	0.963803851	0.979140903	1.016250363	1.028774693	1.033862411	1.069179786	0.981497905	0.973856195	1.056685906	0.940962661	0.944984829	0.987960827	1.080370522	1.081891073	1.172054432	1.128445623	1.091973052	1.069353701	1.034559953	1.013357371	1.028992519	1.037052652	1.027253705	1.033956514	1.017056062	0.987321531	0.968106514	0.982000429	0.93605335	0.936884839
panDhc_1064_RC	0.974314472	0.987077959	1.001100797	1.019670277	1.015676201	1.025501348	0.887293839	0.910660401	0.908008968	0.893806245	0.8917885	0.900296475	0.994020034	0.993263111	0.939614199	0.929329928	0.87249829	0.881714276	0.994817972	0.959763478	0.895228254	0.940145193	0.882282781	0.865715659	0.861555669	0.903087709	0.865171352	0.862087648	0.938695011	0.918191557
panDhc_1068	1.031484359	1.000566702	1.04305207	0.998221668	1.035323609	0.979974779	0.91063654	1.011907808	0.96447609	0.948428228	1.043746972	1.034306743	0.893183595	0.957877881	0.892119802	0.883308117	0.926408814	1.004463587	0.964847544	0.977949237	0.988274386	0.97407986	0.958056174	0.910387942	0.970262741	0.907457617	0.947960331	0.912534876	0.921593738	0.931583155
panDhc_1069	1.033161922	1.091083241	1.06570912	1.084031801	1.11316844	1.061832473	0.925553756	1.014019105	0.96773469	0.909414617	0.973864914	1.011400611	0.968307257	1.072017784	1.040628874	1.039620709	1.092876762	1.026716738	0.988910276	0.869435219	0.993620941	1.099663861	1.087661919	1.068517529	1.034170847	1.011821124	0.906161189	0.914335035	0.876069539	0.872408825
panDhc_1070_RC	1.014283002	0.998927703	1.046611181	0.939463001	1.01823198	0.959629274	0.953527479	1.016409297	1.035617684	1.004212329	1.04027571	1.059748021	0.880648682	1.032923266	1.001523636	0.99696974	0.968466633	1.038522354	1.035352971	1.010281642	1.007656756	1.012752828	1.045254164	1.027177919	1.068667633	1.025626765	0.963958572	0.938434718	0.955626372	0.956311225
panDhc_1073	1.038479573	1.070959507	1.146492441	0.976171863	1.093375654	1.06071889	0.921216435	0.989728597	1.126849891	1.038090249	0.989755287	1.081281968	0.990459491	1.033792394	1.001266769	0.977500483	0.90384694	0.983859204	1.076985341	1.207234115	1.181704635	1.132822482	1.072936631	1.020629007	1.079606293	0.954176821	0.992539056	0.928187563	0.945948791	0.933707738
panDhc_1075_RC	1.18870366	1.13917982	1.139350017	1.001654707	1.107485116	0.929250841	1.006747647	1.266552284	1.22073446	1.066718949	1.305435746	1.150658624	0.971106672	1.33416172	1.244109179	1.194569395	0.859884281	1.190638512	1.202210326	1.071941106	1.05336463	1.212392805	1.252242535	1.239621131	1.234969251	1.212585582	0.915964945	0.916757194	0.913917815	0.920227242
panDhc_1076_RC	1.017450484	1.05462478	1.045092989	1.05143955	1.073798691	1.080347013	0.913188572	1.031669414	0.966017115	0.904309715	1.009276477	0.972342123	0.859083575	1.019015224	0.969615881	0.94687283	0.973662676	1.032788166	1.02265266	0.9411718	0.994217613	1.004865119	0.995767163	0.968163511	0.95934656	0.962870194	0.907157904	0.874606099	0.910390708	0.918169285
panDhc_1077	1.046098562	1.000578645	1.019768849	0.97593031	1.031767332	0.991058206	0.940794475	1.02361054	1.034029443	0.997871608	1.024454047	1.03706728	0.810368753	0.944688635	0.88960781	0.936578244	0.930457747	1.032937043	1.058586634	1.056033237	0.99850803	1.041944222	1.03758385	0.985645698	1.043641256	0.969923614	1.019525425	0.90313843	0.977227459	0.976454586
panDhc_108	1.027681541	1.010553987	1.03872616	0.978608176	1.020301822	0.980661274	0.981428668	1.037366077	1.014871929	0.980140166	1.032251149	1.015626247	0.965786576	0.983926114	0.928555969	0.959422832	0.970046143	1.029115715	1.006944274	1.041035139	1.017944378	0.986066382	0.990676675	0.972255669	1.003921023	0.988709116	0.995842606	0.968748917	0.995234026	0.998114168
panDhc_1080_RC	0.971514273	0.985395634	1.006439963	0.996993928	0.980944421	0.96123475	0.983423931	0.967782746	0.975470271	0.992930297	0.994944942	0.960912447	0.988339465	0.922079774	0.996446026	1.005742228	1.081336485	0.984747339	0.925709105	0.980161982	0.988919604	0.959603336	0.953653443	1.0108979	0.961310775	1.005794213	1.02774954	0.999210107	0.992755528	0.998808941
panDhc_1082_RC	0.983757501	0.992711646	0.996233581	0.984996731	0.983959862	0.974205692	0.963477585	0.975476847	0.987290934	0.982336169	0.979469422	0.98766134	0.924259906	0.920032462	0.903004455	0.926652502	0.976128364	0.975369539	0.97745603	1.018660327	1.036345062	0.998240413	0.970180501	0.978296737	0.991253524	0.976573192	1.000804162	0.969205998	0.990462096	0.992950106
panDhc_1087	1.014295664	1.01752021	1.043731422	0.956602955	1.006271431	0.980921566	0.90351619	0.990040735	1.004850542	0.969564	1.022884857	1.026878616	0.840632715	0.972729128	0.906978823	0.911282648	0.93848821	1.020612449	1.002702889	1.030021426	1.03617159	1.015383341	1.0099123	0.957899741	1.023930818	0.944985488	0.959590943	0.891284444	0.937213486	0.946623318
panDhc_1088	1.041215074	1.04934822	1.099272977	1.018078109	1.073745628	1.038033924	0.951102903	1.060726767	1.072499589	1.019871281	1.081433015	1.094720427	0.883050876	0.998683795	0.933979819	0.963005345	0.994368053	1.072667136	1.036806937	1.105559146	1.11627644	1.078379452	1.070423811	1.007943616	1.082157949	1.002532227	1.017084317	0.936489024	0.977917676	0.998154238
panDhc_1089_RC	0.984181475	0.968800676	0.852492208	1.029692484	0.907975469	1.065604043	1.068985163	0.972531627	0.967842673	0.984787945	0.964035797	0.981159561	1.088984227	1.009827853	1.156208159	1.110465161	1.305097683	1.068630681	0.9343434	0.957751521	0.958273675	0.960958035	0.949813307	1.107106271	0.957040349	1.076370238	1.07982776	1.047534759	1.07176655	1.093275989
panDhc_109	1.045386424	1.038781815	1.055269495	0.97543132	1.076761584	0.988816436	0.968599851	1.059803829	1.063835215	1.043443892	1.094228456	1.1024431	0.913672388	0.995040397	0.935556616	0.966115462	0.962655453	1.043776188	1.048750962	1.063265069	1.06666351	1.033607378	1.049109302	0.984685614	1.039423806	0.967878481	0.988335406	0.963430999	0.99604994	0.997159549
panDhc_109_RC	0.97770793	0.996995202	1.033962379	0.972028231	0.986616628	0.974047301	0.986038891	0.98684083	0.980848368	1.032217242	1.006543982	1.004947289	0.991753625	0.912301928	0.91852735	0.956824523	0.940504198	0.972806116	0.959623153	1.018394785	0.999415935	0.993671691	0.965439022	0.944368032	0.989492263	0.96360267	0.979750089	1.012904265	0.99449749	0.997283719
panDhc_1092_RC	1.111236745	1.107696175	1.068200961	0.955701487	1.085872599	0.974433064	1.030459968	1.157339054	1.138111607	1.046640893	1.190979989	1.118889281	1.013937348	1.32087406	1.178033426	1.072073371	0.960016326	1.142717334	1.164442486	1.098945359	1.086381411	1.136605103	1.203906687	1.200492627	1.221311657	1.195570678	0.93349027	0.95259462	0.929376635	0.937481611
panDhc_1093	1.039482787	1.035908968	1.033352981	1.00544958	1.029764834	1.018147618	0.950128824	1.032600767	1.044131091	1.012401205	1.033029551	1.056302533	0.892508834	0.984820678	0.925971557	0.948856688	0.965446166	1.030231913	0.986628519	1.066379662	1.102279035	1.049068032	1.039564367	1.003052016	1.049035794	1.000894773	1.019135194	0.928970327	0.997962795	0.998091189
panDhc_1093_RC	1.006341064	1.008927221	1.022698135	0.999364719	1.032040622	0.998912668	0.933580921	1.012219252	0.984101496	0.96286908	1.039380336	1.021287995	0.908244703	1.015995464	1.009346168	1.009056175	1.018141306	1.031932066	1.009244334	0.991201641	0.981930548	0.995612298	0.992671202	0.971182867	1.007413734	0.97089288	0.994476432	0.942162751	0.952699407	0.959809455
panDhc_1094	1.010670056	1.006352901	1.043874806	0.999011398	1.018709877	1.042408052	0.947755397	1.046857846	1.023672115	0.995641908	1.040629171	1.033528796	0.919564239	0.93786726	0.955791879	0.989497866	0.99113345	1.002913729	0.969035878	1.060458313	1.054163558	1.012915771	1.001342777	0.987479589	1.037783372	0.980829847	1.020824572	0.948138925	0.971525421	0.977635416
panDhc_1094_RC	0.946258722	0.963778079	0.97739243	1.003819357	0.953056672	1.03968979	0.962512616	0.965476747	0.960024427	0.993037351	0.932214489	0.970447355	0.927800446	0.880884566	1.02261437	1.060942144	1.071104673	0.957029075	0.975223335	1.006767046	0.99957263	0.976137666	0.952040698	0.992953046	0.966520759	0.972717713	1.017657298	0.955885825	0.966985461	0.980014975
panDhc_1096_RC	0.895062239	0.901488355	0.813175852	1.079960677	0.805076353	1.077576042	1.052097079	0.701245275	0.910419457	1.045554978	0.743574432	0.928506226	1.076265482	0.864718231	1.112214478	1.11307715	1.032244919	0.742344132	0.882139882	0.965322784	0.961325125	0.918592957	0.875780255	1.026291066	0.943823043	1.021682114	1.076836731	1.045388689	1.003740363	1.006808429
panDhc_110	1.133062689	1.095813754	1.049333252	0.919640194	1.09400741	0.966303976	0.984810835	1.076522088	1.317374046	1.06385948	1.092213766	1.175777636	1.049740604	1.460296639	1.393194348	1.27149012	0.981467788	1.174910054	1.261624536	1.016369844	0.989312776	1.199880477	1.308517466	1.289544394	1.3048517	1.170505562	0.924553221	0.98549936	0.957142762	0.975607695
panDhc_110_RC	1.00185208	0.99464706	1.016760548	0.973319888	1.00126972	0.994254327	0.892354333	0.959723011	0.989224792	0.963770119	0.973188678	1.018581011	0.80445832	0.940280642	0.876591043	0.912482431	0.927681096	1.004804143	1.021125361	1.005002582	1.00450241	0.982141049	0.978369968	0.946809522	1.013518246	0.949680893	0.985483033	0.912268132	0.966118941	0.968771095
panDhc_1102_RC	1.04678265	1.091017962	1.147674693	1.021746056	1.122386682	1.020083843	0.918329204	1.045900707	1.292176187	0.99290372	1.128898224	1.168410827	0.945519776	1.330500022	1.37210652	1.330275501	0.997971533	1.116404335	1.389427191	1.017481605	1.056782797	1.324637378	1.370594827	1.280162083	1.345447314	1.111832393	0.94116315	0.9153389	0.931114027	0.929358932
panDhc_1104_RC	1.123926921	1.134686229	1.012978211	1.092446749	1.119475667	1.059731049	0.968411982	1.050041389	0.923090538	0.954443076	1.043976536	0.971360565	1.017620043	1.082071028	0.907252613	0.869716302	0.908552915	0.975592049	0.917769954	0.910727628	0.907014162	0.976072373	0.935526112	0.940684946	0.925659784	0.973063928	0.942280322	0.929160837	0.882770282	0.901460597
panDhc_1105	0.927632348	0.933706262	0.924158791	1.048069451	0.916944712	1.083322205	0.94360096	0.90844974	0.909870184	0.964960406	0.887476955	0.915151438	0.929875011	0.854713555	0.987151258	1.027563629	0.983686772	0.917738445	0.989975631	0.987427694	0.966224008	0.948516268	0.933540988	0.977414456	0.934860173	0.971734313	1.045289212	0.961234396	1.022464879	1.03262352
panDhc_1106_RC	0.896217793	0.909582132	0.914011222	0.963874913	0.898441107	0.884724283	1.029331294	0.853345899	0.8554645	1.014602394	0.833548074	0.825216325	1.070108943	0.807958345	0.973694499	0.936103231	1.138098974	0.880164919	0.902690766	0.930364012	0.912363618	0.876870986	0.853162337	0.95029442	0.822488806	1.010852679	1.098466133	1.070537604	1.102061308	1.105528255
panDhc_111	1.072679012	1.01181634	1.027477405	1.018504507	1.044607971	1.009870602	1.246823424	1.014751229	1.170388517	1.130122147	1.006750062	1.076734867	1.306240809	1.249781837	1.26287577	1.217610888	1.08325706	1.020454255	1.141782339	1.022430337	1.016743801	1.100899194	1.146380288	1.17807726	1.126050356	1.149880679	1.050632747	1.239453384	1.11293827	1.072921075
panDhc_1115_RC	1.013450821	0.99998119	1.002737618	0.98064713	1.004488754	0.979424089	0.938879961	0.976971088	1.019358371	1.000261318	0.986831846	1.022606867	0.826321812	0.969903636	0.871754006	0.919621515	0.941364925	1.019813424	0.998208844	0.940789333	0.984242644	1.020319993	1.016981369	0.986793532	1.021522209	0.9765652	1.00487782	0.922504989	0.995537708	0.991375011
panDhc_1116_RC	1.006544043	1.003440567	1.104167354	0.979412831	1.040602567	1.003615711	0.910711616	0.963359728	1.050099256	1.004047213	0.997408932	1.017075119	1.000158849	0.955879578	0.948948896	0.915638505	0.910430483	0.982708536	0.966463185	1.044806257	1.036898081	0.989185463	0.992685741	0.934414981	1.015446996	0.921059	0.96200583	0.893495337	0.942892732	0.947894727
panDhc_1117_RC	1.001408621	1.0167318	1.042819958	0.976130277	1.03557195	1.009729418	0.93555118	1.057489059	1.042395112	0.991484534	1.079325843	1.063414058	0.814305462	0.975695235	0.908616355	0.947325546	0.937805707	1.026715916	0.987848832	1.063795524	1.057732043	1.026403039	1.026085183	0.969966524	1.04854398	0.967152227	0.995098579	0.89593312	0.969870317	0.96456661
panDhc_1118	1.199462194	1.181275252	1.153824497	0.940112799	1.140131073	0.927620087	1.093498039	1.231344121	1.259574116	1.097442883	1.237407404	1.251184683	1.040968986	1.428070093	1.31004531	1.212882753	0.984502446	1.242332783	1.208157399	0.978768834	1.024347745	1.222296003	1.284999621	1.282404505	1.299119159	1.231010447	0.937562239	0.991258509	0.934799602	0.952241773
panDhc_1118_RC	1.046456126	1.045401205	1.079945471	0.987714042	1.050239019	1.010906382	0.936304585	1.029966345	1.069790388	1.005331277	1.091371754	1.071893254	0.915972912	1.067206484	1.025255749	1.026121175	0.943418911	1.069073943	1.036560895	1.05948668	1.089425924	1.064712965	1.072689811	1.031810008	1.089046277	1.017506667	0.988299338	0.909719845	0.95578805	0.959647016
panDhc_1119_RC	1.06565634	1.148539785	1.11332792	0.994682715	1.13396792	0.912850976	0.957836816	1.084846018	1.00175958	0.952552785	1.08127003	1.0619654	0.966483303	1.102164386	1.109951449	1.050161403	1.080519749	1.135546006	1.097674769	0.915751042	1.006620958	1.146040406	1.089239369	1.014246006	1.031895574	0.993967305	0.902648193	0.946386468	0.885659447	0.894415704
panDhc_1120	0.986054651	0.99430664	1.002215287	0.933076972	1.01490215	0.963705486	0.965283638	1.002720825	1.015022906	0.981614273	1.01171606	1.008456007	0.933449333	0.979991185	0.946617789	0.930139589	0.971677378	0.987507785	1.004437794	1.018549661	1.026541838	1.020301252	1.025166149	0.993137553	1.022035319	1.014105745	0.976058718	0.994059395	0.97814085	0.982249917
panDhc_1120_RC	0.969885594	0.982299956	1.000219531	0.941204612	0.973570459	0.951718064	0.904176592	0.950621091	0.959524183	0.923759472	0.956157671	0.948567094	0.87672043	0.902269931	0.865889154	0.899631654	0.935544738	0.9466025	0.952464712	0.965627206	0.956251346	0.924575093	0.910266648	0.882110552	0.902935496	0.892040586	0.945894139	0.902358087	0.938448459	0.93685022
panDhc_1122	1.017629478	1.015333592	1.034762613	0.99019379	1.011685285	0.990948476	0.928375297	1.060843332	1.027008163	0.989113134	1.060028097	1.042065483	0.834335605	0.947426669	0.881319148	0.929906822	0.939540803	1.037034313	0.982572359	1.066977382	1.08353839	1.049596944	1.033325153	0.99533438	1.074737283	0.995913006	1.004648091	0.888657959	0.954403643	0.94895543
panDhc_1123	1.012797137	1.006014272	1.030749435	0.965711842	0.998042039	0.972070702	0.919616719	1.014441763	1.027168404	0.975649869	1.024844837	1.045214749	0.788520641	0.917043193	0.867454696	0.917992099	0.920800036	1.010818836	1.007150132	1.057277799	1.056933043	1.016704368	1.013823027	0.953365014	1.020764602	0.951170166	0.998714038	0.905068374	0.951524241	0.957609966
panDhc_1124	1.07867261	1.039065673	1.033683269	0.999770463	1.03137289	0.934646347	1.206161789	1.075191417	1.243235133	1.153040471	1.159421558	1.084345277	1.221866542	1.340672806	1.237506332	1.151625483	1.086487054	1.164445365	1.098362798	1.035734518	1.056762105	1.086524051	1.17098011	1.166130268	1.137746289	1.16065838	1.015285531	1.176808055	1.07390493	1.071700461
panDhc_1124_RC	1.185595498	1.214022412	1.1741258	1.014802913	1.174326256	0.971348031	1.058272197	1.247832289	1.365294891	1.099518988	1.362141521	1.239821594	1.114884398	1.503515019	1.456752864	1.284964705	1.049884776	1.283752565	1.290216823	1.012952478	1.105237051	1.260773812	1.343647673	1.325455437	1.281967945	1.271266865	0.913989925	1.025774681	0.953632205	0.945827786
panDhc_1125	1.032133492	1.023803127	1.063950392	1.016083554	1.018075413	1.017628433	1.090531959	1.033000143	1.077067244	1.05726023	1.040161378	1.033846184	1.091799625	1.026788983	1.015639281	1.014616756	1.052248588	1.027192237	1.015718817	1.043719835	1.0475515	1.031133643	1.039215697	1.02666596	1.038209911	1.041584441	1.033252546	1.085523833	1.04333925	1.027241208
panDhc_1126_RC	0.98714244	0.97817131	0.988017894	0.968650766	0.975883393	0.971788771	0.899738553	0.950401327	0.981747933	0.950264703	0.939262247	0.988078605	0.831778218	0.920827716	0.865641408	0.901116859	0.913446819	0.9727235	1.006432244	0.99948232	0.956722944	0.966396379	0.955713814	0.935034134	0.96111589	0.940039081	0.995045779	0.911489696	0.976189456	0.983740382
panDhc_1127	1.015463025	1.013644912	1.025443609	0.97927788	1.022200506	0.984323664	0.916710153	1.026540657	1.029292745	0.998741525	1.044857313	1.050262695	0.803438353	0.943425197	0.89753692	0.939452961	0.927249693	1.008268105	1.02549714	1.065159374	1.054721738	0.994159748	0.999617768	0.952700214	1.033188263	0.946986007	1.011940675	0.911977443	0.955529549	0.965122368
panDhc_1129	1.023357461	1.01911777	1.045161928	1.005699065	1.019011849	0.996443441	0.941090754	1.020699611	1.055363905	1.003546172	1.061472661	1.045510438	0.884332222	0.961379348	0.909939354	0.956113712	0.942193118	1.037220496	0.990748557	1.044016243	1.062760839	1.058897231	1.045562747	0.987515005	1.065533003	0.981870144	0.995596214	0.914431839	0.970031009	0.973691817
panDhc_1130	1.039274865	1.029082426	1.022814637	1.01057652	1.018207916	0.998497801	0.948839241	1.051371837	1.029278974	1.014417855	1.057455653	1.043294768	0.898041104	0.979338136	0.916973704	0.939390783	0.963401068	1.020919348	0.983083766	1.032378267	1.056896281	1.030810289	1.030496316	1.003035625	1.071953309	1.005966804	1.015628632	0.92393228	1.004641522	1.001517203
panDhc_1131	1.160928541	1.137754117	1.056349624	0.989702589	1.135431199	0.933675529	1.021626368	1.119355315	1.15040267	1.05958815	1.139221556	1.146941088	1.032184127	1.326621137	1.222462297	1.169208071	1.027738468	1.186470463	1.145844572	0.99883371	1.021180018	1.103002464	1.135721211	1.149326375	1.133763061	1.184711089	0.967154832	1.003636455	1.000931837	1.013077021
panDhc_1132	1.015857154	1.008129017	1.069870865	0.984997035	1.040200712	1.005261626	0.930022386	1.026883551	1.062712139	0.985673755	1.052025589	1.054373523	0.882280708	1.057812858	1.025637909	1.003186735	0.954681341	1.023462172	1.037450492	1.031375679	1.040698169	1.044735158	1.024778012	0.989046006	1.032804958	0.98242322	0.978742416	0.912528702	0.958223898	0.957999813
panDhc_1132_RC	0.935474579	0.933764326	0.938659865	0.904354046	0.967403397	0.920552342	0.849828001	0.941635526	0.978642561	0.921344829	0.986201161	0.999168833	0.805829104	0.899874272	0.88402079	0.85859982	0.844185025	0.941438286	0.978646063	0.953635372	0.955444188	1.002084888	0.987428325	0.953276207	1.005825024	0.936531637	0.96576743	0.837629587	0.867554793	0.873531039
panDhc_1133	1.021192367	1.015369575	1.017068449	1.021807597	1.042731934	0.947217314	1.173938642	1.005889886	1.03214717	1.092588371	1.009440483	0.975733942	1.141118985	1.129340028	1.061012923	1.024398941	0.977263101	0.986024278	1.073441002	0.957577245	0.995045475	1.069007785	1.064498524	1.043470572	1.024017855	1.077021101	1.00641619	1.17504706	1.078354625	1.057410037
panDhc_1136_RC	1.099020321	1.09699593	1.047629835	1.015801887	1.098466454	1.053369541	0.997661281	1.117697383	1.093098073	0.999452761	1.138214583	1.099443425	1.010202058	1.22036181	1.154178924	1.091875323	1.08297646	1.150186879	1.078250566	1.078427588	1.044244895	1.094902127	1.113614981	1.102183098	1.114093967	1.081181853	0.944911141	0.941726345	0.915835741	0.922085762
panDhc_1138	1.019402956	1.012651833	1.046609212	0.983529558	1.012471309	0.97858022	0.917636608	1.023472201	1.030604712	0.983524505	1.009984521	1.038463011	0.836859897	0.972646753	0.924364119	0.934600124	0.978727071	1.024239487	1.044615565	1.033380411	1.03897607	1.029273994	1.023097803	0.975683483	1.029325653	0.959583052	0.976338747	0.892141122	0.943921923	0.949346701
panDhc_1138_RC	1.001323345	1.025412534	1.060023152	1.040915795	1.032661181	1.076102989	0.945653334	0.958287239	0.966021943	0.954786471	0.97099417	1.019749805	0.918341165	1.071343456	1.094861629	1.098797436	1.141499916	1.055376835	1.090093171	0.978196407	0.986527838	1.040346637	1.007206557	1.012894545	0.997830918	1.013775454	0.983321115	0.943387985	0.949802915	0.967452831
panDhc_1141_RC	1.050089973	1.032146039	1.059887251	0.992028294	1.01884184	0.997580097	0.931195349	1.033503303	1.039809583	0.996892562	1.071601919	1.053477786	0.849706734	0.970777749	0.909945351	0.939277028	0.948966536	1.041790539	1.020734296	1.077234495	1.072630095	1.033230581	1.028317244	0.982436441	1.05451392	0.968635726	1.002731802	0.91277941	0.955091813	0.966727819
panDhc_1143	1.046130915	1.040682722	1.082176534	1.015060588	1.05810132	1.032823093	0.944166951	1.038151254	1.073237731	1.027382829	1.059301936	1.070094729	0.905171537	0.975698256	0.933540523	0.9694304	0.972715047	1.043423562	0.989533518	1.074933295	1.090142564	1.062152361	1.04979774	1.005497892	1.089659026	1.005869285	1.029934219	0.933516896	1.00204915	1.008099668
panDhc_1147	1.027673656	1.008165343	1.011712566	0.985241236	1.036486924	0.969895903	1.066379417	1.06905939	1.002414484	1.024143764	1.079860231	0.988111352	1.072544618	1.156810658	1.131075208	1.019671257	0.964702324	1.025123529	0.983237194	0.984192103	0.977525315	1.006224468	1.060317488	1.056742221	1.044662263	1.083307017	0.990592135	1.04536573	1.01949998	1.004973763
panDhc_1148	1.048320127	1.025054568	1.089286221	0.927998998	1.046148241	0.974919616	0.978414523	1.083810377	1.227990959	1.045476757	1.182767379	1.106441843	0.950376256	1.306009961	1.217798259	1.143483769	0.95971595	1.093636985	1.081691293	1.116625334	1.10345825	1.080976423	1.148178285	1.220541868	1.183303394	1.180629969	0.921334437	1.073870379	0.916711144	0.925519636
panDhc_1149	1.157792024	1.199810213	1.157315025	0.961394225	1.130472119	0.897423588	1.027091158	1.196761119	1.160811098	1.044520961	1.231594465	1.146055006	1.047531972	1.337160045	1.248331868	1.178449823	1.001437763	1.271407352	1.173464387	0.96370076	1.037685079	1.187097027	1.204598833	1.213698017	1.196314941	1.16979457	0.902484183	0.961709855	0.918868104	0.920850964
panDhc_115	0.971261765	0.97646323	0.981658231	0.956909792	0.987581594	0.970312042	1.016551075	0.999122188	0.984839687	1.027055314	0.987440245	0.981363919	1.011657446	0.900926832	0.954127377	0.930841774	1.000697007	0.968192236	0.984273021	1.015472277	1.007699455	0.975976459	0.971451272	0.991071488	0.964528375	1.022455999	0.991134467	1.007439834	0.994867589	1.010476701
panDhc_1150	0.933797706	0.907763559	0.876570424	1.013923351	0.870942056	0.962908911	1.181092102	0.853300875	0.868697601	1.096734871	0.854623861	0.859502442	1.217722159	0.904291884	1.005201153	0.960942848	1.051659178	0.807546892	0.830408325	0.910053097	0.908462259	0.892201333	0.873677789	1.014866735	0.861269766	1.061693879	1.074818306	1.184292335	1.124929435	1.100278783
panDhc_1151_RC	1.014540489	1.044782234	1.026174623	0.972536628	1.053982704	0.976978022	0.988117637	1.06244586	1.09842882	1.018038115	1.107795365	1.068275611	0.936909496	1.116912704	1.029200248	1.026150201	0.947435188	1.053850315	1.081847653	1.019623127	1.039742155	1.088404785	1.111371095	1.103485474	1.096414637	1.085251656	0.979332667	0.98270961	0.995309604	0.981418509
panDhc_1153_RC	1.086434389	1.013041103	0.968867552	1.013416457	0.968444304	0.916011391	1.177628815	1.036575996	1.121672406	1.130908029	1.060465795	1.007560752	1.266019784	1.230125618	1.177145142	1.118508951	1.082427992	1.07508968	0.992262742	0.958067965	0.931384464	0.967509311	1.03703912	1.080866264	1.03746203	1.114658312	1.009944576	1.19848809	1.114893317	1.106306067
panDhc_1154	1.047689826	1.043999646	1.066928982	0.958828163	1.037947862	0.993975132	0.943732355	1.068516736	1.054295441	1.002017165	1.111484513	1.044313403	0.884142351	1.042967157	0.952252043	0.955226835	0.952266802	1.075792025	1.009584123	1.062264907	1.064422776	1.046050157	1.037962805	0.983932803	1.049634204	0.997377602	1.015951867	0.919214232	0.954491545	0.962738449
panDhc_1155	1.249497189	1.214735777	1.081678545	0.987373688	1.08445196	0.876376159	1.172616482	1.249439091	1.27103847	1.199373121	1.256544622	1.156840886	1.132721408	1.425667315	1.351882148	1.218114291	0.971361156	1.250933054	1.170687916	1.025919144	1.047974336	1.163711814	1.25690161	1.277485318	1.252125993	1.268381439	0.937612693	1.090920429	0.992995462	0.995303484
panDhc_1156	1.252553921	1.201021365	1.102534446	1.088392084	1.105413208	1.020643415	1.137788295	1.286796839	1.280734494	1.178360181	1.340329669	1.233366291	1.128677376	1.558232908	1.393262859	1.297239396	1.017567669	1.29354871	1.307907165	0.978227836	1.035118971	1.284126972	1.400794696	1.404257082	1.389227502	1.323349613	0.95847009	1.051318224	0.983945182	0.976367468
panDhc_1157_RC	1.02745111	1.022714248	0.996759181	1.005056493	1.070180028	0.888043294	1.147935155	1.076106093	1.066705016	1.062314418	1.054916152	1.000556566	1.17563053	1.182280802	1.130855938	1.066011313	1.082016406	1.100544498	1.072940031	0.903229839	0.946694637	1.050352761	1.084824879	1.082123338	1.026258736	1.070524579	0.99018467	1.129773377	1.040773216	1.044431304
panDhc_1159	0.884914361	0.897965227	0.862823905	0.984559571	0.853653779	0.911815816	0.990987171	0.883293518	0.858868824	0.946137723	0.856698023	0.855735304	1.018100715	0.827824414	0.97490059	0.973100448	1.055657952	0.848064097	0.899756581	0.955051774	0.943469931	0.921855818	0.877136016	0.963474156	0.877705273	0.975690083	1.08716455	0.997338112	1.030126536	1.038849648
panDhc_116	0.94538054	1.029035975	1.128662951	1.097332308	1.126734034	1.040067172	0.810201165	0.888032315	0.836506088	0.79979793	0.839441196	0.90924405	0.822739661	0.886331804	0.863402167	0.899717303	0.869895538	0.901461975	0.884626143	0.877582793	0.910839304	0.930477414	0.873648142	0.816458641	0.838885396	0.813682055	0.811048903	0.788870089	0.817910189	0.830207628
panDhc_1160	0.960657414	0.915522352	0.939898332	1.019616484	0.922950048	0.949019132	1.254144571	0.899026506	0.969147318	1.182378034	0.931677715	0.910372605	1.278188017	0.86988793	0.967368094	1.039484618	1.10552149	0.881180746	0.918164363	0.997138995	0.979520235	0.9281822	0.91795161	1.00111644	0.926146852	1.075305379	1.075598702	1.239112552	1.14096854	1.134297326
panDhc_1161	0.971447859	0.950620947	0.976665689	0.956909719	0.956243202	0.955452573	1.062271655	0.950080149	0.994624195	1.011935605	0.93084095	0.969344588	1.042375219	0.877025091	0.903575257	0.930903994	0.963914068	0.934000575	0.983503248	1.034877996	1.048471411	0.967441628	0.944157963	0.938623006	0.944814986	0.972021057	0.988995854	1.079972723	1.037876786	1.028232688
panDhc_1165_RC	1.025520242	1.024403166	1.048175804	0.992263599	1.017853658	0.99908377	0.947745008	1.029697828	1.040096127	0.99638252	1.04831834	1.066955925	0.884343328	0.953812823	0.911479091	0.941621836	0.943556969	1.016795109	1.014732895	1.068420191	1.072358787	1.037130213	1.027185903	0.974876777	1.055955218	0.98823147	1.014140773	0.938185011	0.980600771	0.997507638
panDhc_1166	0.968691492	0.965869595	1.001201918	0.989150244	0.997094232	0.957405015	0.884989455	0.948450213	0.961200624	0.917652412	0.961511084	0.963695106	0.877683798	1.018755551	0.946344727	0.9072145	0.886300108	0.955394401	0.950899895	0.923128155	0.916688087	0.980082893	0.97381061	0.935355127	0.960828287	0.927899126	0.923018232	0.893959835	0.910429976	0.913583888
panDhc_1168_RC	1.061183497	1.055855924	1.044918962	0.964638536	1.056418041	0.908694318	1.118532244	1.075303677	1.091735334	1.09457668	1.128079127	1.12125623	1.13484865	1.240013714	1.111337221	1.063597374	0.959592654	1.060258896	1.124061711	0.983439093	1.010756207	1.090651697	1.181407893	1.188602098	1.152175429	1.21717383	0.9674533	1.135378127	1.044450155	1.040679236
panDhc_117	1.004286827	1.022343249	1.011984763	1.022228105	1.00889969	1.170663271	0.931358528	0.998802639	0.985852258	0.99337902	1.00829313	1.045858601	0.884161967	0.971055365	0.935680809	1.006834007	0.971643611	1.001752848	0.968811468	0.981669853	1.013712654	1.013447186	0.992623515	0.980629232	1.051779056	0.970639134	1.007307807	0.935829946	1.000685503	1.002894778
panDhc_1170_RC	1.012346571	1.079341459	1.117665627	0.977399114	0.955400678	0.946683245	1.206245679	0.952232922	1.158089181	1.174533348	0.986638648	1.008364106	1.259247883	0.97704271	0.995637369	0.968457096	1.031335072	0.941490179	1.345458467	1.250208879	1.399748065	1.10221196	1.028448899	1.024018091	0.972128184	1.071816777	1.010353532	1.216356965	1.097241013	1.087900809
panDhc_1171	1.008690003	1.006840343	1.025349301	0.983320959	0.997506845	0.973574337	1.085832504	1.020696581	1.017649935	1.053056613	1.019805452	1.015789743	1.07098836	1.017482806	0.943286295	0.999950442	0.962726097	0.994788026	1.003347185	0.989409915	0.994993252	1.00734351	1.031359503	1.027447458	1.015686298	1.084563045	1.022011124	1.190811085	1.10219709	1.10444648
panDhc_1173	0.999091285	1.060837927	1.099362253	1.068007506	1.084533969	1.05001875	0.974663386	0.948926472	0.992553795	0.969576621	0.934229437	0.975768784	1.00393619	1.044417058	1.057955887	1.021933224	0.938606883	0.995236553	1.035128736	0.937075422	1.018772738	1.092599377	1.041907304	0.990036262	0.975636835	0.980603595	0.886464411	0.95373642	0.917688128	0.926978798
panDhc_1176	1.004358946	1.004053763	0.965305353	1.021821048	1.035830111	1.05908151	0.910836961	1.003103211	0.929067362	0.857143684	1.008661731	0.988766141	0.96108473	1.024366239	0.971160216	0.957242356	1.119431633	1.085317108	0.909512552	0.921353297	0.917113467	0.926948519	0.934561823	0.901913625	0.918058925	0.918932335	0.951300272	0.919153821	0.945780628	0.958691711
panDhc_1178	1.00522925	0.995412114	1.023054856	0.988591706	1.006606947	0.980611258	1.009835727	0.990627028	1.004307141	0.984238199	1.014912257	1.019559501	0.959095639	0.938410041	0.903717435	0.950523387	0.899175264	0.983980611	0.963889477	1.014807912	1.033183911	0.991123101	0.989591487	0.950950577	0.99633112	0.978183855	1.003194982	1.048746918	1.015195078	1.024233664
panDhc_118	0.959893037	1.002033519	1.072886075	1.063725238	1.070312043	1.098852363	0.833462948	0.895776095	0.886286729	0.866209754	0.884457574	0.932136481	0.812985952	0.883913872	0.871897385	0.955056623	0.898722239	0.933039423	0.951102235	0.924903391	0.938106528	0.92382694	0.882187293	0.84843536	0.888486515	0.842064841	0.88522601	0.840276825	0.882591326	0.88875191
panDhc_1181_RC	1.032443511	1.020780243	1.052491879	0.983661351	1.011156435	0.994784284	0.918525131	1.039675215	1.043893968	1.006477861	1.053663675	1.063516568	0.838303382	0.957285945	0.901984127	0.940743674	0.933571886	1.030226417	1.012921901	1.059372641	1.050671406	1.00717545	1.02656323	0.964563094	1.042523253	0.961020778	0.986871489	0.887128357	0.946523675	0.952121275
panDhc_1183	1.092576864	1.079581845	1.041673716	1.018600483	1.047566853	1.024727559	1.080807716	1.059914086	1.100529503	1.058523835	1.058568786	1.045577455	1.111346101	1.317235993	1.24338996	1.180473965	1.03746851	1.138547007	1.134437127	0.925858641	0.959829854	1.107262173	1.173404749	1.198837677	1.156334643	1.165541032	0.965992065	1.055803931	1.028271673	1.029672691
panDhc_1187	0.986544657	0.990479667	0.978798513	0.999674584	0.972292023	0.988139672	0.947676948	0.98477407	0.968314739	0.966449523	0.953682282	0.970428289	0.89966527	0.902735219	0.883471661	0.944577008	0.934525764	0.986511914	0.957285045	1.04673931	1.025954849	0.98771137	0.977657824	0.964386802	0.987492428	0.960868105	1.019006565	0.94369595	0.994777571	0.985364972
panDhc_1187_RC	0.784368851	0.794132764	0.72472275	0.982861856	0.747091875	1.039792322	0.952210604	0.673591718	0.738297005	0.892500876	0.686227384	0.772712021	0.942180242	0.750107891	0.955574337	1.039170855	0.98758099	0.676914517	0.900310504	0.984897502	0.979121314	0.935837223	0.898558968	0.923510196	0.90757052	0.910818676	1.062346542	0.991968194	0.976263875	0.979212641
panDhc_1188_RC	0.914221409	0.831116337	0.752990236	0.958393241	0.786471245	0.849465577	1.249366117	0.746001612	0.862174065	1.152428573	0.802025901	0.765071893	1.249827669	1.017440711	0.977861295	0.928734167	1.030655171	0.75884312	0.92402015	0.943683534	0.933315277	0.894929524	0.883445711	0.943109277	0.8087315	1.067457711	1.040010118	1.19378304	1.187579803	1.179737936
panDhc_1189_RC	0.985696533	0.992226227	1.005678182	0.931505042	0.976627844	0.947763524	0.894670348	0.996680397	0.991593194	0.947043215	1.006999135	0.986641657	0.868283657	0.907842927	0.87070991	0.889887107	0.912063793	0.963074211	1.050325387	1.046874023	1.088982711	0.978661665	0.948560513	0.918142473	0.9789237	0.913456033	0.95880617	0.906088304	0.934552048	0.944363296
panDhc_119_RC	0.983867768	0.979200312	0.965789847	0.991318648	0.956778872	0.942705172	1.064062081	0.965667173	0.966283877	0.997592525	0.963940869	0.960126688	1.06199974	1.045078785	1.069875462	1.028038987	1.101951503	1.027525549	0.961801603	0.937413146	0.969050432	0.992019825	0.988601944	1.039065482	0.956440304	1.040472819	1.014763303	1.038527121	1.031941758	1.031364439
panDhc_1190	0.73917997	0.736848358	0.715778253	1.029607843	0.738268788	0.967379207	0.848210157	0.641616685	0.757850951	0.84490127	0.659281301	0.794502813	0.857678083	0.746203426	0.971833037	1.051798789	0.97244369	0.653341691	0.994118402	0.975040443	0.966682146	0.920925499	0.896660602	0.85489517	0.830701878	0.889761394	1.033686512	0.940637783	0.996109344	0.994643853
panDhc_1190_RC	0.79631309	0.813196698	0.787049441	1.013421938	0.808688811	1.032679441	0.867153461	0.770104339	0.783737606	0.833605549	0.728957373	0.817716277	0.886668135	0.780902827	1.054705386	1.057255849	1.083027774	0.759290375	0.956150834	0.953065228	0.941854641	0.908688263	0.87274498	0.888713332	0.831919877	0.894161537	1.02647346	0.959193366	0.981349691	0.984865377
panDhc_1193_RC	1.033737059	1.047011142	1.108667629	0.952065727	1.086673149	0.932122252	0.938775758	1.024769868	1.029678358	0.955139585	1.047698613	1.077757987	0.85238728	1.13635781	1.025811555	0.96370718	0.896548724	1.01767012	1.085805226	0.969095603	1.027267777	1.101436734	1.127796313	1.084772644	1.095664606	1.032680085	0.911901129	0.865843956	0.884474694	0.887022184
panDhc_1196	1.026895469	1.036883947	1.085645146	0.996484284	1.037366241	0.999649777	0.93810242	1.070505327	1.078990726	0.99830252	1.171831211	1.102871833	0.876565004	1.027824065	0.956990834	0.946413391	0.951274542	1.039651309	1.080835718	1.078910957	1.071358964	1.034738587	1.072968264	1.026042383	1.097385797	0.991516572	0.981872845	0.898638891	0.95175626	0.951453988
panDhc_1197_RC	1.128467179	1.142373624	1.146972419	1.00747059	1.097588701	1.024366771	1.15235439	1.132931989	1.215325222	1.173021191	1.240729078	1.304143485	1.116162057	1.370432714	1.253008722	1.163484282	1.071757378	1.219976743	1.273465359	1.011446045	1.100510113	1.191116613	1.281621519	1.2549445	1.296943443	1.31883871	0.924979341	1.147693593	1.046079078	1.068065907
panDhc_1198	1.113346303	1.075061094	1.091914395	1.016663193	1.090641414	0.966527524	1.01193605	1.17237731	1.183055681	1.061185729	1.211568969	1.072648827	0.960937934	1.281485066	1.166553857	1.124848173	0.976825743	1.137873891	1.068286005	0.994984229	1.023621901	1.099182269	1.161004763	1.150876937	1.155416933	1.162434942	0.971580822	0.970807687	0.975172428	0.99533887
panDhc_1199_RC	1.021991402	0.981331541	1.004326378	1.020762596	1.000442203	0.96544917	1.150110105	0.976165926	1.053699334	1.195079417	1.007251102	0.997556201	1.132053192	1.056882925	1.009850862	1.03141603	1.057339407	0.997182664	0.993715798	1.013268529	0.994526355	0.989416505	1.00678389	1.039827297	1.006496229	1.159185528	1.1165593	1.1963939	1.129441982	1.125395355
panDhc_12	1.002048187	0.902824996	0.888423907	1.048533518	0.880557398	0.980091226	1.303943986	0.809967125	0.996696348	1.234035612	0.829484842	0.903716234	1.414394053	0.912498766	1.037814092	0.997560363	1.148225133	0.779362	0.899909043	0.963375667	0.91603997	0.887943891	0.862756204	1.041156182	0.934548335	1.149282737	1.164345438	1.250470737	1.151363927	1.12162154
panDhc_120	1.20905932	1.201269513	1.242854423	1.049956033	1.205323882	0.979682603	1.09583434	1.164870174	1.267172876	1.10548841	1.301404642	1.19886176	1.067580405	1.358033029	1.290249522	1.262328254	1.101385325	1.304445412	1.220071865	0.95508274	1.032092909	1.186655783	1.221656672	1.211518818	1.223565634	1.186327561	0.90332997	1.033653625	0.964349711	0.960368121
panDhc_120_RC	1.041877002	1.052559903	1.07807598	0.975610115	1.079133868	0.99833911	0.945271642	1.112799308	1.0832793	1.015044136	1.148335674	1.08482066	0.94494373	1.046613273	0.98358633	1.007197049	0.960859488	1.054525086	1.091483361	1.069879709	1.052956331	1.056397981	1.061486204	1.014213913	1.068779787	0.993366742	1.023646176	0.953199954	0.97495357	0.981900395
panDhc_1200_RC	0.992892272	0.996321241	1.020127707	0.951692165	1.00022438	0.986671879	1.084081506	0.997801994	0.999530504	1.036105691	1.011394915	1.01773613	1.135318721	0.923763105	0.936493579	0.960683432	1.067025247	0.997294078	0.972271932	1.048998212	1.023913386	0.985921194	0.973332269	0.991873925	0.974506051	1.043236075	1.006949536	1.268280234	1.14057595	1.173536758
panDhc_1202_RC	1.032347449	1.065381012	0.972272113	1.075838561	1.051763438	1.132659506	0.97585858	0.955706011	0.864322128	0.975038734	0.932600637	0.981232008	0.988316257	0.999166723	1.113838565	1.051825642	1.184172684	1.030252373	0.962726013	0.998478093	1.026782213	0.997324231	0.971762364	1.049381972	0.968316184	1.052443441	1.05889249	1.019202746	1.041588084	1.058396956
panDhc_1205_RC	0.997716131	0.984343613	1.002947229	0.958896328	0.992652088	0.95188327	1.006862593	1.029964429	1.028262374	1.006629828	1.039958876	1.007303718	0.993403404	0.962420902	0.912740392	0.90502986	0.916903888	0.991994693	0.973116304	1.000980334	1.007189565	0.991290922	1.025146639	0.974916591	1.025256016	0.960322661	0.977061671	0.976000088	0.956859504	0.955602705
panDhc_1207_RC	1.031820078	1.045626048	1.091329827	1.019458821	1.040674402	1.057997527	0.952290658	1.13701716	1.035500506	0.990738619	1.134525254	1.048718871	0.896361199	1.030051792	0.941713435	0.925786121	0.984458886	1.071381468	1.022169708	1.023655273	1.027625033	1.025030859	1.014376606	0.967867729	1.035779962	0.97944269	0.975078133	0.89877803	0.93685559	0.949776674
panDhc_1208	1.154713784	1.146447244	1.128238293	1.042276294	1.166451619	0.988506058	1.084285683	1.245543328	1.093589023	1.041047891	1.222440111	1.126894791	1.060919892	1.1665083	1.089608818	1.029210437	1.069893327	1.202018953	1.052965501	0.982438155	1.006966771	1.038708348	1.080304346	1.070459651	1.07607068	1.047331594	0.970711732	1.006439939	0.959459048	0.945096716
panDhc_1208_RC	1.01682078	1.00022126	0.978076269	0.963570425	1.010487694	0.982994372	1.073250213	1.02718659	1.021644788	1.040099695	0.991847897	0.977592831	1.099149102	1.065453205	1.036840433	1.009174556	1.023817501	1.040021989	0.997034386	0.995779454	0.984080875	0.985121538	1.0156013	1.014416103	0.997741906	1.029683403	1.021144991	1.078092396	1.02100406	1.025866599
panDhc_1209	1.094047639	1.112690893	1.119015263	1.020121412	1.055508665	0.942145769	1.058090619	1.113804486	1.132227723	1.119592583	1.183982017	1.187310083	1.049797443	1.314886387	1.158494459	1.082780439	0.999619803	1.116765539	1.173405086	0.978259929	1.004407504	1.106154879	1.217262871	1.206730958	1.217958707	1.23326179	0.939866346	1.06343874	0.989325693	0.987554365
panDhc_121	1.014156084	1.010445759	1.036867374	0.991224213	1.006175249	0.976396984	0.994621688	1.02967255	1.020583334	1.024918914	1.043292605	1.015706742	0.960867986	0.938444802	0.900562053	0.954259132	0.97475544	1.010112859	1.010923155	1.043849135	1.056042467	1.035643941	1.030706745	0.986510772	1.02526894	0.993281824	1.00817223	1.001131701	0.988834519	0.989972034
panDhc_1211_RC	0.915963637	0.86383108	0.855508794	0.956827293	0.899556566	0.917637152	1.160848882	0.837325313	0.925660256	1.076699483	0.883372488	0.879621694	1.204223422	0.935168244	0.960970119	1.066055107	0.990155272	0.816922352	0.957007057	0.915948114	0.891134392	0.874979588	0.893132828	0.958864825	0.87013303	1.044067859	1.026817648	1.298948354	1.198545559	1.203347427
panDhc_1217	1.008072191	0.992899294	1.058853487	0.955141429	1.024186538	0.98163466	0.929792166	1.029696036	1.106626549	1.031795788	1.077365224	1.094355005	0.899111413	1.164110458	1.129264466	1.047242633	0.92400003	1.047852083	1.032918124	1.044668083	1.061810253	1.05769126	1.104066804	1.089843385	1.12315311	1.090637352	0.97862731	0.915564974	0.945898502	0.955575393
panDhc_1217_RC	1.006999655	1.005944852	1.023003182	0.986695308	1.00755465	0.995593485	0.940539082	1.014202631	1.023696154	0.993116352	1.039735348	1.021023523	0.889538132	1.003976114	0.942088494	0.949935744	0.933593212	1.005171036	1.015219705	1.027366685	1.013020935	1.019346196	1.016893003	0.995190124	1.045462711	0.995274314	1.010823956	0.927680513	0.980672126	0.991136046
panDhc_1218_RC	0.989247591	1.03200807	0.986547172	1.07924196	1.02354185	1.149686219	0.954227855	0.878722659	0.949626927	0.984725595	0.979172176	1.019616031	0.980378347	1.098233199	1.110849542	1.121109009	1.050024086	1.013648578	0.957849613	0.982607629	0.963168088	0.995999673	0.982089538	0.990383008	0.998858407	0.989940413	1.001020831	0.982753991	0.9760618	0.986862949
panDhc_1219	1.002647169	1.018255672	0.994550048	0.949494224	1.089130141	0.98907055	0.930561037	0.887788394	0.881422056	0.895437076	0.893954802	1.026022013	1.001766066	0.943233249	0.971462868	0.93910822	0.938001391	0.972959073	0.912972343	0.954423074	0.934677797	0.943805716	0.91417846	0.933512947	0.910858989	0.864441682	0.844390658	0.898187057	0.942592044	0.944909103
panDhc_122_RC	0.960041098	0.941862323	0.942079357	0.989954371	0.93512244	0.952063708	1.044171981	0.979955622	0.936916117	1.003702305	0.956593736	0.924375138	1.05588345	0.862124801	1.00393659	0.982929889	1.041635525	0.917715571	0.942420487	0.97028398	0.968236371	0.930779576	0.912196376	0.988324939	0.904274846	0.99888098	1.030339933	1.033382906	1.018130012	1.023594709
panDhc_1220	1.000709887	0.985814986	0.983225855	0.962502067	0.997759672	0.970195784	0.921706798	1.026900583	1.013849718	0.96632377	0.988911726	1.024184806	0.866922194	0.935311519	0.878552536	0.901798854	0.928082076	0.998155636	1.092001547	0.998773505	1.033023909	1.041376366	1.01081708	0.970892556	0.988632848	0.971953835	1.004242533	0.905768648	0.951662568	0.955199367
panDhc_1221_RC	0.780751099	0.792868591	0.694496002	1.012121471	0.737145539	1.036433916	0.805157129	0.646680703	0.733756398	0.850383718	0.667152465	0.783683975	0.839178088	0.755063838	0.991367161	1.08190204	1.039466775	0.673052739	0.885569714	0.955177174	0.94442104	0.902370994	0.864324586	0.948024888	0.858202461	0.923591009	1.057291628	0.902459542	0.952884222	0.971370722
panDhc_1222	0.974506486	0.969776947	0.981795075	0.946890675	0.969259043	0.975540685	0.924817822	0.99640518	0.973544853	0.973808519	0.99528478	0.995350932	0.880476152	0.902591641	0.87750917	0.909933391	0.9018688	0.970277383	0.965947914	0.987059839	1.002223987	0.972452724	0.953069704	0.932236748	0.979745412	0.922690743	0.987280561	0.914068028	0.965114193	0.968656061
panDhc_1222_RC	0.993236046	0.995528159	1.00496963	0.956011957	0.993068596	0.969863702	0.939595727	0.993579765	0.989585874	0.978415533	0.990136386	1.006900465	0.896291791	0.914593419	0.893712815	0.92235183	0.908905998	1.011284945	0.959667792	1.04144859	1.016132016	0.992382999	0.988830802	0.966454932	1.014846768	0.939996531	0.988743137	0.911318986	0.970103025	0.969936634
panDhc_1226	1.022480098	1.042078546	1.084577526	0.989037851	1.050729334	0.966544973	0.916793745	1.047412452	1.019330793	0.992063189	1.090636271	1.083873058	0.81274077	0.973478772	0.92346405	0.941331383	0.942693507	1.048409252	1.044092059	1.041012682	1.046504245	1.05630718	1.034065273	0.98545219	1.045636733	0.981311472	0.986967327	0.908113024	0.945146478	0.954726909
panDhc_1227_RC	1.008742879	1.009734657	0.996306273	0.970650589	1.001919486	0.961903802	0.94618435	0.997114897	1.052128809	1.026312188	1.006485417	1.031065261	0.866595555	0.936932579	0.891284875	0.919833542	0.94656657	1.008700843	1.016644485	1.081670677	1.052504727	1.042506101	1.028969729	0.986558975	1.028220244	0.969433347	1.005443822	0.905977593	0.963911802	0.963459676
panDhc_1228	1.046456677	1.04484889	1.095327115	1.002929973	1.04889359	1.049760623	0.937603532	1.064486087	1.066489592	1.001833761	1.116962396	1.094935136	0.825440428	0.971567236	0.903084721	0.960436068	0.966918361	1.050878266	0.992120372	1.107365564	1.111464796	1.055514514	1.050146966	1.011325405	1.073805839	0.992091463	1.020529029	0.923457281	0.983985036	0.985749795
panDhc_1229	1.061154155	1.072117115	1.259168275	1.051286464	1.174156146	0.962182875	0.977829008	0.931751746	1.071749191	0.93654217	1.004772177	1.133969782	1.068545161	1.201560199	1.212792032	1.148640248	0.989706358	1.10314843	1.176709443	0.961252147	1.025044281	1.231588881	1.195047808	1.139081132	1.147610919	1.025158546	0.868211269	0.978073554	0.939686907	0.921096802
panDhc_1229_RC	1.015640454	1.009482304	1.049135086	0.959649445	1.077846007	0.956875382	0.902437078	1.010591235	1.047528575	0.968667699	1.0235283	1.05500988	0.794610344	1.029634642	1.018378179	0.991855645	0.914942915	1.007960747	1.125526863	1.027452387	1.033659281	1.127431061	1.11686709	1.069254958	1.082863535	0.999325305	0.970513471	0.876700997	0.929323766	0.935696222
panDhc_1231_RC	0.875566309	0.904647405	0.857402987	1.086519737	0.843160551	1.128495633	0.962141942	0.853804148	0.892069821	0.969700223	0.866627335	0.906828589	0.962712839	0.866002178	1.042081597	1.068229184	1.084520626	0.855393227	0.892298973	0.959465461	0.941429062	0.908522663	0.870445487	0.989049096	0.918710804	0.964130295	1.060113481	0.958547407	0.990720313	0.995671729
panDhc_1233	1.068056347	1.138141422	1.218906923	0.997142193	1.050220726	0.95238817	0.979279295	1.051175926	1.261581877	1.054727986	1.166554634	1.121283701	0.951799385	1.249945618	1.227293454	1.163711441	0.921491722	1.127567344	1.225882738	1.179425672	1.162820156	1.215910527	1.229727816	1.179003516	1.20245228	1.131750183	0.91032359	0.906770549	0.906443963	0.909366836
panDhc_1236	1.009733946	1.007123115	1.015368862	0.981885663	0.996443422	0.971548219	1.040675816	1.022024591	1.006934119	1.030370333	1.033023247	1.010172744	1.016957448	0.92167678	0.899886971	0.915955663	0.956975635	0.991411743	1.033023548	1.032445053	1.028203808	1.004376597	0.997683411	0.978744044	1.005302476	1.011771246	1.006499335	1.000309294	0.994581838	0.997486936
panDhc_1238	0.996550687	0.973731421	1.002493728	0.966842125	0.99544687	0.966647335	1.002519346	0.927367039	1.003244766	0.998617375	0.970539769	0.996679699	0.968662958	1.022898845	1.024772997	0.960200786	0.925158966	0.987830039	1.081527253	1.003996433	0.998293564	1.010386041	1.022346271	1.006021907	1.031018297	1.012944145	0.968882099	0.965105058	0.962115211	0.961596116
panDhc_1239_RC	1.049216635	1.036807029	1.071070305	0.993621785	1.077465351	0.99607956	0.945677447	1.077050983	1.05374571	0.983478172	1.11372654	1.036725728	0.966459716	1.124356047	0.968481029	0.930855763	0.975860171	1.036549679	1.010732767	1.02052593	1.017219268	1.019977494	1.051415877	1.036214521	1.055477035	1.029414344	0.989292466	0.968746199	0.988952377	0.995555361
panDhc_124	1.064605728	1.099485062	1.036876999	0.89972941	1.045039838	0.842945331	0.981101602	1.108986201	1.072347636	0.968729747	1.073621445	1.062696449	0.977640472	1.1762596	1.161214753	1.041382734	1.033176684	1.177367365	1.066611133	0.919309764	0.994721588	1.094542161	1.088492374	1.058828388	1.034402695	1.05348662	0.908856779	0.945580616	0.917846219	0.944100966
panDhc_1241	0.98180138	0.989355578	0.888593843	0.892587202	0.912882327	0.909144814	1.156566229	0.905016095	0.950144676	1.0233977	0.894875321	0.906501235	1.171040063	1.047330918	1.055864575	1.011679605	0.911204957	0.873801813	0.982574835	0.921462204	0.944547066	0.988178618	0.973941933	1.007358102	0.924737008	1.023130907	0.925267967	1.06428466	1.081440687	1.085748877
panDhc_1241_RC	1.034104626	1.039760553	0.937230135	0.944730314	0.984699703	0.956082414	1.187609498	0.948946711	1.026133357	1.085785635	0.982737506	0.972306269	1.158763967	1.219704146	1.106838232	1.052738341	0.970939362	0.977189754	1.047974329	1.017147356	1.006828406	1.016126017	1.03232132	1.066770352	0.99613957	1.081854491	0.939437313	1.139684079	1.133122018	1.144379024
panDhc_1242_RC	0.96472532	0.971980355	0.995003365	0.977655752	1.007255057	0.967981168	0.950177944	0.970747406	1.01349215	0.972701815	0.980109315	1.040097861	0.936823176	0.900824427	0.932931173	0.960289782	0.904330642	0.962042189	1.074563771	1.067536575	1.104771094	1.017275814	0.977379843	0.949100271	0.984194377	0.948345377	0.993984205	0.962723069	0.981342927	0.970694571
panDhc_1243_RC	1.006957686	1.003811222	1.050775134	0.973000299	1.039477718	1.009023588	0.955997198	1.052018417	1.024844976	0.992972943	1.049962948	1.051649639	0.982405405	0.990478682	0.939367569	0.967918026	0.976186213	1.023626413	0.989997181	1.06284939	1.065565721	1.018574157	1.025645617	0.992574264	1.045697986	0.993478575	1.006821074	0.946041768	0.975285358	0.964415898
panDhc_1244	0.896887664	0.874922351	0.885062601	0.987907451	0.888826979	1.055013037	1.033787576	0.855266994	0.909254781	0.988326998	0.804571015	0.879719878	1.037373986	0.839934021	0.990762809	0.998431446	1.029486241	0.829387624	0.960825188	0.992464633	0.968250497	0.927626703	0.917096264	0.934724803	0.861883535	0.94949969	0.98160077	1.024187028	0.995000287	0.976817063
panDhc_1248	1.05335789	1.048320344	1.079928103	0.998326243	1.061148206	1.025135174	0.985833412	1.115574848	1.061019383	1.003606282	1.109223586	1.055362898	0.935897036	1.061874339	0.973533472	1.00884429	0.966889743	1.072690411	1.004238928	1.054200169	1.078900701	1.101193856	1.106005978	1.065967795	1.107940181	1.05049674	1.008080742	0.963066224	1.000946104	0.995023809
panDhc_1250	1.008855305	0.979383405	0.973833472	0.948619316	0.994667476	0.97750757	0.997793077	0.992154803	1.079440184	1.02496552	1.01542678	1.022660414	0.94935233	1.072879974	1.001028581	0.980483852	0.961941141	0.98438458	0.982013718	0.989855368	1.02136094	1.043940004	1.050921047	1.058542939	1.003603313	1.04133738	0.993011574	0.968789684	1.012793821	0.996327515
panDhc_1250_RC	1.028188065	0.96413949	0.931822877	1.035724633	0.961529679	1.013197358	1.128078014	0.965490513	1.040516576	1.035789446	0.968980982	0.969891516	1.156846036	1.085817828	1.112161925	1.063813105	1.099122648	0.985861589	1.068182036	0.978854072	0.95317212	0.994638934	1.006183528	1.059825876	1.005560863	1.064643631	1.072897722	1.12180986	1.0911204	1.076586338
panDhc_1251	1.16644018	1.177722868	1.139800407	0.965142459	1.190372739	0.882668598	1.048725041	1.243278618	1.182803909	1.072969137	1.23866146	1.151901968	1.013585957	1.376848721	1.254969722	1.164102798	1.010340981	1.219233883	1.137596974	1.004294678	1.064947719	1.255599013	1.268733701	1.253208235	1.246044892	1.229879147	0.902473947	0.965273021	0.884186868	0.890994368
panDhc_1253_RC	1.01813322	1.027970262	1.054166257	0.983037454	1.042690662	1.017995022	0.949727305	1.046189915	1.045657784	1.000372233	1.056624963	1.068040131	0.906772697	0.990968544	0.921618984	0.961601928	0.950385006	1.036246493	1.040567099	1.06042992	1.057384863	1.039736975	1.026067977	0.97904644	1.046712271	0.989336173	1.006984679	0.930509463	0.974733971	0.979641855
panDhc_1256	0.797009997	0.81170436	0.748058076	1.019479435	0.790158522	1.019321351	0.821779248	0.713511668	0.744588064	0.85172311	0.701381299	0.789588012	0.843026016	0.769516586	1.002987838	1.101328421	1.094235337	0.696680747	0.869179286	0.948487711	0.945684342	0.90028077	0.867920939	0.980338629	0.868731053	0.943211208	1.071061779	0.908126058	0.964424343	0.972845897
panDhc_1256_RC	0.966482316	0.962862791	0.943652955	0.999841623	0.968932148	0.996915859	0.920185732	0.969546838	0.981912014	0.955624618	0.937378345	0.987758862	0.876699631	0.909249894	0.938338619	1.001623168	1.023499192	0.96689961	1.061513468	1.002358619	1.01272296	0.996552035	0.98083115	1.000258578	0.961934035	0.98578452	1.04262562	0.932750557	0.995507565	1.000740012
panDhc_1257_RC	1.002413423	1.003937038	1.01003527	0.990438339	0.995082351	0.986484306	0.93569033	1.031950315	1.057163776	1.02444445	1.020242834	1.017271894	0.962737779	0.967622427	0.893830431	0.9103073	0.965706542	1.000865368	1.02007213	1.026023833	1.040919161	1.014422569	1.010896307	0.980542238	1.033491636	0.968461055	1.013382222	0.905959636	0.987913331	0.986009414
panDhc_1260	1.004475959	1.005545089	1.024120034	0.964730789	1.000639058	0.983877803	0.903132333	0.9874423	1.02288416	0.990811465	1.04025184	1.028844793	0.819922253	0.927993816	0.883764696	0.915680476	0.921153218	1.007993519	0.984199178	1.025834014	1.032424869	0.993886847	1.003871789	0.950653734	1.044599929	0.960944754	0.984958663	0.890477514	0.948270983	0.94855408
panDhc_1261	1.026920054	1.027537074	1.045719137	0.985153459	1.028500731	0.993487157	1.046015345	1.054158917	1.082103098	1.027251494	1.063252597	1.054057522	1.048001215	0.999286638	0.965995877	0.991218555	1.029186443	1.034028061	1.061196527	1.066696136	1.051652947	1.040325736	1.04366508	1.016727235	1.053433708	1.040215536	0.99479327	1.090984801	1.048751314	1.075330771
panDhc_1262	1.111399321	1.109648411	1.026104205	0.923744428	1.060654329	0.938179417	1.119455305	1.053341108	1.207959689	1.088521343	1.188193689	1.228606854	1.138441042	1.240704169	1.175640217	1.119085467	1.048081251	1.094223769	1.211067677	1.020431089	1.075415816	1.143352295	1.214195573	1.180013755	1.205088641	1.249136179	0.940346299	1.159280111	1.085877615	1.091729658
panDhc_1265	1.009385938	1.004598219	0.998376358	0.980252365	1.005064003	0.978527213	0.922863287	1.026906104	1.010508058	0.983166738	1.021242507	1.008215962	0.864564715	0.970359799	0.906995922	0.924465814	0.931307584	0.993502135	0.987094029	1.015882125	1.031280544	1.000250727	1.002972534	0.982841492	1.022799983	0.972366937	0.994467615	0.895922479	0.963527688	0.967605991
panDhc_1268	1.024107405	1.047566532	1.131719838	0.969809827	1.070751077	1.038720237	1.202456945	0.964892493	1.058237693	1.116464014	0.963887277	1.028083439	1.23456555	1.020571193	1.007485912	1.048746278	1.083344549	0.969509548	0.969727038	1.118627562	1.100356815	1.051182818	1.022358751	1.019174845	1.019484445	1.061129041	1.02284144	1.368477089	1.215813062	1.218220915
panDhc_1269	0.987305322	0.988743728	0.997686678	0.968550303	0.982711966	0.963773052	0.914030586	0.996250138	0.988728876	0.971132115	0.986170798	1.002825821	0.867223486	0.945875592	0.883524033	0.905732909	0.931852293	0.980256991	0.988875899	1.006434249	1.020389034	0.991729294	0.98600381	0.96064831	0.99473877	0.953135362	0.982345963	0.902348826	0.970584902	0.966581123
panDhc_1272_RC	0.999172863	1.018274528	1.055149179	0.945875321	1.011443279	0.963193599	0.915217357	0.957462753	1.056696288	0.910968852	0.975030164	1.000939585	0.939613226	0.980333713	0.973330085	0.950985643	0.977487047	1.011971378	1.034486762	1.072397321	1.096659634	1.032424178	0.98658728	0.944494066	0.959985256	0.936781612	0.928478712	0.933237512	0.911921036	0.908537929
panDhc_1274	0.965686874	0.948239915	0.965886192	1.047526705	0.967405807	1.083688155	1.003906631	0.933997845	0.936896508	0.98307959	0.901951649	0.964126574	0.967975452	0.891503838	1.058825732	1.091751348	1.080216512	0.92676389	0.943702144	1.019025064	1.014145492	0.970889474	0.948308418	1.024759524	0.9789374	0.992992263	1.056295759	1.032355403	1.039587694	1.019489717
panDhc_1275	1.014608464	1.006180448	1.055198859	0.991584357	1.010488093	0.986863737	0.997214857	1.024066575	1.013392361	1.002894514	1.019516586	1.024021194	0.981104124	0.941593922	0.959747178	0.988764608	1.01724996	1.014316514	1.010577255	1.069067719	1.049188645	1.003822202	1.000672298	0.991813019	1.005667287	0.988528043	1.007253869	1.014039628	1.000232418	1.018224109
panDhc_1279	0.976725602	0.981982392	1.009091213	0.940623601	0.999951436	0.969095827	1.012495794	0.998150937	1.005637107	1.036443885	1.010260377	1.022998267	0.982467291	0.914703402	0.90979966	0.92787812	0.935969465	0.976799236	1.019676242	1.012926792	1.010684376	0.966658708	0.967448445	0.9427928	0.985258041	0.959336496	0.977163578	0.98756323	0.97551089	0.968172186
panDhc_1279_RC	0.984975739	0.986769307	1.022869804	0.962215596	0.994616405	0.969362994	0.936582164	0.973352895	0.997530613	0.98380155	0.99512837	1.014207134	0.908508181	0.921347207	0.88757085	0.895764959	0.910559597	0.97287598	0.97455562	0.997559882	1.007403726	0.973059797	0.967282952	0.929281472	0.981575718	0.928410899	0.968679275	0.934273107	0.949942807	0.941227357
panDhc_1280_RC	0.970496047	0.93125899	0.896015931	1.03177892	0.962353485	0.988770192	1.152973224	0.934177802	1.00375466	1.118933844	0.930258984	0.935502707	1.141490463	0.98056963	1.017443566	1.033810427	1.104743715	0.917309741	0.98589929	0.975552742	0.968399547	0.939129956	0.950846265	1.040516846	0.927365968	1.054076684	1.076017146	1.1521983	1.095628997	1.091363538
panDhc_1281	0.987978072	1.0047116	0.978786588	1.005431831	1.001906412	1.07799415	0.988549277	0.912039446	0.985595821	1.02769315	1.010982564	1.007471967	1.035738837	1.113325621	1.080106627	1.065257903	1.093341996	1.014065033	1.017286455	1.05228294	1.057285122	1.024670783	1.037898109	1.050441503	1.040504773	1.04671915	1.006074269	1.042584071	1.010171687	1.022375127
panDhc_1283	0.934299913	0.935353239	0.930345108	1.01651031	0.927119379	0.969413215	1.06038712	0.893476915	0.920559934	1.029997998	0.893005518	0.913208575	1.016106849	0.867788725	0.873165113	0.971730716	0.920572272	0.882970349	0.910254112	0.937383498	0.929799286	0.903355479	0.887654028	0.918995601	0.897706806	0.978773622	1.00687806	1.063849301	1.032652887	1.03206579
panDhc_1284	1.062264113	1.054005368	1.020557567	0.985220021	1.056654715	1.039951065	1.00449373	1.026868454	1.064517066	0.978006653	1.076817195	1.063586693	1.013422624	1.155799257	1.096018816	1.11072156	1.072876753	1.088269336	1.113956774	0.973901942	0.975733655	1.048186284	1.067421106	1.058232208	1.053407426	1.041977881	0.964065713	0.994510501	0.976153573	0.975115129
panDhc_1286_RC	0.812564922	0.806741676	0.805457792	0.905708648	0.820788111	0.932402016	1.118712865	0.773888419	0.835118108	0.948977013	0.750982548	0.830522772	1.128390599	0.747109168	0.915354217	1.069993029	0.97706172	0.709524113	0.890472979	0.959282037	0.969179683	0.903419374	0.865491347	0.881060113	0.839689643	0.890578795	0.95119154	1.157906155	1.096230913	1.098674987
panDhc_1287	0.860729216	0.975979527	1.024037076	1.112320824	1.086896859	1.139798012	0.68235755	0.842276379	0.754872397	0.641905403	0.79014281	0.947613836	0.760038435	0.779665848	0.763201258	0.707681807	1.032091246	0.859741939	0.952707582	0.816579184	0.948024749	0.96581524	0.898279656	0.774394404	0.773893439	0.729256769	0.851734971	0.78131109	0.911256395	0.902424745
panDhc_1287_RC	0.942555617	1.029132357	1.069928145	1.097943635	1.129621718	1.059868817	0.756272619	0.847364371	0.804265635	0.73424731	0.817430889	0.989031217	0.770400312	0.835393075	0.814517612	0.834253633	0.91905259	0.905462617	0.993844636	0.85863259	0.990406662	1.033212161	0.965545288	0.835584338	0.857484389	0.805206435	0.803386237	0.767977843	0.846325632	0.862126183
panDhc_1288	1.009666629	1.056706533	1.059684606	1.093197599	1.098990243	1.116439703	0.879762829	0.992297549	0.867198067	0.869151278	0.960516721	0.979972641	0.904784733	0.925998785	0.821289314	0.797812534	0.999094242	0.972269603	0.928565945	0.923858085	0.99777362	0.933935996	0.875464605	0.829548719	0.86410048	0.856269849	0.900531789	0.856476831	0.913555484	0.928075521
panDhc_1288_RC	0.911484259	0.945476564	0.99124051	1.012819391	1.005505176	1.172734801	0.799089604	0.883806759	0.846750342	0.794755255	0.859009616	0.921959355	0.918549213	0.857586094	0.8052978	0.769907996	1.036414525	0.875493734	0.843241077	0.901632347	0.911750006	0.862502115	0.80902705	0.773416774	0.798310786	0.781772613	0.920270297	0.80716383	0.96551071	0.96741599
panDhc_1289	1.017327519	0.993479555	1.026139207	0.950332188	1.002785706	0.986455329	0.965136744	1.034768892	1.036286912	0.96624005	1.103526342	1.027867099	0.938025978	1.099633343	1.02099319	0.961386795	0.92801452	0.989560273	1.024451464	0.995460286	1.005903657	0.996429015	1.04452443	1.033086454	1.051188399	1.011645035	0.952763211	0.923768697	0.931362294	0.947296967
panDhc_1290_RC	1.011662698	1.00472853	1.008794595	0.988666136	1.009600116	0.98689314	0.942602769	0.978902207	1.004432478	0.997014118	1.001752205	1.022618009	0.874816978	0.991151346	0.893585992	0.914072075	0.949271462	1.023957557	1.034063913	1.02775019	1.039075739	1.031560986	1.039317584	1.013863416	1.034303547	1.006927215	1.026375155	0.935971546	1.007722336	0.999752676
panDhc_1291	0.98663111	0.98391118	1.027080287	0.958093426	1.033580406	0.971389754	1.029117086	1.00157322	1.125466067	1.107894041	1.036970886	1.140561896	1.057526957	0.968987322	0.99214739	0.985754878	0.935481471	0.995394704	1.214422342	1.244460412	1.290922228	1.213758665	1.090200587	1.041975939	1.067799759	1.048044129	1.00826272	1.057152881	0.985388221	0.985311956
panDhc_1291_RC	1.014858167	1.041783446	1.111777432	1.008704643	1.035187328	1.024898381	1.054061071	1.056543796	1.045979923	1.052959377	1.089605108	1.05788512	1.093256492	0.977686459	0.957813928	0.973598937	0.953765181	1.034397122	0.988404766	1.086219685	1.079004986	1.054861831	1.023188062	0.995844298	1.060999482	1.025062233	1.031943427	1.077421349	1.041908763	1.039545117
panDhc_1292	1.010528676	0.951140044	0.908204061	0.971784217	0.94157058	0.903353437	1.286464464	0.974745326	1.087706286	1.125675539	0.991847088	0.938780301	1.258480275	1.148657985	1.046061798	1.016107989	0.936573116	0.929806431	1.016318639	0.944371472	0.959370064	0.996354485	1.074170447	1.108514173	1.028861761	1.103012769	1.067104893	1.242313285	1.151857432	1.09548226
panDhc_1294	0.938738813	0.979712831	0.927028965	1.146321797	0.904272878	1.306357575	0.945041461	0.833676958	0.917047123	0.862263922	0.800810986	1.022288855	0.937510379	0.89242234	0.985297356	1.213640369	0.94973895	0.862476662	0.898336002	0.954358596	0.937141915	0.888006273	0.867313775	0.915452242	1.048169711	0.886094012	0.972032985	1.0352292	1.011424637	0.993357926
panDhc_1298	0.935931112	0.998003858	1.040634777	1.080519384	1.067892672	1.091876567	0.806527015	0.932722846	0.875591749	0.858283115	0.893633286	0.974978269	0.81367402	0.85800764	0.810854884	0.813467831	1.006979201	0.953671165	0.933233514	0.903005258	1.004082369	0.990907217	0.940269978	0.847078587	0.885406918	0.811401002	0.922299421	0.840388042	0.924483321	0.925125952
panDhc_13	1.148114443	1.154568297	1.14710833	1.03086852	1.093914354	0.868632815	1.220555934	1.15598007	1.171909707	1.142386511	1.144352555	1.148014843	1.206069645	1.347006859	1.272790155	1.112751228	1.031960352	1.20702053	1.219549077	0.905125477	1.011683758	1.300632104	1.312066019	1.281404383	1.276297612	1.177044076	1.02467338	1.081057953	0.995231497	0.969470217
panDhc_1301	1.037157332	1.005275428	1.023014727	0.961953064	1.016236914	0.970070709	0.910152169	1.011198898	1.055624255	0.967486853	1.03239857	1.021917027	0.86912879	1.06463786	1.01729609	0.974923114	0.923002802	1.015330843	1.039916486	0.994626254	0.991261653	1.041059762	1.041850074	1.029705059	1.041800152	1.007631223	0.976509951	0.907008288	0.94803043	0.956245307
panDhc_1301_RC	1.184748702	1.175484167	1.124568031	0.992666355	1.129367282	0.955213627	1.116928775	1.107923297	1.205878092	1.116927958	1.176675204	1.140305342	1.092341416	1.320184878	1.274868125	1.188008214	1.011215579	1.189921603	1.221579733	0.993366861	1.060686542	1.245869953	1.271200116	1.267463702	1.228714422	1.217181956	0.955128049	1.043144991	1.008453387	1.004569776
panDhc_1303	0.824041679	0.861708569	0.800564049	1.052609838	0.80701297	1.186199688	0.79095471	0.776611325	0.838356959	0.851467226	0.73543713	0.914374584	0.804000973	0.815498963	1.10733741	1.161645369	1.120592054	0.766485133	0.966451088	1.036975552	1.041366636	0.988913095	0.952741633	0.997840171	0.981272842	0.932021434	1.059912698	0.81937296	0.914889221	0.923229695
panDhc_1304_RC	1.010440402	1.018736417	1.033877061	0.965385391	1.030483341	0.991496295	0.945163657	1.053911367	1.050868723	1.030986701	1.086480902	1.058724776	0.899697667	0.991048876	0.934015128	0.962531501	0.934660855	1.019940468	1.008005096	1.050404119	1.056881013	1.032348638	1.022455537	0.981714734	1.054674775	0.990274248	1.005160838	0.942540509	0.97278942	0.981330096
panDhc_1305_RC	0.994414424	1.005780537	1.005306643	1.032222562	0.997857632	1.093602716	0.91760158	1.022478066	1.007632885	0.988020464	0.994869507	1.021543839	0.845967632	0.943262614	0.990790013	1.060494906	1.039948708	1.00700046	1.030450849	1.053239427	1.07299079	1.035112067	1.018538693	1.010131282	1.045772351	0.977526013	1.032804233	0.901855308	0.979863836	0.98369607
panDhc_131_RC	0.884323938	0.886439395	0.870528584	1.023395229	0.893398368	0.997130552	0.98532033	0.878411162	0.849486154	0.947377225	0.842376398	0.875160882	0.951045573	0.816635163	1.029100528	1.062105466	1.139602293	0.866048887	0.998948231	0.972746014	0.959109636	0.929779861	0.909092408	0.986090909	0.850942291	0.984354271	1.060976619	1.030858155	1.028860814	1.044762027
panDhc_1310_RC	0.96389712	0.931176865	0.921970029	0.994648351	0.956090875	0.961396234	1.064240736	0.908370527	0.935759402	1.027917901	0.909162302	0.912147239	1.111880579	0.962054497	0.991573108	1.020934805	1.022862491	0.864140222	0.945475292	0.989719974	0.96478361	0.932913581	0.928894123	0.96395429	0.908147424	1.007785732	1.050868078	1.116515484	1.075859306	1.076811218
panDhc_1311	1.02705963	1.027374193	1.030878751	0.99880651	1.030584638	1.00283676	0.956126388	1.034648687	1.022092227	1.014784538	1.041880971	1.051515915	0.89937412	0.965127163	0.915318796	0.940768878	0.959554954	1.028638914	1.007340732	1.054809878	1.0632996	1.03358914	1.022142664	0.991209307	1.053274155	0.982486132	1.032345576	0.962651005	1.006856428	1.004404978
panDhc_1312	1.023760854	0.997270409	1.042191132	0.982108828	1.017548143	0.989792822	0.951799033	1.014576261	1.055940648	0.99915888	1.0198989	1.039258124	0.846477543	0.922190865	0.88384262	0.936009543	0.939647233	1.026061914	1.023510958	1.036518783	1.030265727	1.033250676	1.016686106	0.976522486	1.020572008	0.956717652	1.000688072	0.904281074	0.965835216	0.972410731
panDhc_132	1.091447037	1.093797834	1.026047442	1.040094808	1.128060202	0.952617591	0.996742291	1.132744841	0.97981107	0.955183447	1.082204556	1.057570086	0.959086253	1.157875498	1.03442831	0.980245366	0.989500543	1.14328665	1.038421961	0.961298979	1.057583863	1.060963962	1.042417596	1.020622948	1.009185059	1.041541607	0.8724426	0.870926573	0.888011165	0.90413528
panDhc_1320	1.042575825	1.05164921	1.078368101	0.98970403	1.032354767	1.003708095	0.948124085	1.053241354	1.047062158	1.018304122	1.094940517	1.077166276	0.891253796	1.005327729	0.94343524	0.968459946	0.950973265	1.033382454	1.036114835	1.079463109	1.087198447	1.047315782	1.048302927	1.016409816	1.075195095	1.011373903	1.03004112	0.94845836	0.987551751	0.991722157
panDhc_1322	1.064962455	1.040556935	1.105202591	1.003161547	1.061540029	1.02492035	0.999707044	1.090645386	1.071694363	1.033073129	1.119856152	1.097217523	1.042100323	0.981224658	0.919628491	0.970449889	0.964699991	1.051438157	1.029143171	1.084478798	1.080626055	1.052334966	1.043254559	1.003172377	1.067558339	1.014217585	1.020085288	1.016320152	1.010735513	1.015082066
panDhc_1325	1.224331859	1.203671517	1.053246497	0.979150343	1.128514045	1.019956854	0.877259793	1.036709663	1.037165005	0.922886977	1.046794579	1.059922295	0.869279758	1.088370813	0.916690646	0.890177981	0.909033823	0.968865051	1.022474375	1.066365972	1.113618722	0.980725785	1.121566147	1.027874612	1.078105303	0.964124279	0.915700248	0.882830958	0.894440734	0.911724371
panDhc_1327	1.034175723	1.029446368	1.007114746	0.982822965	1.021426066	0.99237559	0.945618716	1.03135877	1.059743179	0.985493826	1.026473164	1.046523897	0.890399475	1.114272758	1.073983187	1.049063531	0.962243863	1.028871993	1.047869934	1.029282902	1.039429789	1.07305663	1.091101899	1.07654615	1.078993508	1.06824173	0.976034516	0.90596623	0.945847138	0.948678981
panDhc_1328_RC	1.077018407	1.023072452	0.88991731	1.170517022	0.981235358	0.816590151	1.179530698	0.879113098	0.921770148	1.09894974	0.901851828	0.866135603	1.159993021	0.944331929	0.969805071	0.982358714	0.813223432	0.773060368	0.924745406	1.015813504	1.019716492	0.976694105	0.997720519	0.940482994	0.916933891	0.944461182	1.062575519	1.05594416	1.067031425	1.089295963
panDhc_1332	1.206776022	1.196732984	1.179634328	1.021620034	1.255818777	0.946356013	1.037294033	1.175731698	1.135225556	1.050675613	1.187212976	1.161789052	1.075758713	1.340853623	1.278890662	1.168969051	1.026860465	1.193662035	1.126192391	0.997998826	1.003593448	1.158663259	1.207307451	1.212661926	1.226317558	1.150633882	0.920385638	0.976364403	0.935947352	0.933909902
panDhc_1332_RC	1.087795408	1.09621815	1.136459157	1.061540335	1.130088753	1.070344816	0.997480132	1.08525061	1.146107117	1.051367476	1.182938195	1.133255447	0.940770392	1.16224661	1.095096822	1.089133419	1.017193305	1.115502322	1.056391569	1.088150195	1.097278668	1.090199496	1.102907593	1.065445944	1.109255736	1.070279487	1.009545838	0.95686056	0.998302414	1.004241373
panDhc_1333	1.018532836	1.028585047	1.035299761	0.998452017	1.018956213	0.992491396	0.973197899	1.023559726	1.013887105	1.009382377	1.017467004	1.040753715	0.912104555	0.956403692	0.892797855	0.931077368	0.947292005	1.025465878	0.988918236	1.039316028	1.064630738	1.028740647	1.01730376	0.991891888	1.044896726	0.97551958	1.035311783	0.975959978	1.005003804	1.001195983
panDhc_1334_RC	0.967905717	0.985371933	1.028542034	0.982608929	0.988377297	0.971942758	0.946460615	1.005628891	1.001739187	0.98283841	1.011388765	1.011367838	0.951421586	0.914619164	0.909015068	0.943250719	0.953621308	0.995369687	0.973177228	1.039978641	1.022875002	0.996440223	0.9894567	0.973011625	1.002339551	0.96971643	0.983663443	0.939509751	0.96592917	0.969529572
panDhc_1336	1.061351394	1.027167405	0.980744771	1.140135111	1.090820108	1.025637128	0.978175757	1.115127326	1.027509033	1.060680189	1.142953492	0.966353594	1.071798919	1.130464916	1.106325918	0.99925813	1.247882658	1.012128216	0.949675719	0.933527688	0.897708523	0.895095777	0.923547348	1.051748526	0.956811263	1.048481025	1.105255546	0.985776425	0.992986898	0.99473021
panDhc_1337	1.045136593	1.019968122	1.0335807	0.970603518	1.045349562	1.004957786	0.992422905	1.038441535	1.144247885	1.041019183	1.046969619	1.147596735	0.977781265	1.152498042	1.075674712	1.011991156	0.942479626	1.045751415	1.104687386	1.102740409	1.119726963	1.126997686	1.141058042	1.135448597	1.158582336	1.10321867	1.032947238	0.942266867	0.960615484	0.952322908
panDhc_1338_RC	0.997628849	0.929289296	0.979553968	1.031696236	0.984193755	1.010447579	1.072399504	0.971903529	1.037197545	1.102707235	0.925161441	0.978500853	1.091481947	0.895917406	0.896452341	0.938514028	0.941439312	0.954264279	0.983989457	1.002974604	0.998005838	0.929782601	0.93542163	0.981068925	0.92893149	1.061917366	1.06473457	1.091039459	1.074402456	1.060672696
panDhc_1340	0.892566696	0.856247707	0.793526832	1.011855574	0.816633075	0.933739215	1.181921197	0.822368791	0.904725932	1.086359155	0.800063717	0.845742212	1.187913664	0.812622571	0.949259625	0.993192306	1.074535684	0.740219431	0.882529366	0.925807185	0.931785325	0.897080025	0.87043627	0.977565575	0.851940944	1.042933103	1.095697528	1.119650163	1.067379645	1.062009038
panDhc_1344	1.08884011	1.091167802	1.017696302	1.096794245	1.097473167	1.055593087	1.040364225	1.14555694	1.066559248	0.98385636	1.103689783	1.056927618	0.958326462	1.131885009	0.999761144	1.034355932	1.067352078	1.122755441	1.072663267	0.931363757	0.917984894	1.000883142	1.031001731	1.020490373	0.992965378	1.03561114	0.910257651	0.941484696	0.944422648	0.934486578
panDhc_1345_RC	0.97614981	0.94503053	0.88371822	1.163073602	0.880433327	1.063289272	0.933458645	0.87463639	0.966037673	1.091716105	0.848828525	0.897680315	1.007575846	0.874758784	1.169015768	1.035937152	1.408328244	0.862120025	0.862968384	0.916331325	0.896821063	0.861262813	0.838452072	1.153947942	0.923743766	1.126076764	1.187070053	0.978728988	1.056634682	1.065059275
panDhc_1346	0.864956256	0.817187595	0.777797549	1.037188069	0.806442913	1.026172421	1.074189686	0.763132823	0.872770688	1.03005565	0.748643331	0.830833005	1.039292046	0.770323806	0.910134474	1.013389987	0.989393493	0.700513242	0.926852963	0.968913256	0.940376775	0.901406485	0.872954198	0.943811411	0.864131172	0.985058581	1.067091354	1.122593968	1.089137081	1.076244556
panDhc_1346_RC	0.984982761	0.95756161	0.910121712	1.048421714	0.979026073	1.079404946	1.076440091	0.957333473	0.970055514	1.026421765	0.953164108	0.94632858	1.05853059	1.028956882	1.00769636	1.043166263	1.065715219	0.932795929	0.976719448	0.946408989	0.929627707	0.933508446	0.956045537	1.011148697	0.936331274	1.035819438	1.022556038	1.095291964	1.0797305	1.052771597
panDhc_1349	1.0341007	1.022879398	1.009078376	0.998234432	1.061390304	1.006910597	0.920722682	1.030865552	0.94155498	0.942149673	1.025397024	1.014285399	0.989956967	0.994700655	0.933447493	0.899854479	0.994589637	1.017502359	0.918837773	1.002485214	0.969896223	0.959928663	0.936512826	0.901671375	0.943271841	0.90709945	0.942209985	0.896070587	0.923623082	0.930243143
panDhc_1353_RC	0.968540145	0.966125565	0.98353546	0.938570519	0.968225231	0.970680899	0.90398079	0.957749416	0.950591138	0.936666567	0.966141241	0.967693212	0.831828349	0.905962625	0.857980257	0.898081294	0.922902894	0.950089371	0.986615349	0.973326913	0.983592314	0.962413077	0.944488283	0.929933956	0.955051567	0.940209672	0.982748994	0.913858597	0.970266829	0.976854558
panDhc_1358	1.011725111	1.019544126	1.007496108	0.996955739	1.000442925	0.990946598	0.920700897	1.008208529	0.972017862	0.973859634	1.003958422	0.99137287	0.850219507	0.944502154	0.888764648	0.918616802	0.943225724	1.008728421	0.987783401	0.979176134	1.000724307	0.993336804	0.993339353	0.959287105	1.010155354	0.947888965	1.004225189	0.902010598	0.964359508	0.967907447
panDhc_136	0.984046178	0.998021005	0.989691521	0.969024492	0.965674067	0.942458603	0.892102803	1.002061108	0.979775381	0.898960338	0.944524604	0.952208503	0.88524149	0.953506186	0.903796149	0.885208297	0.889708785	0.962020609	1.012557335	0.979728639	0.980901631	1.012151284	0.999851109	0.94371674	0.93172701	0.928579389	0.995647708	0.856413193	0.929753515	0.919343828
panDhc_1360_RC	0.991241686	0.989244353	0.975414234	0.989036876	0.974006648	0.958029876	1.052314358	0.991955954	0.964603798	1.037769852	0.998673525	0.970186998	1.054176682	0.967642036	0.932332846	0.942568896	0.984753775	0.968707061	0.953201201	0.972602943	0.96477892	0.9557778	0.94406118	0.942784297	0.954042202	0.990576228	1.008347841	1.043736832	1.047292589	1.060969421
panDhc_1365	1.085567208	1.108570838	1.032621967	1.039779945	1.109657172	0.92177414	0.939794958	1.029834164	0.926949784	0.949780326	1.042833822	1.002985706	0.989202846	1.099154084	1.031593353	0.965273077	0.977208181	1.083267653	0.933016286	0.89702729	0.914857139	0.945916614	0.92442481	0.920339318	0.912753664	1.000735715	0.871411634	0.916804191	0.96548035	0.972853487
panDhc_1366	1.028030667	1.016842138	0.999128845	0.935858772	1.024506163	0.931277934	0.984573285	1.05289978	0.990627753	0.971447134	1.071860271	0.940066549	0.999738908	1.142246204	1.037482569	0.946421796	0.924120251	1.02214453	0.942449082	0.958550281	0.944249162	0.949695873	0.989097407	0.978919732	0.976373194	1.026595865	0.934948338	0.98358282	0.959477102	0.972185242
panDhc_137_RC	0.978488965	1.001666199	1.023420978	1.042029319	1.021103424	1.023575793	1.005920083	0.978932508	0.98153091	0.999848707	0.950300838	0.977001842	1.029494456	0.98612857	1.003694152	1.004329208	0.937287239	0.953228497	1.042228053	0.981729753	0.998288812	0.991335014	0.970051376	0.951921359	0.950993889	0.970789749	0.96786617	0.977892029	0.964408814	0.970883697
panDhc_1370_RC	0.986657989	1.002795241	1.042749073	0.977579844	1.020872353	0.99105145	0.9144083	1.031713623	1.029130501	0.985811448	1.045074556	1.035776209	0.900344229	0.965337437	0.893940828	0.941670918	0.943120326	1.020382503	1.01317734	1.024837392	1.008080687	0.968331914	0.997308698	0.944864467	1.018378383	0.958562593	0.985175585	0.930815748	0.973511295	0.979386679
panDhc_1373	1.04927285	1.040406803	1.103834693	1.001884048	1.054983666	1.019522202	0.959101486	1.091672547	1.09572006	1.014529355	1.11934038	1.111016584	0.872993663	1.014600859	0.935280755	0.972463555	0.948174724	1.060270372	1.01080719	1.095009141	1.118213265	1.04516619	1.082772054	1.047352542	1.111584482	1.032135476	1.021168883	0.929436935	0.979326533	0.989810579
panDhc_1375_RC	1.018704518	1.022610886	1.066126585	0.994215103	1.025730073	1.00594366	0.920998505	1.02509	1.031657277	0.972136417	1.04445366	1.056393841	0.821603036	0.934830686	0.893839926	0.935773256	0.942850228	1.027272931	1.024975602	1.073769833	1.05320802	1.005939249	1.008662076	0.956272919	1.038868892	0.968600863	0.987736903	0.903597493	0.954626926	0.964476069
panDhc_1377	0.978103208	0.988473093	1.020572264	0.974713824	0.990094214	0.959825578	1.003005084	0.994950698	0.987721779	1.002133602	1.003667748	1.015870781	0.99528707	0.903828618	0.883644535	0.945802831	0.928771989	0.996100822	0.941692224	1.016943214	1.021365197	0.986750303	0.974566048	0.947495977	0.988818245	0.959489682	0.989029891	0.959616593	0.972760432	0.984448836
panDhc_1377_RC	0.91059811	0.85764442	0.842019152	1.002435484	0.869872633	0.930016724	1.070517435	0.801905833	0.91200055	1.030002597	0.819800173	0.867020352	1.101050105	0.875329917	0.931137217	0.971382856	0.900396297	0.750117632	0.887276871	0.896040447	0.884008187	0.852248312	0.846135016	0.87055842	0.836293168	0.942111931	1.031764939	1.08357938	1.052441398	1.054849916
panDhc_138	1.007344044	0.998453103	0.999051407	0.97901165	0.991884775	0.978858927	0.955737047	1.013813349	1.016596147	0.989094496	1.018869963	1.024900236	0.885511797	0.997167156	0.939180607	0.957946846	0.969005401	1.002700973	1.009963374	1.011846463	1.040296749	1.018902833	1.001952063	0.994656716	1.008718954	0.990418495	0.993040762	0.956088101	0.995512309	0.997282061
panDhc_1380	1.152066529	1.147506201	1.082970572	0.99103361	1.118812175	0.87431667	1.098844723	1.12406032	1.174827082	1.088870195	1.116255199	1.1241725	1.101284848	1.286922425	1.272091311	1.20778208	1.113389183	1.273162627	1.135126933	0.957839194	0.978335936	1.132559032	1.137797992	1.138491343	1.104312658	1.148225511	0.908872502	1.045344955	0.963837586	0.981507319
panDhc_1380_RC	1.056645224	1.070421614	0.983239407	0.994954193	1.024834738	0.912970744	1.153645922	1.017172709	1.064532667	1.104715695	1.027796327	1.0228572	1.150147264	1.204036171	1.203249031	1.125131028	1.147652368	1.149294972	1.07334484	0.956094964	0.968723783	1.0569189	1.067417535	1.094521279	1.018639873	1.111551279	0.98149439	1.095125054	1.046649451	1.043085975
panDhc_1383	0.878598633	0.847972445	0.801188438	0.974619444	0.755287132	0.917559887	1.183423299	0.756401936	0.90528207	1.113652424	0.7629924	0.832276186	1.210665884	0.791550834	1.015096313	0.989644921	1.189177474	0.736001926	0.957242365	0.955019235	0.940426502	0.910344873	0.875696791	1.025358526	0.846449616	1.048680429	1.070272643	1.119706188	1.063103892	1.075896853
panDhc_1386	1.008565517	0.979732012	0.957285178	0.917794759	0.950887239	0.920564149	0.965941902	1.048728508	0.976914599	0.940172877	1.045363604	0.939774777	0.942325691	1.023345265	0.897617308	0.857112297	0.882356083	0.981239391	1.00958183	0.97058563	0.963539946	0.965256279	1.007933268	1.018317283	0.967503401	0.947941906	0.994124611	0.909302978	0.956013881	0.962829727
panDhc_1387_RC	1.155595808	1.113502768	1.071015003	1.045620648	1.168718686	0.925682704	1.012053373	1.151559953	1.0092492	1.017145847	1.128022529	1.047555599	1.094074702	1.085999873	0.933860507	0.911868896	1.027406453	1.041946166	0.98123759	0.938645788	0.941444329	0.97704615	1.005359077	1.004951003	1.030489903	1.040278746	0.9931358	0.996148473	0.934138191	0.946948684
panDhc_1388	0.995421911	0.996192738	1.007057682	0.955272004	1.006102094	0.976949958	0.900539172	1.006792153	1.025497622	1.000724173	1.034262913	1.044980181	0.819214053	0.927132134	0.887739623	0.914898481	0.90660741	1.01979861	0.998009331	1.033171246	1.043680412	1.016254754	1.014931933	0.964983441	1.059021029	0.959000459	0.998524725	0.890869363	0.954053607	0.96076705
panDhc_1389_RC	0.82177372	0.809066228	0.79866209	0.882562811	0.797395049	0.81264063	1.020151884	0.795263037	0.823961676	0.873638936	0.765596691	0.794904182	0.918242052	0.756175344	0.802670016	0.824416235	0.815438863	0.808545909	0.923646098	0.94191207	0.95552164	0.926532632	0.881697635	0.79813316	0.788868224	0.814598518	0.951419727	0.892357363	0.960187183	0.937125448
panDhc_139	1.133516478	1.104810291	1.090865892	1.003494478	1.125438409	1.046256393	1.010631458	1.065883448	1.087230468	1.004317577	1.099553959	1.098680688	1.04793595	1.121598744	1.113712029	1.122279247	1.033908676	1.107049886	1.081745206	1.037945371	1.07637095	1.097346069	1.088085058	1.07089935	1.088778825	1.05260497	0.967994501	1.04479148	1.017168302	1.011430035
panDhc_1391_RC	0.988625805	0.921538082	0.963881653	0.8989708	0.972042776	0.935840837	0.906034199	1.015599631	1.035887226	0.953392544	0.991602337	1.035129992	0.855845766	0.948540082	0.842520576	0.866450416	0.926460505	0.971133054	1.00445791	1.039866761	1.015286888	1.03520324	1.016662403	0.982057696	1.004445423	0.971595244	0.967047952	0.908739705	0.95903877	0.954210893
panDhc_1392	1.211060659	1.234879585	1.202487475	0.962605048	1.122430855	0.857813556	1.085274268	1.246814106	1.422468953	1.165084515	1.2477837	1.286693442	1.022412747	1.463962961	1.391300312	1.305999955	0.943693326	1.279384297	1.294235476	0.970461545	1.042330053	1.24354436	1.393606849	1.363850217	1.336635546	1.261508026	0.887787475	1.002148749	0.933307414	0.930750038
panDhc_1392_RC	1.079865701	1.012852987	1.052592151	1.02495309	1.027669713	1.017667567	1.216163044	1.018218421	1.259077811	1.16606139	1.077523145	1.093921483	1.268530463	1.256081876	1.219698555	1.167421149	1.197031231	1.087954865	1.128145062	0.948387994	0.941781736	1.019662196	1.125242669	1.134807124	1.112952738	1.101386179	1.05451767	1.236876026	1.109911141	1.126939392
panDhc_1393	1.019730792	1.014399949	1.033301879	1.00876399	0.996628184	0.987333356	1.130994683	1.007208073	1.080080734	1.101836016	1.012995957	1.015620363	1.120730131	0.991953624	1.011391047	1.036204066	1.070405461	1.007166606	1.010030281	1.013070652	1.015571006	0.995087995	1.016702132	1.036247608	1.027504914	1.060797953	1.031815819	1.112714552	1.059989407	1.051940525
panDhc_1394	0.925168997	1.014723277	0.997859842	1.081211418	0.977656692	1.354143743	0.868722344	0.834833589	0.906545921	0.836706239	0.7971377	1.058520903	0.889031382	0.912602334	1.009942814	1.154166994	0.938174566	0.868663085	0.896281462	0.945779061	0.942834942	0.912559269	0.885653268	0.885489597	1.010864344	0.864219464	0.951699504	0.9081668	0.927922349	0.926445665
panDhc_1394_RC	0.912305284	0.99369735	1.009135731	1.074111383	0.99825083	1.355612371	0.861296241	0.845177817	0.883723798	0.811865738	0.795574536	1.033021484	0.854906227	0.875335099	0.974751556	1.09974251	0.913810425	0.833156338	0.921236705	0.915801321	0.942174831	0.933596816	0.932621835	0.881629745	0.998156965	0.856070356	0.929060415	0.872457986	0.902805176	0.898487857
panDhc_1395_RC	1.040122429	0.999741794	1.024626094	0.960691066	1.017099824	0.973795276	1.087660949	1.034365832	1.195969953	1.078000883	1.087630651	1.094624794	1.06850333	1.209816652	1.186651177	1.098683509	1.019235794	1.039149844	1.077736761	1.028061324	1.016247504	1.029181423	1.128072255	1.125388598	1.115485307	1.089409478	0.983701994	1.047330087	0.99509837	0.995531491
panDhc_1397_RC	1.016466116	0.966653878	1.021636781	0.954580753	1.031637497	0.991162865	0.901148161	1.00375871	1.074257475	0.9651781	1.011199449	1.054370335	0.808248599	0.904080395	0.85913378	0.935022324	0.920076982	1.001482318	1.014283169	1.029023349	1.038178499	0.983589908	0.989069365	0.941202754	0.994450083	0.943587916	0.991107463	0.908780421	0.973023801	0.981097476
panDhc_1399_RC	0.992297817	0.993151271	1.021838665	0.970153094	1.006835595	1.021979319	0.909833852	1.018847638	1.014780279	0.988833127	1.052287614	1.031343779	0.856620248	0.94223149	0.932287697	0.956002081	0.913238256	0.993180503	1.066862918	1.03577286	1.041643834	1.007953366	1.003273628	0.961671286	1.034616288	0.950025821	0.994219028	0.906142582	0.963144349	0.969712972
panDhc_1402	0.99781693	1.040788856	1.08142283	1.00203327	1.041464647	1.02823739	0.909378699	1.057114665	1.003560429	0.984852129	1.095375634	1.038002527	0.835065162	0.965318625	0.93366895	0.976212164	0.967027454	1.021979868	0.963769728	1.066076438	1.061346264	1.006768666	1.028950738	0.987156367	1.06240118	0.98172562	0.993199715	0.919131252	0.950807484	0.96226577
panDhc_1405	0.988271337	0.993156643	1.01369731	0.955964043	0.995186957	0.974624076	0.910744619	1.005873172	1.02608024	0.979244093	1.010512641	1.037005438	0.823427786	0.931662787	0.882520943	0.914375853	0.906469777	0.995128901	0.98160648	1.040087943	1.040926824	0.996584536	0.978183171	0.938171723	1.000766229	0.934399753	0.992754134	0.896094775	0.952322522	0.963195032
panDhc_1405_RC	1.056521878	1.040358079	1.102265538	1.010120505	1.06466574	1.0368629	0.9399043	1.091808262	1.079063631	1.014593658	1.098245855	1.109465079	0.868062744	0.985340574	0.918270322	0.968097125	0.967272653	1.065071048	0.987740923	1.188894559	1.117167668	1.05452573	1.057619771	1.010733	1.086811904	1.008339593	1.041044102	0.951146357	1.002964548	1.010308631
panDhc_1407_RC	0.787880806	0.833937736	0.837027826	1.068249237	0.875331564	1.082999597	0.832650443	0.762427791	0.78850648	0.784488619	0.748028767	0.796827083	0.981942677	0.765654629	0.8153811	0.8604886	0.727779897	0.711768527	0.898722947	0.958694357	0.971008353	0.923862294	0.893391955	0.817876847	0.838087133	0.800728107	0.850218526	0.86211447	0.881021189	0.874559408
panDhc_141	1.04191173	1.01396761	1.002067831	0.926486359	1.003322245	0.910892224	0.997146587	1.08398463	1.151785637	1.008877057	1.140800681	1.032378121	1.029012263	1.302274679	1.205504579	1.089644521	0.910756816	1.045856549	1.108676794	0.977445079	0.997462817	1.086715284	1.189426757	1.197903644	1.148602748	1.152980716	0.942768609	0.951367469	0.948350296	0.944636459
panDhc_1411	0.984148186	1.001965939	1.061385923	1.000603431	1.085315711	1.088171652	0.896438403	1.030332578	0.996816425	0.954642596	0.990860157	0.994633302	0.81668318	0.92414805	0.866108697	0.902389125	0.919428516	0.998240501	0.971971469	1.022155713	1.044802059	1.010886084	0.991918439	0.936508523	0.988203323	0.907200159	0.95205755	0.861742978	0.922528959	0.920853059
panDhc_1415	1.018660314	1.008443362	1.008040108	0.991823101	1.003756636	0.983505433	0.941407778	0.997375628	1.009292864	1.000414613	1.015071684	1.021426713	0.855995772	0.977864536	0.90219715	0.912351141	0.951976041	1.014608002	1.051564957	1.000324238	1.008211244	1.02917785	1.022138275	0.98599235	1.047786635	0.981185291	1.007433822	0.917808914	0.990860886	0.993114917
panDhc_1416	1.005777118	1.009128444	1.072117511	0.994105146	1.015108849	1.010731981	0.983132642	1.026757745	1.037721466	0.980656236	1.049696544	1.044695823	0.999987826	0.9457501	0.970586942	0.989933366	0.993124921	1.010883947	1.011789111	1.038350763	1.037258845	1.011118281	1.00839555	1.003796347	0.99585087	1.000645978	1.01956299	0.98123217	0.989812272	0.988321718
panDhc_1417	0.997032508	1.005139026	1.021325058	0.976769463	1.001424594	0.969518991	0.975937653	0.970497048	0.992069714	0.997463747	0.981230902	1.01454097	0.97055837	0.93009679	0.939272662	0.942593589	0.991540591	0.993822601	0.978036928	1.027864811	1.014227037	1.005210739	0.985419948	0.981637069	0.998777227	0.97856783	0.972111828	0.964179209	0.974003608	0.971448603
panDhc_1418_RC	0.980883171	0.996866364	1.013771869	1.02171879	0.993504902	0.968346031	0.981866346	1.008477391	0.962917301	0.995136922	1.035255335	0.979832	1.022913739	0.986831604	0.963481187	0.958813755	0.985363982	0.963750703	0.968124997	0.990837907	1.002724492	0.986283562	0.974111012	0.987431256	0.969423657	0.997042131	1.007353005	0.964846698	0.965019536	0.975525396
panDhc_142	1.061838153	1.043755487	1.014814011	0.957293328	1.010051792	0.966045254	1.139787047	1.062790845	1.062491094	1.056652625	1.073848057	1.026343054	1.156921626	1.217818517	1.152877887	1.084398619	0.97026678	1.049080157	1.073292188	0.998610892	1.022579898	1.073324271	1.132347229	1.136968252	1.097166519	1.116522032	1.008927701	1.092840066	1.055210762	1.025508378
panDhc_1421	1.018860353	1.024470442	1.028086472	0.990249682	0.9942626	0.981494481	0.930958524	1.008490815	0.999325592	0.991008839	1.003819358	1.021276265	0.861422787	0.973009265	0.905239707	0.922534374	0.93979559	1.014643536	0.998590872	1.014679493	1.053880004	1.045387872	1.035916498	1.001981638	1.054308804	0.992622822	1.018514986	0.91928196	0.990229458	0.98856453
panDhc_1422	1.067314127	1.053306049	1.049100685	0.973076851	1.073574751	0.948595989	1.087674733	1.020229721	1.059172138	1.095306801	1.087804993	1.017383938	1.148591136	1.193346204	1.04277235	0.961831834	0.978269024	1.008591189	1.082598304	1.020973859	1.000415863	1.039436833	1.091906609	1.064085234	1.056815626	1.075081756	0.957816722	1.100569587	1.021808888	1.010887435
panDhc_1422_RC	1.03009123	1.021768931	1.014541336	1.019252351	1.043985995	1.037223493	0.955218804	1.043706087	0.977634386	0.940419045	1.022299798	0.967054832	0.934520553	1.042900014	0.981238562	0.937302267	0.959925394	1.034722587	0.935828009	0.983241807	0.986577879	0.934959728	0.965383427	0.956784109	0.981185091	0.986217061	0.935457695	0.911476128	0.945279574	0.968731186
panDhc_1423_RC	1.226610107	1.196030959	1.055012683	1.055824086	1.186490809	0.968316868	1.099478325	1.247110121	0.947466156	1.063988864	1.214492983	0.976706941	1.071629684	1.145839251	0.915255995	0.860422188	0.886583559	1.056501294	0.949946151	0.909779334	0.95416979	0.9225323	0.975615264	0.995061158	0.999695406	1.083581428	0.920146835	0.975482601	0.876876062	0.899046415
panDhc_1424	1.079172939	1.078687914	1.082113523	1.033575873	1.084126167	1.064027754	0.982046631	1.133717787	1.080184854	1.027253598	1.088153751	1.099333198	0.861454542	1.019891102	0.93447949	0.983380493	0.97712895	1.099911399	1.053488248	1.126873651	1.109303253	1.085616838	1.078137601	1.028787392	1.086949237	1.025252932	1.040283605	0.953195774	0.993183769	1.016019219
panDhc_1429_RC	1.06109659	1.058242409	1.014138641	0.974372532	1.020098649	0.943714149	1.077179436	1.10383437	1.079106233	1.036296135	1.094931044	0.975974845	1.098106103	1.236352991	1.207038429	1.099720567	1.034394621	1.098992602	1.088901939	0.975541142	0.976551883	1.099124457	1.131925229	1.118877308	1.100060719	1.119137562	1.009169415	1.062591262	1.022230526	1.021040995
panDhc_1431	1.087699729	1.097781941	1.051973578	1.035273485	1.117971236	1.025187341	0.986350754	1.026853373	0.973439931	0.981475396	1.051457665	1.011260677	1.023375988	1.101640257	1.017121487	0.969252477	0.986341707	1.036741541	1.008444894	1.026367967	1.016648816	0.998837479	0.991724726	0.97255956	0.991163026	0.999127556	0.939967866	0.955934801	0.945053291	0.950419709
panDhc_1432_RC	0.965916399	0.952698778	0.948113255	0.985155778	0.973262361	1.045142703	0.925975467	0.934403148	0.928464328	0.947313239	0.934902084	0.951133091	0.957157863	0.919541878	0.969403327	0.992306508	0.970342448	0.934988819	0.932615	1.000778464	0.981013876	0.942460539	0.934893134	0.942244166	0.938684498	0.938774093	0.98308288	0.950065615	0.963621761	0.962907955
panDhc_1433_RC	0.919202684	0.871627177	0.848049239	1.033422044	0.837896096	0.941015584	1.204782659	0.739887943	0.880028681	1.093544979	0.789694629	0.814948266	1.27509005	0.836226605	1.041915122	0.976351607	1.145104477	0.690396315	0.875048237	0.926534695	0.905144629	0.882858312	0.860697859	1.018537149	0.870499278	1.079865604	1.13250468	1.187403254	1.138766565	1.123565584
panDhc_1434	0.998769616	1.002202521	1.003166289	0.989975582	1.004392371	0.993744563	0.924157555	1.011901437	1.013104885	1.000249509	1.026197985	1.030787508	0.866855928	0.941233324	0.899821086	0.931509253	0.937235018	1.013274246	0.978119944	1.008287642	1.030065737	0.98534903	1.002637784	0.962222646	1.03336493	0.968645964	1.006809345	0.925130115	0.990492709	0.986439687
panDhc_1440_RC	1.015442607	0.979504784	1.027921332	0.928991673	0.993042972	0.944508857	0.94159315	0.986404837	0.977640497	0.995685105	0.984288905	0.993149819	0.866861841	0.956336072	0.855517151	0.873436252	0.944282555	0.991085916	0.979194864	0.999840394	1.045389751	0.997318314	0.97858308	0.959485304	0.9973518	0.953514484	0.971345353	0.966707549	1.002146845	0.99293126
panDhc_145_RC	1.01851262	1.031954891	1.09771264	0.999068554	1.060529711	1.011924193	0.932178533	1.079886029	1.106936666	1.030923023	1.157067545	1.169965778	0.836016382	0.972432913	0.949228589	0.967817701	0.958191712	1.064083298	1.01923206	1.140462818	1.148177522	1.122132835	1.086142263	1.041120952	1.120326595	1.035357425	1.025765725	0.926803432	0.956244542	0.97304681
panDhc_1450	0.996764265	1.007364221	1.015157713	0.961455544	1.013428011	0.97251062	0.900579105	1.00323971	1.045053988	0.98536378	1.0398418	1.049547149	0.846042479	0.995285063	0.956777709	0.93647985	0.910590936	1.017434013	1.016030719	1.033767094	1.060371828	1.064725469	1.062052644	1.007563792	1.052056777	0.992425547	0.986409218	0.883548642	0.93473133	0.940095685
panDhc_1451	1.000146009	1.018601419	1.02338518	0.980780587	1.001665829	0.975909665	0.960341878	1.018879815	0.98945015	0.995686251	1.05897529	1.022207109	0.956140791	0.935958732	0.906654593	0.92011936	0.966438244	1.006092402	0.965525413	1.011472633	1.034814146	0.993428699	0.992024366	0.960310473	1.020239356	0.964935282	0.994462482	0.953810034	0.971143504	0.969798879
panDhc_1451_RC	1.03560037	1.036679835	1.044848937	1.008981288	1.026886277	1.016738011	0.960222633	1.044728646	1.048159468	1.01867954	1.065468695	1.055949314	0.901702499	0.978777716	0.926572625	0.950984136	0.948944178	1.036621122	1.010801641	1.060714225	1.083167268	1.067227312	1.049803742	1.017598189	1.078364588	1.003965144	1.027733774	0.949406454	0.998553414	1.001373964
panDhc_1455	0.986866648	1.005428751	1.013423459	1.006379433	0.994343481	1.008836195	0.930940417	0.972217478	0.985822223	0.967710382	0.994150661	0.978862698	0.90890455	0.920987226	0.974584957	1.005848349	1.080807055	0.996990662	0.97391803	1.01158968	1.004491688	0.981298017	0.972284282	0.991607708	0.995199154	0.966266661	1.03068117	0.940123298	0.984928559	0.990982859
panDhc_146_RC	1.039403199	1.009944801	0.951064291	0.955408658	0.947274409	0.942861317	1.227489497	1.064982388	1.07480242	1.093706156	1.095987837	0.97360717	1.260723994	1.23634034	1.249814226	1.123847838	1.099391979	1.078029074	1.217930407	0.955646839	0.958599158	1.070304501	1.138081049	1.160374066	1.087707266	1.137951089	1.050625988	1.161379659	1.103178356	1.087270085
panDhc_1466_RC	1.01098141	1.00730448	1.011490464	0.965947544	0.998586164	0.974097586	0.907471821	1.048159758	1.002678616	0.980080558	1.084174184	1.027931625	0.821275239	0.921176302	0.864797858	0.905283364	0.907425648	0.993899761	0.967428048	1.016805013	1.023683531	0.984505454	0.973554718	0.928540349	0.999193239	0.93400716	0.988173738	0.888457948	0.946742445	0.950572578
panDhc_1467	0.968248532	0.962927537	0.962787637	1.01733446	0.969307005	0.973551653	1.03691498	0.958996171	0.969820858	1.032434832	0.943233094	0.975262456	1.042792749	0.929715148	1.009155042	0.983255551	0.996168137	0.95130602	1.001671591	1.01726485	1.034423075	1.013620567	0.976277239	1.021380593	0.98527951	1.027866048	1.02275755	1.034731503	1.001040467	1.004377342
panDhc_1467_RC	1.007199697	0.9998678	1.010248394	0.984083653	1.012707187	0.982035837	0.97044108	1.017811245	1.034693133	1.003651069	1.009873825	1.033770215	0.913485092	0.96632471	0.929074935	0.950186874	0.972014228	1.003946934	1.019678108	1.030923779	1.059339083	1.02355221	1.013571297	1.005145874	1.025302891	1.003270381	1.013863475	0.957815051	1.00555481	1.001282065
panDhc_1468_RC	1.03189038	1.066178589	1.089045116	1.005496847	1.117088881	0.969746323	0.875604692	0.989147849	0.961729577	0.886455266	0.971909747	0.99059897	0.845294151	0.966190564	0.905248474	0.867266769	0.925028644	0.968801893	0.967279796	0.968359103	0.971941141	1.004612671	0.969067754	0.900096371	0.939071993	0.903347304	0.858082104	0.831083378	0.831680338	0.846138061
panDhc_1469_RC	1.046423427	1.095798329	1.077639629	1.032155021	1.117669706	0.948495156	0.905045001	1.000444775	0.966663824	0.921391583	1.008780593	1.041833555	0.848203585	1.065477899	1.018847134	0.962412714	0.994110701	1.051028362	1.082358856	0.917792864	0.9585017	1.090224189	1.026379773	0.966907822	0.979446545	0.964846711	0.84800637	0.833236061	0.833611099	0.84105864
panDhc_1470_RC	1.022021796	1.018995798	0.962750731	0.938707306	0.986529229	0.913266135	1.022210873	1.085252982	0.952141842	1.004370222	1.04099299	0.985869373	1.047277263	1.090606022	1.050382567	0.988595983	1.027606389	1.07425445	0.976175481	0.966539162	0.970837318	0.990281595	0.994249491	1.023294369	0.976835803	1.049832719	1.016289176	0.995975248	0.99139107	0.998986446
panDhc_1471	1.069395043	1.091332691	1.120368355	1.052350928	1.08700982	1.076145194	1.016045638	1.092765073	1.093137359	1.034818205	1.139528489	1.094739495	0.968770005	1.106779039	1.048024833	1.052579861	1.014733164	1.124594224	1.019903615	1.04948273	1.069528049	1.101427425	1.104834127	1.066537576	1.128178016	1.06800111	1.056137785	0.995916166	1.014745242	1.027943624
panDhc_1471_RC	1.096799651	1.102819033	1.116258364	1.002017494	1.056445365	1.018064363	0.96578396	1.150974699	1.129315636	1.020830626	1.203899566	1.125632547	0.936207718	1.272143975	1.236836648	1.167707417	0.912215477	1.12351717	1.21799056	1.07173655	1.088022311	1.177597983	1.205080284	1.210390377	1.221517096	1.169137748	0.983268395	0.93693798	0.937554823	0.958694415
panDhc_1472	0.957762543	0.933743884	0.932232104	1.011822132	0.922332599	1.008222439	1.158122694	0.878633971	0.899837054	1.037833463	0.911010449	0.887910603	1.195650582	0.927554689	1.035912245	0.988882726	1.097822187	0.896406956	0.903547016	0.926473984	0.912416263	0.89422499	0.887988619	0.975193771	0.894034866	1.02323964	1.041957065	1.141369565	1.094941442	1.075917308
panDhc_1473_RC	0.959396077	0.955937405	0.948522079	0.978339036	0.942217972	0.949010237	0.983866593	0.979430803	0.926224807	0.976567085	0.94945	0.933301652	0.996163849	0.88269317	0.969052612	0.984687492	1.058675311	0.948184005	0.992297416	0.992439098	0.973560599	0.957873593	0.934166477	0.956698536	0.949946307	0.974650477	1.035273511	1.001441759	1.022711855	1.039066116
panDhc_1474	0.814265492	0.817171016	0.761058716	1.035632759	0.770742841	0.967327768	0.994193411	0.751767179	0.812407409	0.964982411	0.707428685	0.809757257	0.986135432	0.765974739	0.888429151	0.990344754	0.898976085	0.692657631	0.846684391	0.906558873	0.912406942	0.880090849	0.842960633	0.887149034	0.842522296	0.940926927	1.034886525	0.986190655	0.975925376	0.977916563
panDhc_1474_RC	0.976957489	0.99070954	0.997509828	1.031684497	0.97623966	1.066755023	0.994068173	0.971730066	0.976824831	0.999368884	0.971840615	0.996950186	0.982676415	0.907067539	0.960499197	1.040578881	0.995584459	0.976584037	0.987397849	1.026434473	1.00183372	0.979785217	0.963404576	0.956588518	0.964254877	0.971383779	1.009496308	1.004903859	1.003965149	1.002727296
panDhc_1475_RC	0.768835762	0.801288024	0.735108357	1.025601742	0.757538708	1.132046169	0.744961323	0.665336349	0.787162163	0.726258557	0.66702985	0.811054852	0.754998937	0.777773806	1.06629319	1.090739942	1.131007356	0.70736204	0.850253611	0.944590679	0.909994805	0.846070367	0.808376772	0.933950545	0.85528936	0.844937931	1.048991115	0.785534916	0.910194803	0.926341496
panDhc_148	1.020581108	1.028053701	1.072963618	1.001215505	1.038534249	0.990226237	0.950579285	1.075304201	1.046444631	1.020464506	1.06328851	1.054811488	0.893352031	0.971753252	0.917739122	0.951972025	0.946434752	1.020914993	1.035293892	1.067466375	1.072488302	1.070783316	1.056655197	0.995786368	1.048858459	0.989623447	1.012835353	0.921310597	0.973555656	0.986245006
panDhc_1481	1.047050641	1.05316302	1.106945308	1.000637502	1.064589985	1.010652761	0.943507148	1.070744205	1.078917156	1.03863178	1.08743197	1.092464741	0.846129412	0.984403129	0.92787858	0.976226015	0.965060963	1.074868399	1.027953914	1.109376324	1.11751268	1.064440352	1.062408079	1.015471494	1.0861429	1.003567777	1.038595024	0.944659338	0.984675698	0.999051332
panDhc_1482_RC	1.03139646	1.041911878	1.070650086	0.989519198	1.026262871	1.014244602	0.948882273	1.013764737	1.004901012	1.002226737	1.046213446	1.037389373	0.930647295	0.958116809	0.92080448	0.949645454	0.961019536	1.025431801	0.982504234	1.049352205	1.040281702	1.003051597	1.006878285	0.973025975	1.020609958	0.969732261	1.001919529	0.948799946	0.979235947	0.982921913
panDhc_1483_RC	0.981667679	0.889580938	0.886540546	1.061994944	0.908347815	1.003463469	1.225627349	0.854448705	1.013255111	1.164517602	0.870119026	0.921251255	1.199178638	0.996809848	0.97757651	1.044991544	1.047528823	0.860539981	0.962830494	0.976370868	0.965343977	0.920039218	0.942860862	0.985810429	0.917418941	1.053780369	1.065131691	1.235467976	1.167808876	1.144805345
panDhc_1484	1.081788705	1.063366085	1.073602694	1.020270824	1.07258178	1.016543573	0.983059962	1.099531245	1.157624419	1.019888569	1.146081066	1.095366301	0.935325211	1.193685215	1.110660278	1.086283185	0.977171832	1.124446567	1.095593307	1.088541739	1.096123697	1.116532125	1.17699383	1.180102845	1.163968216	1.164964448	1.008345808	0.963471843	0.979739359	0.989651558
panDhc_1485	1.114026115	1.067367768	1.084972935	0.990158923	1.05525012	1.004130903	1.071296167	1.120904449	1.136406264	1.010979944	1.178985588	1.089988672	1.050201244	1.392404493	1.29602213	1.205706396	0.954629767	1.106574448	1.155725061	1.026643529	1.04886711	1.16246846	1.247035984	1.308676681	1.269608905	1.24299484	0.965564236	0.98041257	0.982612667	0.974195045
panDhc_1486	1.036900444	0.912583688	0.860428033	0.995065487	0.864648373	0.865491728	1.42641152	0.909778719	1.017671575	1.233191983	0.963739463	0.838437809	1.424951533	1.15609162	0.980633037	0.942887187	0.932460403	0.820021207	1.032051991	0.875550202	0.863678254	0.898548879	0.989126107	1.043871007	0.948201246	1.126644807	1.053357826	1.392870491	1.326895006	1.284129653
panDhc_1487	1.002461089	1.048570128	1.007965081	1.117797653	1.063889386	1.044592225	0.907410188	0.971122409	0.76584761	0.881339744	0.932741751	0.923444727	0.968563605	0.921030345	0.93555476	0.862810945	1.015481996	0.978163231	0.847452912	0.877222167	0.883867451	0.897559307	0.851053252	0.858987052	0.823059701	0.878298542	0.949179699	0.931057498	0.937969285	0.962635989
panDhc_1489	1.137516781	1.188106332	1.195853629	1.067691071	1.154008593	0.980098558	1.034232561	1.14308969	1.081720837	1.032010989	1.148778959	1.078970591	1.005178334	1.245408375	1.202022795	1.115100496	0.971069682	1.201222886	1.126056228	0.908904686	1.009611912	1.158668556	1.135038898	1.108589041	1.103589633	1.100250209	0.845616819	0.897276452	0.830227816	0.829084174
panDhc_1490	1.159008643	1.202240336	1.191057656	0.974022421	1.16685279	0.873735458	1.018925984	1.093734778	1.212447238	1.060839908	1.147606226	1.149869004	0.968860812	1.359297368	1.305208206	1.209374128	1.056231899	1.189834285	1.22762661	0.955638692	0.99635021	1.197022947	1.211233337	1.188404054	1.162372774	1.156258046	0.85087366	0.927914595	0.860212526	0.875904667
panDhc_1492	1.00685268	0.995585239	1.005150194	1.033298417	0.992430165	0.985718593	1.027896782	1.006476375	1.00470292	1.031426842	0.998048768	1.025126209	1.029164508	0.915262988	0.91435535	0.956130731	0.958747881	0.994807039	0.982272181	1.024980224	1.02396695	1.004195576	1.001569342	0.983279941	1.020311111	1.011358441	1.034480425	1.026083923	1.029251338	1.024366823
panDhc_1493	1.12452765	1.117410697	1.101055238	1.042577831	1.070664979	0.905365323	1.193426102	1.068566791	1.131253903	1.15783305	1.062524059	1.064679338	1.227500915	1.249811374	1.234857038	1.159573934	1.058916922	1.145191528	1.162695461	0.988319727	0.954748274	1.136436244	1.132022624	1.129812315	1.078481236	1.138159027	0.980657815	1.178915937	1.094210907	1.092960666
panDhc_1493_RC	0.971203475	0.950721333	0.948003439	1.03492302	0.9255075	0.929954068	1.216166418	0.934524428	0.942173488	1.130265457	0.918361053	0.916187821	1.240523583	0.874352738	0.945982173	0.944195778	1.00384164	0.922734278	0.905272737	0.938063683	0.924707068	0.906065855	0.88313438	0.975756158	0.89568735	1.068168532	1.045357097	1.167891822	1.091095592	1.103042731
panDhc_1494	1.003785218	0.987453485	1.084684131	0.975797795	1.00368943	1.000910793	0.987111505	0.943154104	1.043470491	0.991759242	0.98863415	0.973022677	1.018775121	0.91242545	0.916896695	0.928712808	0.910258983	0.955923609	1.035283635	1.067552969	1.126471463	0.997694311	0.973312096	0.935738699	0.957433628	0.957210041	0.972036721	1.056747952	0.986550108	0.977335438
panDhc_1494_RC	1.002979749	0.997198228	1.033214281	0.975089301	1.01061904	0.962613482	0.925715306	1.013602907	1.018122379	0.988068386	1.057279186	1.036798727	0.883811044	0.929152436	0.88451423	0.920669	0.906249944	0.9947069	0.975964899	1.036700618	1.055314933	1.009402934	1.000725631	0.959743444	1.02206356	0.963865531	0.991225471	0.932874603	0.955969842	0.958762528
panDhc_1495_RC	0.944927171	0.986242624	0.903121917	1.06189656	0.96832304	1.064102734	0.944736248	0.926958408	0.826554419	0.918685337	0.887896397	0.884372668	0.979065604	0.891160957	0.972484842	0.933526423	1.041433982	0.926562671	0.90134679	0.919767885	0.927580392	0.910270897	0.872234119	0.917397398	0.843480216	0.929091693	0.99824867	0.953752462	0.986295151	0.994512249
panDhc_1499	1.047504942	1.096436681	1.05612713	0.996272545	1.062289665	0.953237554	0.966600152	0.98900724	1.009430126	0.9950926	0.990756457	1.036097349	1.009389512	1.152088818	1.102094201	1.036976833	0.982421062	1.026153343	1.039001802	0.959139027	0.984542418	1.074353646	1.022544257	1.047184125	1.030122125	1.051780603	0.946729047	0.932923356	0.947341515	0.95866745
panDhc_150	0.984508957	1.157849035	1.236937713	1.116307529	1.028162139	0.993424408	1.029276196	0.899784537	1.339798769	1.063783972	0.990872593	1.110755755	1.101889929	1.020262274	0.971534206	0.937336786	0.837081756	0.888244033	1.266252607	1.446324193	1.399218094	1.11550721	1.032837136	0.908806713	0.921741499	0.936752579	0.937298894	1.136343585	1.063183957	1.025107417
panDhc_1500_RC	1.125151576	1.084776613	1.064818305	1.045254563	1.143268976	0.990031192	0.991603148	1.108844169	1.015200389	1.002716917	1.09632379	1.035572843	1.005087478	1.050103402	0.91460422	0.912606892	0.961180065	1.027906369	0.978650662	0.987451275	0.996645612	0.991859973	0.992531312	0.980772026	1.033774673	1.009063265	0.966454171	0.944012856	0.937223975	0.951570035
panDhc_1501	0.969127048	0.995426295	0.96153197	0.987523057	0.958881435	0.890323489	0.960867601	0.953242713	0.847904709	0.890823373	0.899038498	0.889923424	1.020803366	1.081587512	1.017080528	0.91340025	0.860227227	0.926518172	1.00616603	0.903052654	1.017907652	0.993203613	0.914449718	0.910408435	0.880793657	1.019860043	0.80135962	0.847546963	0.932305883	0.939796916
panDhc_1501_RC	0.89194588	0.91826991	0.912455852	0.962099321	0.913008438	0.949137177	0.910475454	0.861223185	0.819235854	0.823458933	0.798985987	0.905827789	1.009673298	0.881896154	0.893019111	0.866838786	0.804103332	0.812638511	0.975305719	0.88621834	0.934787222	0.884705648	0.840037939	0.833135829	0.867972463	0.864248831	0.835651226	0.865681072	0.974188515	0.986961385
panDhc_1502	0.883807852	0.889488582	0.842425512	1.087291813	0.833874739	1.079881641	1.045928225	0.778230471	0.888918676	1.035761625	0.732894808	0.88944784	1.064832687	0.821058111	1.068226843	1.069724176	1.090494973	0.792829721	0.939811694	0.923091751	0.904726745	0.874137174	0.835544254	1.014593523	0.874649233	1.029466814	1.081085542	1.038867496	1.055344297	1.070082481
panDhc_1502_RC	0.918395831	0.953692167	0.920941554	1.045768123	0.88782766	1.031510639	1.034270838	0.810835162	0.893988589	1.033426922	0.763931782	0.888066626	1.088529263	0.87236636	1.060297835	1.042763753	1.011837852	0.77871956	0.948818621	0.929599099	0.932383569	0.917275735	0.859166768	1.005150017	0.89386081	1.029176282	1.070310627	1.025077783	1.04670958	1.06196445
panDhc_1503_RC	1.095604029	1.153517304	1.113151741	1.066319323	1.129003907	1.036291183	1.027413884	1.032508233	0.996533272	1.076807185	1.077484267	1.017502252	1.009500763	1.379322464	1.201445677	1.062151797	1.020049886	1.09253244	1.102243816	0.940252665	1.120990152	1.117492177	1.062292961	1.08447933	1.002020568	1.176743588	0.801125124	0.86455899	0.809858012	0.830756478
panDhc_1507	1.016692473	1.064228559	1.076762604	1.022375165	1.023549608	0.968623347	0.992785639	0.989648752	1.027015377	0.990508634	0.988550156	1.062111027	0.993528236	1.013229042	1.076051858	1.058068312	1.006781301	1.03650068	1.039541683	1.001565741	1.034452226	1.078933364	1.010939265	1.01785329	1.008927225	1.007866867	0.97615359	0.980936244	0.963691616	0.948413724
panDhc_1507_RC	1.107193763	1.118507159	1.10316806	1.002834227	1.121573224	0.949826456	0.981035879	1.074633821	1.08569428	0.99221214	1.107701884	1.143601338	0.999510407	1.15902314	1.149649766	1.099605558	0.915480995	1.103476464	1.132036701	1.03632878	1.108126371	1.18934052	1.122133088	1.089376581	1.097635457	1.041862743	0.932787623	0.906955851	0.900597019	0.894218027
panDhc_1508_RC	1.06568035	1.02824543	0.978732635	0.879439529	0.973364153	0.844581713	1.079947461	1.125089855	1.127477857	1.097092157	1.186852287	1.006286212	1.067370568	1.304211407	1.098963076	0.982518473	0.968885719	1.067743993	0.993621764	0.941690312	0.937365254	1.010218839	1.085499399	1.146788151	1.077508411	1.165668816	0.954076893	1.024821744	0.994189365	1.001200591
panDhc_1510	1.14238532	1.137792663	1.130873184	1.011646062	1.129094828	0.936162706	1.064476592	1.132165857	1.06914726	1.046449112	1.150023517	1.071581455	1.102016597	1.246396261	1.116048528	1.026897712	1.002008531	1.096649211	1.063924906	0.939050734	1.003017401	1.105690923	1.145436529	1.11729844	1.125194294	1.126820674	0.937890021	1.04615769	1.000732034	0.991279228
panDhc_1514_RC	1.052742635	1.062144326	1.079932452	1.008722005	1.062288812	1.017222445	0.957140791	1.067261545	1.081371492	1.019984427	1.081964913	1.097128763	0.887291108	1.007946259	0.97024472	1.010238001	0.956928049	1.061553024	1.015448192	1.07943568	1.104628523	1.088497557	1.06892314	1.027414885	1.0884467	1.009171558	1.021603376	0.92654578	0.979102276	0.983546745
panDhc_1517	1.042256333	1.025291881	1.0163028	0.991768659	1.056851208	0.968697921	0.963067366	1.088853451	0.999291804	0.972340045	1.110398667	0.993914025	0.989803759	1.051197032	1.013002968	0.960213461	0.96020977	1.023722648	0.991008729	0.999751876	0.994496822	0.977662949	1.005218023	1.025546574	1.028603523	1.012112779	0.963099407	0.957001983	0.958961307	0.955842111
panDhc_1517_RC	1.074260252	1.068305854	1.06412093	1.007659572	1.053055389	0.975706708	0.97052354	1.136315888	1.008546799	0.976027703	1.157747234	1.035917706	0.946829184	1.116793749	1.037702422	0.978424673	0.919189434	1.080218241	0.945169008	1.004067283	0.987339339	1.003547309	1.034705336	1.032216282	1.055568924	1.034472209	0.988434165	0.914921278	1.026131875	1.020676713
panDhc_1519	1.090667324	1.04777497	1.066077196	1.025666459	1.103020486	0.962080102	1.219247537	1.07637787	1.184080664	1.129570142	1.133969346	1.071643474	1.210285784	1.31718541	1.140091483	1.061440343	0.933020346	1.045716185	1.096216541	0.981206084	1.016910587	1.08233375	1.137784966	1.182963482	1.135967915	1.161626104	0.944151202	1.244392079	1.095460225	1.051697393
panDhc_1519_RC	1.09987968	1.054414126	1.092836231	1.00572105	1.120618684	0.96410792	1.211610455	1.071513804	1.225063746	1.145568582	1.124098727	1.091126594	1.244797186	1.426905331	1.275082607	1.139157468	0.955325804	1.050110724	1.142081798	0.941908693	1.002501701	1.15260159	1.21560973	1.282469818	1.188306346	1.213728684	0.93924183	1.176861917	1.061075551	0.997647223
panDhc_152_RC	1.036488048	1.047015485	1.081803169	0.995856167	1.048083177	1.008483331	0.928138479	1.051225032	1.056596764	1.021235949	1.094634595	1.062607076	0.856205871	0.977257844	0.908523431	0.955040916	0.957556564	1.053819448	1.024502582	1.108257807	1.162181252	1.077434599	1.075535303	1.017596503	1.098502768	0.999111228	1.010200479	0.928454673	0.977249577	0.98373704
panDhc_1520	0.961555283	0.948724896	0.956038288	1.000868211	0.951187099	0.918135642	1.130627659	0.944985041	0.957071026	1.069853294	0.953552599	0.926999603	1.165016025	0.874251392	0.878549605	1.001715004	0.889516752	0.92984876	0.923659503	0.990823608	0.976162686	0.940025865	0.925743565	0.904667627	0.902384694	1.008777628	1.049185029	1.146834853	1.148060078	1.136176986
panDhc_1522	0.992427803	0.997062233	1.013736815	0.976363699	1.008550285	1.002710498	0.903211233	0.994838116	1.008582046	0.984273435	1.013768907	1.024837367	0.841755151	0.931016914	0.898089717	0.955310029	0.922932941	1.006460486	0.981750554	1.034158498	1.042176184	1.009645316	1.003605088	0.966997073	1.025300921	0.952938214	1.012769354	0.904213935	0.972558906	0.978078514
panDhc_1526_RC	1.025874703	1.016973046	1.070029642	1.00502688	1.022978234	0.987254335	0.946761805	1.040817365	1.073537502	1.032656023	1.103867478	1.094795398	0.914535753	0.979235887	0.910936644	0.957455183	0.937892875	1.033942859	1.011533314	1.07657971	1.083204124	1.045855961	1.054500596	0.995791384	1.075302539	0.999064339	0.99983308	0.951944189	0.980782493	0.984097325
panDhc_1527	1.029867759	1.019619975	1.0245038	0.986036715	1.00802598	0.995906287	0.953435329	1.035919359	1.019000838	1.009287706	1.035166962	1.037004224	0.878142056	0.971879317	0.89769236	0.922339447	0.958529467	1.022458502	1.014225742	1.049565715	1.073147068	1.040939655	1.03007668	1.000192476	1.050847292	0.992876039	1.029101277	0.933462341	1.005788114	1.008515947
panDhc_153	1.086950864	1.115278629	1.11075341	1.027835282	1.135627841	1.024044904	0.981168681	1.045730291	1.008030264	0.961706066	1.059803513	1.033033569	0.984441978	1.169213862	1.138769439	1.054282413	1.014379	1.154011836	1.065081273	0.889313395	0.95122751	1.083081708	1.045817799	1.008075525	0.994265812	1.019749575	0.862655396	0.919224615	0.868864339	0.889925806
panDhc_1531_RC	0.97531761	0.97067532	1.009632386	1.03096014	0.970416611	1.001758496	0.905492532	0.989524313	0.969431428	0.985939126	1.000442825	0.989182072	0.910961689	0.896833406	0.902016957	0.927965411	0.943080695	0.948332571	0.92779594	0.99089033	0.986384059	0.960355837	0.944678394	0.930164895	0.962460473	0.952703415	1.021724784	0.925438735	0.969507641	0.977159431
panDhc_1536	1.077217197	1.055205396	1.071427031	0.971820477	1.058596719	0.978932963	0.963818771	1.076722552	1.091763143	1.008304543	1.164109876	1.063231043	0.931969195	1.110770068	0.969625141	0.936637749	0.969872402	1.036183944	1.03980342	1.043404853	1.05055817	1.038070395	1.073937637	1.050319828	1.083479028	1.055260964	0.975399667	0.934495812	0.964631166	0.973490732
panDhc_1537	1.065839252	1.074263217	1.12977744	1.012338323	1.084063945	1.050956964	0.95924203	1.092997566	1.097916892	1.053468726	1.134944815	1.105716877	0.798864398	0.986151693	0.926142072	0.967175046	0.989434429	1.110731578	1.035840014	1.132867572	1.158861236	1.10337831	1.092323327	1.03465445	1.10686934	1.016752811	1.033659457	0.949379252	0.993208556	1.007724316
panDhc_1538	1.009969889	1.013066954	1.039610326	0.955208266	0.979846266	0.956584263	0.907063036	1.026119355	1.016776202	0.975867722	1.054064961	1.028910611	0.798980256	0.933850347	0.892911247	0.912067852	0.920091614	1.019074041	0.995935116	1.043919379	1.048425303	1.038453155	1.024217114	0.98024867	1.061151975	0.971835135	0.963188476	0.878533232	0.922191294	0.934056056
panDhc_1539	0.974970504	0.973366737	0.991823035	0.975940557	0.964171828	0.949175789	1.024913932	0.959960127	0.973127478	1.101940744	0.961635004	0.966088686	1.067940443	0.920204176	0.923681735	0.9619374	0.972092632	0.940766364	0.916489564	0.950163915	0.966977818	0.945554396	0.931067848	0.957683227	0.952657504	1.058061332	1.060915	1.055153704	1.044864438	1.03870957
panDhc_1539_RC	1.027718743	1.024263096	1.018378523	1.000440551	1.017187498	0.989514532	0.980681871	1.025261332	1.035545206	1.040304229	1.035122285	1.046824738	0.936227274	0.957855728	0.908100278	0.957384732	0.962795342	1.024697505	0.992718858	1.048973897	1.061092772	1.023368396	1.028100068	0.995794077	1.053448762	1.045399615	1.067604748	1.011524055	1.024684021	1.030204543
panDhc_154	0.974019059	0.980710052	0.963459391	0.987202372	0.976104323	0.976063602	0.978625065	0.909124973	0.939810843	0.994103403	0.920244523	0.95753094	0.961113978	0.899991677	0.902755321	0.944117951	0.950870762	0.950446296	0.964038948	0.953065132	0.958763137	0.946505836	0.921953766	0.920404825	0.936309862	0.96113121	0.97616866	0.988068327	0.980102627	0.995404697
panDhc_1544	1.038760266	1.032300559	0.939450633	0.930572124	0.962522792	0.947233242	1.071380533	1.09320531	1.043204633	1.044234359	1.088877548	1.018402706	1.06429739	1.179175889	1.201579498	1.119119942	1.126498546	1.196640231	0.981112154	0.952077705	0.950999456	1.046539616	1.082853098	1.113735278	1.091892989	1.135486953	1.007396819	1.099512823	1.069885958	1.085445151
panDhc_1546	1.036750642	1.036953256	1.058424316	0.9640828	1.055988984	0.992184528	0.933160366	1.013079084	1.051893045	1.027397771	1.040234061	1.073562299	0.840071396	1.072119228	0.970677166	0.967405949	0.928196675	1.050967863	1.04390358	1.037767476	1.053315903	1.075722841	1.079174211	1.047591839	1.064305769	1.04016561	0.989091602	0.916455972	0.95093359	0.961117367
panDhc_1548	0.968757794	0.927024789	0.892329862	0.960585389	0.923177747	0.925745092	1.08281181	0.952479749	0.955014504	1.032874825	0.956480136	0.915912296	1.095344124	1.019764886	1.070551795	1.029857677	1.128403453	1.018359589	0.939241948	0.96161508	0.948121221	0.946759534	0.949362667	1.025794825	0.95006713	1.057911172	1.034973771	1.126500136	1.093727134	1.09537621
panDhc_1550_RC	0.994309602	0.963224781	0.927559217	1.039726454	0.954229119	0.998068752	1.18479663	0.928370324	0.992658295	1.074687964	0.953299828	0.943135254	1.189459203	1.024614079	1.033444987	1.079617346	1.074992892	0.935072373	0.992685883	0.963460591	0.959872998	0.978060895	1.010899628	1.048532114	0.998059529	1.042534317	1.055689677	1.160085008	1.07559311	1.049054328
panDhc_1551_RC	1.04406201	1.052710132	1.069355211	0.969041142	1.110277125	0.972369024	1.043591587	1.050649878	1.058696222	1.050994728	1.073311227	1.04824631	1.034890836	1.127850839	1.043843986	1.013418331	0.963373987	1.053101478	1.049009036	0.986235515	0.998163277	1.028295028	1.057708932	1.032898488	1.022650184	1.049932713	0.965421322	1.072831133	1.013851628	1.019248641
panDhc_1557	1.065325627	1.050203055	1.079760385	0.91845383	1.042248825	0.969444683	0.99631609	1.114893185	1.078682077	1.025729354	1.143723284	1.115297919	0.932353087	1.195060074	1.126528911	1.061040702	1.001699641	1.12105238	1.120403057	1.010144242	1.032948072	1.098059324	1.124401861	1.130237487	1.117436849	1.144886263	0.970821522	0.992975106	0.962690976	0.982452656
panDhc_1558	1.088453597	1.112992832	1.094050277	0.981182118	1.057819252	0.994393622	0.97153845	1.079815564	1.087796435	1.006628905	1.146862978	1.103748577	0.957128141	1.370425043	1.334542407	1.201780937	0.976557963	1.176063573	1.179781187	1.006855837	1.062096919	1.205839609	1.254578224	1.259716787	1.240518278	1.214500996	0.951328441	0.945305468	0.946457127	0.944764279
panDhc_1560	1.012489344	1.022455446	1.067034927	0.993495397	1.033849503	1.000189114	0.926140181	1.084354108	1.053536225	1.016095126	1.088325095	1.101063081	0.789716783	0.974465416	0.92097258	0.944752882	0.943975917	1.052524553	1.055960492	1.086981439	1.078526467	1.029042661	1.045554648	0.994909912	1.076637037	0.98625761	1.008121734	0.923103323	0.97108773	0.981517814
panDhc_1563	1.002901506	1.007353996	1.036071	0.977478417	1.017614791	0.985607419	0.979307468	1.030868347	1.019074567	1.005976059	1.043155114	1.036554085	0.9559772	0.933752408	0.920485008	0.968052938	1.00735073	1.015909212	0.986177428	1.065172393	1.057112423	1.012049864	0.999811375	0.977962303	1.025448364	0.990646341	1.014248456	1.004979921	1.004865841	1.0111565
panDhc_1567	0.960197027	0.925304565	0.931175601	1.008254991	0.944588718	0.951177536	1.136937214	0.955230996	0.970584229	1.083451681	0.914254116	0.922524815	1.060918215	0.877961178	0.872039634	0.92072519	0.889219292	0.917404374	0.951624559	0.944735359	0.935353678	0.902612804	0.907480127	0.910471954	0.875094637	0.984704634	1.014427542	1.106819436	1.0603795	1.06684024
panDhc_1568_RC	1.226754136	1.170671656	1.14285489	0.991101207	1.179143058	0.930379588	1.173073574	1.251235348	1.324558382	1.152061364	1.282138994	1.22826325	1.081538842	1.402587788	1.166845729	1.118452386	0.975249978	1.161205212	1.180246783	0.932118846	0.99250007	1.13028284	1.294539112	1.335486568	1.324443383	1.304633008	0.904604651	1.027209872	0.940793295	0.965394202
panDhc_1570	1.01154752	1.01902785	1.020018621	1.005080053	0.997789649	0.982214496	0.937801286	1.013969132	0.985043479	0.9933488	1.012382967	1.00966454	0.881212081	0.967160166	0.898155884	0.919615039	0.945266369	0.992008653	0.962498831	0.998324238	1.032968652	1.033528717	1.000150915	0.973580956	1.031841995	0.971607431	0.998239796	0.915913406	0.979318929	0.987546521
panDhc_1571_RC	1.215704323	1.187383006	1.098027423	1.072873824	1.207846261	1.012750908	1.012579745	1.165404844	0.96912103	1.039226862	1.130673898	0.989519846	1.038489231	1.121351185	0.863576469	0.812645262	0.887792215	0.979353476	0.89091842	0.910390653	0.917437936	0.87801678	0.952108678	0.96613877	0.998731869	1.043299698	0.912290731	0.950926591	0.890680965	0.913240716
panDhc_1572_RC	1.052462408	1.054082296	1.105414233	1.028615544	1.051376308	1.012463679	0.946585906	1.095649571	1.058179877	1.007004846	1.125519144	1.074239377	0.901791116	1.006466064	0.930689824	0.962744006	0.98007146	1.07964305	1.00737082	1.088642366	1.0864839	1.053323825	1.061766452	1.009958393	1.092014315	1.005749578	1.012704879	0.926759579	0.969623628	0.972140939
panDhc_1574	1.005384803	0.949884153	0.995025418	0.908455177	1.004634052	0.947271927	0.919828642	0.94131389	1.045800418	0.996266071	1.003000277	1.082694184	0.851566318	0.970137091	0.876574938	0.898250209	0.967501401	1.023859673	1.031497502	0.978142976	1.02695125	1.057065905	1.051792759	1.019606493	1.057954533	1.018597537	0.998546678	0.945907618	0.970027986	0.962709149
panDhc_1574_RC	1.012713893	1.011834378	1.005124674	1.03021752	1.059932866	1.096700795	0.895971195	1.045633934	0.974912045	0.911241908	1.016503942	1.012411284	0.884574513	1.00560705	0.951699349	0.938804049	0.963818586	1.017067829	0.952326506	0.990906316	0.99525682	0.961240457	0.960952916	0.928290891	0.961290892	0.923599309	0.957810656	0.903175395	0.957091989	0.965582975
panDhc_1575	1.008844083	1.018677078	1.039816947	1.012392504	1.027172307	1.024498575	0.919372306	1.036303363	0.987974048	0.965020896	1.012504313	1.015936825	0.92831649	0.928736978	0.902440472	0.933830174	0.996937864	1.037258533	0.941956993	1.033035816	1.029415794	0.990925405	0.966336055	0.938348859	1.007764359	0.922020984	1.045266556	0.952967503	1.016221862	1.022126309
panDhc_1575_RC	1.004968897	1.008669129	1.034540446	0.99187926	1.011875194	0.982130386	0.917076818	1.066655505	1.011846948	0.973658804	1.052468179	1.021262592	0.874488219	0.931319848	0.879701861	0.910453934	0.947390662	1.025221658	0.961306088	1.046540693	1.039037147	1.014202013	0.998227396	0.948869315	1.010804586	0.938909629	0.987073949	0.886064534	0.9451701	0.954347731
panDhc_1576_RC	1.002401229	0.993360793	0.994061667	0.968124526	0.997593211	0.974475578	0.932398432	1.020399574	1.01238792	0.988747895	1.0239904	1.026459105	0.859272558	0.940389107	0.881185832	0.91167081	0.933139408	0.988401878	0.963797237	1.007724692	1.032760974	1.008628514	1.00532329	0.968176654	1.006250901	0.964376715	1.018413934	0.916676088	0.983254868	0.985775642
panDhc_1577	1.02651667	1.015881232	0.989768485	0.97780613	1.016242032	0.936571024	1.059538025	1.028851379	1.021998073	1.0091703	1.031954229	1.008905462	1.083304721	1.086484534	1.088311572	1.029718258	1.028010328	1.038255401	1.012788735	0.996226995	1.017218134	1.006981132	1.024033828	1.058702685	1.012133597	1.068213726	1.014720436	1.030485399	1.013299436	1.008852293
panDhc_1577_RC	1.085744616	1.102196681	1.104211432	1.011593893	1.06636603	1.028849279	1.001454933	1.046415299	1.165169482	1.053958549	1.080626395	1.118861015	1.004077931	1.166970635	1.117109392	1.088924006	1.083364277	1.188621331	1.100991848	1.165910025	1.208424143	1.19929805	1.16418224	1.137640548	1.167075111	1.081208525	0.995605323	0.978761356	0.928071353	0.930659536
panDhc_1578	1.00534765	0.995570128	1.065972499	0.963172655	1.02391474	0.988980394	0.914282795	1.039247196	1.068146696	1.010174477	1.090049376	1.073631666	0.806863349	0.951607352	0.890180711	0.94224578	0.929106845	1.016026476	0.987626842	1.048007184	1.074900477	1.03946602	1.015342767	0.966848393	1.041227863	0.971307877	0.993187455	0.889860978	0.941335418	0.9477237
panDhc_1580	0.999190836	0.958271904	0.972773739	0.975128657	0.958424866	0.956791046	0.991006413	0.964462169	0.956381347	0.991425695	0.960988503	0.963248654	0.991497215	0.88527865	0.948384437	0.950292956	1.022167011	0.938951907	0.892645971	0.959533588	0.996662216	0.947398913	0.933583656	0.96364863	0.93581538	0.968416142	0.985232452	0.978685331	0.990520149	0.988102293
panDhc_1580_RC	0.999540763	0.992419915	0.999860251	0.967814668	0.981376805	0.963775623	0.988413934	1.00858	1.020871222	0.997969595	1.016266711	1.010810161	0.961142846	0.955363763	0.965094676	0.965663437	1.015718725	1.012181688	0.991401773	1.020603587	1.01246863	1.005766707	0.99763327	0.995026426	1.003832033	0.996845419	1.003063951	0.968657318	0.990317613	0.991091591
panDhc_1581	0.897877682	0.92184546	0.916526327	1.018999303	0.930798906	1.072057579	0.822999002	0.931649567	0.899240923	0.852407449	0.890602807	0.922344419	0.847892865	0.870052373	1.002937477	1.043205929	1.065354956	0.914303788	0.957523771	1.015779598	0.99850453	0.954860801	0.937844793	0.964456001	0.941502914	0.885085445	1.051915339	0.85977027	0.948047752	0.955948253
panDhc_1582	0.901113066	0.909063149	0.891900421	0.951479046	0.937553957	1.088107769	0.893984386	0.914083931	0.880352663	0.851221475	0.891770593	0.90762066	0.945409891	0.909000196	0.954720379	0.950901751	1.043906611	0.917221296	0.900513044	0.943403019	0.937342438	0.912422536	0.900484562	0.886731961	0.887492246	0.880737466	0.96035399	0.91273302	0.953376821	0.961281738
panDhc_1582_RC	0.836242871	0.839242737	0.790865288	0.969646574	0.818290515	1.062172981	1.02547573	0.740382474	0.791190129	0.945260704	0.767474581	0.830722446	1.016526739	0.791666169	1.032504929	1.045687267	1.0949302	0.734841107	0.979922185	1.036426655	1.031006916	0.992015078	0.956501253	0.959689809	0.929653144	0.9368668	1.046169824	0.988817055	0.982870295	0.987063221
panDhc_1583_RC	1.013677399	1.00133281	1.057719963	0.977280419	0.997652887	0.975378817	0.917475873	0.984464898	1.032185616	0.976342308	1.011472378	1.035990476	0.865108104	0.919087043	0.870156546	0.909097231	0.906121746	0.946600789	0.998806949	1.075774438	1.095116986	1.031484593	1.010186855	0.961881995	1.024125217	0.951941434	0.980460318	0.911399278	0.948658896	0.951226762
panDhc_1590	1.127777148	1.106291749	1.04273643	1.061095537	1.143142956	0.942338973	0.985069556	1.110754795	1.027026747	0.992856683	1.112788954	1.076703625	0.967876326	1.11898927	1.047494125	1.001969561	0.947166695	1.088600673	1.009852039	0.936575147	0.980579341	1.074790432	1.077958265	1.060200374	1.094489463	1.040409685	0.930146083	0.908328416	0.885338709	0.869205508
panDhc_1590_RC	1.016024998	0.995746862	0.991770695	0.968976069	1.00869192	0.960361	0.904053468	1.014045121	0.993127484	0.962890392	1.041339821	1.016543753	0.821709502	0.940049703	0.867098203	0.895003521	0.900460724	0.983362635	0.966727415	0.992996604	1.017296039	0.982761969	0.987159606	0.945631161	0.98771984	0.945091469	0.975195141	0.879819672	0.946291163	0.938128765
panDhc_1591_RC	1.149502803	1.177275259	1.098654003	0.978150863	1.139696629	0.863832724	1.021209375	1.159711602	1.170477048	1.073218359	1.164084233	1.08182322	1.017815303	1.340770599	1.233857466	1.104020854	0.931965883	1.154101994	1.159114546	0.924071878	0.996821958	1.141126554	1.18629808	1.169718746	1.149380689	1.157688745	0.894313086	0.951691798	0.865577572	0.872131291
panDhc_1592_RC	1.09963165	1.108870557	1.070870891	1.001949889	1.08171171	0.925039396	1.089194003	1.10041189	1.113458255	1.09657091	1.118043788	1.044784592	1.140014477	1.287663322	1.172556893	1.073472242	0.990064721	1.088593387	1.062335262	0.922367191	0.974904939	1.091179363	1.13196677	1.1274005	1.105287549	1.136549352	0.969562859	1.082614909	1.030935361	1.019691734
panDhc_1593_RC	0.95858159	0.946169704	0.973591438	0.991624708	0.956493827	0.979282705	0.898144494	0.909099334	0.914426522	0.887955619	0.902850736	0.89658217	0.914740855	0.859357535	0.872231815	0.935623909	0.945402079	0.882830763	0.911225939	0.946396256	0.902070227	0.865310211	0.843438625	0.870643604	0.86175619	0.891430704	0.957385304	0.948047398	0.957371585	0.943242585
panDhc_1594_RC	0.983667227	0.976635503	1.018109723	1.007998087	0.997123492	1.032971182	0.897155557	1.021962962	1.004964672	0.964195187	1.014984977	1.009666679	0.836712908	0.911640741	0.965734194	1.02886808	0.908639862	0.967458958	0.969705983	1.034470043	1.040488372	0.999328516	0.988295727	0.999567243	1.023246671	0.961757352	1.012408602	0.883858296	0.954645697	0.971586604
panDhc_1597	1.056042978	1.060591183	1.147404541	0.976313717	1.191748323	0.954099086	0.916769981	1.018352355	0.963263057	0.952571495	1.03993348	1.049030287	0.868400697	1.109695804	1.022298807	0.955020075	0.921491844	1.063537792	1.036421365	0.931567072	0.972888089	1.030058433	1.017362125	0.969731677	1.014802378	0.992217137	0.84809976	0.845942698	0.851755291	0.857310635
panDhc_1599	0.980822825	0.986984954	1.026177324	0.935267614	1.010896099	0.991871081	0.922338849	1.00208998	1.021890998	0.989560043	1.062997029	1.019851907	0.905915382	0.918778095	0.873095152	0.893357795	0.903883578	0.990335941	0.97299101	1.001563477	1.022499407	0.982420205	0.976079457	0.932677935	1.001629495	0.936496677	0.985602326	0.917522868	0.937110166	0.943501655
panDhc_160	0.979438799	0.994529925	1.01353786	0.959416207	0.995810089	0.977894126	0.918783357	0.990010753	0.975937569	0.977463136	0.983025232	0.99435942	0.910277533	0.928646636	0.912996181	0.918273764	0.923604396	0.979053902	0.960682452	1.037997536	1.001420135	0.970024715	0.975823732	0.944589305	0.981800014	0.947021145	0.977193449	0.917127591	0.958455338	0.96554286
panDhc_160_RC	1.011214764	1.017968753	1.016200197	0.99973341	1.004628648	0.97605863	1.020631797	1.014174315	0.996665941	1.031437163	1.011798366	1.016998946	1.041440302	1.022337838	1.053582573	1.009424236	1.016101287	1.019109954	1.01203984	1.014237223	1.019100354	1.035711425	1.02043705	1.030617558	1.018345371	1.035103186	1.013952862	0.995488183	1.00466803	1.014771648
panDhc_1602	1.012963175	1.005728009	1.05587734	0.981940116	1.009272069	0.998267285	0.913771304	1.049634665	1.032120982	0.977310663	1.036285179	1.043837761	0.825228664	0.966009916	0.913211743	0.944632974	0.933877245	1.018782905	1.049060404	1.062376432	1.053616066	1.040834665	1.030281513	0.987212426	1.063922728	0.96828584	0.99280945	0.906494213	0.943534703	0.963629471
panDhc_1607_RC	1.006614965	1.013971391	1.017898774	1.002701007	1.012549494	1.004411276	0.942678453	1.009100041	0.994765011	0.994288747	1.029623069	1.026227745	0.898446885	0.946346501	0.92869654	0.969068599	1.010681368	1.015017207	0.954128933	1.017951151	1.029192052	1.012044044	0.997788877	0.979686255	1.035468431	0.974085517	1.017596893	0.939319797	0.994575503	0.995703591
panDhc_161	1.091322423	1.135908582	1.057984004	0.973103649	1.113146074	0.938648445	1.025706236	1.083640794	1.106891115	1.0058104	1.096663672	1.093423122	1.065797037	1.271106608	1.285333849	1.185671475	1.133519138	1.172443673	1.121505548	0.960297264	1.049833472	1.220640324	1.202529624	1.184944976	1.185218663	1.145610175	0.974555906	0.998994508	0.956212183	0.962997418
panDhc_161_RC	0.98484579	0.978413954	0.98053997	0.918811298	0.961982939	0.93268867	0.889050695	0.974639754	1.057951802	0.949093093	1.008169543	0.983555939	0.827861997	0.921668219	0.905273106	0.919856785	0.898434369	0.966217813	0.959864019	0.973079156	1.024861525	0.999891942	0.989669517	0.933535019	1.003384499	0.913915714	0.958390275	0.862410497	0.908306386	0.91717008
panDhc_1611	0.928573679	0.930400278	0.852444543	0.964220184	0.89460468	0.939155983	1.088433504	0.926915644	0.877364477	0.950671424	0.893268062	0.908548779	1.095514184	1.019276339	1.011740763	0.984193532	1.041460847	0.983059761	0.909822268	0.885775935	0.895840412	0.90882335	0.937760702	0.968354425	0.897810728	1.010576591	1.027567009	1.057290831	1.012311678	1.025041744
panDhc_1611_RC	0.992456217	1.00678537	0.972266969	0.979806341	0.985526724	0.959938373	0.977268841	1.019242231	1.004924089	0.934374428	1.005836805	1.01656413	0.986337709	1.068722378	1.017912734	0.962884506	1.001121036	1.049121249	0.98816762	0.972003192	0.971316576	0.974609674	1.005588187	0.977151508	0.975920651	0.977844237	0.999920415	0.960109249	0.963183534	0.981097513
panDhc_1613_RC	0.95905978	0.978506588	0.979379561	0.98893361	0.961720047	0.988803139	1.061631003	0.970032248	0.964289632	1.032768412	0.953105024	0.975241937	1.10549257	0.878402422	0.943358562	0.988906021	1.032936593	0.955594625	0.956551383	0.999911888	0.98478261	0.968375511	0.953120457	0.961045762	0.948581559	1.006587384	1.04556066	1.021741165	1.012442869	1.017000491
panDhc_1617	1.086362217	1.124293362	1.120775066	1.020201229	1.136433245	0.991193569	0.97602221	1.094105439	1.067840207	0.972492949	1.101715104	1.046250047	0.975769492	1.228138255	1.166883254	1.08999522	1.055247801	1.152189248	1.190080778	0.915424857	0.979767598	1.120761364	1.088232168	1.069800284	1.0463651	1.070279886	0.899302398	0.901059726	0.880437427	0.883862461
panDhc_162	0.987842497	1.012082972	1.032901607	0.952782265	0.996996412	0.976006877	0.937148778	0.990748476	0.991787715	0.959078357	1.00642421	1.017433149	0.904192261	0.967361266	0.962963412	0.934578871	0.954517196	1.004947197	1.012608519	1.004152239	0.9923042	1.008483261	0.991951127	0.956110506	0.99860489	0.948643483	0.96678719	0.909713295	0.927061497	0.939318142
panDhc_1620	1.003623742	0.98640597	1.06578814	0.982733531	1.013481276	0.959068125	1.063458421	0.957693993	0.986151196	1.020768903	1.02671769	0.994646133	0.997058756	0.912946547	0.891398334	0.924248949	0.928934045	0.98217866	0.906447498	0.977787446	0.984294847	0.962853796	0.964047749	0.931359466	0.946517893	0.969850074	0.970444941	1.079632904	1.016767209	1.008431703
panDhc_1621	1.02403045	1.038638703	1.103699262	1.007565786	1.030007991	1.033913998	0.93259304	1.044931851	1.044270942	1.000199587	1.071905248	1.071220715	0.858003576	0.971854867	0.921292372	0.957061274	0.953859943	1.055436217	0.98161636	1.076023434	1.094658899	1.053387873	1.037406782	1.000530968	1.079435715	0.993699904	1.022007189	0.928439726	0.979458727	0.993861304
panDhc_1624	1.099183265	1.086748665	0.998014892	0.984187	1.025099613	0.933463814	1.071614034	1.076318505	1.000286082	1.058233333	1.093807372	1.011121217	1.086482527	1.169583497	1.095977888	1.041624666	0.987665868	1.026507619	0.964302154	0.946859451	0.974383324	1.017823753	1.03070346	1.054346738	1.015093542	1.100192101	1.02058921	1.037069156	1.007277326	1.01145362
panDhc_1625_RC	1.059608277	1.025467888	0.962904782	1.015211441	0.979983045	1.002037154	1.082388028	1.073448971	0.985765876	1.052094014	1.029099782	0.969322569	1.123986921	1.053821846	1.076018622	1.051302839	1.016602905	0.972339583	1.018258637	0.971158076	0.95910076	0.986898851	0.998228924	1.018944302	0.964396496	1.068601979	1.060782696	1.07208313	1.056969854	1.056858787
panDhc_1626_RC	1.081324286	0.843794113	0.969016586	0.884924576	1.14628147	1.030677262	1.066208901	0.952684288	0.970905465	1.016456263	1.010916335	1.064827578	1.135630992	1.028378986	0.9493414	1.019342337	0.959798925	1.009097097	0.77825754	0.76005462	0.721059974	0.84815904	0.94317172	0.951320128	0.963946027	0.992604178	1.006867477	1.223232038	1.119099212	1.115272206
panDhc_1627_RC	0.950456447	0.957489151	0.90685543	1.070805296	0.936393389	1.145534914	1.106570445	0.929661846	0.964826952	1.091856841	0.915688837	0.971803491	1.14939639	0.890907345	1.045995868	1.046205651	1.154465943	0.899091315	0.960173727	0.979105274	0.954247343	0.931708736	0.913504255	1.014283294	0.925091065	1.049138781	1.024659817	1.12446041	1.0722308	1.081350525
panDhc_1628_RC	1.02673869	1.018651987	0.988448588	1.100122965	1.027922993	1.156559057	1.056928458	0.969091789	1.047994759	0.999433477	0.97158683	0.981342161	1.069909024	1.12671859	1.117192103	1.093069334	1.057491989	1.020909317	0.992105834	0.941384218	0.959329419	0.996993753	1.005702148	1.037711594	0.991111543	1.071567149	0.962284708	1.054244186	1.02169873	1.021566176
panDhc_1630_RC	1.012008386	1.02181107	1.018688973	0.987327683	1.017753152	0.990012806	0.934068552	1.050667922	1.031223619	0.992114921	1.059646229	1.039861805	0.850770863	0.945325005	0.897296556	0.92459639	0.93729898	0.993819532	0.98563497	1.033881536	1.046979686	1.005290669	0.997969637	0.964645652	1.021634507	0.963353288	1.011978998	0.912848456	0.970173113	0.974249761
panDhc_1632_RC	0.974282266	1.028879571	1.018309827	0.974854649	1.021496958	1.083469938	0.971623462	0.936896341	1.008982798	0.941498392	0.953714756	1.096238489	1.144805605	1.02400003	1.13457603	1.243120945	0.964596415	0.923742458	0.876506888	0.904877097	0.896504452	0.889860058	0.88899554	0.952297812	0.929281983	0.975657684	0.981277006	1.234964797	1.136980295	1.119753715
panDhc_1635	0.856907164	0.831518831	0.781721292	1.036125419	0.793720979	1.045495364	0.989221204	0.650727965	0.861235089	1.013981292	0.67793157	0.858300005	0.991387602	0.790993606	0.981282958	1.045756424	1.085995979	0.698214696	0.928890053	1.028067551	0.995727911	0.91510023	0.869262897	0.941385797	0.862291065	0.977117045	1.058592249	1.057292119	1.084376411	1.083666367
panDhc_1636	1.017893432	1.025689575	1.053941447	0.986033105	1.014938346	0.988859131	0.924164834	0.989063873	1.003596392	1.008552566	1.031698429	1.054415225	0.812861248	0.938710694	0.887147554	0.917949451	0.926115373	1.031018286	0.96050319	1.039814062	1.060458894	1.040743465	1.021288816	0.980677584	1.051058409	0.971491359	0.990492312	0.907123133	0.961705675	0.973529829
panDhc_1639	1.009663769	0.998446756	1.028783358	0.96600157	1.022247387	0.966955216	0.922094791	1.022766211	1.048196535	1.004091016	1.080857818	1.06206131	0.932018307	1.022009934	0.981222269	0.984003997	0.938914643	1.011902265	0.994213348	1.029146544	1.042661849	0.999633885	1.003540465	0.962764483	1.036320245	0.978464946	0.993559316	0.931094009	0.955945175	0.960162663
panDhc_1640_RC	1.024813332	1.044949314	1.07180613	0.990936058	1.047589626	1.017950214	0.940580807	1.064195568	1.038524329	1.007847911	1.065735048	1.067166942	0.856209156	0.966443265	0.922522008	0.961545526	0.94650928	1.054993442	1.001114153	1.070698189	1.081325112	1.053796666	1.043462045	0.994682976	1.067710304	0.989377839	1.024893224	0.914642123	0.978861014	0.992740615
panDhc_1643	1.094897764	1.114168761	1.041680288	1.154670924	1.166982188	1.084034936	0.961949195	1.058714484	0.862441179	0.911435705	1.024573553	1.04345936	0.996067177	0.955868843	0.866333558	0.839925904	1.127874385	1.05254462	0.871481178	0.876301554	0.903013586	0.917672295	0.884098498	0.841444939	0.881359485	0.886179938	0.914872335	0.94873936	0.917589085	0.932180149
panDhc_1643_RC	1.062084224	1.084694293	0.997091949	1.070903732	1.10869798	1.052261869	0.933148489	1.072728457	0.95541945	0.8963715	1.002182946	1.045940073	0.988363136	0.993332703	0.942635018	0.902379625	1.171491895	1.09341462	0.975043512	0.914070735	0.901072883	0.982562245	0.953766485	0.905050765	0.930593326	0.894429892	0.959106993	0.956535918	0.930878155	0.923252656
panDhc_1645	0.990868687	1.014673014	1.046793322	0.969752746	1.008417531	0.995908452	0.916200138	1.044081455	0.990857368	0.962529841	1.058318225	1.010463969	0.824046997	0.922547354	0.874612894	0.911162571	0.922272882	1.003533196	1.028671507	1.016652976	1.019827765	1.015372814	0.998107705	0.951079278	1.007706648	0.936624904	0.970651347	0.886277816	0.935638638	0.941090413
panDhc_1646_RC	0.990228575	1.003042259	1.03413935	0.955604573	1.00338003	0.980101635	0.905664954	0.997542765	1.018459717	0.992162951	1.036045098	1.042654056	0.798091595	0.9251145	0.879251096	0.914109886	0.901159508	0.993430894	0.993201789	1.026337005	1.031452471	1.009115428	1.006539124	0.944269789	1.037291167	0.944334845	0.980846591	0.894733545	0.945691988	0.957351424
panDhc_1648	0.882954992	0.858040278	0.873397678	0.937377381	0.937062206	0.936723535	1.092188851	0.848069166	0.959831734	1.04517214	0.867933264	0.960266914	1.103310222	0.853222936	0.951317098	1.106809047	0.964456415	0.873358719	0.929673645	1.006932832	0.989153742	0.974296488	0.9417201	0.949181142	0.937844459	0.982366642	1.062884581	1.207177426	1.146463829	1.11977791
panDhc_1649_RC	0.964064801	0.955978047	0.963437325	1.02004796	0.949062059	1.036644949	0.884718356	0.919502264	0.919453013	0.925560111	0.902695215	0.950751959	0.87695013	0.868611018	0.988531986	1.056078482	1.095827114	0.952696194	0.974979118	1.00958141	0.9710822	0.958225858	0.944244448	0.991973654	0.957560986	0.966605788	1.040968665	0.932698284	0.984915296	0.999707271
panDhc_165	1.064726246	1.053414329	1.065054959	0.999124364	1.052401974	0.979711448	0.983827352	1.07650225	1.13837575	1.029431829	1.0854438	1.149124084	0.911305906	1.166728696	1.140110658	1.118390537	0.964838678	1.118451491	1.111228294	1.075881858	1.078822618	1.126631409	1.144015005	1.135180724	1.152646586	1.097980268	1.004929948	0.932085945	0.951906793	0.968868085
panDhc_1654	1.031126966	1.020069654	1.022720392	0.985416615	1.025784238	0.977962016	0.918868303	1.038110601	1.021361018	0.960141418	1.069791714	1.049241616	0.887720407	0.981990599	0.921806804	0.921278298	0.958822646	1.051827043	1.029486624	1.023893622	1.073203141	1.012322981	0.987961442	0.939721734	0.990016088	0.948966746	0.943757536	0.921075775	0.935505049	0.952150927
panDhc_1655_RC	1.051339624	1.059905263	1.085499778	0.995463456	1.067531264	1.012940157	0.995953239	1.078805027	1.082990067	1.009196483	1.106277405	1.112812929	0.987524528	1.140979379	1.022481058	1.003200848	0.938076183	1.056508322	1.119313699	1.029147676	1.034656537	1.0693136	1.138115578	1.126561099	1.120891316	1.1527777	0.959469479	0.960151491	0.949435806	0.946017397
panDhc_1656	0.959314406	0.97627083	0.97619658	0.979540194	0.964967386	0.980109705	0.950554034	0.958439555	0.937084249	0.9545743	0.966436669	0.956132276	0.912937087	0.883192975	0.98678639	0.954607129	1.101120916	0.936388645	0.955798562	0.975369666	0.973583134	0.935002894	0.907992876	0.979580738	0.931547772	0.968033589	1.025437049	0.975300737	1.008000423	1.00636065
panDhc_166	0.963366958	0.960870466	0.93987868	1.015354688	0.917950952	0.983889922	1.16176377	0.952158675	0.994944378	1.125923487	0.942341792	0.949247119	1.172219735	0.894926932	1.025301439	1.025187061	1.095636039	0.948364922	0.963097495	0.989233164	0.993868825	0.985174577	0.976598575	1.067654337	0.965281152	1.101975499	1.053247067	1.083524083	1.031787208	1.031700419
panDhc_1663_RC	1.026875473	1.019420403	1.029281021	0.986592045	1.007715141	0.989571498	0.926476514	0.999806004	1.023549305	1.010820775	1.014789374	1.039133961	0.839118203	0.951896915	0.902161046	0.921230394	0.921222525	1.015590792	1.002426805	1.012083059	1.034421393	1.018852744	1.019545372	0.978253331	1.051679131	0.979675007	1.005047921	0.907140987	0.971029863	0.981850246
panDhc_1664	1.009243031	1.000874395	1.014561401	0.97163322	0.998411911	0.980338588	0.906385223	0.994458928	1.022953365	0.979043331	1.012689577	1.027607795	0.811651048	0.932314164	0.865658666	0.913667585	0.928126723	1.005724965	1.109279215	1.033895127	0.986998778	0.997969287	0.987326329	0.948172742	1.006857103	0.953746468	0.987952895	0.903229903	0.970654724	0.97808894
panDhc_1666_RC	0.988238824	0.985017334	0.945703871	0.974013031	0.983865302	0.973995876	1.078000183	0.957032405	1.004244839	1.063784601	1.011806492	1.041441876	1.103264709	1.160416018	1.081451322	1.009807355	0.999907876	0.975375516	1.062975034	0.960891737	0.966144505	1.011865515	1.083446338	1.087764035	1.057071558	1.14728583	0.974926394	1.114666779	1.024456132	1.022785239
panDhc_1668_RC	0.96887143	1.041215361	1.073687955	0.985972475	1.014283635	1.036435915	0.913820547	0.894599777	1.09359638	0.921702792	1.001547102	0.975978215	0.982625247	0.949920016	0.997928167	0.982539428	1.010125359	0.951094619	1.229857145	1.336562405	1.224361191	1.0651501	0.999259112	0.933115112	0.956864373	0.911287547	0.981045845	0.974812773	0.993325126	0.986808272
panDhc_1669_RC	0.920842818	0.906108471	0.882518262	0.955837071	0.90199344	0.931122035	1.136162963	0.862987792	0.92508033	1.064545624	0.890829899	0.938181352	1.210226798	1.00695516	1.004951838	0.986807153	1.047258688	0.865063187	0.974842217	0.940578439	0.937412806	0.933512204	0.969952732	1.01587438	0.936277379	1.084656603	1.002608912	1.272878984	1.137772129	1.143311976
panDhc_1670_RC	0.940331003	0.895938908	0.892626245	1.066646503	0.857935151	1.02604892	1.149181707	0.820202762	0.94599074	1.107158176	0.821666989	0.892621998	1.160786922	0.840038557	1.008731011	1.058919259	1.13208356	0.827189888	0.878012694	0.984167451	0.976578529	0.921996572	0.889166608	1.05142865	0.920823369	1.064334468	1.089605147	1.179742865	1.130159816	1.128609343
panDhc_1674_RC	1.030503704	1.00803555	1.036563595	0.964982056	1.059344883	0.996003816	0.913278582	1.091028549	1.029524093	0.986350436	1.078124806	1.038682432	0.829888193	0.947704976	0.880266106	0.931184375	0.927429041	1.003448188	0.996530587	1.059187675	1.060643801	1.008041557	1.011923901	0.974762226	1.060123952	0.964974988	0.976935712	0.891416998	0.951329033	0.952575077
panDhc_1675_RC	1.003968976	1.003496344	0.996095673	0.960605005	1.00811737	0.955588611	0.934311146	0.971221001	0.973636425	0.957293398	0.996158489	1.01442762	0.865602728	1.008590484	0.928232167	0.923712303	0.916728628	0.982366391	0.993658335	0.94319436	0.96701576	0.977969087	0.971181486	0.943417062	0.949875199	0.95376477	0.952500533	0.921452312	0.943959826	0.95814131
panDhc_1676	0.988751173	0.991746623	1.010687608	0.97339051	0.997845192	0.984278865	0.904855891	0.99230745	0.984939219	0.974406235	0.995847002	0.992335176	0.814809165	0.929562389	0.875242698	0.89467854	0.924926817	0.984680563	0.964711829	0.989261737	1.02394449	1.005516504	1.020863628	0.958573505	1.007940095	0.931250236	0.975305535	0.88146231	0.95594799	0.952448039
panDhc_1677	1.112712897	1.025324824	1.07286074	0.964085649	1.031407487	0.97609483	1.00708768	1.108310478	1.257942654	1.073726035	1.190594358	1.102202002	0.916406053	1.378643867	1.148704102	1.044122599	0.9360425	1.069876723	1.119839582	1.069638254	0.998011518	1.06650565	1.17276244	1.205833686	1.156722799	1.193806385	0.96486008	0.956238234	0.953110714	0.959010547
panDhc_1678_RC	1.010354134	1.006739697	1.02077575	0.97042461	1.010329797	0.970932117	1.194743084	1.015636246	1.019696675	1.143952213	1.033939462	1.018671941	1.204882618	0.907046684	0.892269308	0.945243445	0.926051919	0.997913955	0.964271963	1.020692014	1.014288485	0.988252791	0.986425602	0.943484703	1.014828919	1.007168	1.007440729	1.189015487	1.109129271	1.099520804
panDhc_1679_RC	1.024218549	1.028030537	1.032850732	0.99863496	1.006540803	0.996644666	0.944947351	1.030167023	1.014325403	0.997803126	1.010583301	1.022159837	0.889194806	0.95711303	0.90152349	0.929259886	0.965163195	1.013991849	0.984308329	1.038127553	1.048725211	1.020181458	1.015601724	0.990122227	1.029521335	0.981413872	1.015535879	0.930479531	0.997952739	0.997462734
panDhc_1681_RC	0.927045998	0.930933774	0.934334548	0.964355486	0.928017662	1.027272258	0.885109847	0.931260303	0.898505308	0.898947881	0.915890095	0.925067961	0.863289177	0.853007908	0.938534543	0.972030934	0.954437826	0.915416605	0.95952828	0.99214314	0.9676818	0.927419008	0.906181447	0.894617172	0.903174129	0.871773368	0.978860157	0.889860692	0.937656392	0.946346278
panDhc_1682_RC	0.962096712	0.972385772	0.995702032	1.006306484	0.955903402	1.111873909	0.947301632	0.927391222	0.929225987	0.946076934	0.907558287	0.979092761	0.969391338	0.911607709	0.956326471	0.947471859	1.049606739	0.92896746	0.977707987	1.069654208	1.065843543	1.022030231	0.99126777	1.00525965	1.057377441	0.976887961	1.046205077	0.965486797	0.998147424	0.994019539
panDhc_1684_RC	1.001357794	1.007346432	1.015449003	0.980102887	1.012409313	0.985537388	0.916593305	0.977765048	1.00587707	0.996199357	1.001885455	1.032898445	0.827127707	0.956386979	0.88593821	0.913703597	0.939266088	1.011315626	1.08251274	1.004930155	1.012530472	1.02390042	1.013335971	0.977365789	1.054276859	0.983807008	1.015380417	0.915242566	0.986990824	0.988640478
panDhc_1687_RC	1.029289526	1.046355283	1.037772541	0.993149319	1.045954224	1.023344896	0.920905444	0.982020867	0.993080356	0.957923196	0.978173307	1.02454489	0.876647279	0.928406021	0.990693195	0.976841551	0.970322348	1.004634202	1.003167334	1.027060408	1.02445973	0.98774792	0.971546182	0.944773873	0.96458433	0.93401704	0.966801486	0.922920079	0.954225056	0.968133133
panDhc_169	1.063750484	1.015259008	0.904169593	0.898502429	0.885007113	0.852944564	1.132214099	1.047079266	1.026987226	1.098618905	1.123407271	0.912454584	1.250539164	1.353095801	1.190447116	1.039276067	0.980347678	1.043753361	0.978929816	0.959831904	0.952982167	0.985242679	1.070452018	1.138748873	1.049455109	1.196592865	1.036959759	1.100093355	1.089372086	1.07198393
panDhc_1693_RC	0.975300989	0.963015067	0.961877304	0.980045587	0.956620272	0.954694141	0.920951012	0.976500357	0.964805276	0.949845788	0.976844839	0.962466142	0.874307908	0.904952304	0.849951158	0.881357449	0.932345385	0.960608774	1.101434469	0.930710622	0.911813802	0.964787237	0.958675739	0.941889195	0.957466526	0.953287971	0.975633475	0.918804294	0.973549597	0.974252096
panDhc_1695	1.008489423	1.013999257	1.006267905	0.990266635	0.998072174	0.977856197	0.938404002	1.025526691	1.015986978	0.988170206	1.016110415	1.020508548	0.877350535	0.967163287	0.895064781	0.924124142	0.944499479	1.011413441	0.972115471	1.015363884	1.046069336	1.03312948	1.005173539	0.968029311	1.04701371	0.978783749	1.00041931	0.914020571	0.984582307	0.985543356
panDhc_1699_RC	0.92668054	0.943993761	0.925171033	0.98209892	0.908749392	1.018730806	1.044527917	0.920944849	0.929142465	1.044353584	0.913398179	0.927003176	1.070156465	0.86164795	1.003563851	1.017218325	1.081830782	0.89806567	0.945286137	0.995654868	0.980311854	0.953049246	0.932179593	0.950556597	0.903713351	0.978083038	1.003910841	1.05522353	1.033235904	1.024087063
panDhc_170_RC	1.068525499	1.000019498	0.963754626	0.992557162	0.954066406	0.974822022	1.216067346	1.004102776	1.003031465	1.14147104	1.096737028	0.937384083	1.212179883	1.227111238	1.115501012	1.028475031	1.103485392	0.984019811	0.99097846	0.974868075	0.941263287	0.943708182	1.006303829	1.07908044	0.999864805	1.142859751	1.100901058	1.193752926	1.199403617	1.181951728
panDhc_1700_RC	0.966752937	0.98264466	0.98635404	0.988566283	0.983026333	0.976577204	1.072542383	1.01531676	0.970483501	1.00710166	0.992991165	0.954690762	1.063542693	0.912067361	1.008625903	0.971582924	1.114401538	0.974006524	0.948427755	0.970562747	0.963090986	0.949114412	0.956688024	0.996818231	0.968858971	1.01664399	1.027945941	1.037142539	1.023196352	1.034083209
panDhc_1703_RC	0.993011252	0.988384706	0.988108222	0.961470803	0.972556914	0.95937968	0.91323644	0.953485933	0.981172906	0.961465485	0.979884946	0.988934275	0.825130645	0.952276894	0.8595784	0.888131391	0.916891096	0.97852282	0.985384427	0.920267755	0.927886411	0.977694145	0.984759576	0.96056084	0.996285631	0.962339894	0.986749324	0.905498207	0.976333761	0.97483779
panDhc_1707_RC	1.012549597	0.98453161	1.023811903	0.952070451	0.987140034	0.972190299	0.912237329	0.991020269	1.005819913	0.977287527	1.002690649	1.041492649	0.806391926	0.923553354	0.874771239	0.897168272	0.916252704	0.999110559	1.001102459	1.036258258	1.030890335	1.013744627	0.997059935	0.953489343	1.024903413	0.957637434	0.981158265	0.885698161	0.941379794	0.946113471
panDhc_1708	0.985107955	1.001913141	1.026958983	0.945180273	0.983539011	0.93776239	0.889773717	1.003986297	1.027609171	0.954582055	1.074287554	1.047393348	0.806701885	1.05114525	0.954959295	0.928180597	0.916606266	1.015149196	1.034320969	0.975504011	0.990095054	0.999985278	1.002852312	0.971699487	1.008598589	0.941867398	0.939009567	0.868220442	0.908340614	0.921039293
panDhc_1710	0.999777808	1.013449562	1.066860837	0.965510235	0.999576044	0.987133161	0.919778198	0.997713869	0.99126569	0.993543279	1.068585369	1.039397845	0.891378122	0.952307076	0.915103551	0.946169987	0.940817935	1.013265088	0.996289616	1.056088008	1.045078397	1.015744674	0.993307249	0.940611616	1.018198811	0.951187692	0.974272911	0.907870584	0.949427765	0.95616938
panDhc_1712	0.865694109	0.89012423	0.824822592	1.078983594	0.867480162	1.045349647	0.90413308	0.801780595	0.757559376	0.918507991	0.806132606	0.840360341	0.98034211	0.857561815	1.095989491	1.082570678	1.146430391	0.830234795	0.877009827	0.937800943	0.92513009	0.881526648	0.831380711	0.980846893	0.860987138	0.984103105	1.110742201	0.966434543	1.048323978	1.0592175
panDhc_1715	1.078565864	1.079748155	1.086991007	0.9998202	1.075010056	0.964771477	0.99271991	1.044251489	1.09633636	1.029458059	1.081337972	1.071485371	0.956712768	1.173909426	1.127779019	1.057941186	0.940224264	1.057972365	1.085734876	1.006118109	1.041024747	1.072934559	1.101913587	1.07505836	1.087914233	1.106651052	0.937730318	0.934484288	0.936554205	0.953446109
panDhc_1716_RC	1.034991029	1.028907683	1.092547006	1.032453713	1.05692343	1.057995124	0.929083722	1.025518649	1.023683254	0.980994883	1.067848729	1.051862486	0.88453877	0.997777582	0.937620029	0.981638018	0.936072934	1.042530736	1.021203347	1.044118223	1.051985241	1.018064498	1.02034206	0.964532833	1.028362514	0.962372058	0.990103457	0.910392622	0.955593869	0.964976659
panDhc_1718	1.04311253	1.079056718	1.056096585	1.033740722	1.071162955	1.002216504	0.94073459	0.998222362	0.95058793	0.9613439	1.010592549	1.023634449	1.007780532	1.072612619	1.011762035	0.97891292	1.048439489	1.023901837	0.979662964	1.03389741	1.03656344	1.029433854	0.975322714	0.969128435	0.962982204	0.98528814	0.954164258	0.944030223	0.929781902	0.931275678
panDhc_172	1.069448317	1.070434561	1.040024151	1.011857932	1.065835481	1.017869032	1.023302588	1.041077917	1.032807794	0.99814678	1.091525875	1.0281643	1.024662588	1.143261022	1.060328113	1.010231683	0.991009217	1.057456026	0.99929489	0.949662839	0.949913277	1.004533099	1.050720537	1.044089089	1.038030905	1.052682091	0.950238925	1.026622016	0.991661129	0.994032899
panDhc_1720_RC	1.215539664	1.215095949	1.182541267	0.90093643	1.102727246	0.898307038	1.173385487	1.270088441	1.221141135	1.226082287	1.337864752	1.220116762	1.234308253	1.557166293	1.363120744	1.180259002	0.917765875	1.171518079	1.258875789	1.016358542	1.094055914	1.285591439	1.404177246	1.425148974	1.419309649	1.343316575	0.970508368	1.074545011	1.036639218	1.048292189
panDhc_1722	1.043364547	1.044452826	1.111147531	1.018170045	1.059336205	1.002205412	0.946971909	1.10015532	1.083998632	1.011133936	1.09770811	1.08581509	0.872611902	0.999848574	0.922852064	0.970918264	0.977726164	1.066870197	0.997209871	1.09676231	1.099469344	1.067407084	1.0620808	1.008241628	1.083197617	1.000010703	1.000670479	0.919109533	0.973101128	0.979847213
panDhc_1723_RC	0.948577932	0.895909251	0.889142533	0.888067361	0.904165529	0.794168832	1.264543088	0.782232234	0.915919866	1.143052993	0.836037138	0.838839896	1.340484514	0.872839233	0.897674014	0.849952469	0.861896616	0.773838748	0.900564912	0.946756586	0.947997329	0.897940335	0.867699575	0.958696052	0.84968146	1.018141361	0.995433391	1.205838954	1.171645924	1.150564456
panDhc_1724_RC	1.027282969	1.035470319	1.12113701	1.027124271	1.039237555	1.033624755	1.063755441	1.042422886	1.042138137	1.029159568	1.095900279	1.08305633	1.111955025	0.980219429	0.923163555	0.950841336	1.006996916	1.052947414	0.961454851	1.060510034	1.069736856	1.020828671	1.023155554	0.986687116	1.045357716	0.98396285	1.005672984	1.035756786	1.012424998	0.995696361
panDhc_1731	1.082293734	1.095571507	1.057153517	1.024585479	1.095918123	1.044943883	0.973795859	1.115992382	0.988531214	0.974749628	1.119231251	1.081231309	1.024800975	0.984812289	0.939202523	0.946516737	1.066622929	1.147931779	0.94775637	1.026802345	1.012980711	1.012048521	0.974015621	0.931394184	0.980303601	0.953145755	0.989502694	0.987158679	0.965998617	0.975815687
panDhc_1734	1.306681398	1.29519758	1.242586047	1.027728686	1.173595812	0.915887178	1.257581171	1.334402187	1.288039982	1.320029973	1.482007848	1.186724161	1.20127207	1.511536526	1.331430885	1.16934932	1.076025407	1.36050559	1.161598553	1.003244433	1.014358646	1.181695467	1.253617672	1.308599525	1.266823911	1.329629019	0.953980095	1.172283818	1.012627658	1.020161413
panDhc_1735_RC	0.994027017	0.980492526	1.024861331	0.959692817	0.990434418	0.966769696	0.894424781	0.955985532	0.993883503	0.959252493	0.980595298	1.019792591	0.924285409	0.92230753	0.938693641	1.020907829	0.89281365	0.961549416	0.967524883	1.022482469	1.013955213	0.972067927	0.957224651	0.912071757	0.956359061	0.910290736	0.945285956	1.018924264	0.952780471	0.963463644
panDhc_1736_RC	0.982807425	0.920551788	0.849075934	1.025787147	0.880749203	0.837552779	1.174990484	1.002668302	0.955607482	1.114849498	0.961399785	0.861559389	1.224982493	1.037255438	0.964600483	0.984306686	0.912257392	0.916737578	0.97193392	0.913635597	0.915511408	0.913972865	0.944648235	0.991922188	0.869419147	1.075346121	1.102098421	1.182494551	1.151688895	1.144347395
panDhc_1738	1.002116973	1.196981556	1.214565807	1.073946735	1.104715705	0.986641756	0.836072731	0.819678298	1.017012752	0.843170296	0.823249907	1.179022264	0.882675696	1.03974899	0.976947518	0.940716184	0.868380303	0.859751151	1.211015643	1.046418918	1.079468572	1.257530769	1.126301999	0.982362593	1.046045081	0.902291668	0.914141462	0.786042546	0.792281723	0.788456918
panDhc_1739_RC	1.003165229	1.003737528	1.02975394	0.983847616	0.994130524	0.988369389	0.916350889	1.092541459	1.007313004	0.994134476	1.048823409	1.023181719	0.856835461	0.960621699	0.900771915	0.916506187	0.924248394	1.009104315	1.399528153	1.014522339	1.05473273	1.086803166	1.024013582	0.965620771	1.02221038	0.956997209	1.005045117	0.906408742	0.961899192	0.958108471
panDhc_1741	1.020862888	0.998596115	1.04161728	0.979668192	1.023359994	0.985965975	0.963850184	1.025864361	1.050902282	1.019713246	1.023210517	1.051573782	0.966938512	0.943942664	0.914540827	0.962061536	0.942556328	1.017746318	0.994969976	1.055179294	1.050831741	1.02060433	1.018495881	0.976229554	1.036024486	1.004792155	1.022377123	0.990584845	1.002774745	1.014438436
panDhc_1743	0.926298887	0.845055585	0.884880865	1.04646727	0.849015624	0.904553139	1.194194415	0.700806622	0.885910463	1.10912323	0.805458819	0.795022584	1.250252974	0.842142622	0.939293318	1.004046942	1.010910776	0.665251051	0.811232245	0.918486624	0.876493098	0.84377545	0.804170536	0.946305004	0.723342342	1.037262963	1.139925753	1.230127681	1.193475463	1.211198616
panDhc_1744_RC	1.004962037	1.012960358	0.965987616	1.088588092	1.019989027	1.143941612	0.925110844	1.025999074	0.881440488	0.914441079	1.037580336	1.004691963	0.949925162	0.947558912	1.129187267	1.144172668	1.198235444	1.062031905	1.005290314	1.033706159	1.003213607	0.958915482	0.927686765	1.028900274	0.978069111	0.980405791	1.050053065	0.940487705	0.979243022	1.000171501
[truncated: 1,572 more rows]
