# Supplementary material for: Inferring Gene Networks for Strains of Dehalococcoides Highlights Conserved Relationships between Genes Encoding Core Catabolic and Cell-Wall Structural Proteins
Source: PLoS One. 2016 Nov 9;11(11):e0166234. doi: 10.1371/journal.pone.0166234 (PMC5102406; doi:10.1371/journal.pone.0166234)
Supplement: S3 File — (XGMML) [file pone.0166234.s007.xgmml]

<?xml version="1.0" encoding="UTF-8" standalone="yes"?>
<graph label="KB1 Cosnensus Network" xmlns:dc="http://purl.org/dc/elements/1.1/" xmlns:xlink="http://www.w3.org/1999/xlink" xmlns:rdf="http://www.w3.org/1999/02/22-rdf-syntax-ns#" xmlns:cy="http://www.cytoscape.org" xmlns="http://www.cs.rpi.edu/XGMML"  directed="1">
  <att name="documentVersion" value="1.1"/>
  <att name="networkMetadata">
    <rdf:RDF>
      <rdf:Description rdf:about="http://www.cytoscape.org/">
        <dc:type>Protein-Protein Interaction</dc:type>
        <dc:description>N/A</dc:description>
        <dc:identifier>N/A</dc:identifier>
        <dc:date>2015-04-22 12:20:48</dc:date>
        <dc:title>KB1 Cosnensus Network</dc:title>
        <dc:source>http://www.cytoscape.org/</dc:source>
        <dc:format>Cytoscape-XGMML</dc:format>
      </rdf:Description>
    </rdf:RDF>
  </att>
  <att type="string" name="backgroundColor" value="#ffffff"/>
  <att type="real" name="GRAPH_VIEW_ZOOM" value="0.027187627362387792"/>
  <att type="real" name="GRAPH_VIEW_CENTER_X" value="1901.0964756635947"/>
  <att type="real" name="GRAPH_VIEW_CENTER_Y" value="6537.265088803303"/>
  <att type="boolean" name="NODE_SIZE_LOCKED" value="true"/>
  <att type="string" name="__layoutAlgorithm" value="force-directed" cy:hidden="true"/>
  <node label="DMC0559 panDhc_919 hypothetical protein [Dehalococcoides sp. VS]   " id="-1714">
    <att type="string" name="canonicalName" value="DMC0559 panDhc_919 hypothetical protein [Dehalococcoides sp. VS]   "/>
    <graphics type="ELLIPSE" h="40.0" w="40.0" x="2675.710693359375" y="9676.078125" fill="#ffffff" width="1" outline="#666666"/>
  </node>
  <node label="&quot;DMC1001 panDhc_1483_RC putative inner membrane protein, 60 kDa [Dehalococcoides sp. CBDB1] &quot;" id="-1713">
    <att type="string" name="canonicalName" value="&quot;DMC1001 panDhc_1483_RC putative inner membrane protein, 60 kDa [Dehalococcoides sp. CBDB1] &quot;"/>
    <graphics type="ELLIPSE" h="40.0" w="40.0" x="4329.71484375" y="4021.302978515625" fill="#ffffff" width="1" outline="#666666"/>
  </node>
  <node label="DMC0609 panDhc_2068_RC radical SAM domain protein [Dehalococcoides ethenogenes 195]" id="-1712">
    <att type="string" name="canonicalName" value="DMC0609 panDhc_2068_RC radical SAM domain protein [Dehalococcoides ethenogenes 195]"/>
    <graphics type="ELLIPSE" h="40.0" w="40.0" x="3721.09521484375" y="8905.0712890625" fill="#ffffff" width="1" outline="#666666"/>
  </node>
  <node label="DMC1182 panDhc_2787 cob(I)alamin adenosyltransferase [Dehalococcoides sp. CBDB1]     " id="-1711">
    <att type="string" name="canonicalName" value="DMC1182 panDhc_2787 cob(I)alamin adenosyltransferase [Dehalococcoides sp. CBDB1]     "/>
    <graphics type="ELLIPSE" h="40.0" w="40.0" x="45.509918212890625" y="5140.44677734375" fill="#ffffff" width="1" outline="#666666"/>
  </node>
  <node label="&quot;DMC1539 panDhc_1941_RC Sec-independent protein translocase, TatC subunit [Dehalococcoides sp. BAV1]&quot;" id="-1710">
    <att type="string" name="canonicalName" value="&quot;DMC1539 panDhc_1941_RC Sec-independent protein translocase, TatC subunit [Dehalococcoides sp. BAV1]&quot;"/>
    <graphics type="ELLIPSE" h="40.0" w="40.0" x="1631.5225830078125" y="6340.32666015625" fill="#ffffff" width="1" outline="#666666"/>
  </node>
  <node label="DMC0138 panDhc_3162 arsenate reductase [Dehalococcoides ethenogenes 195]" id="-1709">
    <att type="string" name="canonicalName" value="DMC0138 panDhc_3162 arsenate reductase [Dehalococcoides ethenogenes 195]"/>
    <graphics type="ELLIPSE" h="40.0" w="40.0" x="1657.34619140625" y="3368.797607421875" fill="#ffffff" width="1" outline="#666666"/>
  </node>
  <node label="DMC1862 panDhc_1038_RC sensor histidine kinase [Dehalococcoides sp. CBDB1]    " id="-1708">
    <att type="string" name="canonicalName" value="DMC1862 panDhc_1038_RC sensor histidine kinase [Dehalococcoides sp. CBDB1]    "/>
    <graphics type="ELLIPSE" h="40.0" w="40.0" x="1775.18212890625" y="5466.96533203125" fill="#ffffff" width="1" outline="#666666"/>
  </node>
  <node label="DMC0500 KB1_0555 hypothetical protein [Dehalococcoides sp. CBDB1]     " id="-1707">
    <att type="string" name="canonicalName" value="DMC0500 KB1_0555 hypothetical protein [Dehalococcoides sp. CBDB1]     "/>
    <graphics type="ELLIPSE" h="40.0" w="40.00000047683716" x="22.190139532089233" y="8489.201171875" fill="#ffffff" width="1" outline="#666666"/>
  </node>
  <node label="DMC0317 panDhc_1806_RC Patatin [Dehalococcoides sp. GT]" id="-1706">
    <att type="string" name="canonicalName" value="DMC0317 panDhc_1806_RC Patatin [Dehalococcoides sp. GT]"/>
    <graphics type="ELLIPSE" h="40.0" w="40.0" x="272.10968017578125" y="13167.3154296875" fill="#ffffff" width="1" outline="#666666"/>
  </node>
  <node label="DMC0420 panDhc_1222 PAS/PAC sensor signal transduction histidine kinase [Dehalococcoides sp. GT]" id="-1705">
    <att type="string" name="canonicalName" value="DMC0420 panDhc_1222 PAS/PAC sensor signal transduction histidine kinase [Dehalococcoides sp. GT]"/>
    <graphics type="ELLIPSE" h="40.0" w="40.0" x="274.4312744140625" y="13059.576171875" fill="#ffffff" width="1" outline="#666666"/>
  </node>
  <node label="DMC1143 panDhc_3860 hypothetical protein [Dehalococcoides sp. VS]   " id="-1704">
    <att type="string" name="canonicalName" value="DMC1143 panDhc_3860 hypothetical protein [Dehalococcoides sp. VS]   "/>
    <graphics type="ELLIPSE" h="40.0" w="40.0" x="3882.408447265625" y="8878.9130859375" fill="#ffffff" width="1" outline="#666666"/>
  </node>
  <node label="&quot;DMC0618 panDhc_1639 cation ABC transporter, periplasmc-binding protein [Dehalococcoides sp. VS]&quot;" id="-1703">
    <att type="string" name="canonicalName" value="&quot;DMC0618 panDhc_1639 cation ABC transporter, periplasmc-binding protein [Dehalococcoides sp. VS]&quot;"/>
    <graphics type="ELLIPSE" h="40.0" w="40.0" x="2123.98486328125" y="3612.999755859375" fill="#ffffff" width="1" outline="#666666"/>
  </node>
  <node label="DMC0616 panDhc_1338_RC D-alanine--D-alanine ligase [Dehalococcoides sp. BAV1]" id="-1702">
    <att type="string" name="canonicalName" value="DMC0616 panDhc_1338_RC D-alanine--D-alanine ligase [Dehalococcoides sp. BAV1]"/>
    <graphics type="ELLIPSE" h="40.0" w="40.0" x="1721.6295166015625" y="6154.7578125" fill="#ffffff" width="1" outline="#666666"/>
  </node>
  <node label="DMC1290 panDhc_3656_RC Asp-tRNAAsn/Glu-tRNAGln amidotransferase C subunit [Dehalococcoides sp. VS] " id="-1701">
    <att type="string" name="canonicalName" value="DMC1290 panDhc_3656_RC Asp-tRNAAsn/Glu-tRNAGln amidotransferase C subunit [Dehalococcoides sp. VS] "/>
    <graphics type="ELLIPSE" h="40.0" w="40.0" x="3006.537841796875" y="6092.16552734375" fill="#ffffff" width="1" outline="#666666"/>
  </node>
  <node label="&quot;DMC0770 panDhc_2116 ABC transporter associated protein with signal peptide, putative periplasmic substrate&quot;" id="-1700">
    <att type="string" name="canonicalName" value="&quot;DMC0770 panDhc_2116 ABC transporter associated protein with signal peptide, putative periplasmic substrate&quot;"/>
    <graphics type="ELLIPSE" h="40.0" w="40.0" x="374.4312744140625" y="13167.3154296875" fill="#ffffff" width="1" outline="#666666"/>
  </node>
  <node label="DMC1565 gi147670008_N-acetyl-gamma-glut N-acetyl-gamma-glutamyl-phosphate reductase [Dehalococcoides sp. GT]" id="-1699">
    <att type="string" name="canonicalName" value="DMC1565 gi147670008_N-acetyl-gamma-glut N-acetyl-gamma-glutamyl-phosphate reductase [Dehalococcoides sp. GT]"/>
    <graphics type="ELLIPSE" h="40.0" w="40.0" x="376.75286865234375" y="13059.576171875" fill="#ffffff" width="1" outline="#666666"/>
  </node>
  <node label="DMC0426 panDhc_2514 phage SPO1 DNA polymerase-related protein [Dehalococcoides sp. GT]" id="-1698">
    <att type="string" name="canonicalName" value="DMC0426 panDhc_2514 phage SPO1 DNA polymerase-related protein [Dehalococcoides sp. GT]"/>
    <graphics type="ELLIPSE" h="40.0" w="40.0" x="2207.195556640625" y="11241.3447265625" fill="#ffffff" width="1" outline="#666666"/>
  </node>
  <node label="DMC1725 panDhc_1312 permease [Dehalococcoides sp. GT]" id="-1697">
    <att type="string" name="canonicalName" value="DMC1725 panDhc_1312 permease [Dehalococcoides sp. GT]"/>
    <graphics type="ELLIPSE" h="40.0" w="40.0" x="779.2353515625" y="1117.83740234375" fill="#ffffff" width="1" outline="#666666"/>
  </node>
  <node label="DMC0339 panDhc_2631 hypothetical protein [Dehalococcoides sp. CBDB1]     " id="-1696">
    <att type="string" name="canonicalName" value="DMC0339 panDhc_2631 hypothetical protein [Dehalococcoides sp. CBDB1]     "/>
    <graphics type="ELLIPSE" h="40.0" w="40.0" x="3261.962158203125" y="11741.32421875" fill="#ffffff" width="1" outline="#666666"/>
  </node>
  <node label="DMC1374 panDhc_603 tRNA(Ile)-lysidine synthetase [Dehalococcoides sp. GT]" id="-1695">
    <att type="string" name="canonicalName" value="DMC1374 panDhc_603 tRNA(Ile)-lysidine synthetase [Dehalococcoides sp. GT]"/>
    <graphics type="ELLIPSE" h="40.0" w="40.0" x="3257.2099609375" y="10070.36328125" fill="#ffffff" width="1" outline="#666666"/>
  </node>
  <node label="DMC0114 panDhc_303_RC oxaloacetate decarboxylase alpha subunit [Dehalococcoides sp. BAV1]" id="-1694">
    <att type="string" name="canonicalName" value="DMC0114 panDhc_303_RC oxaloacetate decarboxylase alpha subunit [Dehalococcoides sp. BAV1]"/>
    <graphics type="ELLIPSE" h="40.0" w="40.0" x="408.10614013671875" y="5885.4130859375" fill="#ffffff" width="1" outline="#666666"/>
  </node>
  <node label="DMC0892 panDhc_1176 twitching mobility protein [Dehalococcoides ethenogenes 195]" id="-1693">
    <att type="string" name="canonicalName" value="DMC0892 panDhc_1176 twitching mobility protein [Dehalococcoides ethenogenes 195]"/>
    <graphics type="ELLIPSE" h="40.0" w="40.0" x="2844.9794921875" y="3959.866943359375" fill="#ffffff" width="1" outline="#666666"/>
  </node>
  <node label="DMC0607 panDhc_1077 hypothetical protein [Dehalococcoides ethenogenes 195]" id="-1692">
    <att type="string" name="canonicalName" value="DMC0607 panDhc_1077 hypothetical protein [Dehalococcoides ethenogenes 195]"/>
    <graphics type="ELLIPSE" h="40.0" w="40.0" x="3076.5234375" y="10480.54296875" fill="#ffffff" width="1" outline="#666666"/>
  </node>
  <node label="DMC2255 VS1332_transposase_IS3/IS911-fa transposase IS3/IS911-family [Dehalococcoides sp. VS]   " id="-1691">
    <att type="string" name="canonicalName" value="DMC2255 VS1332_transposase_IS3/IS911-fa transposase IS3/IS911-family [Dehalococcoides sp. VS]   "/>
    <graphics type="ELLIPSE" h="40.0" w="40.0" x="2228.812744140625" y="4630.1123046875" fill="#ffffff" width="1" outline="#666666"/>
  </node>
  <node label="&quot;DMC0599 panDhc_666 histone acetyltransferase, ELP3 family [Dehalococcoides ethenogenes 195]&quot;" id="-1690">
    <att type="string" name="canonicalName" value="&quot;DMC0599 panDhc_666 histone acetyltransferase, ELP3 family [Dehalococcoides ethenogenes 195]&quot;"/>
    <graphics type="ELLIPSE" h="40.0" w="40.0" x="418.8316345214844" y="12648.4541015625" fill="#ffffff" width="1" outline="#666666"/>
  </node>
  <node label="DMC1838 panDhc_566_RC reductive dehalogenase [Dehalococcoides sp. VS]   " id="-1689">
    <att type="string" name="canonicalName" value="DMC1838 panDhc_566_RC reductive dehalogenase [Dehalococcoides sp. VS]   "/>
    <graphics type="ELLIPSE" h="40.0" w="40.0" x="2455.15673828125" y="11360.9326171875" fill="#ffffff" width="1" outline="#666666"/>
  </node>
  <node label="&quot;DMC1439 panDhc_379_RC ABC-type dipeptide transport system, periplasmic component [Dehalococcoides sp.&quot;" id="-1688">
    <att type="string" name="canonicalName" value="&quot;DMC1439 panDhc_379_RC ABC-type dipeptide transport system, periplasmic component [Dehalococcoides sp.&quot;"/>
    <graphics type="ELLIPSE" h="40.0" w="40.0" x="566.2771606445312" y="12437.3330078125" fill="#ffffff" width="1" outline="#666666"/>
  </node>
  <node label="DMC0865 panDhc_1397_RC hypothetical protein [Dehalococcoides ethenogenes 195]" id="-1687">
    <att type="string" name="canonicalName" value="DMC0865 panDhc_1397_RC hypothetical protein [Dehalococcoides ethenogenes 195]"/>
    <graphics type="ELLIPSE" h="40.0" w="40.0" x="3539.543212890625" y="9679.5517578125" fill="#ffffff" width="1" outline="#666666"/>
  </node>
  <node label="DMC1214 panDhc_1848 acetylglutamate kinase [Dehalococcoides sp. CBDB1]     " id="-1686">
    <att type="string" name="canonicalName" value="DMC1214 panDhc_1848 acetylglutamate kinase [Dehalococcoides sp. CBDB1]     "/>
    <graphics type="ELLIPSE" h="40.0" w="40.0" x="2888.867919921875" y="11075.314453125" fill="#ffffff" width="1" outline="#666666"/>
  </node>
  <node label="DMC2169 panDhc_651_RC putative reductive dehalogenase [Dehalococcoides sp. CBDB1]    " id="-1685">
    <att type="string" name="canonicalName" value="DMC2169 panDhc_651_RC putative reductive dehalogenase [Dehalococcoides sp. CBDB1]    "/>
    <graphics type="ELLIPSE" h="40.0" w="40.0" x="1224.5426025390625" y="1119.9000244140625" fill="#ffffff" width="1" outline="#666666"/>
  </node>
  <node label="DMC2221 panDhc_3979_RC hypothetical protein [Dehalococcoides sp. CBDB1]     " id="-1684">
    <att type="string" name="canonicalName" value="DMC2221 panDhc_3979_RC hypothetical protein [Dehalococcoides sp. CBDB1]     "/>
    <graphics type="ELLIPSE" h="40.0" w="40.0" x="476.75286865234375" y="13167.3154296875" fill="#ffffff" width="1" outline="#666666"/>
  </node>
  <node label="DMC0085 panDhc_1707_RC radical SAM domain protein [Dehalococcoides ethenogenes 195]" id="-1683">
    <att type="string" name="canonicalName" value="DMC0085 panDhc_1707_RC radical SAM domain protein [Dehalococcoides ethenogenes 195]"/>
    <graphics type="ELLIPSE" h="40.0" w="40.0" x="479.074462890625" y="13059.576171875" fill="#ffffff" width="1" outline="#666666"/>
  </node>
  <node label="DMC2277 panDhc_3474 hypothetical protein [Dehalococcoides sp. BAV1]" id="-1682">
    <att type="string" name="canonicalName" value="DMC2277 panDhc_3474 hypothetical protein [Dehalococcoides sp. BAV1]"/>
    <graphics type="ELLIPSE" h="40.0" w="40.0" x="3330.760498046875" y="7413.7021484375" fill="#ffffff" width="1" outline="#666666"/>
  </node>
  <node label="DMC1102 panDhc_2358_RC hypothetical protein [Dehalococcoides sp. CBDB1]     " id="-1681">
    <att type="string" name="canonicalName" value="DMC1102 panDhc_2358_RC hypothetical protein [Dehalococcoides sp. CBDB1]     "/>
    <graphics type="ELLIPSE" h="40.0" w="40.0" x="831.4313354492188" y="12648.4541015625" fill="#ffffff" width="1" outline="#666666"/>
  </node>
  <node label="DMC2358 gi147669490_PAS/PAC_sensor_sign PAS/PAC sensor signal transduction histidine kinase [Dehalococcoides sp. BAV1]" id="-1680">
    <att type="string" name="canonicalName" value="DMC2358 gi147669490_PAS/PAC_sensor_sign PAS/PAC sensor signal transduction histidine kinase [Dehalococcoides sp. BAV1]"/>
    <graphics type="ELLIPSE" h="40.0" w="40.0" x="2955.33056640625" y="676.656494140625" fill="#ffffff" width="1" outline="#666666"/>
  </node>
  <node label="DMC0334 panDhc_915 cell division protein FtsA [Dehalococcoides sp. CBDB1]   " id="-1679">
    <att type="string" name="canonicalName" value="DMC0334 panDhc_915 cell division protein FtsA [Dehalococcoides sp. CBDB1]   "/>
    <graphics type="ELLIPSE" h="40.0" w="40.0" x="3365.80029296875" y="3969.53759765625" fill="#ffffff" width="1" outline="#666666"/>
  </node>
  <node label="DMC0118 panDhc_221 pyridine nucleotide-disulphide oxidoreductase protein [Dehalococcoides sp. VS] " id="-1678">
    <att type="string" name="canonicalName" value="DMC0118 panDhc_221 pyridine nucleotide-disulphide oxidoreductase protein [Dehalococcoides sp. VS] "/>
    <graphics type="ELLIPSE" h="40.0" w="40.0" x="3810.171142578125" y="321.9089050292969" fill="#ffffff" width="1" outline="#666666"/>
  </node>
  <node label="DMC2147 panDhc_3874 hypothetical membrane protein [Dehalococcoides sp. CBDB1]    " id="-1677">
    <att type="string" name="canonicalName" value="DMC2147 panDhc_3874 hypothetical membrane protein [Dehalococcoides sp. CBDB1]    "/>
    <graphics type="ELLIPSE" h="40.0" w="40.0" x="2564.77587890625" y="8471.85546875" fill="#ffffff" width="1" outline="#666666"/>
  </node>
  <node label="&quot;DMC0913 panDhc_790 lipoprotein, putative [Dehalococcoides ethenogenes 195]&quot;" id="-1676">
    <att type="string" name="canonicalName" value="&quot;DMC0913 panDhc_790 lipoprotein, putative [Dehalococcoides ethenogenes 195]&quot;"/>
    <graphics type="ELLIPSE" h="40.0" w="40.0" x="1016.66357421875" y="7055.2412109375" fill="#ffffff" width="1" outline="#666666"/>
  </node>
  <node label="DMC1332 KB1_1363 hypothetical protein [Dehalococcoides sp. CBDB1]     " id="-1675">
    <att type="string" name="canonicalName" value="DMC1332 KB1_1363 hypothetical protein [Dehalococcoides sp. CBDB1]     "/>
    <graphics type="ELLIPSE" h="40.0" w="40.0" x="579.074462890625" y="13167.3154296875" fill="#ffffff" width="1" outline="#666666"/>
  </node>
  <node label="DMC1333 gi147669827_hypothetical_protei hypothetical protein [Dehalococcoides sp. CBDB1]     " id="-1674">
    <att type="string" name="canonicalName" value="DMC1333 gi147669827_hypothetical_protei hypothetical protein [Dehalococcoides sp. CBDB1]     "/>
    <graphics type="ELLIPSE" h="40.0" w="40.0" x="581.3960571289062" y="13059.576171875" fill="#ffffff" width="1" outline="#666666"/>
  </node>
  <node label="DMC2338 panDhc_3765 hypothetical protein [Dehalococcoides sp. BAV1]" id="-1673">
    <att type="string" name="canonicalName" value="DMC2338 panDhc_3765 hypothetical protein [Dehalococcoides sp. BAV1]"/>
    <graphics type="ELLIPSE" h="40.0" w="40.0" x="978.8768310546875" y="12437.3330078125" fill="#ffffff" width="1" outline="#666666"/>
  </node>
  <node label="DMC0821 panDhc_1906 biotin--acetyl-CoA-carboxylase ligase [Dehalococcoides ethenogenes 195]" id="-1672">
    <att type="string" name="canonicalName" value="DMC0821 panDhc_1906 biotin--acetyl-CoA-carboxylase ligase [Dehalococcoides ethenogenes 195]"/>
    <graphics type="ELLIPSE" h="40.0" w="40.0" x="2731.455810546875" y="3955.163330078125" fill="#ffffff" width="1" outline="#666666"/>
  </node>
  <node label="DMC1313 panDhc_2664_RC hypothetical protein [Dehalococcoides sp. BAV1]" id="-1671">
    <att type="string" name="canonicalName" value="DMC1313 panDhc_2664_RC hypothetical protein [Dehalococcoides sp. BAV1]"/>
    <graphics type="ELLIPSE" h="40.0" w="40.0" x="554.6448974609375" y="1823.705810546875" fill="#ffffff" width="1" outline="#666666"/>
  </node>
  <node label="DMC2124 KB1_1144 hypothetical protein [Dehalococcoides sp. CBDB1]     " id="-1670">
    <att type="string" name="canonicalName" value="DMC2124 KB1_1144 hypothetical protein [Dehalococcoides sp. CBDB1]     "/>
    <graphics type="ELLIPSE" h="40.0" w="40.0" x="1250.986572265625" y="12437.3330078125" fill="#ffffff" width="1" outline="#666666"/>
  </node>
  <node label="&quot;DMC1523 KB1_0098 antioxidant, AhpC [Dehalococcoides sp. CBDB1]     &quot;" id="-1669">
    <att type="string" name="canonicalName" value="&quot;DMC1523 KB1_0098 antioxidant, AhpC [Dehalococcoides sp. CBDB1]     &quot;"/>
    <graphics type="ELLIPSE" h="40.0" w="40.0" x="3050.11865234375" y="11241.3447265625" fill="#ffffff" width="1" outline="#666666"/>
  </node>
  <node label="DMC1232 KB1_1255 ribosomal protein L32 [Dehalococcoides sp. CBDB1]    " id="-1668">
    <att type="string" name="canonicalName" value="DMC1232 KB1_1255 ribosomal protein L32 [Dehalococcoides sp. CBDB1]    "/>
    <graphics type="ELLIPSE" h="40.0" w="40.0" x="1131.476806640625" y="8878.9130859375" fill="#ffffff" width="1" outline="#666666"/>
  </node>
  <node label="DMC1374 panDhc_604_RC PP-loop [Dehalococcoides sp. VS]    " id="-1667">
    <att type="string" name="canonicalName" value="DMC1374 panDhc_604_RC PP-loop [Dehalococcoides sp. VS]    "/>
    <graphics type="ELLIPSE" h="40.0" w="40.0" x="3909.130126953125" y="10138.3828125" fill="#ffffff" width="1" outline="#666666"/>
  </node>
  <node label="&quot;DMC0135 panDhc_1710 phosphate ABC transporter, inner membrane subunit PstA [Dehalococcoides sp. GT]&quot;" id="-1666">
    <att type="string" name="canonicalName" value="&quot;DMC0135 panDhc_1710 phosphate ABC transporter, inner membrane subunit PstA [Dehalococcoides sp. GT]&quot;"/>
    <graphics type="ELLIPSE" h="40.0" w="40.0" x="3836.384033203125" y="1572.051513671875" fill="#ffffff" width="1" outline="#666666"/>
  </node>
  <node label="DMC2325 panDhc_1050 filamentation induced by cAMP protein Fic [Dehalococcoides sp. BAV1]" id="-1665">
    <att type="string" name="canonicalName" value="DMC2325 panDhc_1050 filamentation induced by cAMP protein Fic [Dehalococcoides sp. BAV1]"/>
    <graphics type="ELLIPSE" h="40.0" w="40.0" x="2925.51318359375" y="7968.32470703125" fill="#ffffff" width="1" outline="#666666"/>
  </node>
  <node label="DMC1560 panDhc_2038 hypothetical protein [Dehalococcoides sp. BAV1]" id="-1664">
    <att type="string" name="canonicalName" value="DMC1560 panDhc_2038 hypothetical protein [Dehalococcoides sp. BAV1]"/>
    <graphics type="ELLIPSE" h="40.0" w="40.0" x="4730.4453125" y="4964.04736328125" fill="#ffffff" width="1" outline="#666666"/>
  </node>
  <node label="DMC0947 panDhc_1131 myo-inositol-1-phosphate synthase family protein [Dehalococcoides ethenogenes 1" id="-1663">
    <att type="string" name="canonicalName" value="DMC0947 panDhc_1131 myo-inositol-1-phosphate synthase family protein [Dehalococcoides ethenogenes 1"/>
    <graphics type="ELLIPSE" h="40.0" w="40.0" x="3978.6845703125" y="528.4881591796875" fill="#ffffff" width="1" outline="#666666"/>
  </node>
  <node label="DMC0850 gi57235107_HNH_endonuclease_fam HNH endonuclease family protein [Dehalococcoides ethenogenes 195]" id="-1662">
    <att type="string" name="canonicalName" value="DMC0850 gi57235107_HNH_endonuclease_fam HNH endonuclease family protein [Dehalococcoides ethenogenes 195]"/>
    <graphics type="ELLIPSE" h="40.0" w="40.0" x="1435.2294921875" y="9115.9697265625" fill="#ffffff" width="1" outline="#666666"/>
  </node>
  <node label="DMC1171 panDhc_2733 hypothetical protein [Dehalococcoides ethenogenes 195]" id="-1661">
    <att type="string" name="canonicalName" value="DMC1171 panDhc_2733 hypothetical protein [Dehalococcoides ethenogenes 195]"/>
    <graphics type="ELLIPSE" h="40.0" w="40.0" x="1385.6998291015625" y="3086.34228515625" fill="#ffffff" width="1" outline="#666666"/>
  </node>
  <node label="DMC1313 panDhc_2663_RC hypothetical protein [Dehalococcoides ethenogenes 195]" id="-1660">
    <att type="string" name="canonicalName" value="DMC1313 panDhc_2663_RC hypothetical protein [Dehalococcoides ethenogenes 195]"/>
    <graphics type="ELLIPSE" h="40.0" w="40.0" x="3491.90380859375" y="11545.0224609375" fill="#ffffff" width="1" outline="#666666"/>
  </node>
  <node label="DMC1085 panDhc_918_RC ammonium transporter [Dehalococcoides sp. CBDB1]     " id="-1659">
    <att type="string" name="canonicalName" value="DMC1085 panDhc_918_RC ammonium transporter [Dehalococcoides sp. CBDB1]     "/>
    <graphics type="ELLIPSE" h="40.0" w="40.0" x="3202.910400390625" y="10582.25390625" fill="#ffffff" width="1" outline="#666666"/>
  </node>
  <node label="&quot;DMC1266 panDhc_677 ATPase, AAA family [Dehalococcoides sp. VS]  &quot;" id="-1658">
    <att type="string" name="canonicalName" value="&quot;DMC1266 panDhc_677 ATPase, AAA family [Dehalococcoides sp. VS]  &quot;"/>
    <graphics type="ELLIPSE" h="40.0" w="40.0" x="681.3960571289062" y="13167.3154296875" fill="#ffffff" width="1" outline="#666666"/>
  </node>
  <node label="&quot;DMC0791 panDhc_2392_RC thymidylate synthase, putative [Dehalococcoides ethenogenes 195]&quot;" id="-1657">
    <att type="string" name="canonicalName" value="&quot;DMC0791 panDhc_2392_RC thymidylate synthase, putative [Dehalococcoides ethenogenes 195]&quot;"/>
    <graphics type="ELLIPSE" h="40.0" w="40.0" x="683.7176513671875" y="13059.576171875" fill="#ffffff" width="1" outline="#666666"/>
  </node>
  <node label="DMC0374 KB1_0428 inositol-5-monophosphate dehydrogenase [Dehalococcoides sp. CBDB1]     " id="-1656">
    <att type="string" name="canonicalName" value="DMC0374 KB1_0428 inositol-5-monophosphate dehydrogenase [Dehalococcoides sp. CBDB1]     "/>
    <graphics type="ELLIPSE" h="40.0" w="40.0" x="4308.33935546875" y="8283.234375" fill="#ffffff" width="1" outline="#666666"/>
  </node>
  <node label="DMC1887 panDhc_3169_RC hypothetical protein [Dehalococcoides sp. VS]   " id="-1655">
    <att type="string" name="canonicalName" value="DMC1887 panDhc_3169_RC hypothetical protein [Dehalococcoides sp. VS]   "/>
    <graphics type="ELLIPSE" h="40.0" w="40.0" x="2986.083984375" y="3799.145751953125" fill="#ffffff" width="1" outline="#666666"/>
  </node>
  <node label="DMC1352 panDhc_1229_RC co-chaperone protein DnaJ [Dehalococcoides ethenogenes 195]" id="-1654">
    <att type="string" name="canonicalName" value="DMC1352 panDhc_1229_RC co-chaperone protein DnaJ [Dehalococcoides ethenogenes 195]"/>
    <graphics type="ELLIPSE" h="40.0" w="40.0" x="1713.1112060546875" y="7604.88623046875" fill="#ffffff" width="1" outline="#666666"/>
  </node>
  <node label="&quot;DMC0442 panDhc_1741 hydro-lyase, Fe-S type, tartrate/fumarate subfamily, alpha subunit [Dehalococcoides sp. GT]&quot;" id="-1653">
    <att type="string" name="canonicalName" value="&quot;DMC0442 panDhc_1741 hydro-lyase, Fe-S type, tartrate/fumarate subfamily, alpha subunit [Dehalococcoides sp. GT]&quot;"/>
    <graphics type="ELLIPSE" h="40.0" w="40.0" x="3760.90478515625" y="7260.52099609375" fill="#ffffff" width="1" outline="#666666"/>
  </node>
  <node label="DMC0458 KB1_0514 hypothetical protein [Dehalococcoides sp. CBDB1]     " id="-1652">
    <att type="string" name="canonicalName" value="DMC0458 KB1_0514 hypothetical protein [Dehalococcoides sp. CBDB1]     "/>
    <graphics type="ELLIPSE" h="40.0" w="40.0" x="1523.09619140625" y="12437.3330078125" fill="#ffffff" width="1" outline="#666666"/>
  </node>
  <node label="DMC1363 panDhc_366_RC CTP synthetase [Dehalococcoides ethenogenes 195]" id="-1651">
    <att type="string" name="canonicalName" value="DMC1363 panDhc_366_RC CTP synthetase [Dehalococcoides ethenogenes 195]"/>
    <graphics type="ELLIPSE" h="40.0" w="40.0" x="783.7176513671875" y="13167.3154296875" fill="#ffffff" width="1" outline="#666666"/>
  </node>
  <node label="DMC0703 panDhc_172 DNA topoisomerase I [Dehalococcoides sp. CBDB1]    " id="-1650">
    <att type="string" name="canonicalName" value="DMC0703 panDhc_172 DNA topoisomerase I [Dehalococcoides sp. CBDB1]    "/>
    <graphics type="ELLIPSE" h="40.0" w="40.0" x="786.0392456054688" y="13059.576171875" fill="#ffffff" width="1" outline="#666666"/>
  </node>
  <node label="DMC1239 panDhc_1120_RC gamma-glutamyl kinase [Dehalococcoides sp. CBDB1]     " id="-1649">
    <att type="string" name="canonicalName" value="DMC1239 panDhc_1120_RC gamma-glutamyl kinase [Dehalococcoides sp. CBDB1]     "/>
    <graphics type="ELLIPSE" h="40.0" w="40.0" x="3805.84912109375" y="6399.04345703125" fill="#ffffff" width="1" outline="#666666"/>
  </node>
  <node label="&quot;DMC0357 panDhc_120_RC phenylalanyl-tRNA synthetase, beta subunit [Dehalococcoides ethenogenes 195]&quot;" id="-1648">
    <att type="string" name="canonicalName" value="&quot;DMC0357 panDhc_120_RC phenylalanyl-tRNA synthetase, beta subunit [Dehalococcoides ethenogenes 195]&quot;"/>
    <graphics type="ELLIPSE" h="40.0" w="40.0" x="1718.968994140625" y="3540.2841796875" fill="#ffffff" width="1" outline="#666666"/>
  </node>
  <node label="DMC0478 panDhc_2781 ribosomal protein L6P/L9E [Dehalococcoides sp. VS]  " id="-1647">
    <att type="string" name="canonicalName" value="DMC0478 panDhc_2781 ribosomal protein L6P/L9E [Dehalococcoides sp. VS]  "/>
    <graphics type="ELLIPSE" h="40.0" w="40.0" x="898.1436157226562" y="1129.075439453125" fill="#ffffff" width="1" outline="#666666"/>
  </node>
  <node label="DMC0907 panDhc_3278_RC thioesterase [Dehalococcoides sp. VS]    " id="-1646">
    <att type="string" name="canonicalName" value="DMC0907 panDhc_3278_RC thioesterase [Dehalococcoides sp. VS]    "/>
    <graphics type="ELLIPSE" h="40.0" w="40.0" x="886.0392456054688" y="13167.3154296875" fill="#ffffff" width="1" outline="#666666"/>
  </node>
  <node label="&quot;DMC0005 panDhc_162 relA/spoT protein, GTP pyrophosphokinase [Dehalococcoides sp. VS] &quot;" id="-1645">
    <att type="string" name="canonicalName" value="&quot;DMC0005 panDhc_162 relA/spoT protein, GTP pyrophosphokinase [Dehalococcoides sp. VS] &quot;"/>
    <graphics type="ELLIPSE" h="40.0" w="40.0" x="888.36083984375" y="13059.576171875" fill="#ffffff" width="1" outline="#666666"/>
  </node>
  <node label="DMC1447 panDhc_644 major facilitator family transporter [Dehalococcoides sp. VS] " id="-1644">
    <att type="string" name="canonicalName" value="DMC1447 panDhc_644 major facilitator family transporter [Dehalococcoides sp. VS] "/>
    <graphics type="ELLIPSE" h="40.0" w="40.0" x="3861.172119140625" y="7968.32470703125" fill="#ffffff" width="1" outline="#666666"/>
  </node>
  <node label="DMC1481 panDhc_555_RC reductive dehalogenase [Dehalococcoides sp. VS]   " id="-1643">
    <att type="string" name="canonicalName" value="DMC1481 panDhc_555_RC reductive dehalogenase [Dehalococcoides sp. VS]   "/>
    <graphics type="ELLIPSE" h="40.0" w="40.0" x="2319.22900390625" y="5062.17724609375" fill="#ffffff" width="1" outline="#666666"/>
  </node>
  <node label="DMC0064 panDhc_997 S-adenosylmethionine synthetase [Dehalococcoides ethenogenes 195]" id="-1642">
    <att type="string" name="canonicalName" value="DMC0064 panDhc_997 S-adenosylmethionine synthetase [Dehalococcoides ethenogenes 195]"/>
    <graphics type="ELLIPSE" h="40.0" w="40.0" x="3640.751708984375" y="11839.6240234375" fill="#ffffff" width="1" outline="#666666"/>
  </node>
  <node label="DMC2248 panDhc_4086_RC hypothetical protein [Dehalococcoides sp. CBDB1]     " id="-1641">
    <att type="string" name="canonicalName" value="DMC2248 panDhc_4086_RC hypothetical protein [Dehalococcoides sp. CBDB1]     "/>
    <graphics type="ELLIPSE" h="40.0" w="40.0" x="3662.866455078125" y="1919.1639404296875" fill="#ffffff" width="1" outline="#666666"/>
  </node>
  <node label="DMC1385 panDhc_136 hydrogenase maturation protein HypF [Dehalococcoides sp. VS] " id="-1640">
    <att type="string" name="canonicalName" value="DMC1385 panDhc_136 hydrogenase maturation protein HypF [Dehalococcoides sp. VS] "/>
    <graphics type="ELLIPSE" h="40.0" w="40.0" x="3295.83154296875" y="11360.4208984375" fill="#ffffff" width="1" outline="#666666"/>
  </node>
  <node label="&quot;DMC1344 panDhc_2501 phosphoesterase, PA-phosphatase related [Dehalococcoides sp. BAV1]&quot;" id="-1639">
    <att type="string" name="canonicalName" value="&quot;DMC1344 panDhc_2501 phosphoesterase, PA-phosphatase related [Dehalococcoides sp. BAV1]&quot;"/>
    <graphics type="ELLIPSE" h="40.0" w="40.0" x="4326.98046875" y="9073.9873046875" fill="#ffffff" width="1" outline="#666666"/>
  </node>
  <node label="&quot;DMC0440 panDhc_1539 malate dehydrogenase, NAD-dependent [Dehalococcoides sp. GT]&quot;" id="-1638">
    <att type="string" name="canonicalName" value="&quot;DMC0440 panDhc_1539 malate dehydrogenase, NAD-dependent [Dehalococcoides sp. GT]&quot;"/>
    <graphics type="ELLIPSE" h="40.0" w="40.0" x="1266.81982421875" y="6479.251953125" fill="#ffffff" width="1" outline="#666666"/>
  </node>
  <node label="DMC0919 panDhc_2992 CBS domain protein [Dehalococcoides sp. CBDB1]    " id="-1637">
    <att type="string" name="canonicalName" value="DMC0919 panDhc_2992 CBS domain protein [Dehalococcoides sp. CBDB1]    "/>
    <graphics type="ELLIPSE" h="40.0" w="40.0" x="4286.13818359375" y="4955.080078125" fill="#ffffff" width="1" outline="#666666"/>
  </node>
  <node label="DMC1218 panDhc_655_RC argininosuccinate lyase [Dehalococcoides sp. VS]   " id="-1636">
    <att type="string" name="canonicalName" value="DMC1218 panDhc_655_RC argininosuccinate lyase [Dehalococcoides sp. VS]   "/>
    <graphics type="ELLIPSE" h="40.0" w="40.0" x="1997.88623046875" y="8987.224609375" fill="#ffffff" width="1" outline="#666666"/>
  </node>
  <node label="DMC1874 GT_c1250567-1250295 putative reductive dehalogenase anchoring protein [Dehalococcoides sp. CBDB1]  " id="-1635">
    <att type="string" name="canonicalName" value="DMC1874 GT_c1250567-1250295 putative reductive dehalogenase anchoring protein [Dehalococcoides sp. CBDB1]  "/>
    <graphics type="ELLIPSE" h="40.0" w="40.0" x="3480.0888671875" y="11122.82421875" fill="#ffffff" width="1" outline="#666666"/>
  </node>
  <node label="&quot;DMC0998 panDhc_1119_RC serine protease, DegP/HtrA family [Dehalococcoides ethenogenes 195]&quot;" id="-1634">
    <att type="string" name="canonicalName" value="&quot;DMC0998 panDhc_1119_RC serine protease, DegP/HtrA family [Dehalococcoides ethenogenes 195]&quot;"/>
    <graphics type="ELLIPSE" h="40.0" w="40.0" x="3863.140869140625" y="699.6510620117188" fill="#ffffff" width="1" outline="#666666"/>
  </node>
  <node label="DMC0486 panDhc_3908 translation initiation factor IF-1 [Dehalococcoides sp. CBDB1]   " id="-1633">
    <att type="string" name="canonicalName" value="DMC0486 panDhc_3908 translation initiation factor IF-1 [Dehalococcoides sp. CBDB1]   "/>
    <graphics type="ELLIPSE" h="40.0" w="40.0" x="1606.5347900390625" y="1841.8050537109375" fill="#ffffff" width="1" outline="#666666"/>
  </node>
  <node label="DMC1359 panDhc_4170 hypothetical protein [Dehalococcoides sp. GT]" id="-1632">
    <att type="string" name="canonicalName" value="DMC1359 panDhc_4170 hypothetical protein [Dehalococcoides sp. GT]"/>
    <graphics type="ELLIPSE" h="40.0" w="40.0" x="1768.162353515625" y="12648.4541015625" fill="#ffffff" width="1" outline="#666666"/>
  </node>
  <node label="DMC0370 panDhc_65 phosphoribosylformylglycinamidine synthase II [Dehalococcoides sp. VS]  " id="-1631">
    <att type="string" name="canonicalName" value="DMC0370 panDhc_65 phosphoribosylformylglycinamidine synthase II [Dehalococcoides sp. VS]  "/>
    <graphics type="ELLIPSE" h="40.0" w="40.0" x="988.36083984375" y="13167.3154296875" fill="#ffffff" width="1" outline="#666666"/>
  </node>
  <node label="DMC0700 panDhc_2728 translation elongation factor P (EF-P)/translation initiation factor 5A" id="-1630">
    <att type="string" name="canonicalName" value="DMC0700 panDhc_2728 translation elongation factor P (EF-P)/translation initiation factor 5A"/>
    <graphics type="ELLIPSE" h="40.0" w="40.0" x="990.682373046875" y="13059.576171875" fill="#ffffff" width="1" outline="#666666"/>
  </node>
  <node label="DMC1640 panDhc_2342_RC hypothetical protein [Dehalococcoides sp. BAV1]" id="-1629">
    <att type="string" name="canonicalName" value="DMC1640 panDhc_2342_RC hypothetical protein [Dehalococcoides sp. BAV1]"/>
    <graphics type="ELLIPSE" h="40.0" w="40.0" x="113.128662109375" y="1842.496337890625" fill="#ffffff" width="1" outline="#666666"/>
  </node>
  <node label="DMC0203 panDhc_1988 hypothetical protein [Dehalococcoides ethenogenes 195]" id="-1628">
    <att type="string" name="canonicalName" value="DMC0203 panDhc_1988 hypothetical protein [Dehalococcoides ethenogenes 195]"/>
    <graphics type="ELLIPSE" h="40.0" w="40.0" x="1546.298828125" y="3507.359619140625" fill="#ffffff" width="1" outline="#666666"/>
  </node>
  <node label="DMC1239 panDhc_1120 gamma-glutamyl kinase [Dehalococcoides sp. CBDB1]     " id="-1627">
    <att type="string" name="canonicalName" value="DMC1239 panDhc_1120 gamma-glutamyl kinase [Dehalococcoides sp. CBDB1]     "/>
    <graphics type="ELLIPSE" h="40.0" w="40.0" x="3796.655517578125" y="8461.1435546875" fill="#ffffff" width="1" outline="#666666"/>
  </node>
  <node label="DMC0627 panDhc_1656 universal stress protein family [Dehalococcoides sp. CBDB1]   " id="-1626">
    <att type="string" name="canonicalName" value="DMC0627 panDhc_1656 universal stress protein family [Dehalococcoides sp. CBDB1]   "/>
    <graphics type="ELLIPSE" h="40.000030517578125" w="40.0" x="1819.42236328125" y="517.8726654052734" fill="#ffffff" width="1" outline="#666666"/>
  </node>
  <node label="DMC0921 VS822_NifU_domain_protein NifU domain protein [Dehalococcoides sp. VS]  " id="-1625">
    <att type="string" name="canonicalName" value="DMC0921 VS822_NifU_domain_protein NifU domain protein [Dehalococcoides sp. VS]  "/>
    <graphics type="ELLIPSE" h="40.0" w="40.0" x="1915.60791015625" y="12437.3330078125" fill="#ffffff" width="1" outline="#666666"/>
  </node>
  <node label="DMC0399 panDhc_863_RC polyA polymerase family protein [Dehalococcoides ethenogenes 195]" id="-1624">
    <att type="string" name="canonicalName" value="DMC0399 panDhc_863_RC polyA polymerase family protein [Dehalococcoides ethenogenes 195]"/>
    <graphics type="ELLIPSE" h="40.0" w="40.0" x="2120.05322265625" y="12437.3330078125" fill="#ffffff" width="1" outline="#666666"/>
  </node>
  <node label="DMC1343 panDhc_1859 formamidopyrimidine-DNA glycosylase [Dehalococcoides ethenogenes 195]" id="-1623">
    <att type="string" name="canonicalName" value="DMC1343 panDhc_1859 formamidopyrimidine-DNA glycosylase [Dehalococcoides ethenogenes 195]"/>
    <graphics type="ELLIPSE" h="40.0" w="40.0" x="3132.637939453125" y="6924.17431640625" fill="#ffffff" width="1" outline="#666666"/>
  </node>
  <node label="DMC1206 gi57233994_hypothetical_protein hypothetical protein [Dehalococcoides ethenogenes 195]" id="-1622">
    <att type="string" name="canonicalName" value="DMC1206 gi57233994_hypothetical_protein hypothetical protein [Dehalococcoides ethenogenes 195]"/>
    <graphics type="ELLIPSE" h="40.0" w="40.0" x="268.37725830078125" y="9694.8232421875" fill="#ffffff" width="1" outline="#666666"/>
  </node>
  <node label="&quot;DMC0143 panDhc_2925_RC [Fe] hydrogenase, HymD subunit, putative [Dehalococcoides ethenogenes 195]&quot;" id="-1621">
    <att type="string" name="canonicalName" value="&quot;DMC0143 panDhc_2925_RC [Fe] hydrogenase, HymD subunit, putative [Dehalococcoides ethenogenes 195]&quot;"/>
    <graphics type="ELLIPSE" h="40.0" w="40.0" x="4162.18701171875" y="379.4184265136719" fill="#ffffff" width="1" outline="#666666"/>
  </node>
  <node label="DMC1878 panDhc_6_RC sensor histidine kinase/response regulator [Dehalococcoides sp. VS] " id="-1620">
    <att type="string" name="canonicalName" value="DMC1878 panDhc_6_RC sensor histidine kinase/response regulator [Dehalococcoides sp. VS] "/>
    <graphics type="ELLIPSE" h="40.0" w="40.0" x="1243.060791015625" y="5594.97412109375" fill="#ffffff" width="1" outline="#666666"/>
  </node>
  <node label="&quot;DMC0912 panDhc_809 ABC-type branched-chain amino acid transport systems, periplasmic component&quot;" id="-1619">
    <att type="string" name="canonicalName" value="&quot;DMC0912 panDhc_809 ABC-type branched-chain amino acid transport systems, periplasmic component&quot;"/>
    <graphics type="ELLIPSE" h="40.0" w="40.0" x="3228.669189453125" y="9676.078125" fill="#ffffff" width="1" outline="#666666"/>
  </node>
  <node label="DMC0616 panDhc_1337 D-ala D-ala ligase [Dehalococcoides ethenogenes 195]" id="-1618">
    <att type="string" name="canonicalName" value="DMC0616 panDhc_1337 D-ala D-ala ligase [Dehalococcoides ethenogenes 195]"/>
    <graphics type="ELLIPSE" h="40.0" w="40.0" x="3672.0888671875" y="6666.7578125" fill="#ffffff" width="1" outline="#666666"/>
  </node>
  <node label="DMC1198 panDhc_2492 probable peptidylprolyl isomerase [Dehalococcoides sp. CBDB1]    " id="-1617">
    <att type="string" name="canonicalName" value="DMC1198 panDhc_2492 probable peptidylprolyl isomerase [Dehalococcoides sp. CBDB1]    "/>
    <graphics type="ELLIPSE" h="40.0" w="40.0" x="955.84423828125" y="8166.18896484375" fill="#ffffff" width="1" outline="#666666"/>
  </node>
  <node label="DMC1321 panDhc_567 glutamyl-tRNA synthetase [Dehalococcoides sp. CBDB1]     " id="-1616">
    <att type="string" name="canonicalName" value="DMC1321 panDhc_567 glutamyl-tRNA synthetase [Dehalococcoides sp. CBDB1]     "/>
    <graphics type="ELLIPSE" h="40.0" w="40.0" x="3841.718017578125" y="3993.02685546875" fill="#ffffff" width="1" outline="#666666"/>
  </node>
  <node label="DMC0612 panDhc_91 PAS/PAC sensor signal transduction histidine kinase [Dehalococcoides sp. GT]" id="-1615">
    <att type="string" name="canonicalName" value="DMC0612 panDhc_91 PAS/PAC sensor signal transduction histidine kinase [Dehalococcoides sp. GT]"/>
    <graphics type="ELLIPSE" h="40.0" w="40.0" x="2731.797607421875" y="5556.04296875" fill="#ffffff" width="1" outline="#666666"/>
  </node>
  <node label="DMC1818 panDhc_551_RC reductive dehalogenase [Dehalococcoides sp. VS]   " id="-1614">
    <att type="string" name="canonicalName" value="DMC1818 panDhc_551_RC reductive dehalogenase [Dehalococcoides sp. VS]   "/>
    <graphics type="ELLIPSE" h="40.0" w="40.0" x="1534.2098388671875" y="4759.048828125" fill="#ffffff" width="1" outline="#666666"/>
  </node>
  <node label="&quot;DMC1309 panDhc_3097 type II secretion system protein, GspI [Dehalococcoides sp. CBDB1] &quot;" id="-1613">
    <att type="string" name="canonicalName" value="&quot;DMC1309 panDhc_3097 type II secretion system protein, GspI [Dehalococcoides sp. CBDB1] &quot;"/>
    <graphics type="ELLIPSE" h="40.0" w="40.0" x="1486.076904296875" y="4649.251953125" fill="#ffffff" width="1" outline="#666666"/>
  </node>
  <node label="DMC1095 panDhc_1455 putative O-acetylserine(thiol)-lyase-A related protein [Dehalococcoides sp. CBDB1]   " id="-1612">
    <att type="string" name="canonicalName" value="DMC1095 panDhc_1455 putative O-acetylserine(thiol)-lyase-A related protein [Dehalococcoides sp. CBDB1]   "/>
    <graphics type="ELLIPSE" h="40.0" w="40.0" x="2099.493408203125" y="15.433837890625" fill="#ffffff" width="1" outline="#666666"/>
  </node>
  <node label="DMC0564 panDhc_896_RC seryl-tRNA synthetase [Dehalococcoides sp. CBDB1]     " id="-1611">
    <att type="string" name="canonicalName" value="DMC0564 panDhc_896_RC seryl-tRNA synthetase [Dehalococcoides sp. CBDB1]     "/>
    <graphics type="ELLIPSE" h="40.0" w="40.0" x="2254.226806640625" y="917.5252075195312" fill="#ffffff" width="1" outline="#666666"/>
  </node>
  <node label="&quot;DMC0140 panDhc_3061 [Fe] hydrogenase, HymA subunit [Dehalococcoides sp. VS] &quot;" id="-1610">
    <att type="string" name="canonicalName" value="&quot;DMC0140 panDhc_3061 [Fe] hydrogenase, HymA subunit [Dehalococcoides sp. VS] &quot;"/>
    <graphics type="ELLIPSE" h="40.0" w="40.0" x="2038.117431640625" y="1757.3353271484375" fill="#ffffff" width="1" outline="#666666"/>
  </node>
  <node label="DMC1480 GT_c1284104-1283832 putative reductive dehalogenase anchoring protein [Dehalococcoides sp. CBDB1]  " id="-1609">
    <att type="string" name="canonicalName" value="DMC1480 GT_c1284104-1283832 putative reductive dehalogenase anchoring protein [Dehalococcoides sp. CBDB1]  "/>
    <graphics type="ELLIPSE" h="40.0" w="40.0" x="2920.534423828125" y="5448.0908203125" fill="#ffffff" width="1" outline="#666666"/>
  </node>
  <node label="&quot;DMC0707 panDhc_2670_RC pyruvic-ferredoxin oxidoreductase, gamma subunit [Dehalococcoides ethenogenes 1&quot;" id="-1608">
    <att type="string" name="canonicalName" value="&quot;DMC0707 panDhc_2670_RC pyruvic-ferredoxin oxidoreductase, gamma subunit [Dehalococcoides ethenogenes 1&quot;"/>
    <graphics type="ELLIPSE" h="40.0" w="40.0" x="2392.162841796875" y="12648.4541015625" fill="#ffffff" width="1" outline="#666666"/>
  </node>
  <node label="DMC0924 VS825_HSP20/alpha_crystallin_fa HSP20/alpha crystallin [Dehalococcoides sp. VS]   " id="-1607">
    <att type="string" name="canonicalName" value="DMC0924 VS825_HSP20/alpha_crystallin_fa HSP20/alpha crystallin [Dehalococcoides sp. VS]   "/>
    <graphics type="ELLIPSE" h="40.0" w="40.0" x="2020.05322265625" y="12463.94140625" fill="#ffffff" width="1" outline="#666666"/>
  </node>
  <node label="DMC0922 VS823_hypothetical_membrane_pro hypothetical protein [Dehalococcoides sp. VS]   " id="-1606">
    <att type="string" name="canonicalName" value="DMC0922 VS823_hypothetical_membrane_pro hypothetical protein [Dehalococcoides sp. VS]   "/>
    <graphics type="ELLIPSE" h="40.0" w="40.0" x="1944.765380859375" y="12541.1015625" fill="#ffffff" width="1" outline="#666666"/>
  </node>
  <node label="DMC0003 panDhc_2539_RC nicotinate (nicotinamide) nucleotide adenylyltransferase [Dehalococcoides ethen" id="-1605">
    <att type="string" name="canonicalName" value="DMC0003 panDhc_2539_RC nicotinate (nicotinamide) nucleotide adenylyltransferase [Dehalococcoides ethen"/>
    <graphics type="ELLIPSE" h="40.0" w="40.0" x="1090.682373046875" y="13167.3154296875" fill="#ffffff" width="1" outline="#666666"/>
  </node>
  <node label="DMC2011 GT_209665-210291 hypothetical protein [Dehalococcoides sp. GT]" id="-1604">
    <att type="string" name="canonicalName" value="DMC2011 GT_209665-210291 hypothetical protein [Dehalococcoides sp. GT]"/>
    <graphics type="ELLIPSE" h="40.0" w="40.0" x="1093.0040283203125" y="13059.576171875" fill="#ffffff" width="1" outline="#666666"/>
  </node>
  <node label="DMC0727 panDhc_4046 hypothetical protein [Dehalococcoides sp. CBDB1]     " id="-1603">
    <att type="string" name="canonicalName" value="DMC0727 panDhc_4046 hypothetical protein [Dehalococcoides sp. CBDB1]     "/>
    <graphics type="ELLIPSE" h="40.0" w="40.0" x="2517.27587890625" y="4877.76123046875" fill="#ffffff" width="1" outline="#666666"/>
  </node>
  <node label="DMC2036 GT_933347-933496 hypothetical protein [Dehalococcoides sp. GT]" id="-1602">
    <att type="string" name="canonicalName" value="DMC2036 GT_933347-933496 hypothetical protein [Dehalococcoides sp. GT]"/>
    <graphics type="ELLIPSE" h="40.0" w="40.0" x="4126.7080078125" y="2308.141357421875" fill="#ffffff" width="1" outline="#666666"/>
  </node>
  <node label="DMC0373 panDhc_1987_RC hypothetical protein [Dehalococcoides ethenogenes 195]" id="-1601">
    <att type="string" name="canonicalName" value="DMC0373 panDhc_1987_RC hypothetical protein [Dehalococcoides ethenogenes 195]"/>
    <graphics type="ELLIPSE" h="40.0" w="40.0" x="949.6553344726562" y="569.7837524414062" fill="#ffffff" width="1" outline="#666666"/>
  </node>
  <node label="&quot;DMC0535 panDhc_69_RC excinuclease ABC, A subunit [Dehalococcoides sp. CBDB1]   &quot;" id="-1600">
    <att type="string" name="canonicalName" value="&quot;DMC0535 panDhc_69_RC excinuclease ABC, A subunit [Dehalococcoides sp. CBDB1]   &quot;"/>
    <graphics type="ELLIPSE" h="40.0" w="40.0" x="1055.84423828125" y="8311.009765625" fill="#ffffff" width="1" outline="#666666"/>
  </node>
  <node label="DMC0938 panDhc_166 polyribonucleotide nucleotidyltransferase [Dehalococcoides sp. GT]" id="-1599">
    <att type="string" name="canonicalName" value="DMC0938 panDhc_166 polyribonucleotide nucleotidyltransferase [Dehalococcoides sp. GT]"/>
    <graphics type="ELLIPSE" h="40.0" w="40.0" x="1161.5572509765625" y="9107.109375" fill="#ffffff" width="1" outline="#666666"/>
  </node>
  <node label="DMC2159 panDhc_782 sensor histidine kinase [Dehalococcoides sp. CBDB1]    " id="-1598">
    <att type="string" name="canonicalName" value="DMC2159 panDhc_782 sensor histidine kinase [Dehalococcoides sp. CBDB1]    "/>
    <graphics type="ELLIPSE" h="40.0" w="40.0" x="2901.690673828125" y="10078.3828125" fill="#ffffff" width="1" outline="#666666"/>
  </node>
  <node label="DMC0614 panDhc_847_RC hypothetical protein [Dehalococcoides sp. GT]" id="-1597">
    <att type="string" name="canonicalName" value="DMC0614 panDhc_847_RC hypothetical protein [Dehalococcoides sp. GT]"/>
    <graphics type="ELLIPSE" h="40.0" w="40.0" x="3744.9580078125" y="11360.80078125" fill="#ffffff" width="1" outline="#666666"/>
  </node>
  <node label="DMC0109 gi57235065_hypothetical_protein hypothetical protein [Dehalococcoides ethenogenes 195]" id="-1596">
    <att type="string" name="canonicalName" value="DMC0109 gi57235065_hypothetical_protein hypothetical protein [Dehalococcoides ethenogenes 195]"/>
    <graphics type="ELLIPSE" h="40.0" w="40.0" x="3568.90087890625" y="10308.62109375" fill="#ffffff" width="1" outline="#666666"/>
  </node>
  <node label="DMC1736 panDhc_346 extracellular solute-binding protein family 5 [Dehalococcoides sp. GT]" id="-1595">
    <att type="string" name="canonicalName" value="DMC1736 panDhc_346 extracellular solute-binding protein family 5 [Dehalococcoides sp. GT]"/>
    <graphics type="ELLIPSE" h="40.0" w="40.0" x="3171.888916015625" y="10995.5263671875" fill="#ffffff" width="1" outline="#666666"/>
  </node>
  <node label="DMC0735 panDhc_3406 hypothetical protein [Dehalococcoides ethenogenes 195]" id="-1594">
    <att type="string" name="canonicalName" value="DMC0735 panDhc_3406 hypothetical protein [Dehalococcoides ethenogenes 195]"/>
    <graphics type="ELLIPSE" h="40.0" w="40.0" x="836.8696899414062" y="1292.4522705078125" fill="#ffffff" width="1" outline="#666666"/>
  </node>
  <node label="DMC0922 gi147669479_hypothetical_protei hypothetical protein [Dehalococcoides sp. BAV1]" id="-1593">
    <att type="string" name="canonicalName" value="DMC0922 gi147669479_hypothetical_protei hypothetical protein [Dehalococcoides sp. BAV1]"/>
    <graphics type="ELLIPSE" h="40.0" w="40.0" x="4565.8974609375" y="5298.52294921875" fill="#ffffff" width="1" outline="#666666"/>
  </node>
  <node label="&quot;DMC0553 panDhc_3225 ATP synthase F1, epsilon subunit [Dehalococcoides ethenogenes 195]&quot;" id="-1592">
    <att type="string" name="canonicalName" value="&quot;DMC0553 panDhc_3225 ATP synthase F1, epsilon subunit [Dehalococcoides ethenogenes 195]&quot;"/>
    <graphics type="ELLIPSE" h="40.0" w="40.0" x="98.3641357421875" y="5286.2734375" fill="#ffffff" width="1" outline="#666666"/>
  </node>
  <node label="DMC1019 panDhc_610_RC integral membrane sensor signal transduction histidine kinase [Dehalococcoides sp. BAV1]" id="-1591">
    <att type="string" name="canonicalName" value="DMC1019 panDhc_610_RC integral membrane sensor signal transduction histidine kinase [Dehalococcoides sp. BAV1]"/>
    <graphics type="ELLIPSE" h="40.0" w="40.0" x="0.0" y="6924.17431640625" fill="#ffffff" width="1" outline="#666666"/>
  </node>
  <node label="DMC1018 panDhc_2256 DNA-binding response regulator [Dehalococcoides ethenogenes 195]" id="-1590">
    <att type="string" name="canonicalName" value="DMC1018 panDhc_2256 DNA-binding response regulator [Dehalococcoides ethenogenes 195]"/>
    <graphics type="ELLIPSE" h="40.0" w="40.0" x="100.53408813476562" y="6976.41455078125" fill="#ffffff" width="1" outline="#666666"/>
  </node>
  <node label="&quot;DMC1023 panDhc_2200 DNA-binding response regulator, LuxR family [Dehalococcoides ethenogenes 195]&quot;" id="-1589">
    <att type="string" name="canonicalName" value="&quot;DMC1023 panDhc_2200 DNA-binding response regulator, LuxR family [Dehalococcoides ethenogenes 195]&quot;"/>
    <graphics type="ELLIPSE" h="40.0" w="40.0" x="2901.4931640625" y="3054.796875" fill="#ffffff" width="1" outline="#666666"/>
  </node>
  <node label="&quot;DMC0786 panDhc_2075_RC ABC transporter, ATP-binding protein [Dehalococcoides sp. VS] &quot;" id="-1588">
    <att type="string" name="canonicalName" value="&quot;DMC0786 panDhc_2075_RC ABC transporter, ATP-binding protein [Dehalococcoides sp. VS] &quot;"/>
    <graphics type="ELLIPSE" h="40.0" w="40.0" x="2935.87353515625" y="2943.6943359375" fill="#ffffff" width="1" outline="#666666"/>
  </node>
  <node label="DMC1402 KB1_1441 ribosomal protein L25 (General stress protein Ctc) [Dehalococcoides sp. CBDB1]" id="-1587">
    <att type="string" name="canonicalName" value="DMC1402 KB1_1441 ribosomal protein L25 (General stress protein Ctc) [Dehalococcoides sp. CBDB1]"/>
    <graphics type="ELLIPSE" h="40.0" w="40.0" x="2305.88134765625" y="5985.4130859375" fill="#ffffff" width="1" outline="#666666"/>
  </node>
  <node label="DMC1712 panDhc_271 aspartyl-tRNA synthetase [Dehalococcoides sp. BAV1]" id="-1586">
    <att type="string" name="canonicalName" value="DMC1712 panDhc_271 aspartyl-tRNA synthetase [Dehalococcoides sp. BAV1]"/>
    <graphics type="ELLIPSE" h="40.0" w="40.0" x="3934.38037109375" y="9121.318359375" fill="#ffffff" width="1" outline="#666666"/>
  </node>
  <node label="DMC1660 panDhc_3509 hypothetical protein [Dehalococcoides sp. VS]   " id="-1585">
    <att type="string" name="canonicalName" value="DMC1660 panDhc_3509 hypothetical protein [Dehalococcoides sp. VS]   "/>
    <graphics type="ELLIPSE" h="40.0" w="40.0" x="3684.475830078125" y="10536.1005859375" fill="#ffffff" width="1" outline="#666666"/>
  </node>
  <node label="DMC1658 panDhc_897_RC DNA polymerase III domain protein [Dehalococcoides sp. VS]" id="-1584">
    <att type="string" name="canonicalName" value="DMC1658 panDhc_897_RC DNA polymerase III domain protein [Dehalococcoides sp. VS]"/>
    <graphics type="ELLIPSE" h="40.0" w="40.0" x="1363.8699951171875" y="8935.607421875" fill="#ffffff" width="1" outline="#666666"/>
  </node>
  <node label="DMC0781 panDhc_1784_RC pantothenate synthetase [Dehalococcoides sp. VS]   " id="-1583">
    <att type="string" name="canonicalName" value="DMC0781 panDhc_1784_RC pantothenate synthetase [Dehalococcoides sp. VS]   "/>
    <graphics type="ELLIPSE" h="40.0" w="40.0" x="1026.4586181640625" y="5126.46923828125" fill="#ffffff" width="1" outline="#666666"/>
  </node>
  <node label="DMC0418 panDhc_1010_RC phosphopantothenoylcysteine synthetase/decarboxylase [Dehalococcoides sp. CBDB1]     " id="-1582">
    <att type="string" name="canonicalName" value="DMC0418 panDhc_1010_RC phosphopantothenoylcysteine synthetase/decarboxylase [Dehalococcoides sp. CBDB1]     "/>
    <graphics type="ELLIPSE" h="40.0" w="40.0" x="2312.882080078125" y="1077.7548828125" fill="#ffffff" width="1" outline="#666666"/>
  </node>
  <node label="&quot;DMC0955 panDhc_1643 acetyltransferase, GNAT family [Dehalococcoides ethenogenes 195]&quot;" id="-1581">
    <att type="string" name="canonicalName" value="&quot;DMC0955 panDhc_1643 acetyltransferase, GNAT family [Dehalococcoides ethenogenes 195]&quot;"/>
    <graphics type="ELLIPSE" h="40.0" w="40.0" x="3079.750244140625" y="3458.965576171875" fill="#ffffff" width="1" outline="#666666"/>
  </node>
  <node label="&quot;DMC1038 panDhc_70_RC tail tape measure protein, TP901 family [Dehalococcoides ethenogenes 195]&quot;" id="-1580">
    <att type="string" name="canonicalName" value="&quot;DMC1038 panDhc_70_RC tail tape measure protein, TP901 family [Dehalococcoides ethenogenes 195]&quot;"/>
    <graphics type="ELLIPSE" h="40.0" w="40.0" x="1340.14404296875" y="12499.3662109375" fill="#ffffff" width="1" outline="#666666"/>
  </node>
  <node label="&quot;DMC1462 panDhc_477_RC reductive dehalogenase, putative [Dehalococcoides ethenogenes 195]&quot;" id="-1579">
    <att type="string" name="canonicalName" value="&quot;DMC1462 panDhc_477_RC reductive dehalogenase, putative [Dehalococcoides ethenogenes 195]&quot;"/>
    <graphics type="ELLIPSE" h="40.0" w="40.0" x="1423.09619140625" y="12568.19140625" fill="#ffffff" width="1" outline="#666666"/>
  </node>
  <node label="DMC1616 panDhc_3413 hypothetical protein [Dehalococcoides sp. CBDB1]     " id="-1578">
    <att type="string" name="canonicalName" value="DMC1616 panDhc_3413 hypothetical protein [Dehalococcoides sp. CBDB1]     "/>
    <graphics type="ELLIPSE" h="40.0" w="40.0" x="1193.0040283203125" y="13167.3154296875" fill="#ffffff" width="1" outline="#666666"/>
  </node>
  <node label="DMC1303 panDhc_1682_RC hypothetical protein [Dehalococcoides sp. BAV1]" id="-1577">
    <att type="string" name="canonicalName" value="DMC1303 panDhc_1682_RC hypothetical protein [Dehalococcoides sp. BAV1]"/>
    <graphics type="ELLIPSE" h="40.0" w="40.0" x="1195.3255615234375" y="13059.576171875" fill="#ffffff" width="1" outline="#666666"/>
  </node>
  <node label="DMC1529 panDhc_2231_RC serine O-acetyltransferase [Dehalococcoides sp. CBDB1]     " id="-1576">
    <att type="string" name="canonicalName" value="DMC1529 panDhc_2231_RC serine O-acetyltransferase [Dehalococcoides sp. CBDB1]     "/>
    <graphics type="ELLIPSE" h="40.0" w="40.0" x="3829.33740234375" y="7388.25390625" fill="#ffffff" width="1" outline="#666666"/>
  </node>
  <node label="DMC1280 panDhc_1575 hypothetical protein [Dehalococcoides ethenogenes 195]" id="-1575">
    <att type="string" name="canonicalName" value="DMC1280 panDhc_1575 hypothetical protein [Dehalococcoides ethenogenes 195]"/>
    <graphics type="ELLIPSE" h="40.0" w="40.0" x="2539.6083984375" y="12437.3330078125" fill="#ffffff" width="1" outline="#666666"/>
  </node>
  <node label="DMC2365 panDhc_2 hypothetical protein [Dehalococcoides sp. CBDB1]     " id="-1574">
    <att type="string" name="canonicalName" value="DMC2365 panDhc_2 hypothetical protein [Dehalococcoides sp. CBDB1]     "/>
    <graphics type="ELLIPSE" h="40.0" w="40.0" x="4335.2744140625" y="5262.6552734375" fill="#ffffff" width="1" outline="#666666"/>
  </node>
  <node label="DMC0628 panDhc_2479 putative cyclase [Dehalococcoides sp. CBDB1]     " id="-1573">
    <att type="string" name="canonicalName" value="DMC0628 panDhc_2479 putative cyclase [Dehalococcoides sp. CBDB1]     "/>
    <graphics type="ELLIPSE" h="40.0" w="40.0" x="3952.824951171875" y="11545.0224609375" fill="#ffffff" width="1" outline="#666666"/>
  </node>
  <node label="DMC1578 panDhc_2436 LexA repressor [Dehalococcoides sp. VS]   " id="-1572">
    <att type="string" name="canonicalName" value="DMC1578 panDhc_2436 LexA repressor [Dehalococcoides sp. VS]   "/>
    <graphics type="ELLIPSE" h="40.0" w="40.0" x="2678.109619140625" y="10329.3310546875" fill="#ffffff" width="1" outline="#666666"/>
  </node>
  <node label="DMC1923 GT_c67486-64577 PglZ domain protein [Dehalococcoides sp. GT]" id="-1571">
    <att type="string" name="canonicalName" value="DMC1923 GT_c67486-64577 PglZ domain protein [Dehalococcoides sp. GT]"/>
    <graphics type="ELLIPSE" h="40.0" w="40.0" x="3357.2099609375" y="9795.6005859375" fill="#ffffff" width="1" outline="#666666"/>
  </node>
  <node label="&quot;DMC1732 panDhc_1399_RC oligopeptide/dipeptide ABC transporter, ATPase subunit [Dehalococcoides sp. BAV1]&quot;" id="-1570">
    <att type="string" name="canonicalName" value="&quot;DMC1732 panDhc_1399_RC oligopeptide/dipeptide ABC transporter, ATPase subunit [Dehalococcoides sp. BAV1]&quot;"/>
    <graphics type="ELLIPSE" h="40.0" w="40.0" x="2030.1123046875" y="3710.55615234375" fill="#ffffff" width="1" outline="#666666"/>
  </node>
  <node label="DMC1759 gi147669769_NADPH-dependent_FMN putative iron-sulfur flavoprotein [Dehalococcoides sp. CBDB1]    " id="-1569">
    <att type="string" name="canonicalName" value="DMC1759 gi147669769_NADPH-dependent_FMN putative iron-sulfur flavoprotein [Dehalococcoides sp. CBDB1]    "/>
    <graphics type="ELLIPSE" h="40.0" w="40.0" x="3772.0888671875" y="6595.02099609375" fill="#ffffff" width="1" outline="#666666"/>
  </node>
  <node label="&quot;DMC0709 gi147669303_pyruvate_flavodoxin pyruvic-ferredoxin oxidoreductase, alpha subunit [Dehalococcoides sp. CBDB1]   &quot;" id="-1568">
    <att type="string" name="canonicalName" value="&quot;DMC0709 gi147669303_pyruvate_flavodoxin pyruvic-ferredoxin oxidoreductase, alpha subunit [Dehalococcoides sp. CBDB1]   &quot;"/>
    <graphics type="ELLIPSE" h="40.0" w="39.999755859375" x="4099.3848876953125" y="11741.5244140625" fill="#ffffff" width="1" outline="#666666"/>
  </node>
  <node label="DMC0881 panDhc_1138_RC aminopeptidase protein [Dehalococcoides ethenogenes 195]" id="-1567">
    <att type="string" name="canonicalName" value="DMC0881 panDhc_1138_RC aminopeptidase protein [Dehalococcoides ethenogenes 195]"/>
    <graphics type="ELLIPSE" h="40.0" w="40.0" x="3605.685791015625" y="5292.09423828125" fill="#ffffff" width="1" outline="#666666"/>
  </node>
  <node label="DMC0376 panDhc_1820 tetrapyrrole methylase [Dehalococcoides sp. VS]   " id="-1566">
    <att type="string" name="canonicalName" value="DMC0376 panDhc_1820 tetrapyrrole methylase [Dehalococcoides sp. VS]   "/>
    <graphics type="ELLIPSE" h="40.0" w="40.0" x="1295.3255615234375" y="13167.3154296875" fill="#ffffff" width="1" outline="#666666"/>
  </node>
  <node label="&quot;DMC0133 panDhc_1763_RC phosphate ABC transporter, phosphate-binding protein [Dehalococcoides ethenogen&quot;" id="-1565">
    <att type="string" name="canonicalName" value="&quot;DMC0133 panDhc_1763_RC phosphate ABC transporter, phosphate-binding protein [Dehalococcoides ethenogen&quot;"/>
    <graphics type="ELLIPSE" h="40.0" w="40.0" x="1297.647216796875" y="13059.576171875" fill="#ffffff" width="1" outline="#666666"/>
  </node>
  <node label="DMC1561 panDhc_717_RC hypothetical protein [Dehalococcoides ethenogenes 195]" id="-1564">
    <att type="string" name="canonicalName" value="DMC1561 panDhc_717_RC hypothetical protein [Dehalococcoides ethenogenes 195]"/>
    <graphics type="ELLIPSE" h="40.0" w="40.0" x="2772.02783203125" y="3371.448486328125" fill="#ffffff" width="1" outline="#666666"/>
  </node>
  <node label="&quot;DMC0551 panDhc_1677 ATP synthase F1, gamma subunit [Dehalococcoides ethenogenes 195]&quot;" id="-1563">
    <att type="string" name="canonicalName" value="&quot;DMC0551 panDhc_1677 ATP synthase F1, gamma subunit [Dehalococcoides ethenogenes 195]&quot;"/>
    <graphics type="ELLIPSE" h="40.0" w="40.0" x="3265.636962890625" y="6428.42041015625" fill="#ffffff" width="1" outline="#666666"/>
  </node>
  <node label="DMC1257 panDhc_3166 UspA domain protein [Dehalococcoides sp. GT]" id="-1562">
    <att type="string" name="canonicalName" value="DMC1257 panDhc_3166 UspA domain protein [Dehalococcoides sp. GT]"/>
    <graphics type="ELLIPSE" h="40.0" w="40.0" x="698.4749755859375" y="8546.216796875" fill="#ffffff" width="1" outline="#666666"/>
  </node>
  <node label="&quot;DMC0930 panDhc_894_RC tRNA modification enzyme, MiaB family [Dehalococcoides ethenogenes 195]&quot;" id="-1561">
    <att type="string" name="canonicalName" value="&quot;DMC0930 panDhc_894_RC tRNA modification enzyme, MiaB family [Dehalococcoides ethenogenes 195]&quot;"/>
    <graphics type="ELLIPSE" h="40.0" w="40.0" x="1311.247314453125" y="3290.20849609375" fill="#ffffff" width="1" outline="#666666"/>
  </node>
  <node label="DMC0309 panDhc_2291_RC DNA-binding response regulator [Dehalococcoides sp. CBDB1]    " id="-1560">
    <att type="string" name="canonicalName" value="DMC0309 panDhc_2291_RC DNA-binding response regulator [Dehalococcoides sp. CBDB1]    "/>
    <graphics type="ELLIPSE" h="40.0" w="40.0" x="3656.37353515625" y="9388.359375" fill="#ffffff" width="1" outline="#666666"/>
  </node>
  <node label="DMC0355 panDhc_1094 carboxyl-terminal protease [Dehalococcoides sp. CBDB1]     " id="-1559">
    <att type="string" name="canonicalName" value="DMC0355 panDhc_1094 carboxyl-terminal protease [Dehalococcoides sp. CBDB1]     "/>
    <graphics type="ELLIPSE" h="40.0" w="40.0" x="3712.6708984375" y="9292.650390625" fill="#ffffff" width="1" outline="#666666"/>
  </node>
  <node label="DMC1482 panDhc_1026 sensor histidine kinase [Dehalococcoides sp. CBDB1]    " id="-1558">
    <att type="string" name="canonicalName" value="DMC1482 panDhc_1026 sensor histidine kinase [Dehalococcoides sp. CBDB1]    "/>
    <graphics type="ELLIPSE" h="40.0" w="40.0" x="68.37234497070312" y="6045.3427734375" fill="#ffffff" width="1" outline="#666666"/>
  </node>
  <node label="DMC1951 panDhc_3322_RC hypothetical protein [Dehalococcoides sp. BAV1]" id="-1557">
    <att type="string" name="canonicalName" value="DMC1951 panDhc_3322_RC hypothetical protein [Dehalococcoides sp. BAV1]"/>
    <graphics type="ELLIPSE" h="40.0" w="40.0" x="2628.765869140625" y="12499.3662109375" fill="#ffffff" width="1" outline="#666666"/>
  </node>
  <node label="DMC1366 panDhc_117 ATPase AAA-2 domain protein [Dehalococcoides sp. BAV1]" id="-1556">
    <att type="string" name="canonicalName" value="DMC1366 panDhc_117 ATPase AAA-2 domain protein [Dehalococcoides sp. BAV1]"/>
    <graphics type="ELLIPSE" h="40.0" w="40.0" x="2711.718017578125" y="12568.19140625" fill="#ffffff" width="1" outline="#666666"/>
  </node>
  <node label="DMC0329 panDhc_110_RC primosomal protein N&apos; [Dehalococcoides ethenogenes 195]" id="-1555">
    <att type="string" name="canonicalName" value="DMC0329 panDhc_110_RC primosomal protein N&apos; [Dehalococcoides ethenogenes 195]"/>
    <graphics type="ELLIPSE" h="40.0" w="40.0" x="518.9727172851562" y="1936.8902587890625" fill="#ffffff" width="1" outline="#666666"/>
  </node>
  <node label="DMC0545 GT_459580-459813 hypothetical protein [Dehalococcoides sp. CBDB1]     " id="-1554">
    <att type="string" name="canonicalName" value="DMC0545 GT_459580-459813 hypothetical protein [Dehalococcoides sp. CBDB1]     "/>
    <graphics type="ELLIPSE" h="40.0" w="40.0" x="4225.53515625" y="10374.486328125" fill="#ffffff" width="1" outline="#666666"/>
  </node>
  <node label="DMC1327 panDhc_2667_RC NADPH-dependent FMN reductase [Dehalococcoides sp. CBDB1]    " id="-1553">
    <att type="string" name="canonicalName" value="DMC1327 panDhc_2667_RC NADPH-dependent FMN reductase [Dehalococcoides sp. CBDB1]    "/>
    <graphics type="ELLIPSE" h="40.0" w="40.0" x="3593.276123046875" y="3946.05908203125" fill="#ffffff" width="1" outline="#666666"/>
  </node>
  <node label="DMC1387 KB1_1425 hydrogenase expression/formation protein HypD [Dehalococcoides sp. CBDB1]   " id="-1552">
    <att type="string" name="canonicalName" value="DMC1387 KB1_1425 hydrogenase expression/formation protein HypD [Dehalococcoides sp. CBDB1]   "/>
    <graphics type="ELLIPSE" h="40.0" w="40.0" x="3657.642333984375" y="4043.04931640625" fill="#ffffff" width="1" outline="#666666"/>
  </node>
  <node label="DMC1402 panDhc_2383_RC ribosomal 5S rRNA E-loop binding protein Ctc/L25/TL5 [Dehalococcoides ethenogen" id="-1551">
    <att type="string" name="canonicalName" value="DMC1402 panDhc_2383_RC ribosomal 5S rRNA E-loop binding protein Ctc/L25/TL5 [Dehalococcoides ethenogen"/>
    <graphics type="ELLIPSE" h="40.0" w="40.0" x="2852.426513671875" y="3171.326171875" fill="#ffffff" width="1" outline="#666666"/>
  </node>
  <node label="&quot;DMC0162 panDhc_2755 RNA polymerase sigma factor SigW, putative [Dehalococcoides ethenogenes 195]&quot;" id="-1550">
    <att type="string" name="canonicalName" value="&quot;DMC0162 panDhc_2755 RNA polymerase sigma factor SigW, putative [Dehalococcoides ethenogenes 195]&quot;"/>
    <graphics type="ELLIPSE" h="40.0" w="40.0" x="3472.4873046875" y="7242.701171875" fill="#ffffff" width="1" outline="#666666"/>
  </node>
  <node label="DMC0114 panDhc_298_RC oxaloacetate decarboxylase [Dehalococcoides ethenogenes 195]" id="-1549">
    <att type="string" name="canonicalName" value="DMC0114 panDhc_298_RC oxaloacetate decarboxylase [Dehalococcoides ethenogenes 195]"/>
    <graphics type="ELLIPSE" h="40.0" w="40.0" x="2811.718017578125" y="12437.3330078125" fill="#ffffff" width="1" outline="#666666"/>
  </node>
  <node label="DMC0448 KB1_0504 hypothetical membrane protein [Dehalococcoides sp. CBDB1]    " id="-1548">
    <att type="string" name="canonicalName" value="DMC0448 KB1_0504 hypothetical membrane protein [Dehalococcoides sp. CBDB1]    "/>
    <graphics type="ELLIPSE" h="40.0" w="40.0" x="4229.79248046875" y="11642.4501953125" fill="#ffffff" width="1" outline="#666666"/>
  </node>
  <node label="DMC1718 KB1_0867 hypothetical protein [Dehalococcoides sp. CBDB1]     " id="-1547">
    <att type="string" name="canonicalName" value="DMC1718 KB1_0867 hypothetical protein [Dehalococcoides sp. CBDB1]     "/>
    <graphics type="ELLIPSE" h="40.0" w="40.0" x="3056.7841796875" y="12437.3330078125" fill="#ffffff" width="1" outline="#666666"/>
  </node>
  <node label="DMC1081 panDhc_3216 hypothetical protein [Dehalococcoides ethenogenes 195]" id="-1546">
    <att type="string" name="canonicalName" value="DMC1081 panDhc_3216 hypothetical protein [Dehalococcoides ethenogenes 195]"/>
    <graphics type="ELLIPSE" h="40.0" w="40.0" x="3321.9384765625" y="12437.3330078125" fill="#ffffff" width="1" outline="#666666"/>
  </node>
  <node label="DMC0210 panDhc_1432_RC aldo/keto reductase [Dehalococcoides sp. GT]" id="-1545">
    <att type="string" name="canonicalName" value="DMC0210 panDhc_1432_RC aldo/keto reductase [Dehalococcoides sp. GT]"/>
    <graphics type="ELLIPSE" h="40.0" w="40.0" x="3740.751708984375" y="11777.0751953125" fill="#ffffff" width="1" outline="#666666"/>
  </node>
  <node label="DMC2067 KB1_1603 hypothetical protein [Dehalococcoides sp. VS]   " id="-1544">
    <att type="string" name="canonicalName" value="DMC2067 KB1_1603 hypothetical protein [Dehalococcoides sp. VS]   "/>
    <graphics type="ELLIPSE" h="40.0" w="40.0" x="4016.124267578125" y="9903.5625" fill="#ffffff" width="1" outline="#666666"/>
  </node>
  <node label="DMC0808 panDhc_343 GMP synthase (glutamine-hydrolysing) [Dehalococcoides sp. VS]  " id="-1543">
    <att type="string" name="canonicalName" value="DMC0808 panDhc_343 GMP synthase (glutamine-hydrolysing) [Dehalococcoides sp. VS]  "/>
    <graphics type="ELLIPSE" h="40.0" w="40.0" x="3086.55517578125" y="1837.5423583984375" fill="#ffffff" width="1" outline="#666666"/>
  </node>
  <node label="DMC2153 panDhc_3725 putative reductive dehalogenase anchoring protein [Dehalococcoides sp. CBDB1]  " id="-1542">
    <att type="string" name="canonicalName" value="DMC2153 panDhc_3725 putative reductive dehalogenase anchoring protein [Dehalococcoides sp. CBDB1]  "/>
    <graphics type="ELLIPSE" h="40.0" w="40.0" x="3619.421142578125" y="11088.0791015625" fill="#ffffff" width="1" outline="#666666"/>
  </node>
  <node label="&quot;DMC0897 panDhc_1248 proton-translocating NADH-quinone oxidoreductase, H subunit [Dehalococcoides et&quot;" id="-1541">
    <att type="string" name="canonicalName" value="&quot;DMC0897 panDhc_1248 proton-translocating NADH-quinone oxidoreductase, H subunit [Dehalococcoides et&quot;"/>
    <graphics type="ELLIPSE" h="40.0" w="40.0" x="2003.39404296875" y="2943.6943359375" fill="#ffffff" width="1" outline="#666666"/>
  </node>
  <node label="DMC1764 panDhc_3482 hypothetical protein [Dehalococcoides sp. VS]   " id="-1540">
    <att type="string" name="canonicalName" value="DMC1764 panDhc_3482 hypothetical protein [Dehalococcoides sp. VS]   "/>
    <graphics type="ELLIPSE" h="40.0" w="40.0" x="466.27716064453125" y="12437.3330078125" fill="#ffffff" width="1" outline="#666666"/>
  </node>
  <node label="DMC0121 panDhc_1117_RC anthranilate phosphoribosyltransferase [Dehalococcoides sp. VS]   " id="-1539">
    <att type="string" name="canonicalName" value="DMC0121 panDhc_1117_RC anthranilate phosphoribosyltransferase [Dehalococcoides sp. VS]   "/>
    <graphics type="ELLIPSE" h="40.0" w="40.0" x="444.38446044921875" y="12543.72265625" fill="#ffffff" width="1" outline="#666666"/>
  </node>
  <node label="DMC2142 panDhc_4141 hypothetical protein [Dehalococcoides sp. CBDB1]     " id="-1538">
    <att type="string" name="canonicalName" value="DMC2142 panDhc_4141 hypothetical protein [Dehalococcoides sp. CBDB1]     "/>
    <graphics type="ELLIPSE" h="40.0" w="40.0" x="4313.8662109375" y="9993.9130859375" fill="#ffffff" width="1" outline="#666666"/>
  </node>
  <node label="DMC0358 panDhc_2451_RC inorganic pyrophosphatase [Dehalococcoides ethenogenes 195]" id="-1537">
    <att type="string" name="canonicalName" value="DMC0358 panDhc_2451_RC inorganic pyrophosphatase [Dehalococcoides ethenogenes 195]"/>
    <graphics type="ELLIPSE" h="40.0" w="40.0" x="3438.528564453125" y="4870.68359375" fill="#ffffff" width="1" outline="#666666"/>
  </node>
  <node label="&quot;DMC1960 panDhc_3707_RC reductive dehalogenase anchoring protein, putative [Dehalococcoides ethenogenes&quot;" id="-1536">
    <att type="string" name="canonicalName" value="&quot;DMC1960 panDhc_3707_RC reductive dehalogenase anchoring protein, putative [Dehalococcoides ethenogenes&quot;"/>
    <graphics type="ELLIPSE" h="40.0" w="40.0" x="0.0" y="12159.4599609375" fill="#ffffff" width="1" outline="#666666"/>
  </node>
  <node label="DMC1337 gi57233885_GGDEF_domain/HD_doma diguanylate cyclase and metal dependent phosphohydrolase [Dehalococcoides sp. BAV1]" id="-1535">
    <att type="string" name="canonicalName" value="DMC1337 gi57233885_GGDEF_domain/HD_doma diguanylate cyclase and metal dependent phosphohydrolase [Dehalococcoides sp. BAV1]"/>
    <graphics type="ELLIPSE" h="40.0" w="40.0" x="4132.28564453125" y="4986.29443359375" fill="#ffffff" width="1" outline="#666666"/>
  </node>
  <node label="DMC1318 KB1_1348 type IV prepilin leader peptidase family protein [Dehalococcoides sp. CBDB1]" id="-1534">
    <att type="string" name="canonicalName" value="DMC1318 KB1_1348 type IV prepilin leader peptidase family protein [Dehalococcoides sp. CBDB1]"/>
    <graphics type="ELLIPSE" h="40.0" w="40.0" x="2591.571533203125" y="758.2069702148438" fill="#ffffff" width="1" outline="#666666"/>
  </node>
  <node label="DMC0752 panDhc_785 thiamine biosynthesis protein ThiC [Dehalococcoides ethenogenes 195]" id="-1533">
    <att type="string" name="canonicalName" value="DMC0752 panDhc_785 thiamine biosynthesis protein ThiC [Dehalococcoides ethenogenes 195]"/>
    <graphics type="ELLIPSE" h="40.0" w="40.0" x="2112.194091796875" y="7766.51611328125" fill="#ffffff" width="1" outline="#666666"/>
  </node>
  <node label="DMC2026 panDhc_2131_RC hypothetical protein [Dehalococcoides sp. CBDB1]     " id="-1532">
    <att type="string" name="canonicalName" value="DMC2026 panDhc_2131_RC hypothetical protein [Dehalococcoides sp. CBDB1]     "/>
    <graphics type="ELLIPSE" h="40.0" w="40.0" x="3873.71533203125" y="7282.38427734375" fill="#ffffff" width="1" outline="#666666"/>
  </node>
  <node label="DMC0420 panDhc_1219 sensory box sensor histidine kinase [Dehalococcoides ethenogenes 195]" id="-1531">
    <att type="string" name="canonicalName" value="DMC0420 panDhc_1219 sensory box sensor histidine kinase [Dehalococcoides ethenogenes 195]"/>
    <graphics type="ELLIPSE" h="40.0" w="40.0" x="2666.15380859375" y="8942.3310546875" fill="#ffffff" width="1" outline="#666666"/>
  </node>
  <node label="&quot;DMC0115 panDhc_517_RC acetyl-CoA carboxylase, biotin carboxylase [Dehalococcoides sp. BAV1]&quot;" id="-1530">
    <att type="string" name="canonicalName" value="&quot;DMC0115 panDhc_517_RC acetyl-CoA carboxylase, biotin carboxylase [Dehalococcoides sp. BAV1]&quot;"/>
    <graphics type="ELLIPSE" h="40.0" w="40.0" x="943.9379272460938" y="8943.1064453125" fill="#ffffff" width="1" outline="#666666"/>
  </node>
  <node label="DMC0460 panDhc_3053_RC 30S ribosomal protein S7 [Dehalococcoides sp. CBDB1]   " id="-1529">
    <att type="string" name="canonicalName" value="DMC0460 panDhc_3053_RC 30S ribosomal protein S7 [Dehalococcoides sp. CBDB1]   "/>
    <graphics type="ELLIPSE" h="40.0" w="40.0" x="531.5855712890625" y="5853.7509765625" fill="#ffffff" width="1" outline="#666666"/>
  </node>
  <node label="DMC0949 panDhc_1602 tRNA pseudouridine synthase B [Dehalococcoides sp. VS] " id="-1528">
    <att type="string" name="canonicalName" value="DMC0949 panDhc_1602 tRNA pseudouridine synthase B [Dehalococcoides sp. VS] "/>
    <graphics type="ELLIPSE" h="40.0" w="40.0" x="1397.647216796875" y="13167.3154296875" fill="#ffffff" width="1" outline="#666666"/>
  </node>
  <node label="DMC1957 GT_109422-109664 hypothetical protein [Dehalococcoides sp. GT]" id="-1527">
    <att type="string" name="canonicalName" value="DMC1957 GT_109422-109664 hypothetical protein [Dehalococcoides sp. GT]"/>
    <graphics type="ELLIPSE" h="40.0" w="40.0" x="1399.96875" y="13059.576171875" fill="#ffffff" width="1" outline="#666666"/>
  </node>
  <node label="&quot;DMC0357 KB1_0411 phenylalanyl-tRNA synthetase, beta subunit [Dehalococcoides sp. GT]&quot;" id="-1526">
    <att type="string" name="canonicalName" value="&quot;DMC0357 KB1_0411 phenylalanyl-tRNA synthetase, beta subunit [Dehalococcoides sp. GT]&quot;"/>
    <graphics type="ELLIPSE" h="40.0" w="40.0" x="135.7894287109375" y="10308.62109375" fill="#ffffff" width="1" outline="#666666"/>
  </node>
  <node label="DMC1473 panDhc_2662_RC sensor histidine kinase [Dehalococcoides ethenogenes 195]" id="-1525">
    <att type="string" name="canonicalName" value="DMC1473 panDhc_2662_RC sensor histidine kinase [Dehalococcoides ethenogenes 195]"/>
    <graphics type="ELLIPSE" h="40.0" w="40.000003814697266" x="0.0" y="11016.2734375" fill="#ffffff" width="1" outline="#666666"/>
  </node>
  <node label="&quot;DMC0512 panDhc_2724_RC acetyltransferase, GNAT family [Dehalococcoides sp. CBDB1]    &quot;" id="-1524">
    <att type="string" name="canonicalName" value="&quot;DMC0512 panDhc_2724_RC acetyltransferase, GNAT family [Dehalococcoides sp. CBDB1]    &quot;"/>
    <graphics type="ELLIPSE" h="40.0" w="40.0" x="3927.675537109375" y="11122.82421875" fill="#ffffff" width="1" outline="#666666"/>
  </node>
  <node label="DMC1246 gi57233914_ribonuclease_PH_YP_1 ribonuclease PH [Dehalococcoides sp. VS]   " id="-1523">
    <att type="string" name="canonicalName" value="DMC1246 gi57233914_ribonuclease_PH_YP_1 ribonuclease PH [Dehalococcoides sp. VS]   "/>
    <graphics type="ELLIPSE" h="40.0" w="40.0" x="3584.475830078125" y="10813.2412109375" fill="#ffffff" width="1" outline="#666666"/>
  </node>
  <node label="DMC0323 panDhc_1510 cation efflux family protein [Dehalococcoides ethenogenes 195]" id="-1522">
    <att type="string" name="canonicalName" value="DMC0323 panDhc_1510 cation efflux family protein [Dehalococcoides ethenogenes 195]"/>
    <graphics type="ELLIPSE" h="40.0" w="40.0" x="3904.8818359375" y="541.3779907226562" fill="#ffffff" width="1" outline="#666666"/>
  </node>
  <node label="&quot;DMC0805 panDhc_319_RC acetolactate synthase, large subunit, biosynthetic type [Dehalococcoides etheno&quot;" id="-1521">
    <att type="string" name="canonicalName" value="&quot;DMC0805 panDhc_319_RC acetolactate synthase, large subunit, biosynthetic type [Dehalococcoides etheno&quot;"/>
    <graphics type="ELLIPSE" h="40.0" w="40.0" x="2025.9493408203125" y="1572.051513671875" fill="#ffffff" width="1" outline="#666666"/>
  </node>
  <node label="DMC1817 panDhc_3734_RC reductive dehalogenase anchoring protein [Dehalococcoides sp. VS] " id="-1520">
    <att type="string" name="canonicalName" value="DMC1817 panDhc_3734_RC reductive dehalogenase anchoring protein [Dehalococcoides sp. VS] "/>
    <graphics type="ELLIPSE" h="40.0" w="40.0" x="4350.69580078125" y="8953.240234375" fill="#ffffff" width="1" outline="#666666"/>
  </node>
  <node label="DMC0756 panDhc_1218_RC tRNA (5-methylaminomethyl-2-thiouridylate)-methyltransferase [Dehalococcoides e" id="-1519">
    <att type="string" name="canonicalName" value="DMC0756 panDhc_1218_RC tRNA (5-methylaminomethyl-2-thiouridylate)-methyltransferase [Dehalococcoides e"/>
    <graphics type="ELLIPSE" h="40.0" w="40.0" x="3713.4052734375" y="5493.1591796875" fill="#ffffff" width="1" outline="#666666"/>
  </node>
  <node label="DMC0945 panDhc_2633_RC CDP-alcohol phosphatidyltransferase family protein [Dehalococcoides sp. CBDB1]   " id="-1518">
    <att type="string" name="canonicalName" value="DMC0945 panDhc_2633_RC CDP-alcohol phosphatidyltransferase family protein [Dehalococcoides sp. CBDB1]   "/>
    <graphics type="ELLIPSE" h="40.0" w="40.0" x="1323.3275146484375" y="972.2703857421875" fill="#ffffff" width="1" outline="#666666"/>
  </node>
  <node label="DMC0612 panDhc_90 sensory box sensor histidine kinase [Dehalococcoides ethenogenes 195]" id="-1517">
    <att type="string" name="canonicalName" value="DMC0612 panDhc_90 sensory box sensor histidine kinase [Dehalococcoides ethenogenes 195]"/>
    <graphics type="ELLIPSE" h="40.0" w="40.0" x="2974.753173828125" y="328.0906982421875" fill="#ffffff" width="1" outline="#666666"/>
  </node>
  <node label="DMC0466 panDhc_1819 ribosomal protein L2 [Dehalococcoides sp. VS]  " id="-1516">
    <att type="string" name="canonicalName" value="DMC0466 panDhc_1819 ribosomal protein L2 [Dehalococcoides sp. VS]  "/>
    <graphics type="ELLIPSE" h="40.0" w="40.0" x="3609.82470703125" y="6570.16796875" fill="#ffffff" width="1" outline="#666666"/>
  </node>
  <node label="&quot;DMC0610 panDhc_268 ribonucleotide reductase, cobalamin-dependent [Dehalococcoides sp. VS]  &quot;" id="-1515">
    <att type="string" name="canonicalName" value="&quot;DMC0610 panDhc_268 ribonucleotide reductase, cobalamin-dependent [Dehalococcoides sp. VS]  &quot;"/>
    <graphics type="ELLIPSE" h="40.0" w="40.0" x="3522.048095703125" y="110.11140441894531" fill="#ffffff" width="1" outline="#666666"/>
  </node>
  <node label="DMC1021 panDhc_638_RC metallo-beta-lactamase [Dehalococcoides sp. VS]    " id="-1514">
    <att type="string" name="canonicalName" value="DMC1021 panDhc_638_RC metallo-beta-lactamase [Dehalococcoides sp. VS]    "/>
    <graphics type="ELLIPSE" h="40.0" w="40.0" x="1499.96875" y="13167.3154296875" fill="#ffffff" width="1" outline="#666666"/>
  </node>
  <node label="DMC0233 panDhc_2160 precorrin methylase [Dehalococcoides sp. CBDB1]     " id="-1513">
    <att type="string" name="canonicalName" value="DMC0233 panDhc_2160 precorrin methylase [Dehalococcoides sp. CBDB1]     "/>
    <graphics type="ELLIPSE" h="40.0" w="40.0" x="1502.2904052734375" y="13059.576171875" fill="#ffffff" width="1" outline="#666666"/>
  </node>
  <node label="DMC0536 panDhc_2757_RC metal dependent phosphohydrolase [Dehalococcoides sp. GT]" id="-1512">
    <att type="string" name="canonicalName" value="DMC0536 panDhc_2757_RC metal dependent phosphohydrolase [Dehalococcoides sp. GT]"/>
    <graphics type="ELLIPSE" h="40.0" w="40.0" x="3726.30517578125" y="1590.0833740234375" fill="#ffffff" width="1" outline="#666666"/>
  </node>
  <node label="&quot;DMC0611 panDhc_1370_RC response regulator receiver:metal-dependent phosphohydrolase, HD subdomain protein [Dehalococcoides&quot;" id="-1511">
    <att type="string" name="canonicalName" value="&quot;DMC0611 panDhc_1370_RC response regulator receiver:metal-dependent phosphohydrolase, HD subdomain protein [Dehalococcoides&quot;"/>
    <graphics type="ELLIPSE" h="40.0" w="40.0" x="418.8316345214844" y="12099.8017578125" fill="#ffffff" width="1" outline="#666666"/>
  </node>
  <node label="DMC1400 panDhc_3297 hypothetical protein [Dehalococcoides ethenogenes 195]" id="-1510">
    <att type="string" name="canonicalName" value="DMC1400 panDhc_3297 hypothetical protein [Dehalococcoides ethenogenes 195]"/>
    <graphics type="ELLIPSE" h="40.0" w="40.0" x="3551.83740234375" y="3677.4150390625" fill="#ffffff" width="1" outline="#666666"/>
  </node>
  <node label="DMC1274 panDhc_2979_RC hypothetical protein [Dehalococcoides sp. CBDB1]     " id="-1509">
    <att type="string" name="canonicalName" value="DMC1274 panDhc_2979_RC hypothetical protein [Dehalococcoides sp. CBDB1]     "/>
    <graphics type="ELLIPSE" h="40.0" w="40.0" x="207.33094787597656" y="6538.896484375" fill="#ffffff" width="1" outline="#666666"/>
  </node>
  <node label="DMC0501 panDhc_929_RC Methionine adenosyltransferase [Dehalococcoides sp. BAV1]" id="-1508">
    <att type="string" name="canonicalName" value="DMC0501 panDhc_929_RC Methionine adenosyltransferase [Dehalococcoides sp. BAV1]"/>
    <graphics type="ELLIPSE" h="40.0" w="40.0" x="1380.87451171875" y="6417.1025390625" fill="#ffffff" width="1" outline="#666666"/>
  </node>
  <node label="DMC1576 panDhc_2198 Zn-dependent protease [Dehalococcoides sp. VS]   " id="-1507">
    <att type="string" name="canonicalName" value="DMC1576 panDhc_2198 Zn-dependent protease [Dehalococcoides sp. VS]   "/>
    <graphics type="ELLIPSE" h="40.0" w="40.0" x="3518.796875" y="4997.611328125" fill="#ffffff" width="1" outline="#666666"/>
  </node>
  <node label="&quot;DMC0898 panDhc_2759 NADH-quinone oxidoreductase, chain I [Dehalococcoides sp. BAV1]&quot;" id="-1506">
    <att type="string" name="canonicalName" value="&quot;DMC0898 panDhc_2759 NADH-quinone oxidoreductase, chain I [Dehalococcoides sp. BAV1]&quot;"/>
    <graphics type="ELLIPSE" h="40.0" w="40.0" x="2122.603759765625" y="3514.447265625" fill="#ffffff" width="1" outline="#666666"/>
  </node>
  <node label="DMC0185 KB1_0318 Colicin V production protein [Dehalococcoides sp. GT]" id="-1505">
    <att type="string" name="canonicalName" value="DMC0185 KB1_0318 Colicin V production protein [Dehalococcoides sp. GT]"/>
    <graphics type="ELLIPSE" h="40.0" w="40.0" x="3042.0185546875" y="9088.3173828125" fill="#ffffff" width="1" outline="#666666"/>
  </node>
  <node label="DMC1554 panDhc_885 homocitrate synthase [Dehalococcoides ethenogenes 195]" id="-1504">
    <att type="string" name="canonicalName" value="DMC1554 panDhc_885 homocitrate synthase [Dehalococcoides ethenogenes 195]"/>
    <graphics type="ELLIPSE" h="40.0" w="40.0" x="1989.4329833984375" y="2461.710693359375" fill="#ffffff" width="1" outline="#666666"/>
  </node>
  <node label="&quot;DMC0801 panDhc_3304_RC membrane protein, MgtC [Dehalococcoides sp. CBDB1]    &quot;" id="-1503">
    <att type="string" name="canonicalName" value="&quot;DMC0801 panDhc_3304_RC membrane protein, MgtC [Dehalococcoides sp. CBDB1]    &quot;"/>
    <graphics type="ELLIPSE" h="40.0" w="40.0" x="2773.91064453125" y="10934.109375" fill="#ffffff" width="1" outline="#666666"/>
  </node>
  <node label="DMC0392 panDhc_2563_RC Methyltransferase type 11 [Dehalococcoides sp. BAV1]" id="-1502">
    <att type="string" name="canonicalName" value="DMC0392 panDhc_2563_RC Methyltransferase type 11 [Dehalococcoides sp. BAV1]"/>
    <graphics type="ELLIPSE" h="40.0" w="40.0" x="2780.977783203125" y="11045.7138671875" fill="#ffffff" width="1" outline="#666666"/>
  </node>
  <node label="DMC0973 panDhc_1860_RC hypothetical protein [Dehalococcoides ethenogenes 195]" id="-1501">
    <att type="string" name="canonicalName" value="DMC0973 panDhc_1860_RC hypothetical protein [Dehalococcoides ethenogenes 195]"/>
    <graphics type="ELLIPSE" h="40.0" w="40.0" x="666.0185546875" y="10573.53125" fill="#ffffff" width="1" outline="#666666"/>
  </node>
  <node label="DMC0337 panDhc_139 ribonucleotide reductase [Dehalococcoides sp. VS]   " id="-1500">
    <att type="string" name="canonicalName" value="DMC0337 panDhc_139 ribonucleotide reductase [Dehalococcoides sp. VS]   "/>
    <graphics type="ELLIPSE" h="40.0" w="40.0" x="3453.96728515625" y="816.1884155273438" fill="#ffffff" width="1" outline="#666666"/>
  </node>
  <node label="DMC2074 KB1_0003 hypothetical protein [Dehalococcoides sp. GT]" id="-1499">
    <att type="string" name="canonicalName" value="DMC2074 KB1_0003 hypothetical protein [Dehalococcoides sp. GT]"/>
    <graphics type="ELLIPSE" h="40.0" w="40.0" x="1601.02978515625" y="5204.62353515625" fill="#ffffff" width="1" outline="#666666"/>
  </node>
  <node label="DMC0332 gi147668965_MraZ_protein_YP_001 MraZ protein [Dehalococcoides sp. GT]" id="-1498">
    <att type="string" name="canonicalName" value="DMC0332 gi147668965_MraZ_protein_YP_001 MraZ protein [Dehalococcoides sp. GT]"/>
    <graphics type="ELLIPSE" h="40.0" w="40.0" x="4253.20654296875" y="5203.40087890625" fill="#ffffff" width="1" outline="#666666"/>
  </node>
  <node label="DMC0415 panDhc_1974_RC hypothetical protein [Dehalococcoides sp. CBDB1]     " id="-1497">
    <att type="string" name="canonicalName" value="DMC0415 panDhc_1974_RC hypothetical protein [Dehalococcoides sp. CBDB1]     "/>
    <graphics type="ELLIPSE" h="40.0" w="40.0" x="4192.54443359375" y="11360.80078125" fill="#ffffff" width="1" outline="#666666"/>
  </node>
  <node label="&quot;DMC0228 panDhc_562 reductive dehalogenase, putative [Dehalococcoides ethenogenes 195]&quot;" id="-1496">
    <att type="string" name="canonicalName" value="&quot;DMC0228 panDhc_562 reductive dehalogenase, putative [Dehalococcoides ethenogenes 195]&quot;"/>
    <graphics type="ELLIPSE" h="40.0" w="40.0" x="446.34283447265625" y="7501.3564453125" fill="#ffffff" width="1" outline="#666666"/>
  </node>
  <node label="DMC1370 panDhc_449 phosphoribosylaminoimidazolecarboxamide formyltransferase/IMP cyclohydrolase [Dehalococcoides sp. BAV1]" id="-1495">
    <att type="string" name="canonicalName" value="DMC1370 panDhc_449 phosphoribosylaminoimidazolecarboxamide formyltransferase/IMP cyclohydrolase [Dehalococcoides sp. BAV1]"/>
    <graphics type="ELLIPSE" h="40.0" w="40.0" x="0.0" y="8325.611328125" fill="#ffffff" width="1" outline="#666666"/>
  </node>
  <node label="DMC0359 panDhc_321 prolyl-tRNA synthetase [Dehalococcoides sp. GT]" id="-1494">
    <att type="string" name="canonicalName" value="DMC0359 panDhc_321 prolyl-tRNA synthetase [Dehalococcoides sp. GT]"/>
    <graphics type="ELLIPSE" h="40.0" w="40.0" x="3224.0166015625" y="9786.822265625" fill="#ffffff" width="1" outline="#666666"/>
  </node>
  <node label="DMC1255 panDhc_247 GTP-binding protein [Dehalococcoides sp. VS]   " id="-1493">
    <att type="string" name="canonicalName" value="DMC1255 panDhc_247 GTP-binding protein [Dehalococcoides sp. VS]   "/>
    <graphics type="ELLIPSE" h="40.0" w="40.0" x="3594.048095703125" y="12648.4541015625" fill="#ffffff" width="1" outline="#666666"/>
  </node>
  <node label="&quot;DMC0662 panDhc_2491 cyclase, putative [Dehalococcoides ethenogenes 195]&quot;" id="-1492">
    <att type="string" name="canonicalName" value="&quot;DMC0662 panDhc_2491 cyclase, putative [Dehalococcoides ethenogenes 195]&quot;"/>
    <graphics type="ELLIPSE" h="40.0" w="40.0" x="3436.002685546875" y="4630.1123046875" fill="#ffffff" width="1" outline="#666666"/>
  </node>
  <node label="&quot;DMC0787 panDhc_2125 ABC transporter, permease protein [Dehalococcoides ethenogenes 195]&quot;" id="-1491">
    <att type="string" name="canonicalName" value="&quot;DMC0787 panDhc_2125 ABC transporter, permease protein [Dehalococcoides ethenogenes 195]&quot;"/>
    <graphics type="ELLIPSE" h="40.0" w="40.0" x="841.2771606445312" y="10422.001953125" fill="#ffffff" width="1" outline="#666666"/>
  </node>
  <node label="DMC1256 panDhc_635 major facilitator family transporter [Dehalococcoides sp. CBDB1]   " id="-1490">
    <att type="string" name="canonicalName" value="DMC1256 panDhc_635 major facilitator family transporter [Dehalococcoides sp. CBDB1]   "/>
    <graphics type="ELLIPSE" h="40.0" w="40.0" x="772.0945434570312" y="8632.2646484375" fill="#ffffff" width="1" outline="#666666"/>
  </node>
  <node label="DMC1561 panDhc_781_RC hypothetical protein [Dehalococcoides sp. CBDB1]     " id="-1489">
    <att type="string" name="canonicalName" value="DMC1561 panDhc_781_RC hypothetical protein [Dehalococcoides sp. CBDB1]     "/>
    <graphics type="ELLIPSE" h="40.0" w="40.0" x="2643.57958984375" y="931.072021484375" fill="#ffffff" width="1" outline="#666666"/>
  </node>
  <node label="DMC1407 panDhc_2803 ribosome-associated protein Y (PSrp-1) [Dehalococcoides sp. VS] " id="-1488">
    <att type="string" name="canonicalName" value="DMC1407 panDhc_2803 ribosome-associated protein Y (PSrp-1) [Dehalococcoides sp. VS] "/>
    <graphics type="ELLIPSE" h="40.0" w="40.0" x="300.5940856933594" y="11618.587890625" fill="#ffffff" width="1" outline="#666666"/>
  </node>
  <node label="DMC1395 panDhc_4057 hypothetical protein [Dehalococcoides ethenogenes 195]" id="-1487">
    <att type="string" name="canonicalName" value="DMC1395 panDhc_4057 hypothetical protein [Dehalococcoides ethenogenes 195]"/>
    <graphics type="ELLIPSE" h="40.0" w="40.0" x="3715.85400390625" y="2040.306640625" fill="#ffffff" width="1" outline="#666666"/>
  </node>
  <node label="&quot;DMC0004 panDhc_222_RC DNA gyrase, subunit B [Dehalococcoides sp. CBDB1]   &quot;" id="-1486">
    <att type="string" name="canonicalName" value="&quot;DMC0004 panDhc_222_RC DNA gyrase, subunit B [Dehalococcoides sp. CBDB1]   &quot;"/>
    <graphics type="ELLIPSE" h="40.0" w="40.0" x="316.3717346191406" y="8878.9130859375" fill="#ffffff" width="1" outline="#666666"/>
  </node>
  <node label="DMC1546 panDhc_1344 RecA [Dehalococcoides ethenogenes 195]" id="-1485">
    <att type="string" name="canonicalName" value="DMC1546 panDhc_1344 RecA [Dehalococcoides ethenogenes 195]"/>
    <graphics type="ELLIPSE" h="40.0" w="40.0" x="2303.7880859375" y="3565.25341796875" fill="#ffffff" width="1" outline="#666666"/>
  </node>
  <node label="DMC1466 panDhc_2443_RC response regulator receiver protein [Dehalococcoides sp. GT]" id="-1484">
    <att type="string" name="canonicalName" value="DMC1466 panDhc_2443_RC response regulator receiver protein [Dehalococcoides sp. GT]"/>
    <graphics type="ELLIPSE" h="40.0" w="40.0" x="3358.86376953125" y="7062.396484375" fill="#ffffff" width="1" outline="#666666"/>
  </node>
  <node label="DMC1328 panDhc_1434 dihydroorotate dehydrogenase family protein [Dehalococcoides sp. GT]" id="-1483">
    <att type="string" name="canonicalName" value="DMC1328 panDhc_1434 dihydroorotate dehydrogenase family protein [Dehalococcoides sp. GT]"/>
    <graphics type="ELLIPSE" h="40.0" w="40.0" x="573.1229248046875" y="227.79800415039062" fill="#ffffff" width="1" outline="#666666"/>
  </node>
  <node label="&quot;DMC1083 panDhc_725 glutamine synthetase, type I [Dehalococcoides sp. CBDB1]   &quot;" id="-1482">
    <att type="string" name="canonicalName" value="&quot;DMC1083 panDhc_725 glutamine synthetase, type I [Dehalococcoides sp. CBDB1]   &quot;"/>
    <graphics type="ELLIPSE" h="40.0" w="40.0" x="1440.5184326171875" y="7521.0859375" fill="#ffffff" width="1" outline="#666666"/>
  </node>
  <node label="DMC0988 KB1_1015 acylphosphatase [Dehalococcoides sp. GT]" id="-1481">
    <att type="string" name="canonicalName" value="DMC0988 KB1_1015 acylphosphatase [Dehalococcoides sp. GT]"/>
    <graphics type="ELLIPSE" h="40.0" w="40.0" x="2583.38720703125" y="464.39404296875" fill="#ffffff" width="1" outline="#666666"/>
  </node>
  <node label="DMC1378 panDhc_830_RC protein of unknown function DUF21 [Dehalococcoides sp. BAV1]" id="-1480">
    <att type="string" name="canonicalName" value="DMC1378 panDhc_830_RC protein of unknown function DUF21 [Dehalococcoides sp. BAV1]"/>
    <graphics type="ELLIPSE" h="40.0" w="40.0" x="3152.460205078125" y="2293.844482421875" fill="#ffffff" width="1" outline="#666666"/>
  </node>
  <node label="&quot;DMC1382 panDhc_857 peptidase, M16 family [Dehalococcoides sp. CBDB1]    &quot;" id="-1479">
    <att type="string" name="canonicalName" value="&quot;DMC1382 panDhc_857 peptidase, M16 family [Dehalococcoides sp. CBDB1]    &quot;"/>
    <graphics type="ELLIPSE" h="40.0" w="40.0" x="1602.2904052734375" y="13167.3154296875" fill="#ffffff" width="1" outline="#666666"/>
  </node>
  <node label="DMC0059 gi147668707_cysteinyl-tRNA_synt cysteinyl-tRNA synthetase [Dehalococcoides sp. CBDB1]     " id="-1478">
    <att type="string" name="canonicalName" value="DMC0059 gi147668707_cysteinyl-tRNA_synt cysteinyl-tRNA synthetase [Dehalococcoides sp. CBDB1]     "/>
    <graphics type="ELLIPSE" h="40.0" w="40.0" x="1604.6119384765625" y="13059.576171875" fill="#ffffff" width="1" outline="#666666"/>
  </node>
  <node label="DMC0699 panDhc_2368 PHP domain protein [Dehalococcoides ethenogenes 195]" id="-1477">
    <att type="string" name="canonicalName" value="DMC0699 panDhc_2368 PHP domain protein [Dehalococcoides ethenogenes 195]"/>
    <graphics type="ELLIPSE" h="40.0" w="40.0" x="707.3242797851562" y="11009.546875" fill="#ffffff" width="1" outline="#666666"/>
  </node>
  <node label="DMC1661 panDhc_3016_RC hypothetical protein [Dehalococcoides sp. BAV1]" id="-1476">
    <att type="string" name="canonicalName" value="DMC1661 panDhc_3016_RC hypothetical protein [Dehalococcoides sp. BAV1]"/>
    <graphics type="ELLIPSE" h="40.0" w="40.0" x="107.39591979980469" y="12136.6484375" fill="#ffffff" width="1" outline="#666666"/>
  </node>
  <node label="DMC1355 panDhc_1298 heat-inducible transcription repressor [Dehalococcoides sp. VS]  " id="-1475">
    <att type="string" name="canonicalName" value="DMC1355 panDhc_1298 heat-inducible transcription repressor [Dehalococcoides sp. VS]  "/>
    <graphics type="ELLIPSE" h="40.0" w="40.0" x="1135.0455322265625" y="10163.900390625" fill="#ffffff" width="1" outline="#666666"/>
  </node>
  <node label="&quot;DMC0098 KB1_0243 putative molybdopterin oxidoreductase, membrane subunit [Dehalococcoides sp. CBDB1]  &quot;" id="-1474">
    <att type="string" name="canonicalName" value="&quot;DMC0098 KB1_0243 putative molybdopterin oxidoreductase, membrane subunit [Dehalococcoides sp. CBDB1]  &quot;"/>
    <graphics type="ELLIPSE" h="40.0" w="40.0" x="1936.9007568359375" y="6149.64794921875" fill="#ffffff" width="1" outline="#666666"/>
  </node>
  <node label="DMC0700 panDhc_2725_RC translation elongation factor P [Dehalococcoides sp. CBDB1]   " id="-1473">
    <att type="string" name="canonicalName" value="DMC0700 panDhc_2725_RC translation elongation factor P [Dehalococcoides sp. CBDB1]   "/>
    <graphics type="ELLIPSE" h="40.0" w="40.0" x="2637.595458984375" y="6137.189453125" fill="#ffffff" width="1" outline="#666666"/>
  </node>
  <node label="DMC1250 panDhc_998 sensory box sensor histidine kinase [Dehalococcoides ethenogenes 195]" id="-1472">
    <att type="string" name="canonicalName" value="DMC1250 panDhc_998 sensory box sensor histidine kinase [Dehalococcoides ethenogenes 195]"/>
    <graphics type="ELLIPSE" h="40.0" w="40.0" x="2428.9658203125" y="10934.109375" fill="#ffffff" width="1" outline="#666666"/>
  </node>
  <node label="DMC1307 panDhc_132 type II secretion system protein GspE [Dehalococcoides ethenogenes 195]" id="-1471">
    <att type="string" name="canonicalName" value="DMC1307 panDhc_132 type II secretion system protein GspE [Dehalococcoides ethenogenes 195]"/>
    <graphics type="ELLIPSE" h="40.0" w="40.0" x="3776.17138671875" y="744.6309814453125" fill="#ffffff" width="1" outline="#666666"/>
  </node>
  <node label="DMC1210 panDhc_3997 hypothetical protein [Dehalococcoides ethenogenes 195]" id="-1470">
    <att type="string" name="canonicalName" value="DMC1210 panDhc_3997 hypothetical protein [Dehalococcoides ethenogenes 195]"/>
    <graphics type="ELLIPSE" h="40.0" w="40.0" x="2480.821533203125" y="7271.291015625" fill="#ffffff" width="1" outline="#666666"/>
  </node>
  <node label="DMC2318 panDhc_2203 hypothetical protein [Dehalococcoides sp. BAV1]" id="-1469">
    <att type="string" name="canonicalName" value="DMC2318 panDhc_2203 hypothetical protein [Dehalococcoides sp. BAV1]"/>
    <graphics type="ELLIPSE" h="40.0" w="40.0" x="1194.3172607421875" y="10425.54296875" fill="#ffffff" width="1" outline="#666666"/>
  </node>
  <node label="DMC1002 panDhc_1125 Pyrrolo-quinoline quinone [Dehalococcoides sp. BAV1]" id="-1468">
    <att type="string" name="canonicalName" value="DMC1002 panDhc_1125 Pyrrolo-quinoline quinone [Dehalococcoides sp. BAV1]"/>
    <graphics type="ELLIPSE" h="40.0" w="40.0" x="1423.6866455078125" y="7414.37353515625" fill="#ffffff" width="1" outline="#666666"/>
  </node>
  <node label="DMC0177 panDhc_1451 Integral membrane protein TerC [Dehalococcoides sp. GT]" id="-1467">
    <att type="string" name="canonicalName" value="DMC0177 panDhc_1451 Integral membrane protein TerC [Dehalococcoides sp. GT]"/>
    <graphics type="ELLIPSE" h="40.0" w="40.0" x="1704.6119384765625" y="13167.3154296875" fill="#ffffff" width="1" outline="#666666"/>
  </node>
  <node label="DMC0419 KB1_0475 valyl-tRNA synthetase [Dehalococcoides sp. GT]" id="-1466">
    <att type="string" name="canonicalName" value="DMC0419 KB1_0475 valyl-tRNA synthetase [Dehalococcoides sp. GT]"/>
    <graphics type="ELLIPSE" h="40.0" w="40.0" x="1706.93359375" y="13059.576171875" fill="#ffffff" width="1" outline="#666666"/>
  </node>
  <node label="DMC1158 panDhc_760 dihydroorotase [Dehalococcoides sp. VS]    " id="-1465">
    <att type="string" name="canonicalName" value="DMC1158 panDhc_760 dihydroorotase [Dehalococcoides sp. VS]    "/>
    <graphics type="ELLIPSE" h="40.0" w="40.0" x="2531.154541015625" y="8098.18896484375" fill="#ffffff" width="1" outline="#666666"/>
  </node>
  <node label="&quot;DMC0440 panDhc_1539_RC malate dehydrogenase, NAD-dependent [Dehalococcoides sp. GT]&quot;" id="-1464">
    <att type="string" name="canonicalName" value="&quot;DMC0440 panDhc_1539_RC malate dehydrogenase, NAD-dependent [Dehalococcoides sp. GT]&quot;"/>
    <graphics type="ELLIPSE" h="40.0" w="40.0" x="3596.07763671875" y="8006.41796875" fill="#ffffff" width="1" outline="#666666"/>
  </node>
  <node label="DMC1248 panDhc_2901_RC competence/damage-inducible protein CinA C-terminal domain protein [Dehalococco" id="-1463">
    <att type="string" name="canonicalName" value="DMC1248 panDhc_2901_RC competence/damage-inducible protein CinA C-terminal domain protein [Dehalococco"/>
    <graphics type="ELLIPSE" h="40.0" w="40.0" x="3310.4951171875" y="8070.7353515625" fill="#ffffff" width="1" outline="#666666"/>
  </node>
  <node label="DMC1011 GT_843758-844000 hypothetical protein [Dehalococcoides sp. BAV1]" id="-1462">
    <att type="string" name="canonicalName" value="DMC1011 GT_843758-844000 hypothetical protein [Dehalococcoides sp. BAV1]"/>
    <graphics type="ELLIPSE" h="40.0" w="40.0" x="3040.083251953125" y="8878.9130859375" fill="#ffffff" width="1" outline="#666666"/>
  </node>
  <node label="DMC0756 panDhc_1187 tRNA(5-methylaminomethyl-2-thiouridylate)- methyltransferase [Dehalococcoides sp. CBDB1]     " id="-1461">
    <att type="string" name="canonicalName" value="DMC0756 panDhc_1187 tRNA(5-methylaminomethyl-2-thiouridylate)- methyltransferase [Dehalococcoides sp. CBDB1]     "/>
    <graphics type="ELLIPSE" h="40.0" w="40.0" x="286.90478515625" y="558.4035034179688" fill="#ffffff" width="1" outline="#666666"/>
  </node>
  <node label="DMC1283 panDhc_3978 ribosomal protein L31 [Dehalococcoides sp. VS]  " id="-1460">
    <att type="string" name="canonicalName" value="DMC1283 panDhc_3978 ribosomal protein L31 [Dehalococcoides sp. VS]  "/>
    <graphics type="ELLIPSE" h="40.0" w="40.0" x="1723.1689453125" y="10651.3505859375" fill="#ffffff" width="1" outline="#666666"/>
  </node>
  <node label="DMC1813 panDhc_3657 reductive dehalogenase anchoring protein [Dehalococcoides sp. VS] " id="-1459">
    <att type="string" name="canonicalName" value="DMC1813 panDhc_3657 reductive dehalogenase anchoring protein [Dehalococcoides sp. VS] "/>
    <graphics type="ELLIPSE" h="40.0" w="40.0" x="1093.114013671875" y="910.4697265625" fill="#ffffff" width="1" outline="#666666"/>
  </node>
  <node label="DMC0344 KB1_0400 hypothetical protein [Dehalococcoides sp. GT]" id="-1458">
    <att type="string" name="canonicalName" value="DMC0344 KB1_0400 hypothetical protein [Dehalococcoides sp. GT]"/>
    <graphics type="ELLIPSE" h="40.0" w="40.0" x="1980.5716552734375" y="10308.62109375" fill="#ffffff" width="1" outline="#666666"/>
  </node>
  <node label="DMC1338 panDhc_1675_RC nicotinate-nucleotide pyrophosphorylase [Dehalococcoides ethenogenes 195]" id="-1457">
    <att type="string" name="canonicalName" value="DMC1338 panDhc_1675_RC nicotinate-nucleotide pyrophosphorylase [Dehalococcoides ethenogenes 195]"/>
    <graphics type="ELLIPSE" h="40.0" w="40.0" x="3391.90380859375" y="11641.71875" fill="#ffffff" width="1" outline="#666666"/>
  </node>
  <node label="DMC1333 panDhc_3266 hypothetical protein [Dehalococcoides ethenogenes 195]" id="-1456">
    <att type="string" name="canonicalName" value="DMC1333 panDhc_3266 hypothetical protein [Dehalococcoides ethenogenes 195]"/>
    <graphics type="ELLIPSE" h="40.0" w="40.0" x="1483.1044921875" y="1966.8839111328125" fill="#ffffff" width="1" outline="#666666"/>
  </node>
  <node label="&quot;DMC1185 KB1_1200 DNA polymerase III, beta subunit [Dehalococcoides ethenogenes 195]&quot;" id="-1455">
    <att type="string" name="canonicalName" value="&quot;DMC1185 KB1_1200 DNA polymerase III, beta subunit [Dehalococcoides ethenogenes 195]&quot;"/>
    <graphics type="ELLIPSE" h="40.0" w="40.0" x="1594.6971435546875" y="1993.3544921875" fill="#ffffff" width="1" outline="#666666"/>
  </node>
  <node label="DMC0300 panDhc_3699 putative reductive dehalogenase anchoring protein [Dehalococcoides sp. CBDB1]  " id="-1454">
    <att type="string" name="canonicalName" value="DMC0300 panDhc_3699 putative reductive dehalogenase anchoring protein [Dehalococcoides sp. CBDB1]  "/>
    <graphics type="ELLIPSE" h="40.0" w="40.0" x="1806.93359375" y="13167.3154296875" fill="#ffffff" width="1" outline="#666666"/>
  </node>
  <node label="DMC1008 gi57234184_hypothetical_protein hypothetical protein [Dehalococcoides ethenogenes 195]" id="-1453">
    <att type="string" name="canonicalName" value="DMC1008 gi57234184_hypothetical_protein hypothetical protein [Dehalococcoides ethenogenes 195]"/>
    <graphics type="ELLIPSE" h="40.0" w="40.0" x="1809.255126953125" y="13059.576171875" fill="#ffffff" width="1" outline="#666666"/>
  </node>
  <node label="DMC0730 GT_c608327-608124 ribosomal protein L35 [Dehalococcoides sp. BAV1]" id="-1452">
    <att type="string" name="canonicalName" value="DMC0730 GT_c608327-608124 ribosomal protein L35 [Dehalococcoides sp. BAV1]"/>
    <graphics type="ELLIPSE" h="40.0" w="40.0" x="426.7851257324219" y="11971.845703125" fill="#ffffff" width="1" outline="#666666"/>
  </node>
  <node label="DMC0477 gi57234773_30S_ribosomal_protei ribosomal protein S8 [Dehalococcoides sp. VS]  " id="-1451">
    <att type="string" name="canonicalName" value="DMC0477 gi57234773_30S_ribosomal_protei ribosomal protein S8 [Dehalococcoides sp. VS]  "/>
    <graphics type="ELLIPSE" h="40.0" w="40.0" x="2075.673583984375" y="9493.2939453125" fill="#ffffff" width="1" outline="#666666"/>
  </node>
  <node label="DMC0237 panDhc_297_RC ribonucleotide reductase [Dehalococcoides sp. CBDB1]     " id="-1450">
    <att type="string" name="canonicalName" value="DMC0237 panDhc_297_RC ribonucleotide reductase [Dehalococcoides sp. CBDB1]     "/>
    <graphics type="ELLIPSE" h="40.0" w="40.0" x="3328.395751953125" y="11254.8896484375" fill="#ffffff" width="1" outline="#666666"/>
  </node>
  <node label="DMC0600 gi57234574_hypothetical_protein hypothetical protein [Dehalococcoides ethenogenes 195]" id="-1449">
    <att type="string" name="canonicalName" value="DMC0600 gi57234574_hypothetical_protein hypothetical protein [Dehalococcoides ethenogenes 195]"/>
    <graphics type="ELLIPSE" h="40.0" w="40.0" x="3339.4970703125" y="11142.3798828125" fill="#ffffff" width="1" outline="#666666"/>
  </node>
  <node label="DMC0976 panDhc_3861 hypothetical protein [Dehalococcoides ethenogenes 195]" id="-1448">
    <att type="string" name="canonicalName" value="DMC0976 panDhc_3861 hypothetical protein [Dehalococcoides ethenogenes 195]"/>
    <graphics type="ELLIPSE" h="40.0" w="40.0" x="4363.56689453125" y="59.32867431640625" fill="#ffffff" width="1" outline="#666666"/>
  </node>
  <node label="&quot;DMC0408 panDhc_1835_RC amino acid ABC transporter, permease protein [Dehalococcoides sp. CBDB1] &quot;" id="-1447">
    <att type="string" name="canonicalName" value="&quot;DMC0408 panDhc_1835_RC amino acid ABC transporter, permease protein [Dehalococcoides sp. CBDB1] &quot;"/>
    <graphics type="ELLIPSE" h="40.0" w="40.0" x="759.9649658203125" y="11651.376953125" fill="#ffffff" width="1" outline="#666666"/>
  </node>
  <node label="DMC1486 VS1434_conserved_hypothetical_m hypothetical protein [Dehalococcoides sp. VS]   " id="-1446">
    <att type="string" name="canonicalName" value="DMC1486 VS1434_conserved_hypothetical_m hypothetical protein [Dehalococcoides sp. VS]   "/>
    <graphics type="ELLIPSE" h="40.0" w="40.0" x="2848.318603515625" y="9981.0849609375" fill="#ffffff" width="1" outline="#666666"/>
  </node>
  <node label="&quot;DMC0587 KB1_0645 soluble hydrogenase, tritium exchange subunit [Dehalococcoides sp. CBDB1]  &quot;" id="-1445">
    <att type="string" name="canonicalName" value="&quot;DMC0587 KB1_0645 soluble hydrogenase, tritium exchange subunit [Dehalococcoides sp. CBDB1]  &quot;"/>
    <graphics type="ELLIPSE" h="40.0" w="40.0" x="853.3687133789062" y="8212.1591796875" fill="#ffffff" width="1" outline="#666666"/>
  </node>
  <node label="DMC0503 panDhc_425_RC hypothetical protein [Dehalococcoides sp. GT]" id="-1444">
    <att type="string" name="canonicalName" value="DMC0503 panDhc_425_RC hypothetical protein [Dehalococcoides sp. GT]"/>
    <graphics type="ELLIPSE" h="40.0" w="40.0" x="3741.49365234375" y="12437.3330078125" fill="#ffffff" width="1" outline="#666666"/>
  </node>
  <node label="&quot;DMC0407 panDhc_1703_RC amino acid ABC transporter, ATP-binding protein [Dehalococcoides sp.&quot;" id="-1443">
    <att type="string" name="canonicalName" value="&quot;DMC0407 panDhc_1703_RC amino acid ABC transporter, ATP-binding protein [Dehalococcoides sp.&quot;"/>
    <graphics type="ELLIPSE" h="40.0" w="40.0" x="872.6300048828125" y="2843.6943359375" fill="#ffffff" width="1" outline="#666666"/>
  </node>
  <node label="DMC1248 panDhc_2900 CinA domain protein [Dehalococcoides sp. GT]" id="-1442">
    <att type="string" name="canonicalName" value="DMC1248 panDhc_2900 CinA domain protein [Dehalococcoides sp. GT]"/>
    <graphics type="ELLIPSE" h="40.0" w="40.0" x="3796.20556640625" y="1688.923095703125" fill="#ffffff" width="1" outline="#666666"/>
  </node>
  <node label="DMC1229 panDhc_1748 enoyl-[acyl-carrier-protein] reductase [Dehalococcoides sp. VS]   " id="-1441">
    <att type="string" name="canonicalName" value="DMC1229 panDhc_1748 enoyl-[acyl-carrier-protein] reductase [Dehalococcoides sp. VS]   "/>
    <graphics type="ELLIPSE" h="40.0" w="40.0" x="2328.9658203125" y="10995.5263671875" fill="#ffffff" width="1" outline="#666666"/>
  </node>
  <node label="DMC0580 panDhc_806_RC Phosphopyruvate hydratase [Dehalococcoides sp. BAV1]" id="-1440">
    <att type="string" name="canonicalName" value="DMC0580 panDhc_806_RC Phosphopyruvate hydratase [Dehalococcoides sp. BAV1]"/>
    <graphics type="ELLIPSE" h="40.0" w="40.0" x="400.5940856933594" y="11545.0224609375" fill="#ffffff" width="1" outline="#666666"/>
  </node>
  <node label="&quot;DMC1000 panDhc_2271_RC SpoIIIJ-associated protein Jag, putative [Dehalococcoides ethenogenes 195]&quot;" id="-1439">
    <att type="string" name="canonicalName" value="&quot;DMC1000 panDhc_2271_RC SpoIIIJ-associated protein Jag, putative [Dehalococcoides ethenogenes 195]&quot;"/>
    <graphics type="ELLIPSE" h="40.0" w="40.0" x="448.6601867675781" y="11643.7236328125" fill="#ffffff" width="1" outline="#666666"/>
  </node>
  <node label="DMC0608 panDhc_2987_RC hypothetical protein [Dehalococcoides ethenogenes 195]" id="-1438">
    <att type="string" name="canonicalName" value="DMC0608 panDhc_2987_RC hypothetical protein [Dehalococcoides ethenogenes 195]"/>
    <graphics type="ELLIPSE" h="40.0" w="40.0" x="1215.44970703125" y="2172.052978515625" fill="#ffffff" width="1" outline="#666666"/>
  </node>
  <node label="DMC1091 panDhc_765_RC FAD-dependent pyridine nucleotide-disulphide oxidoreductase [Dehalococcoides sp. GT]" id="-1437">
    <att type="string" name="canonicalName" value="DMC1091 panDhc_765_RC FAD-dependent pyridine nucleotide-disulphide oxidoreductase [Dehalococcoides sp. GT]"/>
    <graphics type="ELLIPSE" h="40.0" w="40.0" x="3765.107177734375" y="8027.4775390625" fill="#ffffff" width="1" outline="#666666"/>
  </node>
  <node label="DMC1919 GT_c60839-59373 hypothetical protein [Dehalococcoides sp. GT]" id="-1436">
    <att type="string" name="canonicalName" value="DMC1919 GT_c60839-59373 hypothetical protein [Dehalococcoides sp. GT]"/>
    <graphics type="ELLIPSE" h="40.0" w="40.0" x="1465.5101318359375" y="4896.30908203125" fill="#ffffff" width="1" outline="#666666"/>
  </node>
  <node label="DMC1909 panDhc_1674_RC hypothetical protein [Dehalococcoides sp. VS]   " id="-1435">
    <att type="string" name="canonicalName" value="DMC1909 panDhc_1674_RC hypothetical protein [Dehalococcoides sp. VS]   "/>
    <graphics type="ELLIPSE" h="40.0" w="40.0" x="3893.88623046875" y="9676.078125" fill="#ffffff" width="1" outline="#666666"/>
  </node>
  <node label="DMC1268 gi57233985_hypothetical_protein hypothetical protein [Dehalococcoides ethenogenes 195]" id="-1434">
    <att type="string" name="canonicalName" value="DMC1268 gi57233985_hypothetical_protein hypothetical protein [Dehalococcoides ethenogenes 195]"/>
    <graphics type="ELLIPSE" h="40.0" w="40.0" x="128.3394012451172" y="10934.109375" fill="#ffffff" width="1" outline="#666666"/>
  </node>
  <node label="DMC0952 panDhc_3562 protein of unknown function DUF448 [Dehalococcoides sp. BAV1]" id="-1433">
    <att type="string" name="canonicalName" value="DMC0952 panDhc_3562 protein of unknown function DUF448 [Dehalococcoides sp. BAV1]"/>
    <graphics type="ELLIPSE" h="40.0" w="40.0" x="149.96856689453125" y="9039.1005859375" fill="#ffffff" width="1" outline="#666666"/>
  </node>
  <node label="DMC0789 panDhc_902_RC sufB/sufD domain protein [Dehalococcoides ethenogenes 195]" id="-1432">
    <att type="string" name="canonicalName" value="DMC0789 panDhc_902_RC sufB/sufD domain protein [Dehalococcoides ethenogenes 195]"/>
    <graphics type="ELLIPSE" h="40.0" w="40.0" x="3813.89208984375" y="8969.6298828125" fill="#ffffff" width="1" outline="#666666"/>
  </node>
  <node label="DMC0506 panDhc_1624 methylthioadenosine phosphorylase [Dehalococcoides sp. CBDB1]     " id="-1431">
    <att type="string" name="canonicalName" value="DMC0506 panDhc_1624 methylthioadenosine phosphorylase [Dehalococcoides sp. CBDB1]     "/>
    <graphics type="ELLIPSE" h="40.0" w="40.0" x="2423.12158203125" y="2024.021484375" fill="#ffffff" width="1" outline="#666666"/>
  </node>
  <node label="DMC0505 panDhc_1310_RC hypothetical protein [Dehalococcoides sp. CBDB1]     " id="-1430">
    <att type="string" name="canonicalName" value="DMC0505 panDhc_1310_RC hypothetical protein [Dehalococcoides sp. CBDB1]     "/>
    <graphics type="ELLIPSE" h="40.0" w="40.0" x="278.53387451171875" y="8986.6611328125" fill="#ffffff" width="1" outline="#666666"/>
  </node>
  <node label="DMC1431 KB1_1464 phospho-2-dehydro-3-deoxyheptonate aldolase [Dehalococcoides sp. BAV1]" id="-1429">
    <att type="string" name="canonicalName" value="DMC1431 KB1_1464 phospho-2-dehydro-3-deoxyheptonate aldolase [Dehalococcoides sp. BAV1]"/>
    <graphics type="ELLIPSE" h="40.0" w="40.0" x="4275.263671875" y="7432.43896484375" fill="#ffffff" width="1" outline="#666666"/>
  </node>
  <node label="DMC1430 KB1_1463 N-(5&apos;phosphoribosyl)anthranilate isomerase [Dehalococcoides ethenogenes 195]" id="-1428">
    <att type="string" name="canonicalName" value="DMC1430 KB1_1463 N-(5&apos;phosphoribosyl)anthranilate isomerase [Dehalococcoides ethenogenes 195]"/>
    <graphics type="ELLIPSE" h="40.0" w="40.0" x="4241.71728515625" y="7322.90283203125" fill="#ffffff" width="1" outline="#666666"/>
  </node>
  <node label="DMC1716 panDhc_3514_RC hypothetical protein [Dehalococcoides sp. GT]" id="-1427">
    <att type="string" name="canonicalName" value="DMC1716 panDhc_3514_RC hypothetical protein [Dehalococcoides sp. GT]"/>
    <graphics type="ELLIPSE" h="40.0" w="40.0" x="4387.0146484375" y="5013.8896484375" fill="#ffffff" width="1" outline="#666666"/>
  </node>
  <node label="&quot;DMC0443 KB1_0499 putative fumarate hydratase, beta subunit [Dehalococcoides sp. CBDB1]  &quot;" id="-1426">
    <att type="string" name="canonicalName" value="&quot;DMC0443 KB1_0499 putative fumarate hydratase, beta subunit [Dehalococcoides sp. CBDB1]  &quot;"/>
    <graphics type="ELLIPSE" h="40.0" w="40.0" x="1909.255126953125" y="13167.3154296875" fill="#ffffff" width="1" outline="#666666"/>
  </node>
  <node label="DMC0444 GT_376558-376899 HIT domain protein [Dehalococcoides sp. CBDB1]    " id="-1425">
    <att type="string" name="canonicalName" value="DMC0444 GT_376558-376899 HIT domain protein [Dehalococcoides sp. CBDB1]    "/>
    <graphics type="ELLIPSE" h="40.0" w="40.0" x="1911.57666015625" y="13059.576171875" fill="#ffffff" width="1" outline="#666666"/>
  </node>
  <node label="DMC0873 panDhc_145_RC hypothetical protein [Dehalococcoides ethenogenes 195]" id="-1424">
    <att type="string" name="canonicalName" value="DMC0873 panDhc_145_RC hypothetical protein [Dehalococcoides ethenogenes 195]"/>
    <graphics type="ELLIPSE" h="40.0" w="40.0" x="2912.056640625" y="7323.59033203125" fill="#ffffff" width="1" outline="#666666"/>
  </node>
  <node label="&quot;DMC1107 panDhc_1791 nitrogenase cofactor biosynthesis protein NifB, putative [Dehalococcoides ethen&quot;" id="-1423">
    <att type="string" name="canonicalName" value="&quot;DMC1107 panDhc_1791 nitrogenase cofactor biosynthesis protein NifB, putative [Dehalococcoides ethen&quot;"/>
    <graphics type="ELLIPSE" h="40.0" w="40.0" x="4013.603271484375" y="12648.4541015625" fill="#ffffff" width="1" outline="#666666"/>
  </node>
  <node label="DMC1219 KB1_1242 ribosomal protein L28 [Dehalococcoides sp. BAV1]" id="-1422">
    <att type="string" name="canonicalName" value="DMC1219 KB1_1242 ribosomal protein L28 [Dehalococcoides sp. BAV1]"/>
    <graphics type="ELLIPSE" h="40.0" w="40.0" x="173.85443115234375" y="8531.21484375" fill="#ffffff" width="1" outline="#666666"/>
  </node>
  <node label="DMC0554 panDhc_2945_RC 16S rRNA processing protein RimM [Dehalococcoides sp. GT]" id="-1421">
    <att type="string" name="canonicalName" value="DMC0554 panDhc_2945_RC 16S rRNA processing protein RimM [Dehalococcoides sp. GT]"/>
    <graphics type="ELLIPSE" h="40.0" w="40.0" x="3221.088134765625" y="2198.414306640625" fill="#ffffff" width="1" outline="#666666"/>
  </node>
  <node label="DMC0511 gi147669143_MaoC_domain_protein MaoC domain protein dehydratase [Dehalococcoides sp. GT]" id="-1420">
    <att type="string" name="canonicalName" value="DMC0511 gi147669143_MaoC_domain_protein MaoC domain protein dehydratase [Dehalococcoides sp. GT]"/>
    <graphics type="ELLIPSE" h="40.0" w="40.0" x="3290.427490234375" y="2087.99365234375" fill="#ffffff" width="1" outline="#666666"/>
  </node>
  <node label="DMC0525 panDhc_1776 hypothetical protein [Dehalococcoides sp. CBDB1]     " id="-1419">
    <att type="string" name="canonicalName" value="DMC0525 panDhc_1776 hypothetical protein [Dehalococcoides sp. CBDB1]     "/>
    <graphics type="ELLIPSE" h="40.0" w="40.0" x="3982.174072265625" y="7220.5380859375" fill="#ffffff" width="1" outline="#666666"/>
  </node>
  <node label="DMC1545 panDhc_3399 6-pyruvoyl tetrahydrobiopterin synthase [Dehalococcoides sp. CBDB1]    " id="-1418">
    <att type="string" name="canonicalName" value="DMC1545 panDhc_3399 6-pyruvoyl tetrahydrobiopterin synthase [Dehalococcoides sp. CBDB1]    "/>
    <graphics type="ELLIPSE" h="40.0" w="40.0" x="2209.51953125" y="1472.051513671875" fill="#ffffff" width="1" outline="#666666"/>
  </node>
  <node label="&quot;DMC1470 panDhc_3641_RC reductive dehalogenase anchoring protein, putative [Dehalococcoides ethenogenes&quot;" id="-1417">
    <att type="string" name="canonicalName" value="&quot;DMC1470 panDhc_3641_RC reductive dehalogenase anchoring protein, putative [Dehalococcoides ethenogenes&quot;"/>
    <graphics type="ELLIPSE" h="40.0" w="40.0" x="3373.218505859375" y="10566.599609375" fill="#ffffff" width="1" outline="#666666"/>
  </node>
  <node label="DMC0742 KB1_0766 hypothetical protein [Dehalococcoides sp. CBDB1]     " id="-1416">
    <att type="string" name="canonicalName" value="DMC0742 KB1_0766 hypothetical protein [Dehalococcoides sp. CBDB1]     "/>
    <graphics type="ELLIPSE" h="40.0" w="40.0" x="2988.867919921875" y="10934.109375" fill="#ffffff" width="1" outline="#666666"/>
  </node>
  <node label="DMC0582 panDhc_2686 peptidyl-tRNA hydrolase [Dehalococcoides sp. VS]   " id="-1415">
    <att type="string" name="canonicalName" value="DMC0582 panDhc_2686 peptidyl-tRNA hydrolase [Dehalococcoides sp. VS]   "/>
    <graphics type="ELLIPSE" h="40.0" w="40.0" x="2011.57666015625" y="13167.3154296875" fill="#ffffff" width="1" outline="#666666"/>
  </node>
  <node label="DMC0057 panDhc_2254 2-C-methyl-D-erythritol 4-phosphate cytidylyltransferase [Dehalococcoides sp. VS]  " id="-1414">
    <att type="string" name="canonicalName" value="DMC0057 panDhc_2254 2-C-methyl-D-erythritol 4-phosphate cytidylyltransferase [Dehalococcoides sp. VS]  "/>
    <graphics type="ELLIPSE" h="40.0" w="40.0" x="2013.8983154296875" y="13059.576171875" fill="#ffffff" width="1" outline="#666666"/>
  </node>
  <node label="&quot;DMC0485 panDhc_2050_RC methionine aminopeptidase, type I [Dehalococcoides sp. CBDB1]   &quot;" id="-1413">
    <att type="string" name="canonicalName" value="&quot;DMC0485 panDhc_2050_RC methionine aminopeptidase, type I [Dehalococcoides sp. CBDB1]   &quot;"/>
    <graphics type="ELLIPSE" h="40.0" w="40.0" x="1193.83642578125" y="3456.82568359375" fill="#ffffff" width="1" outline="#666666"/>
  </node>
  <node label="DMC1059 panDhc_3519 hypothetical protein [Dehalococcoides ethenogenes 195]" id="-1412">
    <att type="string" name="canonicalName" value="DMC1059 panDhc_3519 hypothetical protein [Dehalococcoides ethenogenes 195]"/>
    <graphics type="ELLIPSE" h="40.0" w="40.0" x="1763.4573974609375" y="4684.76953125" fill="#ffffff" width="1" outline="#666666"/>
  </node>
  <node label="DMC1103 panDhc_1829 hypothetical protein [Dehalococcoides ethenogenes 195]" id="-1411">
    <att type="string" name="canonicalName" value="DMC1103 panDhc_1829 hypothetical protein [Dehalococcoides ethenogenes 195]"/>
    <graphics type="ELLIPSE" h="40.0" w="40.0" x="2113.898193359375" y="13167.3154296875" fill="#ffffff" width="1" outline="#666666"/>
  </node>
  <node label="&quot;DMC0744 KB1_0768 ATPase, C subunit family protein [Dehalococcoides sp. CBDB1]  &quot;" id="-1410">
    <att type="string" name="canonicalName" value="&quot;DMC0744 KB1_0768 ATPase, C subunit family protein [Dehalococcoides sp. CBDB1]  &quot;"/>
    <graphics type="ELLIPSE" h="40.0" w="40.0" x="2116.219970703125" y="13059.576171875" fill="#ffffff" width="1" outline="#666666"/>
  </node>
  <node label="DMC0461 panDhc_179 translation elongation factor G [Dehalococcoides sp. VS] " id="-1409">
    <att type="string" name="canonicalName" value="DMC0461 panDhc_179 translation elongation factor G [Dehalococcoides sp. VS] "/>
    <graphics type="ELLIPSE" h="40.0" w="40.0" x="1238.7164306640625" y="7519.560546875" fill="#ffffff" width="1" outline="#666666"/>
  </node>
  <node label="DMC1705 panDhc_1489 carbon-monoxide dehydrogenase delta subunit [Dehalococcoides sp. VS] " id="-1408">
    <att type="string" name="canonicalName" value="DMC1705 panDhc_1489 carbon-monoxide dehydrogenase delta subunit [Dehalococcoides sp. VS] "/>
    <graphics type="ELLIPSE" h="40.0" w="40.0" x="3410.227783203125" y="354.2216491699219" fill="#ffffff" width="1" outline="#666666"/>
  </node>
  <node label="DMC0339 panDhc_2646_RC hypothetical protein [Dehalococcoides sp. VS]   " id="-1407">
    <att type="string" name="canonicalName" value="DMC0339 panDhc_2646_RC hypothetical protein [Dehalococcoides sp. VS]   "/>
    <graphics type="ELLIPSE" h="40.0" w="40.0" x="1156.553955078125" y="1024.2744140625" fill="#ffffff" width="1" outline="#666666"/>
  </node>
  <node label="&quot;DMC0438 panDhc_2923 aconitase/homoaconitase C-terminal domain protein, 3-isopropylmalate dehydratase small subunit&quot;" id="-1406">
    <att type="string" name="canonicalName" value="&quot;DMC0438 panDhc_2923 aconitase/homoaconitase C-terminal domain protein, 3-isopropylmalate dehydratase small subunit&quot;"/>
    <graphics type="ELLIPSE" h="40.0" w="40.0" x="970.8038330078125" y="3057.29296875" fill="#ffffff" width="1" outline="#666666"/>
  </node>
  <node label="&quot;DMC0440 KB1_0496 malate dehydrogenase, NAD-dependent [Dehalococcoides sp. GT]&quot;" id="-1405">
    <att type="string" name="canonicalName" value="&quot;DMC0440 KB1_0496 malate dehydrogenase, NAD-dependent [Dehalococcoides sp. GT]&quot;"/>
    <graphics type="ELLIPSE" h="40.0" w="40.0" x="951.8817749023438" y="2943.6943359375" fill="#ffffff" width="1" outline="#666666"/>
  </node>
  <node label="DMC1225 panDhc_108 ATP-dependent DNA helicase [Dehalococcoides sp. VS]  " id="-1404">
    <att type="string" name="canonicalName" value="DMC1225 panDhc_108 ATP-dependent DNA helicase [Dehalococcoides sp. VS]  "/>
    <graphics type="ELLIPSE" h="40.0" w="40.0" x="3993.9326171875" y="6228.5869140625" fill="#ffffff" width="1" outline="#666666"/>
  </node>
  <node label="&quot;DMC0799 panDhc_2946 3-isopropylmalate dehydratase, small subunit [Dehalococcoides sp. CBDB1]   &quot;" id="-1403">
    <att type="string" name="canonicalName" value="&quot;DMC0799 panDhc_2946 3-isopropylmalate dehydratase, small subunit [Dehalococcoides sp. CBDB1]   &quot;"/>
    <graphics type="ELLIPSE" h="40.0" w="40.0" x="4161.048828125" y="12648.4541015625" fill="#ffffff" width="1" outline="#666666"/>
  </node>
  <node label="DMC1245 panDhc_828 gamma-glutamyl phosphate reductase [Dehalococcoides sp. CBDB1]    " id="-1402">
    <att type="string" name="canonicalName" value="DMC1245 panDhc_828 gamma-glutamyl phosphate reductase [Dehalococcoides sp. CBDB1]    "/>
    <graphics type="ELLIPSE" h="40.0" w="40.0" x="2353.31591796875" y="6511.080078125" fill="#ffffff" width="1" outline="#666666"/>
  </node>
  <node label="DMC1731 panDhc_3962 protein of unknown function DUF37 [Dehalococcoides sp. GT]" id="-1401">
    <att type="string" name="canonicalName" value="DMC1731 panDhc_3962 protein of unknown function DUF37 [Dehalococcoides sp. GT]"/>
    <graphics type="ELLIPSE" h="40.0" w="40.0" x="24.80731964111328" y="10506.1064453125" fill="#ffffff" width="1" outline="#666666"/>
  </node>
  <node label="DMC1483 KB1_0066 DNA-binding response regulator [Dehalococcoides sp. CBDB1]    " id="-1400">
    <att type="string" name="canonicalName" value="DMC1483 KB1_0066 DNA-binding response regulator [Dehalococcoides sp. CBDB1]    "/>
    <graphics type="ELLIPSE" h="40.0" w="40.0" x="498.10516357421875" y="6541.3349609375" fill="#ffffff" width="1" outline="#666666"/>
  </node>
  <node label="&quot;DMC0115 panDhc_517 acetyl-CoA carboxylase, biotin carboxylase [Dehalococcoides sp. BAV1]&quot;" id="-1399">
    <att type="string" name="canonicalName" value="&quot;DMC0115 panDhc_517 acetyl-CoA carboxylase, biotin carboxylase [Dehalococcoides sp. BAV1]&quot;"/>
    <graphics type="ELLIPSE" h="40.0" w="40.0" x="0.0" y="12748.4541015625" fill="#ffffff" width="1" outline="#666666"/>
  </node>
  <node label="DMC0793 panDhc_2605 hypothetical protein [Dehalococcoides sp. BAV1]" id="-1398">
    <att type="string" name="canonicalName" value="DMC0793 panDhc_2605 hypothetical protein [Dehalococcoides sp. BAV1]"/>
    <graphics type="ELLIPSE" h="40.0" w="40.0" x="2816.12158203125" y="542.5260009765625" fill="#ffffff" width="1" outline="#666666"/>
  </node>
  <node label="DMC0945 panDhc_2638 CDP-alcohol phosphatidyltransferase family protein [Dehalococcoides ethenogenes" id="-1397">
    <att type="string" name="canonicalName" value="DMC0945 panDhc_2638 CDP-alcohol phosphatidyltransferase family protein [Dehalococcoides ethenogenes"/>
    <graphics type="ELLIPSE" h="40.0" w="40.0" x="226.8690185546875" y="2371.023193359375" fill="#ffffff" width="1" outline="#666666"/>
  </node>
  <node label="DMC1465 panDhc_467_RC reductive dehalogenase [Dehalococcoides sp. VS]   " id="-1396">
    <att type="string" name="canonicalName" value="DMC1465 panDhc_467_RC reductive dehalogenase [Dehalococcoides sp. VS]   "/>
    <graphics type="ELLIPSE" h="40.0" w="40.0" x="3025.408935546875" y="8267.8671875" fill="#ffffff" width="1" outline="#666666"/>
  </node>
  <node label="DMC1518 panDhc_3191 Methylglyoxal synthase [Dehalococcoides sp. BAV1]" id="-1395">
    <att type="string" name="canonicalName" value="DMC1518 panDhc_3191 Methylglyoxal synthase [Dehalococcoides sp. BAV1]"/>
    <graphics type="ELLIPSE" h="40.0" w="40.0" x="265.1541748046875" y="12959.576171875" fill="#ffffff" width="1" outline="#666666"/>
  </node>
  <node label="&quot;DMC1122 panDhc_3027 transcriptional regulator, MarR family [Dehalococcoides ethenogenes 195]&quot;" id="-1394">
    <att type="string" name="canonicalName" value="&quot;DMC1122 panDhc_3027 transcriptional regulator, MarR family [Dehalococcoides ethenogenes 195]&quot;"/>
    <graphics type="ELLIPSE" h="40.0" w="40.0" x="2203.7880859375" y="3204.61181640625" fill="#ffffff" width="1" outline="#666666"/>
  </node>
  <node label="DMC1015 panDhc_288 DNA repair protein [Dehalococcoides sp. VS]  " id="-1393">
    <att type="string" name="canonicalName" value="DMC1015 panDhc_288 DNA repair protein [Dehalococcoides sp. VS]  "/>
    <graphics type="ELLIPSE" h="40.0" w="40.0" x="2087.207275390625" y="3237.21533203125" fill="#ffffff" width="1" outline="#666666"/>
  </node>
  <node label="DMC0228 panDhc_559 putative reductive dehalogenase [Dehalococcoides sp. CBDB1]    " id="-1392">
    <att type="string" name="canonicalName" value="DMC0228 panDhc_559 putative reductive dehalogenase [Dehalococcoides sp. CBDB1]    "/>
    <graphics type="ELLIPSE" h="40.0" w="40.0" x="4033.48193359375" y="1970.3438720703125" fill="#ffffff" width="1" outline="#666666"/>
  </node>
  <node label="&quot;DMC0111 panDhc_1256_RC ABC transporter, permease protein [Dehalococcoides sp. CBDB1]   &quot;" id="-1391">
    <att type="string" name="canonicalName" value="&quot;DMC0111 panDhc_1256_RC ABC transporter, permease protein [Dehalococcoides sp. CBDB1]   &quot;"/>
    <graphics type="ELLIPSE" h="40.0" w="40.0" x="838.9212036132812" y="12099.8017578125" fill="#ffffff" width="1" outline="#666666"/>
  </node>
  <node label="DMC0603 panDhc_2937 hydrogenase maturation protease [Dehalococcoides sp. VS]  " id="-1390">
    <att type="string" name="canonicalName" value="DMC0603 panDhc_2937 hydrogenase maturation protease [Dehalococcoides sp. VS]  "/>
    <graphics type="ELLIPSE" h="40.0" w="40.0" x="1339.70751953125" y="11715.041015625" fill="#ffffff" width="1" outline="#666666"/>
  </node>
  <node label="DMC0231 panDhc_2052 hypothetical protein [Dehalococcoides sp. CBDB1]     " id="-1389">
    <att type="string" name="canonicalName" value="DMC0231 panDhc_2052 hypothetical protein [Dehalococcoides sp. CBDB1]     "/>
    <graphics type="ELLIPSE" h="40.0" w="40.0" x="3085.655517578125" y="10308.62109375" fill="#ffffff" width="1" outline="#666666"/>
  </node>
  <node label="DMC1201 panDhc_2668_RC NADPH-dependent FMN reductase [Dehalococcoides ethenogenes 195]" id="-1388">
    <att type="string" name="canonicalName" value="DMC1201 panDhc_2668_RC NADPH-dependent FMN reductase [Dehalococcoides ethenogenes 195]"/>
    <graphics type="ELLIPSE" h="40.0" w="40.0" x="1013.2100830078125" y="0.0" fill="#ffffff" width="1" outline="#666666"/>
  </node>
  <node label="DMC1486 panDhc_1768 hypothetical protein [Dehalococcoides ethenogenes 195]" id="-1387">
    <att type="string" name="canonicalName" value="DMC1486 panDhc_1768 hypothetical protein [Dehalococcoides ethenogenes 195]"/>
    <graphics type="ELLIPSE" h="40.0" w="40.0" x="110.40179443359375" y="4653.7431640625" fill="#ffffff" width="1" outline="#666666"/>
  </node>
  <node label="&quot;DMC1513 panDhc_411_RC hydrogenase, group 4, HycE subunit, putative [Dehalococcoides ethenogenes 195]&quot;" id="-1386">
    <att type="string" name="canonicalName" value="&quot;DMC1513 panDhc_411_RC hydrogenase, group 4, HycE subunit, putative [Dehalococcoides ethenogenes 195]&quot;"/>
    <graphics type="ELLIPSE" h="40.0" w="40.0" x="2216.219970703125" y="13167.3154296875" fill="#ffffff" width="1" outline="#666666"/>
  </node>
  <node label="DMC1000 panDhc_2281_RC RNA-binding protein [Dehalococcoides sp. VS]   " id="-1385">
    <att type="string" name="canonicalName" value="DMC1000 panDhc_2281_RC RNA-binding protein [Dehalococcoides sp. VS]   "/>
    <graphics type="ELLIPSE" h="40.0" w="40.0" x="2218.54150390625" y="13059.576171875" fill="#ffffff" width="1" outline="#666666"/>
  </node>
  <node label="DMC0469 panDhc_1764_RC ribosomal protein S3 [Dehalococcoides sp. CBDB1]    " id="-1384">
    <att type="string" name="canonicalName" value="DMC0469 panDhc_1764_RC ribosomal protein S3 [Dehalococcoides sp. CBDB1]    "/>
    <graphics type="ELLIPSE" h="40.0" w="40.0" x="863.9034423828125" y="9181.94921875" fill="#ffffff" width="1" outline="#666666"/>
  </node>
  <node label="DMC1596 gi147668942_hypothetical_protein reductive dehalogenase [Dehalococcoides sp. VS]   " id="-1383">
    <att type="string" name="canonicalName" value="DMC1596 gi147668942_hypothetical_protein reductive dehalogenase [Dehalococcoides sp. VS]   "/>
    <graphics type="ELLIPSE" h="40.0" w="40.0" x="1450.3375244140625" y="12071.845703125" fill="#ffffff" width="1" outline="#666666"/>
  </node>
  <node label="DMC1231 panDhc_3154 protein of unknown function DUF177 [Dehalococcoides sp. GT]" id="-1382">
    <att type="string" name="canonicalName" value="DMC1231 panDhc_3154 protein of unknown function DUF177 [Dehalococcoides sp. GT]"/>
    <graphics type="ELLIPSE" h="40.0" w="40.0" x="1439.25439453125" y="6059.49755859375" fill="#ffffff" width="1" outline="#666666"/>
  </node>
  <node label="DMC0187 panDhc_115 leucyl-tRNA synthetase [Dehalococcoides sp. GT]" id="-1381">
    <att type="string" name="canonicalName" value="DMC0187 panDhc_115 leucyl-tRNA synthetase [Dehalococcoides sp. GT]"/>
    <graphics type="ELLIPSE" h="40.0" w="40.0" x="2089.376953125" y="1180.075927734375" fill="#ffffff" width="1" outline="#666666"/>
  </node>
  <node label="DMC1201 KB1_1226 putative iron-sulfur flavoprotein [Dehalococcoides sp. CBDB1]    " id="-1380">
    <att type="string" name="canonicalName" value="DMC1201 KB1_1226 putative iron-sulfur flavoprotein [Dehalococcoides sp. CBDB1]    "/>
    <graphics type="ELLIPSE" h="40.0" w="40.0" x="2159.087158203125" y="1082.2779541015625" fill="#ffffff" width="1" outline="#666666"/>
  </node>
  <node label="DMC1378 panDhc_824 hypothetical protein [Dehalococcoides ethenogenes 195]" id="-1379">
    <att type="string" name="canonicalName" value="DMC1378 panDhc_824 hypothetical protein [Dehalococcoides ethenogenes 195]"/>
    <graphics type="ELLIPSE" h="40.0" w="40.0" x="3732.026611328125" y="1056.9986572265625" fill="#ffffff" width="1" outline="#666666"/>
  </node>
  <node label="DMC0953 panDhc_557 transcription elongation factor NusA [Dehalococcoides ethenogenes 195]" id="-1378">
    <att type="string" name="canonicalName" value="DMC0953 panDhc_557 transcription elongation factor NusA [Dehalococcoides ethenogenes 195]"/>
    <graphics type="ELLIPSE" h="40.0" w="40.0" x="507.27911376953125" y="4312.7998046875" fill="#ffffff" width="1" outline="#666666"/>
  </node>
  <node label="DMC1088 panDhc_505 Glutamate synthase (NADPH) [Dehalococcoides sp. GT]" id="-1377">
    <att type="string" name="canonicalName" value="DMC1088 panDhc_505 Glutamate synthase (NADPH) [Dehalococcoides sp. GT]"/>
    <graphics type="ELLIPSE" h="40.0" w="40.0" x="359.33563232421875" y="10617.099609375" fill="#ffffff" width="1" outline="#666666"/>
  </node>
  <node label="&quot;DMC0120 gi57235047_alcohol_dehydrogenas alcohol dehydrogenase, zinc-containing [Dehalococcoides ethenogenes 195]&quot;" id="-1376">
    <att type="string" name="canonicalName" value="&quot;DMC0120 gi57235047_alcohol_dehydrogenas alcohol dehydrogenase, zinc-containing [Dehalococcoides ethenogenes 195]&quot;"/>
    <graphics type="ELLIPSE" h="40.0" w="40.0" x="3690.970458984375" y="9857.318359375" fill="#ffffff" width="1" outline="#666666"/>
  </node>
  <node label="&quot;DMC1242 panDhc_1004_RC serine protease, DegP/HtrA family [Dehalococcoides sp. VS] &quot;" id="-1375">
    <att type="string" name="canonicalName" value="&quot;DMC1242 panDhc_1004_RC serine protease, DegP/HtrA family [Dehalococcoides sp. VS] &quot;"/>
    <graphics type="ELLIPSE" h="40.0" w="40.0" x="3315.693115234375" y="8412.2705078125" fill="#ffffff" width="1" outline="#666666"/>
  </node>
  <node label="DMC0603 panDhc_2931 hydrogenase maturation protease [Dehalococcoides sp. BAV1]" id="-1374">
    <att type="string" name="canonicalName" value="DMC0603 panDhc_2931 hydrogenase maturation protease [Dehalococcoides sp. BAV1]"/>
    <graphics type="ELLIPSE" h="40.0" w="40.0" x="2234.509033203125" y="4744.72509765625" fill="#ffffff" width="1" outline="#666666"/>
  </node>
  <node label="DMC1369 panDhc_1260 phosphoribosylaminoimidazole synthetase [Dehalococcoides sp. VS]   " id="-1373">
    <att type="string" name="canonicalName" value="DMC1369 panDhc_1260 phosphoribosylaminoimidazole synthetase [Dehalococcoides sp. VS]   "/>
    <graphics type="ELLIPSE" h="40.0" w="40.0" x="2486.469482421875" y="11255.0234375" fill="#ffffff" width="1" outline="#666666"/>
  </node>
  <node label="&quot;DMC1513 panDhc_415 hydrogenase, group 4, HycE subunit [Dehalococcoides sp. CBDB1]  &quot;" id="-1372">
    <att type="string" name="canonicalName" value="&quot;DMC1513 panDhc_415 hydrogenase, group 4, HycE subunit [Dehalococcoides sp. CBDB1]  &quot;"/>
    <graphics type="ELLIPSE" h="40.0" w="39.999969482421875" x="526.2464141845703" y="12122.630859375" fill="#ffffff" width="1" outline="#666666"/>
  </node>
  <node label="DMC0527 KB1_0582 IstB domain protein ATP-binding protein [Dehalococcoides sp. GT]" id="-1371">
    <att type="string" name="canonicalName" value="DMC0527 KB1_0582 IstB domain protein ATP-binding protein [Dehalococcoides sp. GT]"/>
    <graphics type="ELLIPSE" h="40.0" w="40.0" x="3947.656494140625" y="3947.35888671875" fill="#ffffff" width="1" outline="#666666"/>
  </node>
  <node label="DMC0719 panDhc_1040 aspartate aminotransferase [Dehalococcoides ethenogenes 195]" id="-1370">
    <att type="string" name="canonicalName" value="DMC0719 panDhc_1040 aspartate aminotransferase [Dehalococcoides ethenogenes 195]"/>
    <graphics type="ELLIPSE" h="40.0" w="40.0" x="412.59967041015625" y="12748.4541015625" fill="#ffffff" width="1" outline="#666666"/>
  </node>
  <node label="&quot;DMC2201 panDhc_1345_RC ABC-type cobalamin/Fe3+-siderophores transport system, periplasmic component [Dehalococcoides sp. CBDB1] &quot;" id="-1369">
    <att type="string" name="canonicalName" value="&quot;DMC2201 panDhc_1345_RC ABC-type cobalamin/Fe3+-siderophores transport system, periplasmic component [Dehalococcoides sp. CBDB1] &quot;"/>
    <graphics type="ELLIPSE" h="40.0" w="40.0" x="2780.174072265625" y="8972.9658203125" fill="#ffffff" width="1" outline="#666666"/>
  </node>
  <node label="DMC0470 VS424_ribosomal_protein_L16 50S ribosomal protein L16 [Dehalococcoides sp. CBDB1]   " id="-1368">
    <att type="string" name="canonicalName" value="DMC0470 VS424_ribosomal_protein_L16 50S ribosomal protein L16 [Dehalococcoides sp. CBDB1]   "/>
    <graphics type="ELLIPSE" h="40.0" w="40.0" x="945.6581420898438" y="9103.8134765625" fill="#ffffff" width="1" outline="#666666"/>
  </node>
  <node label="DMC1712 KB1_0717 aspartyl-tRNA synthetase [Dehalococcoides sp. BAV1]" id="-1367">
    <att type="string" name="canonicalName" value="DMC1712 KB1_0717 aspartyl-tRNA synthetase [Dehalococcoides sp. BAV1]"/>
    <graphics type="ELLIPSE" h="40.0" w="40.0" x="1030.57421875" y="9018.91015625" fill="#ffffff" width="1" outline="#666666"/>
  </node>
  <node label="DMC0322 panDhc_1322 histone deacetylase superfamily [Dehalococcoides sp. BAV1]" id="-1366">
    <att type="string" name="canonicalName" value="DMC0322 panDhc_1322 histone deacetylase superfamily [Dehalococcoides sp. BAV1]"/>
    <graphics type="ELLIPSE" h="40.0" w="40.0" x="4224.205078125" y="11254.9951171875" fill="#ffffff" width="1" outline="#666666"/>
  </node>
  <node label="&quot;DMC1572 panDhc_933_RC aspartate kinase, monofunctional class [Dehalococcoides sp. VS] &quot;" id="-1365">
    <att type="string" name="canonicalName" value="&quot;DMC1572 panDhc_933_RC aspartate kinase, monofunctional class [Dehalococcoides sp. VS] &quot;"/>
    <graphics type="ELLIPSE" h="40.0" w="40.0" x="4073.57958984375" y="5109.72021484375" fill="#ffffff" width="1" outline="#666666"/>
  </node>
  <node label="DMC1767 KB1_1397 transcription termination factor Rho [Dehalococcoides sp. GT]" id="-1364">
    <att type="string" name="canonicalName" value="DMC1767 KB1_1397 transcription termination factor Rho [Dehalococcoides sp. GT]"/>
    <graphics type="ELLIPSE" h="40.0" w="40.0" x="853.4774169921875" y="3980.056396484375" fill="#ffffff" width="1" outline="#666666"/>
  </node>
  <node label="DMC0355 panDhc_1094_RC carboxyl-terminal protease [Dehalococcoides sp. CBDB1]     " id="-1363">
    <att type="string" name="canonicalName" value="DMC0355 panDhc_1094_RC carboxyl-terminal protease [Dehalococcoides sp. CBDB1]     "/>
    <graphics type="ELLIPSE" h="40.0" w="40.0" x="2317.194580078125" y="580.0984497070312" fill="#ffffff" width="1" outline="#666666"/>
  </node>
  <node label="DMC0518 panDhc_964_RC glucose-1-phosphate thymidylyltransferase [Dehalococcoides ethenogenes 195]" id="-1362">
    <att type="string" name="canonicalName" value="DMC0518 panDhc_964_RC glucose-1-phosphate thymidylyltransferase [Dehalococcoides ethenogenes 195]"/>
    <graphics type="ELLIPSE" h="40.0" w="40.0" x="328.32818603515625" y="293.9131164550781" fill="#ffffff" width="1" outline="#666666"/>
  </node>
  <node label="DMC0731 panDhc_2913 translation initiation factor IF-3 [Dehalococcoides ethenogenes 195]" id="-1361">
    <att type="string" name="canonicalName" value="DMC0731 panDhc_2913 translation initiation factor IF-3 [Dehalococcoides ethenogenes 195]"/>
    <graphics type="ELLIPSE" h="40.0" w="40.0" x="2214.72509765625" y="11130.5849609375" fill="#ffffff" width="1" outline="#666666"/>
  </node>
  <node label="DMC0404 panDhc_1590_RC conserved hypothetical protein TIGR00147 [Dehalococcoides ethenogenes 195]" id="-1360">
    <att type="string" name="canonicalName" value="DMC0404 panDhc_1590_RC conserved hypothetical protein TIGR00147 [Dehalococcoides ethenogenes 195]"/>
    <graphics type="ELLIPSE" h="40.0" w="40.0" x="3356.70947265625" y="10308.62109375" fill="#ffffff" width="1" outline="#666666"/>
  </node>
  <node label="DMC1173 panDhc_1580 tyrosine recombinase XerD [Dehalococcoides sp. BAV1]" id="-1359">
    <att type="string" name="canonicalName" value="DMC1173 panDhc_1580 tyrosine recombinase XerD [Dehalococcoides sp. BAV1]"/>
    <graphics type="ELLIPSE" h="40.0" w="40.0" x="2072.716552734375" y="982.0042724609375" fill="#ffffff" width="1" outline="#666666"/>
  </node>
  <node label="&quot;DMC0894 panDhc_2566_RC proton-translocating NADH-quinone oxidoreductase, B subunit [Dehalococcoides sp. CBDB1]  &quot;" id="-1358">
    <att type="string" name="canonicalName" value="&quot;DMC0894 panDhc_2566_RC proton-translocating NADH-quinone oxidoreductase, B subunit [Dehalococcoides sp. CBDB1]  &quot;"/>
    <graphics type="ELLIPSE" h="40.0" w="40.0" x="4395.4521484375" y="10563.388671875" fill="#ffffff" width="1" outline="#666666"/>
  </node>
  <node label="DMC1682 panDhc_4132 " id="-1357">
    <att type="string" name="canonicalName" value="DMC1682 panDhc_4132 "/>
    <graphics type="ELLIPSE" h="40.0" w="40.0" x="684.7093505859375" y="12959.576171875" fill="#ffffff" width="1" outline="#666666"/>
  </node>
  <node label="DMC1363 panDhc_371 CTP synthase [Dehalococcoides sp. BAV1]" id="-1356">
    <att type="string" name="canonicalName" value="DMC1363 panDhc_371 CTP synthase [Dehalococcoides sp. BAV1]"/>
    <graphics type="ELLIPSE" h="40.0" w="40.0" x="710.2179565429688" y="9306.6220703125" fill="#ffffff" width="1" outline="#666666"/>
  </node>
  <node label="DMC0615 panDhc_743_RC radical SAM domain protein [Dehalococcoides ethenogenes 195]" id="-1355">
    <att type="string" name="canonicalName" value="DMC0615 panDhc_743_RC radical SAM domain protein [Dehalococcoides ethenogenes 195]"/>
    <graphics type="ELLIPSE" h="40.0" w="40.0" x="2318.54150390625" y="13167.3154296875" fill="#ffffff" width="1" outline="#666666"/>
  </node>
  <node label="DMC0727 gi57234477_hypothetical_protein hypothetical protein [Dehalococcoides ethenogenes 195]" id="-1354">
    <att type="string" name="canonicalName" value="DMC0727 gi57234477_hypothetical_protein hypothetical protein [Dehalococcoides ethenogenes 195]"/>
    <graphics type="ELLIPSE" h="40.0" w="40.0" x="2320.863037109375" y="13059.576171875" fill="#ffffff" width="1" outline="#666666"/>
  </node>
  <node label="DMC0009 panDhc_1548 branched-chain amino acid aminotransferase [Dehalococcoides sp. CBDB1]   " id="-1353">
    <att type="string" name="canonicalName" value="DMC0009 panDhc_1548 branched-chain amino acid aminotransferase [Dehalococcoides sp. CBDB1]   "/>
    <graphics type="ELLIPSE" h="40.0" w="40.0" x="511.5323486328125" y="3985.123779296875" fill="#ffffff" width="1" outline="#666666"/>
  </node>
  <node label="DMC0528 panDhc_2171 dnaD [Dehalococcoides sp. CBDB1]      " id="-1352">
    <att type="string" name="canonicalName" value="DMC0528 panDhc_2171 dnaD [Dehalococcoides sp. CBDB1]      "/>
    <graphics type="ELLIPSE" h="40.0" w="40.0" x="1273.8770751953125" y="9781.5263671875" fill="#ffffff" width="1" outline="#666666"/>
  </node>
  <node label="DMC1533 panDhc_1227_RC AIR synthase domain protein [Dehalococcoides sp. VS] " id="-1351">
    <att type="string" name="canonicalName" value="DMC1533 panDhc_1227_RC AIR synthase domain protein [Dehalococcoides sp. VS] "/>
    <graphics type="ELLIPSE" h="40.0" w="40.0" x="1235.0455322265625" y="9676.078125" fill="#ffffff" width="1" outline="#666666"/>
  </node>
  <node label="DMC1886 panDhc_2278 DOMON domain protein [Dehalococcoides sp. GT]" id="-1350">
    <att type="string" name="canonicalName" value="DMC1886 panDhc_2278 DOMON domain protein [Dehalococcoides sp. GT]"/>
    <graphics type="ELLIPSE" h="40.0" w="40.0" x="731.5107421875" y="9576.078125" fill="#ffffff" width="1" outline="#666666"/>
  </node>
  <node label="DMC1096 panDhc_2915 hypothetical protein [Dehalococcoides sp. BAV1]" id="-1349">
    <att type="string" name="canonicalName" value="DMC1096 panDhc_2915 hypothetical protein [Dehalococcoides sp. BAV1]"/>
    <graphics type="ELLIPSE" h="40.0" w="40.0" x="1924.818359375" y="574.6402587890625" fill="#ffffff" width="1" outline="#666666"/>
  </node>
  <node label="DMC0739 panDhc_1889 hypothetical protein [Dehalococcoides ethenogenes 195]" id="-1348">
    <att type="string" name="canonicalName" value="DMC0739 panDhc_1889 hypothetical protein [Dehalococcoides ethenogenes 195]"/>
    <graphics type="ELLIPSE" h="40.0" w="40.0" x="3208.6884765625" y="1748.6881103515625" fill="#ffffff" width="1" outline="#666666"/>
  </node>
  <node label="DMC0320 panDhc_957 hypothetical protein [Dehalococcoides sp. CBDB1]     " id="-1347">
    <att type="string" name="canonicalName" value="DMC0320 panDhc_957 hypothetical protein [Dehalococcoides sp. CBDB1]     "/>
    <graphics type="ELLIPSE" h="40.0" w="40.0" x="4248.685546875" y="5104.3154296875" fill="#ffffff" width="1" outline="#666666"/>
  </node>
  <node label="DMC0100 panDhc_1405 hypothetical protein [Dehalococcoides ethenogenes 195]" id="-1346">
    <att type="string" name="canonicalName" value="DMC0100 panDhc_1405 hypothetical protein [Dehalococcoides ethenogenes 195]"/>
    <graphics type="ELLIPSE" h="40.0" w="40.0" x="3451.296875" y="9888.3076171875" fill="#ffffff" width="1" outline="#666666"/>
  </node>
  <node label="DMC2052 panDhc_152_RC hypothetical protein [Dehalococcoides sp. CBDB1]     " id="-1345">
    <att type="string" name="canonicalName" value="DMC2052 panDhc_152_RC hypothetical protein [Dehalococcoides sp. CBDB1]     "/>
    <graphics type="ELLIPSE" h="40.0" w="40.0" x="1216.9891357421875" y="5114.72119140625" fill="#ffffff" width="1" outline="#666666"/>
  </node>
  <node label="DMC1527 panDhc_2698_RC lemA family protein [Dehalococcoides ethenogenes 195]" id="-1344">
    <att type="string" name="canonicalName" value="DMC1527 panDhc_2698_RC lemA family protein [Dehalococcoides ethenogenes 195]"/>
    <graphics type="ELLIPSE" h="40.0" w="40.0" x="3515.23876953125" y="10726.98046875" fill="#ffffff" width="1" outline="#666666"/>
  </node>
  <node label="DMC1149 panDhc_2023 hypothetical periplasmic protein [Dehalococcoides sp. CBDB1]    " id="-1343">
    <att type="string" name="canonicalName" value="DMC1149 panDhc_2023 hypothetical periplasmic protein [Dehalococcoides sp. CBDB1]    "/>
    <graphics type="ELLIPSE" h="40.0" w="40.0" x="2420.863037109375" y="13167.3154296875" fill="#ffffff" width="1" outline="#666666"/>
  </node>
  <node label="DMC0023 GT_c21314-21174 hypothetical protein [Dehalococcoides sp. CBDB1]     " id="-1342">
    <att type="string" name="canonicalName" value="DMC0023 GT_c21314-21174 hypothetical protein [Dehalococcoides sp. CBDB1]     "/>
    <graphics type="ELLIPSE" h="40.0" w="40.0" x="2423.1845703125" y="13059.576171875" fill="#ffffff" width="1" outline="#666666"/>
  </node>
  <node label="DMC2184 gi147669952_hypothetical_protei hypothetical protein [Dehalococcoides sp. CBDB1]     " id="-1341">
    <att type="string" name="canonicalName" value="DMC2184 gi147669952_hypothetical_protei hypothetical protein [Dehalococcoides sp. CBDB1]     "/>
    <graphics type="ELLIPSE" h="40.0" w="40.0" x="2117.51025390625" y="5258.08154296875" fill="#ffffff" width="1" outline="#666666"/>
  </node>
  <node label="DMC0396 panDhc_2956_RC Rubrerythrin [Dehalococcoides sp. GT]" id="-1340">
    <att type="string" name="canonicalName" value="DMC0396 panDhc_2956_RC Rubrerythrin [Dehalococcoides sp. GT]"/>
    <graphics type="ELLIPSE" h="40.0" w="40.0" x="160.47900390625" y="789.044921875" fill="#ffffff" width="1" outline="#666666"/>
  </node>
  <node label="DMC1364 panDhc_1391_RC DnaJ family protein [Dehalococcoides ethenogenes 195]" id="-1339">
    <att type="string" name="canonicalName" value="DMC1364 panDhc_1391_RC DnaJ family protein [Dehalococcoides ethenogenes 195]"/>
    <graphics type="ELLIPSE" h="40.0" w="40.0" x="1933.3277587890625" y="10208.62109375" fill="#ffffff" width="1" outline="#666666"/>
  </node>
  <node label="DMC2158 panDhc_482 putative reductive dehalogenase [Dehalococcoides sp. CBDB1]    " id="-1338">
    <att type="string" name="canonicalName" value="DMC2158 panDhc_482 putative reductive dehalogenase [Dehalococcoides sp. CBDB1]    "/>
    <graphics type="ELLIPSE" h="40.0" w="40.0" x="1550.3375244140625" y="12099.8017578125" fill="#ffffff" width="1" outline="#666666"/>
  </node>
  <node label="DMC1278 KB1_1306 hypothetical protein [Dehalococcoides sp. CBDB1]     " id="-1337">
    <att type="string" name="canonicalName" value="DMC1278 KB1_1306 hypothetical protein [Dehalococcoides sp. CBDB1]     "/>
    <graphics type="ELLIPSE" h="40.0" w="40.0" x="2230.79248046875" y="12071.845703125" fill="#ffffff" width="1" outline="#666666"/>
  </node>
  <node label="DMC1210 gi147669705_hypothetical_protei hypothetical protein [Dehalococcoides sp. BAV1]" id="-1336">
    <att type="string" name="canonicalName" value="DMC1210 gi147669705_hypothetical_protei hypothetical protein [Dehalococcoides sp. BAV1]"/>
    <graphics type="ELLIPSE" h="40.0" w="40.0" x="2144.98388671875" y="12140.4599609375" fill="#ffffff" width="1" outline="#666666"/>
  </node>
  <node label="&quot;DMC1196 panDhc_1844 lipoprotein, putative [Dehalococcoides ethenogenes 195]&quot;" id="-1335">
    <att type="string" name="canonicalName" value="&quot;DMC1196 panDhc_1844 lipoprotein, putative [Dehalococcoides ethenogenes 195]&quot;"/>
    <graphics type="ELLIPSE" h="40.0" w="40.0" x="2523.1845703125" y="13167.3154296875" fill="#ffffff" width="1" outline="#666666"/>
  </node>
  <node label="&quot;DMC0408 panDhc_1832 amino acid ABC transporter, permease protein, His/Glu/Gln/Arg/opine family [Deh&quot;" id="-1334">
    <att type="string" name="canonicalName" value="&quot;DMC0408 panDhc_1832 amino acid ABC transporter, permease protein, His/Glu/Gln/Arg/opine family [Deh&quot;"/>
    <graphics type="ELLIPSE" h="40.0" w="40.0" x="2525.50634765625" y="13059.576171875" fill="#ffffff" width="1" outline="#666666"/>
  </node>
  <node label="&quot;DMC0673 panDhc_1818 ABC-type cobalamin/Fe3+-siderophores transport system, ATP-binding protein [Deh&quot;" id="-1333">
    <att type="string" name="canonicalName" value="&quot;DMC0673 panDhc_1818 ABC-type cobalamin/Fe3+-siderophores transport system, ATP-binding protein [Deh&quot;"/>
    <graphics type="ELLIPSE" h="40.0" w="40.0" x="1883.697021484375" y="3085.879150390625" fill="#ffffff" width="1" outline="#666666"/>
  </node>
  <node label="DMC1511 KB1_0083 hypothetical protein [Dehalococcoides sp. BAV1]" id="-1332">
    <att type="string" name="canonicalName" value="DMC1511 KB1_0083 hypothetical protein [Dehalococcoides sp. BAV1]"/>
    <graphics type="ELLIPSE" h="40.0" w="40.0" x="567.497314453125" y="8639.9375" fill="#ffffff" width="1" outline="#666666"/>
  </node>
  <node label="DMC1349 panDhc_730 small GTP-binding protein [Dehalococcoides sp. BAV1]" id="-1331">
    <att type="string" name="canonicalName" value="DMC1349 panDhc_730 small GTP-binding protein [Dehalococcoides sp. BAV1]"/>
    <graphics type="ELLIPSE" h="40.0" w="40.0" x="2042.572265625" y="6195.4443359375" fill="#ffffff" width="1" outline="#666666"/>
  </node>
  <node label="DMC1148 panDhc_1161 riboflavin biosynthesis protein RibD [Dehalococcoides sp. CBDB1]   " id="-1330">
    <att type="string" name="canonicalName" value="DMC1148 panDhc_1161 riboflavin biosynthesis protein RibD [Dehalococcoides sp. CBDB1]   "/>
    <graphics type="ELLIPSE" h="40.0" w="40.0" x="640.6301879882812" y="9510.0478515625" fill="#ffffff" width="1" outline="#666666"/>
  </node>
  <node label="DMC0820 KB1_0861 band 7 protein [Dehalococcoides sp. BAV1]" id="-1329">
    <att type="string" name="canonicalName" value="DMC0820 KB1_0861 band 7 protein [Dehalococcoides sp. BAV1]"/>
    <graphics type="ELLIPSE" h="40.0" w="40.0" x="3105.515625" y="8982.4501953125" fill="#ffffff" width="1" outline="#666666"/>
  </node>
  <node label="DMC0925 panDhc_1814_RC bacterioferritin domain protein [Dehalococcoides sp. VS]  " id="-1328">
    <att type="string" name="canonicalName" value="DMC0925 panDhc_1814_RC bacterioferritin domain protein [Dehalococcoides sp. VS]  "/>
    <graphics type="ELLIPSE" h="40.0" w="40.0" x="130.33526611328125" y="2069.281982421875" fill="#ffffff" width="1" outline="#666666"/>
  </node>
  <node label="DMC0900 gi57234300_proton-translocating NADH:quinone oxidoreductase subunit 11 or 4L (chain K)" id="-1327">
    <att type="string" name="canonicalName" value="DMC0900 gi57234300_proton-translocating NADH:quinone oxidoreductase subunit 11 or 4L (chain K)"/>
    <graphics type="ELLIPSE" h="40.0" w="40.0" x="1789.643798828125" y="7378.93115234375" fill="#ffffff" width="1" outline="#666666"/>
  </node>
  <node label="DMC0931 panDhc_841 3-oxoacyl-[acyl-carrier-protein] synthase II [Dehalococcoides ethenogenes 195]" id="-1326">
    <att type="string" name="canonicalName" value="DMC0931 panDhc_841 3-oxoacyl-[acyl-carrier-protein] synthase II [Dehalococcoides ethenogenes 195]"/>
    <graphics type="ELLIPSE" h="40.0" w="40.0" x="1274.7724609375" y="618.3621215820312" fill="#ffffff" width="1" outline="#666666"/>
  </node>
  <node label="DMC1570 panDhc_1875 TPR domain protein [Dehalococcoides ethenogenes 195]" id="-1325">
    <att type="string" name="canonicalName" value="DMC1570 panDhc_1875 TPR domain protein [Dehalococcoides ethenogenes 195]"/>
    <graphics type="ELLIPSE" h="40.0" w="40.0" x="1873.274169921875" y="2492.487060546875" fill="#ffffff" width="1" outline="#666666"/>
  </node>
  <node label="DMC0952 KB1_0972 protein of unknown function DUF448 [Dehalococcoides sp. BAV1]" id="-1324">
    <att type="string" name="canonicalName" value="DMC0952 KB1_0972 protein of unknown function DUF448 [Dehalococcoides sp. BAV1]"/>
    <graphics type="ELLIPSE" h="40.0" w="40.0" x="1904.8157958984375" y="2377.467529296875" fill="#ffffff" width="1" outline="#666666"/>
  </node>
  <node label="DMC1767 panDhc_836 transcription termination factor [Dehalococcoides sp. VS]  " id="-1323">
    <att type="string" name="canonicalName" value="DMC1767 panDhc_836 transcription termination factor [Dehalococcoides sp. VS]  "/>
    <graphics type="ELLIPSE" h="40.0" w="40.0" x="3819.743408203125" y="478.16583251953125" fill="#ffffff" width="1" outline="#666666"/>
  </node>
  <node label="&quot;DMC1265 panDhc_1815_RC hydrolase, alpha/beta fold family [Dehalococcoides sp. VS] &quot;" id="-1322">
    <att type="string" name="canonicalName" value="&quot;DMC1265 panDhc_1815_RC hydrolase, alpha/beta fold family [Dehalococcoides sp. VS] &quot;"/>
    <graphics type="ELLIPSE" h="40.0" w="40.0" x="2374.598876953125" y="4854.568359375" fill="#ffffff" width="1" outline="#666666"/>
  </node>
  <node label="DMC1232 gi57233942_50S_ribosomal_protei ribosomal protein L32 [Dehalococcoides ethenogenes 195]" id="-1321">
    <att type="string" name="canonicalName" value="DMC1232 gi57233942_50S_ribosomal_protei ribosomal protein L32 [Dehalococcoides ethenogenes 195]"/>
    <graphics type="ELLIPSE" h="40.0" w="40.0" x="3824.299560546875" y="2078.537109375" fill="#ffffff" width="1" outline="#666666"/>
  </node>
  <node label="DMC0739 panDhc_1896 hypothetical membrane protein [Dehalococcoides sp. CBDB1]    " id="-1320">
    <att type="string" name="canonicalName" value="DMC0739 panDhc_1896 hypothetical membrane protein [Dehalococcoides sp. CBDB1]    "/>
    <graphics type="ELLIPSE" h="40.0" w="40.0" x="4843.01953125" y="5494.21728515625" fill="#ffffff" width="1" outline="#666666"/>
  </node>
  <node label="DMC0892 panDhc_1190 twitching motility protein [Dehalococcoides sp. BAV1]" id="-1319">
    <att type="string" name="canonicalName" value="DMC0892 panDhc_1190 twitching motility protein [Dehalococcoides sp. BAV1]"/>
    <graphics type="ELLIPSE" h="40.0" w="40.0" x="4917.16943359375" y="5578.7744140625" fill="#ffffff" width="1" outline="#666666"/>
  </node>
  <node label="&quot;DMC0751 panDhc_1132_RC metallopeptidase, M50 family [Dehalococcoides ethenogenes 195]&quot;" id="-1318">
    <att type="string" name="canonicalName" value="&quot;DMC0751 panDhc_1132_RC metallopeptidase, M50 family [Dehalococcoides ethenogenes 195]&quot;"/>
    <graphics type="ELLIPSE" h="40.0" w="40.0" x="2377.3525390625" y="12268.34765625" fill="#ffffff" width="1" outline="#666666"/>
  </node>
  <node label="&quot;DMC0217 panDhc_184_RC ABC transporter, ATP-binding protein [Dehalococcoides sp. CBDB1]   &quot;" id="-1317">
    <att type="string" name="canonicalName" value="&quot;DMC0217 panDhc_184_RC ABC transporter, ATP-binding protein [Dehalococcoides sp. CBDB1]   &quot;"/>
    <graphics type="ELLIPSE" h="40.0" w="40.0" x="1718.291259765625" y="5985.4130859375" fill="#ffffff" width="1" outline="#666666"/>
  </node>
  <node label="DMC0466 panDhc_1823_RC ribosomal protein L2 [Dehalococcoides sp. BAV1]" id="-1316">
    <att type="string" name="canonicalName" value="DMC0466 panDhc_1823_RC ribosomal protein L2 [Dehalococcoides sp. BAV1]"/>
    <graphics type="ELLIPSE" h="40.0" w="40.0" x="200.70396423339844" y="5751.49267578125" fill="#ffffff" width="1" outline="#666666"/>
  </node>
  <node label="DMC1022 gi57234153_hypothetical_protein hypothetical protein [Dehalococcoides ethenogenes 195]" id="-1315">
    <att type="string" name="canonicalName" value="DMC1022 gi57234153_hypothetical_protein hypothetical protein [Dehalococcoides ethenogenes 195]"/>
    <graphics type="ELLIPSE" h="40.0" w="40.0" x="3283.263427734375" y="5985.4130859375" fill="#ffffff" width="1" outline="#666666"/>
  </node>
  <node label="DMC0968 panDhc_1421 hypothetical protein [Dehalococcoides ethenogenes 195]" id="-1314">
    <att type="string" name="canonicalName" value="DMC0968 panDhc_1421 hypothetical protein [Dehalococcoides ethenogenes 195]"/>
    <graphics type="ELLIPSE" h="40.0" w="40.0" x="674.8052368164062" y="2152.223876953125" fill="#ffffff" width="1" outline="#666666"/>
  </node>
  <node label="DMC1202 panDhc_3508_RC TfoX domain protein [Dehalococcoides sp. CBDB1]    " id="-1313">
    <att type="string" name="canonicalName" value="DMC1202 panDhc_3508_RC TfoX domain protein [Dehalococcoides sp. CBDB1]    "/>
    <graphics type="ELLIPSE" h="40.0" w="40.0" x="2254.152099609375" y="6333.6044921875" fill="#ffffff" width="1" outline="#666666"/>
  </node>
  <node label="DMC1986 GT_c91297-90587 hypothetical protein [Dehalococcoides sp. GT]" id="-1312">
    <att type="string" name="canonicalName" value="DMC1986 GT_c91297-90587 hypothetical protein [Dehalococcoides sp. GT]"/>
    <graphics type="ELLIPSE" h="40.0" w="40.0" x="1243.921142578125" y="68.574951171875" fill="#ffffff" width="1" outline="#666666"/>
  </node>
  <node label="DMC1890 panDhc_299_RC hypothetical upf0313 protein [Dehalococcoides sp. CBDB1]    " id="-1311">
    <att type="string" name="canonicalName" value="DMC1890 panDhc_299_RC hypothetical upf0313 protein [Dehalococcoides sp. CBDB1]    "/>
    <graphics type="ELLIPSE" h="40.0" w="40.0" x="832.1549072265625" y="12959.576171875" fill="#ffffff" width="1" outline="#666666"/>
  </node>
  <node label="DMC2151 panDhc_1127 methyltransferase [Dehalococcoides sp. CBDB1]      " id="-1310">
    <att type="string" name="canonicalName" value="DMC2151 panDhc_1127 methyltransferase [Dehalococcoides sp. CBDB1]      "/>
    <graphics type="ELLIPSE" h="40.0" w="40.0" x="3409.4736328125" y="9676.078125" fill="#ffffff" width="1" outline="#666666"/>
  </node>
  <node label="DMC2157 KB1_1558 hypothetical protein [Dehalococcoides sp. CBDB1]     " id="-1309">
    <att type="string" name="canonicalName" value="DMC2157 KB1_1558 hypothetical protein [Dehalococcoides sp. CBDB1]     "/>
    <graphics type="ELLIPSE" h="40.0" w="40.0" x="3136.687744140625" y="8122.05712890625" fill="#ffffff" width="1" outline="#666666"/>
  </node>
  <node label="&quot;DMC0988 panDhc_3690 acylphosphatase, putative [Dehalococcoides ethenogenes 195]&quot;" id="-1308">
    <att type="string" name="canonicalName" value="&quot;DMC0988 panDhc_3690 acylphosphatase, putative [Dehalococcoides ethenogenes 195]&quot;"/>
    <graphics type="ELLIPSE" h="40.0" w="40.0" x="584.1196899414062" y="10991.146484375" fill="#ffffff" width="1" outline="#666666"/>
  </node>
  <node label="DMC1411 KB1_1450 hypothetical protein [Dehalococcoides sp. CBDB1]     " id="-1307">
    <att type="string" name="canonicalName" value="DMC1411 KB1_1450 hypothetical protein [Dehalococcoides sp. CBDB1]     "/>
    <graphics type="ELLIPSE" h="40.0" w="40.0" x="1463.650146484375" y="11971.333984375" fill="#ffffff" width="1" outline="#666666"/>
  </node>
  <node label="DMC0944 panDhc_932 adenylosuccinate synthase [Dehalococcoides sp. VS]   " id="-1306">
    <att type="string" name="canonicalName" value="DMC0944 panDhc_932 adenylosuccinate synthase [Dehalococcoides sp. VS]   "/>
    <graphics type="ELLIPSE" h="40.0" w="40.0" x="2819.26025390625" y="9702.85546875" fill="#ffffff" width="1" outline="#666666"/>
  </node>
  <node label="DMC0510 VS462_conserved_hypothetical_pr hypothetical protein [Dehalococcoides sp. GT]" id="-1305">
    <att type="string" name="canonicalName" value="DMC0510 VS462_conserved_hypothetical_pr hypothetical protein [Dehalococcoides sp. GT]"/>
    <graphics type="ELLIPSE" h="40.0" w="40.0" x="4063.024658203125" y="3715.38427734375" fill="#ffffff" width="1" outline="#666666"/>
  </node>
  <node label="DMC0542 panDhc_1292 putative deoxyguanosinetriphosphate triphosphohydrolase [Dehalococcoides sp. BAV1]" id="-1304">
    <att type="string" name="canonicalName" value="DMC0542 panDhc_1292 putative deoxyguanosinetriphosphate triphosphohydrolase [Dehalococcoides sp. BAV1]"/>
    <graphics type="ELLIPSE" h="40.0" w="40.0" x="2658.24853515625" y="12267.388671875" fill="#ffffff" width="1" outline="#666666"/>
  </node>
  <node label="DMC1702 panDhc_2424 hypothetical protein [Dehalococcoides sp. VS]   " id="-1303">
    <att type="string" name="canonicalName" value="DMC1702 panDhc_2424 hypothetical protein [Dehalococcoides sp. VS]   "/>
    <graphics type="ELLIPSE" h="40.0" w="40.0" x="1063.7283935546875" y="10934.109375" fill="#ffffff" width="1" outline="#666666"/>
  </node>
  <node label="&quot;DMC1297 panDhc_3018 transcriptional regulator, AsnC family [Dehalococcoides sp. GT]&quot;" id="-1302">
    <att type="string" name="canonicalName" value="&quot;DMC1297 panDhc_3018 transcriptional regulator, AsnC family [Dehalococcoides sp. GT]&quot;"/>
    <graphics type="ELLIPSE" h="40.0" w="40.0" x="1266.107177734375" y="7968.32470703125" fill="#ffffff" width="1" outline="#666666"/>
  </node>
  <node label="DMC1461 panDhc_3642_RC putative reductive dehalogenase anchoring protein [Dehalococcoides sp. CBDB1]  " id="-1301">
    <att type="string" name="canonicalName" value="DMC1461 panDhc_3642_RC putative reductive dehalogenase anchoring protein [Dehalococcoides sp. CBDB1]  "/>
    <graphics type="ELLIPSE" h="40.0" w="40.0" x="3790.970458984375" y="9913.6083984375" fill="#ffffff" width="1" outline="#666666"/>
  </node>
  <node label="DMC1552 panDhc_2314_RC HhH-GPD family protein [Dehalococcoides sp. BAV1]" id="-1300">
    <att type="string" name="canonicalName" value="DMC1552 panDhc_2314_RC HhH-GPD family protein [Dehalococcoides sp. BAV1]"/>
    <graphics type="ELLIPSE" h="39.99993896484375" w="40.0" x="962.273193359375" y="1040.8100891113281" fill="#ffffff" width="1" outline="#666666"/>
  </node>
  <node label="DMC0921 GT_c760528-760145 nifU domain protein [Dehalococcoides sp. CBDB1]    " id="-1299">
    <att type="string" name="canonicalName" value="DMC0921 GT_c760528-760145 nifU domain protein [Dehalococcoides sp. CBDB1]    "/>
    <graphics type="ELLIPSE" h="40.0" w="40.0" x="2225.82763671875" y="468.3695068359375" fill="#ffffff" width="1" outline="#666666"/>
  </node>
  <node label="DMC0340 panDhc_368 radical SAM domain protein [Dehalococcoides ethenogenes 195]" id="-1298">
    <att type="string" name="canonicalName" value="DMC0340 panDhc_368 radical SAM domain protein [Dehalococcoides ethenogenes 195]"/>
    <graphics type="ELLIPSE" h="40.0" w="40.0" x="2625.50634765625" y="13167.3154296875" fill="#ffffff" width="1" outline="#666666"/>
  </node>
  <node label="&quot;DMC0698 panDhc_1830 phosphoribosylglycinamide transformylase, putative [Dehalococcoides ethenogenes&quot;" id="-1297">
    <att type="string" name="canonicalName" value="&quot;DMC0698 panDhc_1830 phosphoribosylglycinamide transformylase, putative [Dehalococcoides ethenogenes&quot;"/>
    <graphics type="ELLIPSE" h="40.0" w="40.0" x="2627.827880859375" y="13059.576171875" fill="#ffffff" width="1" outline="#666666"/>
  </node>
  <node label="DMC0825 GT_698956-699171 hypothetical protein [Dehalococcoides sp. BAV1]" id="-1296">
    <att type="string" name="canonicalName" value="DMC0825 GT_698956-699171 hypothetical protein [Dehalococcoides sp. BAV1]"/>
    <graphics type="ELLIPSE" h="40.0" w="40.0" x="1439.70751953125" y="11545.0224609375" fill="#ffffff" width="1" outline="#666666"/>
  </node>
  <node label="DMC1282 KB1_1310 ribosomal protein L27 [Dehalococcoides sp. BAV1]" id="-1295">
    <att type="string" name="canonicalName" value="DMC1282 KB1_1310 ribosomal protein L27 [Dehalococcoides sp. BAV1]"/>
    <graphics type="ELLIPSE" h="40.0" w="40.0" x="1029.2049560546875" y="3541.649658203125" fill="#ffffff" width="1" outline="#666666"/>
  </node>
  <node label="DMC1245 panDhc_828_RC gamma-glutamyl phosphate reductase [Dehalococcoides sp. CBDB1]    " id="-1294">
    <att type="string" name="canonicalName" value="DMC1245 panDhc_828_RC gamma-glutamyl phosphate reductase [Dehalococcoides sp. CBDB1]    "/>
    <graphics type="ELLIPSE" h="40.0" w="40.0" x="2727.827880859375" y="13167.3154296875" fill="#ffffff" width="1" outline="#666666"/>
  </node>
  <node label="DMC0019 gi147668670_D-tyrosyl-tRNA_deac D-tyrosyl-tRNA deacylase [Dehalococcoides sp. CBDB1]     " id="-1293">
    <att type="string" name="canonicalName" value="DMC0019 gi147668670_D-tyrosyl-tRNA_deac D-tyrosyl-tRNA deacylase [Dehalococcoides sp. CBDB1]     "/>
    <graphics type="ELLIPSE" h="40.0" w="40.0" x="2730.1494140625" y="13059.576171875" fill="#ffffff" width="1" outline="#666666"/>
  </node>
  <node label="DMC1738 panDhc_2113_RC hypothetical protein [Dehalococcoides sp. CBDB1]     " id="-1292">
    <att type="string" name="canonicalName" value="DMC1738 panDhc_2113_RC hypothetical protein [Dehalococcoides sp. CBDB1]     "/>
    <graphics type="ELLIPSE" h="40.0" w="40.0" x="4067.0078125" y="11088.0791015625" fill="#ffffff" width="1" outline="#666666"/>
  </node>
  <node label="DMC0344 panDhc_602 hypothetical protein [Dehalococcoides sp. GT]" id="-1291">
    <att type="string" name="canonicalName" value="DMC0344 panDhc_602 hypothetical protein [Dehalococcoides sp. GT]"/>
    <graphics type="ELLIPSE" h="40.0" w="40.0" x="731.4861450195312" y="3682.358642578125" fill="#ffffff" width="1" outline="#666666"/>
  </node>
  <node label="DMC2056 panDhc_1911_RC hypothetical protein [Dehalococcoides sp. VS]   " id="-1290">
    <att type="string" name="canonicalName" value="DMC2056 panDhc_1911_RC hypothetical protein [Dehalococcoides sp. VS]   "/>
    <graphics type="ELLIPSE" h="40.0" w="40.0" x="1409.8955078125" y="5278.5400390625" fill="#ffffff" width="1" outline="#666666"/>
  </node>
  <node label="&quot;DMC1888 KB1_0048 transcriptional regulator, MerR family [Dehalococcoides sp. CBDB1]   &quot;" id="-1289">
    <att type="string" name="canonicalName" value="&quot;DMC1888 KB1_0048 transcriptional regulator, MerR family [Dehalococcoides sp. CBDB1]   &quot;"/>
    <graphics type="ELLIPSE" h="40.0" w="40.0" x="2385.727783203125" y="347.5328063964844" fill="#ffffff" width="1" outline="#666666"/>
  </node>
  <node label="DMC0056 panDhc_654 DNA repair protein RadA [Dehalococcoides sp. VS] " id="-1288">
    <att type="string" name="canonicalName" value="DMC0056 panDhc_654 DNA repair protein RadA [Dehalococcoides sp. VS] "/>
    <graphics type="ELLIPSE" h="40.0" w="40.0" x="2830.1494140625" y="13167.3154296875" fill="#ffffff" width="1" outline="#666666"/>
  </node>
  <node label="&quot;DMC1480 panDhc_3709 reductive dehalogenase anchoring protein, putative [Dehalococcoides ethenogenes&quot;" id="-1287">
    <att type="string" name="canonicalName" value="&quot;DMC1480 panDhc_3709 reductive dehalogenase anchoring protein, putative [Dehalococcoides ethenogenes&quot;"/>
    <graphics type="ELLIPSE" h="40.0" w="40.0" x="2832.470947265625" y="13059.576171875" fill="#ffffff" width="1" outline="#666666"/>
  </node>
  <node label="DMC0821 panDhc_1943 biotin--acetyl-CoA-carboxylase ligase/ BirA family transcriptional regulator [Dehalococcoides sp." id="-1286">
    <att type="string" name="canonicalName" value="DMC0821 panDhc_1943 biotin--acetyl-CoA-carboxylase ligase/ BirA family transcriptional regulator [Dehalococcoides sp."/>
    <graphics type="ELLIPSE" h="40.0" w="40.0" x="980.3436279296875" y="10362.251953125" fill="#ffffff" width="1" outline="#666666"/>
  </node>
  <node label="DMC0705 gi57234465_hypothetical_protein hypothetical protein [Dehalococcoides ethenogenes 195]" id="-1285">
    <att type="string" name="canonicalName" value="DMC0705 gi57234465_hypothetical_protein hypothetical protein [Dehalococcoides ethenogenes 195]"/>
    <graphics type="ELLIPSE" h="40.0" w="40.0" x="3243.716064453125" y="384.7747497558594" fill="#ffffff" width="1" outline="#666666"/>
  </node>
  <node label="DMC1203 gi147669699_hypothetical_protein hypothetical protein [Dehalococcoides sp. CBDB1]     " id="-1284">
    <att type="string" name="canonicalName" value="DMC1203 gi147669699_hypothetical_protein hypothetical protein [Dehalococcoides sp. CBDB1]     "/>
    <graphics type="ELLIPSE" h="40.0" w="40.0" x="2396.69091796875" y="6403.49609375" fill="#ffffff" width="1" outline="#666666"/>
  </node>
  <node label="DMC1542 VS1484_sec-independent_protein_ sec-independent protein translocase TatA/TatE [Dehalococcoides sp. VS] " id="-1283">
    <att type="string" name="canonicalName" value="DMC1542 VS1484_sec-independent_protein_ sec-independent protein translocase TatA/TatE [Dehalococcoides sp. VS] "/>
    <graphics type="ELLIPSE" h="40.0" w="40.0" x="743.451904296875" y="3529.000732421875" fill="#ffffff" width="1" outline="#666666"/>
  </node>
  <node label="DMC0571 KB1_0628 hypothetical protein [Dehalococcoides sp. GT]" id="-1282">
    <att type="string" name="canonicalName" value="DMC0571 KB1_0628 hypothetical protein [Dehalococcoides sp. GT]"/>
    <graphics type="ELLIPSE" h="40.0" w="40.0" x="824.5452880859375" y="3465.371337890625" fill="#ffffff" width="1" outline="#666666"/>
  </node>
  <node label="&quot;DMC0421 panDhc_2201 DNA-binding response regulator, LuxR family [Dehalococcoides ethenogenes 195]&quot;" id="-1281">
    <att type="string" name="canonicalName" value="&quot;DMC0421 panDhc_2201 DNA-binding response regulator, LuxR family [Dehalococcoides ethenogenes 195]&quot;"/>
    <graphics type="ELLIPSE" h="40.0" w="40.0" x="2932.470947265625" y="13167.3154296875" fill="#ffffff" width="1" outline="#666666"/>
  </node>
  <node label="DMC1326 gi57233865_conserved_hypothetic conserved hypothetical protein TIGR00043 [Dehalococcoides ethenogenes 195]" id="-1280">
    <att type="string" name="canonicalName" value="DMC1326 gi57233865_conserved_hypothetic conserved hypothetical protein TIGR00043 [Dehalococcoides ethenogenes 195]"/>
    <graphics type="ELLIPSE" h="40.0" w="40.0" x="2934.792724609375" y="13059.576171875" fill="#ffffff" width="1" outline="#666666"/>
  </node>
  <node label="&quot;DMC1516 panDhc_1494_RC hydrogenase, HycD subunit [Dehalococcoides sp. CBDB1]    &quot;" id="-1279">
    <att type="string" name="canonicalName" value="&quot;DMC1516 panDhc_1494_RC hydrogenase, HycD subunit [Dehalococcoides sp. CBDB1]    &quot;"/>
    <graphics type="ELLIPSE" h="40.0" w="40.0" x="4199.4599609375" y="2105.24755859375" fill="#ffffff" width="1" outline="#666666"/>
  </node>
  <node label="&quot;DMC0602 panDhc_598 hydrogenase, group 3, VhuA subunit [Dehalococcoides sp. CBDB1]  &quot;" id="-1278">
    <att type="string" name="canonicalName" value="&quot;DMC0602 panDhc_598 hydrogenase, group 3, VhuA subunit [Dehalococcoides sp. CBDB1]  &quot;"/>
    <graphics type="ELLIPSE" h="40.0" w="40.0" x="2559.75341796875" y="6292.38720703125" fill="#ffffff" width="1" outline="#666666"/>
  </node>
  <node label="DMC2070 panDhc_1039_RC membrane-bound regulatory protein [Dehalococcoides sp. VS]  " id="-1277">
    <att type="string" name="canonicalName" value="DMC2070 panDhc_1039_RC membrane-bound regulatory protein [Dehalococcoides sp. VS]  "/>
    <graphics type="ELLIPSE" h="40.0" w="40.0" x="2217.763916015625" y="6144.47802734375" fill="#ffffff" width="1" outline="#666666"/>
  </node>
  <node label="DMC0885 panDhc_1881_RC hypothetical protein [Dehalococcoides sp. BAV1]" id="-1276">
    <att type="string" name="canonicalName" value="DMC0885 panDhc_1881_RC hypothetical protein [Dehalococcoides sp. BAV1]"/>
    <graphics type="ELLIPSE" h="40.0" w="40.0" x="3196.02734375" y="9896.837890625" fill="#ffffff" width="1" outline="#666666"/>
  </node>
  <node label="DMC0031 KB1_0190 hypothetical protein [Dehalococcoides sp. CBDB1]     " id="-1275">
    <att type="string" name="canonicalName" value="DMC0031 KB1_0190 hypothetical protein [Dehalococcoides sp. CBDB1]     "/>
    <graphics type="ELLIPSE" h="40.0" w="40.0" x="979.6004028320312" y="12748.4541015625" fill="#ffffff" width="1" outline="#666666"/>
  </node>
  <node label="DMC0081 panDhc_3083 hypothetical protein [Dehalococcoides ethenogenes 195]" id="-1274">
    <att type="string" name="canonicalName" value="DMC0081 panDhc_3083 hypothetical protein [Dehalococcoides ethenogenes 195]"/>
    <graphics type="ELLIPSE" h="40.0" w="40.0" x="2399.09375" y="5217.32421875" fill="#ffffff" width="1" outline="#666666"/>
  </node>
  <node label="DMC0627 panDhc_1654 universal stress protein family [Dehalococcoides ethenogenes 195]" id="-1273">
    <att type="string" name="canonicalName" value="DMC0627 panDhc_1654 universal stress protein family [Dehalococcoides ethenogenes 195]"/>
    <graphics type="ELLIPSE" h="40.0" w="40.0" x="3034.792724609375" y="13167.3154296875" fill="#ffffff" width="1" outline="#666666"/>
  </node>
  <node label="DMC1571 gi57233705_NifU-like_protein_YP NifU domain protein [Dehalococcoides sp. VS]  " id="-1272">
    <att type="string" name="canonicalName" value="DMC1571 gi57233705_NifU-like_protein_YP NifU domain protein [Dehalococcoides sp. VS]  "/>
    <graphics type="ELLIPSE" h="40.0" w="40.0" x="3037.1142578125" y="13059.576171875" fill="#ffffff" width="1" outline="#666666"/>
  </node>
  <node label="&quot;DMC1353 panDhc_237 molecular chaperone, DnaK family [Dehalococcoides sp. VS] &quot;" id="-1271">
    <att type="string" name="canonicalName" value="&quot;DMC1353 panDhc_237 molecular chaperone, DnaK family [Dehalococcoides sp. VS] &quot;"/>
    <graphics type="ELLIPSE" h="40.0" w="40.0" x="2374.467041015625" y="7628.52587890625" fill="#ffffff" width="1" outline="#666666"/>
  </node>
  <node label="DMC1714 panDhc_586_RC putative GAF sensor protein [Dehalococcoides sp. BAV1]" id="-1270">
    <att type="string" name="canonicalName" value="DMC1714 panDhc_586_RC putative GAF sensor protein [Dehalococcoides sp. BAV1]"/>
    <graphics type="ELLIPSE" h="40.0" w="40.0" x="2770.342529296875" y="752.9676513671875" fill="#ffffff" width="1" outline="#666666"/>
  </node>
  <node label="DMC0993 panDhc_1681_RC degV family protein [Dehalococcoides sp. CBDB1]    " id="-1269">
    <att type="string" name="canonicalName" value="DMC0993 panDhc_1681_RC degV family protein [Dehalococcoides sp. CBDB1]    "/>
    <graphics type="ELLIPSE" h="40.0" w="40.0" x="2456.193359375" y="582.0861206054688" fill="#ffffff" width="1" outline="#666666"/>
  </node>
  <node label="DMC2271 panDhc_3119 hypothetical protein [Dehalococcoides sp. BAV1]" id="-1268">
    <att type="string" name="canonicalName" value="DMC2271 panDhc_3119 hypothetical protein [Dehalococcoides sp. BAV1]"/>
    <graphics type="ELLIPSE" h="40.0" w="40.0" x="941.2771606445312" y="10588.177734375" fill="#ffffff" width="1" outline="#666666"/>
  </node>
  <node label="DMC0960 panDhc_2161_RC ribosomal protein L1 [Dehalococcoides sp. VS]  " id="-1267">
    <att type="string" name="canonicalName" value="DMC0960 panDhc_2161_RC ribosomal protein L1 [Dehalococcoides sp. VS]  "/>
    <graphics type="ELLIPSE" h="40.0" w="40.0" x="878.8768310546875" y="12437.3330078125" fill="#ffffff" width="1" outline="#666666"/>
  </node>
  <node label="DMC0774 panDhc_1915_RC stationary-phase survival protein SurE [Dehalococcoides sp. CBDB1]   " id="-1266">
    <att type="string" name="canonicalName" value="DMC0774 panDhc_1915_RC stationary-phase survival protein SurE [Dehalococcoides sp. CBDB1]   "/>
    <graphics type="ELLIPSE" h="40.0" w="40.0" x="856.984130859375" y="12543.72265625" fill="#ffffff" width="1" outline="#666666"/>
  </node>
  <node label="DMC0816 panDhc_757_RC histidinol dehydrogenase [Dehalococcoides ethenogenes 195]" id="-1265">
    <att type="string" name="canonicalName" value="DMC0816 panDhc_757_RC histidinol dehydrogenase [Dehalococcoides ethenogenes 195]"/>
    <graphics type="ELLIPSE" h="40.0" w="40.0" x="564.6939697265625" y="2570.519287109375" fill="#ffffff" width="1" outline="#666666"/>
  </node>
  <node label="DMC0169 gi57235081_hypothetical_protein hypothetical protein [Dehalococcoides ethenogenes 195]" id="-1264">
    <att type="string" name="canonicalName" value="DMC0169 gi57235081_hypothetical_protein hypothetical protein [Dehalococcoides ethenogenes 195]"/>
    <graphics type="ELLIPSE" h="40.0" w="40.0" x="508.646240234375" y="2679.385009765625" fill="#ffffff" width="1" outline="#666666"/>
  </node>
  <node label="DMC0764 panDhc_726 glycyl-tRNA synthetase [Dehalococcoides sp. VS]   " id="-1263">
    <att type="string" name="canonicalName" value="DMC0764 panDhc_726 glycyl-tRNA synthetase [Dehalococcoides sp. VS]   "/>
    <graphics type="ELLIPSE" h="40.0" w="40.0" x="1672.3175048828125" y="3249.502197265625" fill="#ffffff" width="1" outline="#666666"/>
  </node>
  <node label="&quot;DMC0601 panDhc_1499 hydrogenase, group 3, VhuG subunit, putative [Dehalococcoides ethenogenes 195]&quot;" id="-1262">
    <att type="string" name="canonicalName" value="&quot;DMC0601 panDhc_1499 hydrogenase, group 3, VhuG subunit, putative [Dehalococcoides ethenogenes 195]&quot;"/>
    <graphics type="ELLIPSE" h="40.0" w="40.0" x="3539.284912109375" y="736.3435668945312" fill="#ffffff" width="1" outline="#666666"/>
  </node>
  <node label="DMC0862 panDhc_3745 hypothetical protein [Dehalococcoides ethenogenes 195]" id="-1261">
    <att type="string" name="canonicalName" value="DMC0862 panDhc_3745 hypothetical protein [Dehalococcoides ethenogenes 195]"/>
    <graphics type="ELLIPSE" h="40.0" w="40.0" x="3137.1142578125" y="13167.3154296875" fill="#ffffff" width="1" outline="#666666"/>
  </node>
  <node label="DMC1911 panDhc_1481 hypothetical protein [Dehalococcoides sp. VS]   " id="-1260">
    <att type="string" name="canonicalName" value="DMC1911 panDhc_1481 hypothetical protein [Dehalococcoides sp. VS]   "/>
    <graphics type="ELLIPSE" h="40.0" w="40.0" x="3139.435791015625" y="13059.576171875" fill="#ffffff" width="1" outline="#666666"/>
  </node>
  <node label="DMC1544 panDhc_2852_RC 2-amino-4-hydroxy-6- hydroxymethyldihydropteridine pyrophosphokinase [Dehalococcoides sp. BAV1]" id="-1259">
    <att type="string" name="canonicalName" value="DMC1544 panDhc_2852_RC 2-amino-4-hydroxy-6- hydroxymethyldihydropteridine pyrophosphokinase [Dehalococcoides sp. BAV1]"/>
    <graphics type="ELLIPSE" h="40.0" w="40.0" x="450.007568359375" y="6433.18994140625" fill="#ffffff" width="1" outline="#666666"/>
  </node>
  <node label="DMC0875 panDhc_3470_RC hypothetical protein [Dehalococcoides ethenogenes 195]" id="-1258">
    <att type="string" name="canonicalName" value="DMC0875 panDhc_3470_RC hypothetical protein [Dehalococcoides ethenogenes 195]"/>
    <graphics type="ELLIPSE" h="40.0" w="40.0" x="3239.435791015625" y="13167.3154296875" fill="#ffffff" width="1" outline="#666666"/>
  </node>
  <node label="DMC1096 panDhc_2915_RC hypothetical protein [Dehalococcoides sp. BAV1]" id="-1257">
    <att type="string" name="canonicalName" value="DMC1096 panDhc_2915_RC hypothetical protein [Dehalococcoides sp. BAV1]"/>
    <graphics type="ELLIPSE" h="40.0" w="40.0" x="3241.75732421875" y="13059.576171875" fill="#ffffff" width="1" outline="#666666"/>
  </node>
  <node label="DMC1013 panDhc_733_RC hypothetical protein [Dehalococcoides ethenogenes 195]" id="-1256">
    <att type="string" name="canonicalName" value="DMC1013 panDhc_733_RC hypothetical protein [Dehalococcoides ethenogenes 195]"/>
    <graphics type="ELLIPSE" h="40.0" w="40.0" x="1496.2144775390625" y="11865.802734375" fill="#ffffff" width="1" outline="#666666"/>
  </node>
  <node label="DMC1705 panDhc_1492 acetyl-CoA decarbonylase/synthase complex subunit delta [Dehalococcoides sp. CBDB1]  " id="-1255">
    <att type="string" name="canonicalName" value="DMC1705 panDhc_1492 acetyl-CoA decarbonylase/synthase complex subunit delta [Dehalococcoides sp. CBDB1]  "/>
    <graphics type="ELLIPSE" h="40.0" w="40.0" x="1251.7100830078125" y="12959.576171875" fill="#ffffff" width="1" outline="#666666"/>
  </node>
  <node label="DMC0496 panDhc_4023_RC hypothetical protein [Dehalococcoides ethenogenes 195]" id="-1254">
    <att type="string" name="canonicalName" value="DMC0496 panDhc_4023_RC hypothetical protein [Dehalococcoides ethenogenes 195]"/>
    <graphics type="ELLIPSE" h="40.0" w="40.0" x="1847.87255859375" y="3854.486083984375" fill="#ffffff" width="1" outline="#666666"/>
  </node>
  <node label="&quot;DMC0943 panDhc_2477 acetyltransferase, GNAT family [Dehalococcoides ethenogenes 195]&quot;" id="-1253">
    <att type="string" name="canonicalName" value="&quot;DMC0943 panDhc_2477 acetyltransferase, GNAT family [Dehalococcoides ethenogenes 195]&quot;"/>
    <graphics type="ELLIPSE" h="40.0" w="40.0" x="2234.927490234375" y="9105.91015625" fill="#ffffff" width="1" outline="#666666"/>
  </node>
  <node label="&quot;DMC0210 panDhc_1431 oxidoreductase, aldo/keto reductase family [Dehalococcoides ethenogenes 195]&quot;" id="-1252">
    <att type="string" name="canonicalName" value="&quot;DMC0210 panDhc_1431 oxidoreductase, aldo/keto reductase family [Dehalococcoides ethenogenes 195]&quot;"/>
    <graphics type="ELLIPSE" h="40.0" w="40.0" x="2334.80078125" y="9052.1171875" fill="#ffffff" width="1" outline="#666666"/>
  </node>
  <node label="DMC0125 panDhc_3396_RC response regulator receiver protein [Dehalococcoides sp. GT]" id="-1251">
    <att type="string" name="canonicalName" value="DMC0125 panDhc_3396_RC response regulator receiver protein [Dehalococcoides sp. GT]"/>
    <graphics type="ELLIPSE" h="40.0" w="40.0" x="4232.28564453125" y="4630.1123046875" fill="#ffffff" width="1" outline="#666666"/>
  </node>
  <node label="DMC1903 panDhc_3604_RC hypothetical membrane protein [Dehalococcoides sp. CBDB1]    " id="-1250">
    <att type="string" name="canonicalName" value="DMC1903 panDhc_3604_RC hypothetical membrane protein [Dehalococcoides sp. CBDB1]    "/>
    <graphics type="ELLIPSE" h="40.0" w="40.0" x="1399.155517578125" y="12959.576171875" fill="#ffffff" width="1" outline="#666666"/>
  </node>
  <node label="DMC1447 panDhc_640 major facilitator family transporter [Dehalococcoides sp. CBDB1]   " id="-1249">
    <att type="string" name="canonicalName" value="DMC1447 panDhc_640 major facilitator family transporter [Dehalococcoides sp. CBDB1]   "/>
    <graphics type="ELLIPSE" h="40.0" w="40.0" x="539.269775390625" y="7327.86328125" fill="#ffffff" width="1" outline="#666666"/>
  </node>
  <node label="DMC0695 panDhc_714_RC trigger factor [Dehalococcoides sp. BAV1]" id="-1248">
    <att type="string" name="canonicalName" value="DMC0695 panDhc_714_RC trigger factor [Dehalococcoides sp. BAV1]"/>
    <graphics type="ELLIPSE" h="40.0" w="40.0" x="1588.54833984375" y="6111.96875" fill="#ffffff" width="1" outline="#666666"/>
  </node>
  <node label="DMC1384 panDhc_2389 hydrogenase accessory protein HypB [Dehalococcoides sp. CBDB1]   " id="-1247">
    <att type="string" name="canonicalName" value="DMC1384 panDhc_2389 hydrogenase accessory protein HypB [Dehalococcoides sp. CBDB1]   "/>
    <graphics type="ELLIPSE" h="40.0" w="40.0" x="1546.60107421875" y="12748.4541015625" fill="#ffffff" width="1" outline="#666666"/>
  </node>
  <node label="DMC0457 panDhc_1262 3-deoxy-D-arabino-heptulosonate 7-phosphate (DAHP) synthase [Dehalococcoides sp. VS] " id="-1246">
    <att type="string" name="canonicalName" value="DMC0457 panDhc_1262 3-deoxy-D-arabino-heptulosonate 7-phosphate (DAHP) synthase [Dehalococcoides sp. VS] "/>
    <graphics type="ELLIPSE" h="40.0" w="40.0" x="1811.7552490234375" y="12959.576171875" fill="#ffffff" width="1" outline="#666666"/>
  </node>
  <node label="DMC0184 panDhc_3809 4Fe-4S ferredoxin iron-sulfur binding domain protein [Dehalococcoides sp. GT]" id="-1245">
    <att type="string" name="canonicalName" value="DMC0184 panDhc_3809 4Fe-4S ferredoxin iron-sulfur binding domain protein [Dehalococcoides sp. GT]"/>
    <graphics type="ELLIPSE" h="40.0" w="40.0" x="3341.75732421875" y="13167.3154296875" fill="#ffffff" width="1" outline="#666666"/>
  </node>
  <node label="DMC0369 panDhc_2005 phosphoribosylformylglycinamidine synthase I [Dehalococcoides sp. CBDB1]    " id="-1244">
    <att type="string" name="canonicalName" value="DMC0369 panDhc_2005 phosphoribosylformylglycinamidine synthase I [Dehalococcoides sp. CBDB1]    "/>
    <graphics type="ELLIPSE" h="40.0" w="40.0" x="3344.0791015625" y="13059.576171875" fill="#ffffff" width="1" outline="#666666"/>
  </node>
  <node label="DMC0778 panDhc_1640_RC pyrroline-5-carboxylate reductase [Dehalococcoides sp. VS]   " id="-1243">
    <att type="string" name="canonicalName" value="DMC0778 panDhc_1640_RC pyrroline-5-carboxylate reductase [Dehalococcoides sp. VS]   "/>
    <graphics type="ELLIPSE" h="40.0" w="40.0" x="1530.814453125" y="5362.4775390625" fill="#ffffff" width="1" outline="#666666"/>
  </node>
  <node label="DMC2352 gi147669299_hypothetical_protei hypothetical protein [Dehalococcoides sp. BAV1]" id="-1242">
    <att type="string" name="canonicalName" value="DMC2352 gi147669299_hypothetical_protei hypothetical protein [Dehalococcoides sp. BAV1]"/>
    <graphics type="ELLIPSE" h="40.0" w="40.0" x="1487.3646240234375" y="5192.85302734375" fill="#ffffff" width="1" outline="#666666"/>
  </node>
  <node label="DMC1037 panDhc_3422_RC hypothetical protein [Dehalococcoides ethenogenes 195]" id="-1241">
    <att type="string" name="canonicalName" value="DMC1037 panDhc_3422_RC hypothetical protein [Dehalococcoides ethenogenes 195]"/>
    <graphics type="ELLIPSE" h="40.0" w="40.0" x="1787.552001953125" y="5003.36181640625" fill="#ffffff" width="1" outline="#666666"/>
  </node>
  <node label="DMC0062 panDhc_1664 virulence-related protein [Dehalococcoides ethenogenes 195]" id="-1240">
    <att type="string" name="canonicalName" value="DMC0062 panDhc_1664 virulence-related protein [Dehalococcoides ethenogenes 195]"/>
    <graphics type="ELLIPSE" h="40.0" w="40.0" x="0.0" y="1694.371337890625" fill="#ffffff" width="1" outline="#666666"/>
  </node>
  <node label="&quot;DMC1394 panDhc_3258_RC putative transcriptional regulator, MerR family [Dehalococcoides sp. BAV1]&quot;" id="-1239">
    <att type="string" name="canonicalName" value="&quot;DMC1394 panDhc_3258_RC putative transcriptional regulator, MerR family [Dehalococcoides sp. BAV1]&quot;"/>
    <graphics type="ELLIPSE" h="40.0" w="40.0" x="3444.0791015625" y="13167.3154296875" fill="#ffffff" width="1" outline="#666666"/>
  </node>
  <node label="DMC1323 KB1_1353 hypothetical protein [Dehalococcoides sp. CBDB1]     " id="-1238">
    <att type="string" name="canonicalName" value="DMC1323 KB1_1353 hypothetical protein [Dehalococcoides sp. CBDB1]     "/>
    <graphics type="ELLIPSE" h="40.0" w="40.0" x="3446.400634765625" y="13059.576171875" fill="#ffffff" width="1" outline="#666666"/>
  </node>
  <node label="DMC0491 panDhc_1395_RC DNA-directed RNA polymerase alpha subunit/40 kD subunit [Dehalococcoides" id="-1237">
    <att type="string" name="canonicalName" value="DMC0491 panDhc_1395_RC DNA-directed RNA polymerase alpha subunit/40 kD subunit [Dehalococcoides"/>
    <graphics type="ELLIPSE" h="40.0" w="40.0" x="150.7646484375" y="5185.9521484375" fill="#ffffff" width="1" outline="#666666"/>
  </node>
  <node label="DMC1355 panDhc_1287 heat-inducible transcription repressor HrcA [Dehalococcoides ethenogenes 195]" id="-1236">
    <att type="string" name="canonicalName" value="DMC1355 panDhc_1287 heat-inducible transcription repressor HrcA [Dehalococcoides ethenogenes 195]"/>
    <graphics type="ELLIPSE" h="40.0" w="40.0" x="1037.72998046875" y="10110.9384765625" fill="#ffffff" width="1" outline="#666666"/>
  </node>
  <node label="DMC0513 panDhc_1469_RC PBS lyase HEAT-like repeat domain protein [Dehalococcoides ethenogenes 195]" id="-1235">
    <att type="string" name="canonicalName" value="DMC0513 panDhc_1469_RC PBS lyase HEAT-like repeat domain protein [Dehalococcoides ethenogenes 195]"/>
    <graphics type="ELLIPSE" h="40.0" w="40.0" x="3380.767578125" y="166.25953674316406" fill="#ffffff" width="1" outline="#666666"/>
  </node>
  <node label="&quot;DMC1503 panDhc_2270_RC two component transcriptional regulator, LuxR family [Dehalococcoides sp. GT]&quot;" id="-1234">
    <att type="string" name="canonicalName" value="&quot;DMC1503 panDhc_2270_RC two component transcriptional regulator, LuxR family [Dehalococcoides sp. GT]&quot;"/>
    <graphics type="ELLIPSE" h="40.0" w="40.0" x="3901.684326171875" y="9787.8984375" fill="#ffffff" width="1" outline="#666666"/>
  </node>
  <node label="&quot;DMC1769 panDhc_2516_RC transcriptional regulator, TetR family [Dehalococcoides sp. CBDB1]   &quot;" id="-1233">
    <att type="string" name="canonicalName" value="&quot;DMC1769 panDhc_2516_RC transcriptional regulator, TetR family [Dehalococcoides sp. CBDB1]   &quot;"/>
    <graphics type="ELLIPSE" h="40.0" w="40.0" x="3556.37353515625" y="9001.783203125" fill="#ffffff" width="1" outline="#666666"/>
  </node>
  <node label="&quot;DMC1365 panDhc_3589 HspR protein, putative [Dehalococcoides ethenogenes 195]&quot;" id="-1232">
    <att type="string" name="canonicalName" value="&quot;DMC1365 panDhc_3589 HspR protein, putative [Dehalococcoides ethenogenes 195]&quot;"/>
    <graphics type="ELLIPSE" h="40.0" w="40.0" x="532.3358154296875" y="10550.35546875" fill="#ffffff" width="1" outline="#666666"/>
  </node>
  <node label="DMC0843 panDhc_60 MMPL domain protein [Dehalococcoides sp. GT]" id="-1231">
    <att type="string" name="canonicalName" value="DMC0843 panDhc_60 MMPL domain protein [Dehalococcoides sp. GT]"/>
    <graphics type="ELLIPSE" h="40.0" w="40.0" x="3824.736572265625" y="1836.807861328125" fill="#ffffff" width="1" outline="#666666"/>
  </node>
  <node label="DMC1103 KB1_1140 membrane protein-like protein [Dehalococcoides sp. BAV1]" id="-1230">
    <att type="string" name="canonicalName" value="DMC1103 KB1_1140 membrane protein-like protein [Dehalococcoides sp. BAV1]"/>
    <graphics type="ELLIPSE" h="40.0" w="40.0" x="3885.22021484375" y="1976.3194580078125" fill="#ffffff" width="1" outline="#666666"/>
  </node>
  <node label="DMC0223 panDhc_3535 hypothetical protein [Dehalococcoides sp. CBDB1]     " id="-1229">
    <att type="string" name="canonicalName" value="DMC0223 panDhc_3535 hypothetical protein [Dehalococcoides sp. CBDB1]     "/>
    <graphics type="ELLIPSE" h="40.0" w="40.0" x="2316.2451171875" y="6102.28662109375" fill="#ffffff" width="1" outline="#666666"/>
  </node>
  <node label="DMC1706 panDhc_1617 methylenetetrahydrofolate dehydrogenase (NADP+)/methenyltetrahydrofolate cyclohydrolase [Dehalococcoides sp. VS] " id="-1228">
    <att type="string" name="canonicalName" value="DMC1706 panDhc_1617 methylenetetrahydrofolate dehydrogenase (NADP+)/methenyltetrahydrofolate cyclohydrolase [Dehalococcoides sp. VS] "/>
    <graphics type="ELLIPSE" h="40.0" w="40.0" x="3507.36328125" y="400.00201416015625" fill="#ffffff" width="1" outline="#666666"/>
  </node>
  <node label="DMC1992 GT_c87209-86826 hypothetical protein [Dehalococcoides sp. GT]" id="-1227">
    <att type="string" name="canonicalName" value="DMC1992 GT_c87209-86826 hypothetical protein [Dehalococcoides sp. GT]"/>
    <graphics type="ELLIPSE" h="40.0" w="40.0" x="1142.94482421875" y="4975.31494140625" fill="#ffffff" width="1" outline="#666666"/>
  </node>
  <node label="DMC1887 KB1_0047 hypothetical protein [Dehalococcoides sp. CBDB1]     " id="-1226">
    <att type="string" name="canonicalName" value="DMC1887 KB1_0047 hypothetical protein [Dehalococcoides sp. CBDB1]     "/>
    <graphics type="ELLIPSE" h="40.0" w="40.0" x="2727.54541015625" y="6696.5615234375" fill="#ffffff" width="1" outline="#666666"/>
  </node>
  <node label="DMC1166 panDhc_1188_RC Nucleotidyl transferase [Dehalococcoides sp. GT]" id="-1225">
    <att type="string" name="canonicalName" value="DMC1166 panDhc_1188_RC Nucleotidyl transferase [Dehalococcoides sp. GT]"/>
    <graphics type="ELLIPSE" h="40.0" w="40.0" x="4495.93212890625" y="3646.8896484375" fill="#ffffff" width="1" outline="#666666"/>
  </node>
  <node label="DMC0941 panDhc_1611 dihydrodipicolinate synthase [Dehalococcoides ethenogenes 195]" id="-1224">
    <att type="string" name="canonicalName" value="DMC0941 panDhc_1611 dihydrodipicolinate synthase [Dehalococcoides ethenogenes 195]"/>
    <graphics type="ELLIPSE" h="40.0" w="40.0" x="399.19769287109375" y="3749.302734375" fill="#ffffff" width="1" outline="#666666"/>
  </node>
  <node label="&quot;DMC0058 panDhc_3041 2C-methyl-D-erythritol 2,4-cyclodiphosphate synthase [Dehalococcoides sp. BAV1]&quot;" id="-1223">
    <att type="string" name="canonicalName" value="&quot;DMC0058 panDhc_3041 2C-methyl-D-erythritol 2,4-cyclodiphosphate synthase [Dehalococcoides sp. BAV1]&quot;"/>
    <graphics type="ELLIPSE" h="40.0" w="40.0" x="4074.225341796875" y="8294.92578125" fill="#ffffff" width="1" outline="#666666"/>
  </node>
  <node label="DMC1564 gi147670007_hypothetical_protei hypothetical protein [Dehalococcoides sp. BAV1]" id="-1222">
    <att type="string" name="canonicalName" value="DMC1564 gi147670007_hypothetical_protei hypothetical protein [Dehalococcoides sp. BAV1]"/>
    <graphics type="ELLIPSE" h="40.0" w="40.0" x="3961.172119140625" y="8300.8701171875" fill="#ffffff" width="1" outline="#666666"/>
  </node>
  <node label="DMC1330 VS1155_lipoprotein_signal_pepti lipoprotein signal peptidase II [Dehalococcoides sp. VS] " id="-1221">
    <att type="string" name="canonicalName" value="DMC1330 VS1155_lipoprotein_signal_pepti lipoprotein signal peptidase II [Dehalococcoides sp. VS] "/>
    <graphics type="ELLIPSE" h="40.0" w="40.0" x="3613.37353515625" y="5551.8740234375" fill="#ffffff" width="1" outline="#666666"/>
  </node>
  <node label="&quot;DMC1412 panDhc_22 DNA polymerase III, alpha subunit [Dehalococcoides sp. CBDB1]  &quot;" id="-1220">
    <att type="string" name="canonicalName" value="&quot;DMC1412 panDhc_22 DNA polymerase III, alpha subunit [Dehalococcoides sp. CBDB1]  &quot;"/>
    <graphics type="ELLIPSE" h="40.0" w="40.0" x="3120.720703125" y="1749.40283203125" fill="#ffffff" width="1" outline="#666666"/>
  </node>
  <node label="DMC0889 panDhc_2062 protein of unknown function DUF375 [Dehalococcoides sp. BAV1]" id="-1219">
    <att type="string" name="canonicalName" value="DMC0889 panDhc_2062 protein of unknown function DUF375 [Dehalococcoides sp. BAV1]"/>
    <graphics type="ELLIPSE" h="40.0" w="40.0" x="3070.98095703125" y="1640.266845703125" fill="#ffffff" width="1" outline="#666666"/>
  </node>
  <node label="DMC1250 panDhc_996_RC sensor histidine kinase [Dehalococcoides sp. VS]  " id="-1218">
    <att type="string" name="canonicalName" value="DMC1250 panDhc_996_RC sensor histidine kinase [Dehalococcoides sp. VS]  "/>
    <graphics type="ELLIPSE" h="40.0" w="40.0" x="1959.2008056640625" y="12959.576171875" fill="#ffffff" width="1" outline="#666666"/>
  </node>
  <node label="DMC0841 panDhc_2699_RC translation elongation factor P [Dehalococcoides ethenogenes 195]" id="-1217">
    <att type="string" name="canonicalName" value="DMC0841 panDhc_2699_RC translation elongation factor P [Dehalococcoides ethenogenes 195]"/>
    <graphics type="ELLIPSE" h="40.0" w="40.0" x="3376.98486328125" y="6240.921875" fill="#ffffff" width="1" outline="#666666"/>
  </node>
  <node label="DMC0743 panDhc_170_RC V-type H(+)-translocating pyrophosphatase [Dehalococcoides sp. BAV1]" id="-1216">
    <att type="string" name="canonicalName" value="DMC0743 panDhc_170_RC V-type H(+)-translocating pyrophosphatase [Dehalococcoides sp. BAV1]"/>
    <graphics type="ELLIPSE" h="40.0" w="40.0" x="3987.986328125" y="3601.627197265625" fill="#ffffff" width="1" outline="#666666"/>
  </node>
  <node label="&quot;DMC0455 panDhc_2330_RC 3-dehydroquinate dehydratase, type I [Dehalococcoides ethenogenes 195]&quot;" id="-1215">
    <att type="string" name="canonicalName" value="&quot;DMC0455 panDhc_2330_RC 3-dehydroquinate dehydratase, type I [Dehalococcoides ethenogenes 195]&quot;"/>
    <graphics type="ELLIPSE" h="40.0" w="40.0" x="1859.2008056640625" y="12748.4541015625" fill="#ffffff" width="1" outline="#666666"/>
  </node>
  <node label="DMC0451 panDhc_1168_RC chorismate synthase [Dehalococcoides ethenogenes 195]" id="-1214">
    <att type="string" name="canonicalName" value="DMC0451 panDhc_1168_RC chorismate synthase [Dehalococcoides ethenogenes 195]"/>
    <graphics type="ELLIPSE" h="40.0" w="40.0" x="1837.30810546875" y="12854.84375" fill="#ffffff" width="1" outline="#666666"/>
  </node>
  <node label="DMC0188 panDhc_763 hypothetical protein [Dehalococcoides sp. VS]   " id="-1213">
    <att type="string" name="canonicalName" value="DMC0188 panDhc_763 hypothetical protein [Dehalococcoides sp. VS]   "/>
    <graphics type="ELLIPSE" h="40.0" w="40.0" x="3098.69921875" y="12071.845703125" fill="#ffffff" width="1" outline="#666666"/>
  </node>
  <node label="&quot;DMC0029 panDhc_588_RC Trk system potassium uptake protein, putative [Dehalococcoides ethenogenes 195]&quot;" id="-1212">
    <att type="string" name="canonicalName" value="&quot;DMC0029 panDhc_588_RC Trk system potassium uptake protein, putative [Dehalococcoides ethenogenes 195]&quot;"/>
    <graphics type="ELLIPSE" h="40.0" w="40.0" x="3058.648681640625" y="12174.224609375" fill="#ffffff" width="1" outline="#666666"/>
  </node>
  <node label="DMC1676 panDhc_698_RC phage domain protein [Dehalococcoides sp. VS]  " id="-1211">
    <att type="string" name="canonicalName" value="DMC1676 panDhc_698_RC phage domain protein [Dehalococcoides sp. VS]  "/>
    <graphics type="ELLIPSE" h="40.0" w="40.0" x="2303.385009765625" y="5498.77734375" fill="#ffffff" width="1" outline="#666666"/>
  </node>
  <node label="DMC2199 KB1_0467 hypothetical protein [Dehalococcoides sp. CBDB1]     " id="-1210">
    <att type="string" name="canonicalName" value="DMC2199 KB1_0467 hypothetical protein [Dehalococcoides sp. CBDB1]     "/>
    <graphics type="ELLIPSE" h="40.0" w="40.0" x="2177.26953125" y="5517.21533203125" fill="#ffffff" width="1" outline="#666666"/>
  </node>
  <node label="&quot;DMC0918 panDhc_2598_RC indolepyruvate ferredoxin oxidoreductase, beta subunit [Dehalococcoides sp. VS]&quot;" id="-1209">
    <att type="string" name="canonicalName" value="&quot;DMC0918 panDhc_2598_RC indolepyruvate ferredoxin oxidoreductase, beta subunit [Dehalococcoides sp. VS]&quot;"/>
    <graphics type="ELLIPSE" h="40.0" w="40.0" x="2180.811279296875" y="9883.68359375" fill="#ffffff" width="1" outline="#666666"/>
  </node>
  <node label="DMC1059 panDhc_3519_RC hypothetical protein [Dehalococcoides ethenogenes 195]" id="-1208">
    <att type="string" name="canonicalName" value="DMC1059 panDhc_3519_RC hypothetical protein [Dehalococcoides ethenogenes 195]"/>
    <graphics type="ELLIPSE" h="40.0" w="40.0" x="3807.101318359375" y="10308.62109375" fill="#ffffff" width="1" outline="#666666"/>
  </node>
  <node label="DMC0238 panDhc_2813 cob(I)alamin adenosyltransferase [Dehalococcoides sp. CBDB1]     " id="-1207">
    <att type="string" name="canonicalName" value="DMC0238 panDhc_2813 cob(I)alamin adenosyltransferase [Dehalococcoides sp. CBDB1]     "/>
    <graphics type="ELLIPSE" h="40.0" w="40.0" x="3641.49365234375" y="12437.3330078125" fill="#ffffff" width="1" outline="#666666"/>
  </node>
  <node label="DMC0840 panDhc_1526_RC tRNA synthetase class II (D K and N) [Dehalococcoides sp. GT]" id="-1206">
    <att type="string" name="canonicalName" value="DMC0840 panDhc_1526_RC tRNA synthetase class II (D K and N) [Dehalococcoides sp. GT]"/>
    <graphics type="ELLIPSE" h="40.0" w="40.0" x="3619.600830078125" y="12543.72265625" fill="#ffffff" width="1" outline="#666666"/>
  </node>
  <node label="DMC0623 panDhc_1106_RC cell division protein FtsZ [Dehalococcoides sp. BAV1]" id="-1205">
    <att type="string" name="canonicalName" value="DMC0623 panDhc_1106_RC cell division protein FtsZ [Dehalococcoides sp. BAV1]"/>
    <graphics type="ELLIPSE" h="40.0" w="40.0" x="446.1260986328125" y="8223.044921875" fill="#ffffff" width="1" outline="#666666"/>
  </node>
  <node label="&quot;DMC1306 panDhc_2295_RC DNA-binding response regulator, LuxR family [Dehalococcoides sp. VS]&quot;" id="-1204">
    <att type="string" name="canonicalName" value="&quot;DMC1306 panDhc_2295_RC DNA-binding response regulator, LuxR family [Dehalococcoides sp. VS]&quot;"/>
    <graphics type="ELLIPSE" h="40.0" w="40.0" x="732.1549072265625" y="12748.4541015625" fill="#ffffff" width="1" outline="#666666"/>
  </node>
  <node label="DMC0404 panDhc_1593_RC hypothetical protein [Dehalococcoides sp. CBDB1]     " id="-1203">
    <att type="string" name="canonicalName" value="DMC0404 panDhc_1593_RC hypothetical protein [Dehalococcoides sp. CBDB1]     "/>
    <graphics type="ELLIPSE" h="40.0" w="40.0" x="710.26220703125" y="12854.84375" fill="#ffffff" width="1" outline="#666666"/>
  </node>
  <node label="DMC0382 VS334_- hypothetical protein [Dehalococcoides sp. VS]   " id="-1202">
    <att type="string" name="canonicalName" value="DMC0382 VS334_- hypothetical protein [Dehalococcoides sp. VS]   "/>
    <graphics type="ELLIPSE" h="40.0" w="40.0" x="3237.498779296875" y="6091.88427734375" fill="#ffffff" width="1" outline="#666666"/>
  </node>
  <node label="DMC0746 panDhc_1069 protease family protein [Dehalococcoides ethenogenes 195]" id="-1201">
    <att type="string" name="canonicalName" value="DMC0746 panDhc_1069 protease family protein [Dehalococcoides ethenogenes 195]"/>
    <graphics type="ELLIPSE" h="40.0" w="40.0" x="3042.451416015625" y="531.061279296875" fill="#ffffff" width="1" outline="#666666"/>
  </node>
  <node label="DMC1627 panDhc_3316 hypothetical protein [Dehalococcoides sp. VS]   " id="-1200">
    <att type="string" name="canonicalName" value="DMC1627 panDhc_3316 hypothetical protein [Dehalococcoides sp. VS]   "/>
    <graphics type="ELLIPSE" h="40.0" w="40.0" x="2006.646240234375" y="12748.4541015625" fill="#ffffff" width="1" outline="#666666"/>
  </node>
  <node label="DMC0342 gi57234890_30S_ribosomal_protei ribosomal protein S21 [Dehalococcoides sp. CBDB1]    " id="-1199">
    <att type="string" name="canonicalName" value="DMC0342 gi57234890_30S_ribosomal_protei ribosomal protein S21 [Dehalococcoides sp. CBDB1]    "/>
    <graphics type="ELLIPSE" h="40.0" w="40.0" x="1984.7535400390625" y="12854.84375" fill="#ffffff" width="1" outline="#666666"/>
  </node>
  <node label="DMC1559 panDhc_1495_RC ABC transporter related [Dehalococcoides sp. BAV1]" id="-1198">
    <att type="string" name="canonicalName" value="DMC1559 panDhc_1495_RC ABC transporter related [Dehalococcoides sp. BAV1]"/>
    <graphics type="ELLIPSE" h="40.0" w="40.0" x="3281.4453125" y="3665.3994140625" fill="#ffffff" width="1" outline="#666666"/>
  </node>
  <node label="&quot;DMC0112 panDhc_2411 transcriptional regulator, TetR family [Dehalococcoides sp. VS] &quot;" id="-1197">
    <att type="string" name="canonicalName" value="&quot;DMC0112 panDhc_2411 transcriptional regulator, TetR family [Dehalococcoides sp. VS] &quot;"/>
    <graphics type="ELLIPSE" h="40.0" w="40.0" x="3506.8466796875" y="10400.0703125" fill="#ffffff" width="1" outline="#666666"/>
  </node>
  <node label="&quot;DMC1541 gi147669984_sec-independent_tra twin-arginine translocation protein, TatA [Dehalococcoides sp. CBDB1]   &quot;" id="-1196">
    <att type="string" name="canonicalName" value="&quot;DMC1541 gi147669984_sec-independent_tra twin-arginine translocation protein, TatA [Dehalococcoides sp. CBDB1]   &quot;"/>
    <graphics type="ELLIPSE" h="40.0" w="40.0" x="1166.309814453125" y="7141.04296875" fill="#ffffff" width="1" outline="#666666"/>
  </node>
  <node label="DMC1429 panDhc_1967 Indole-3-glycerol phosphate synthase [Dehalococcoides sp. VS]  " id="-1195">
    <att type="string" name="canonicalName" value="DMC1429 panDhc_1967 Indole-3-glycerol phosphate synthase [Dehalococcoides sp. VS]  "/>
    <graphics type="ELLIPSE" h="40.0" w="40.0" x="2106.646240234375" y="12748.4541015625" fill="#ffffff" width="1" outline="#666666"/>
  </node>
  <node label="DMC1444 panDhc_1969 hypothetical protein [Dehalococcoides sp. GT]" id="-1194">
    <att type="string" name="canonicalName" value="DMC1444 panDhc_1969 hypothetical protein [Dehalococcoides sp. GT]"/>
    <graphics type="ELLIPSE" h="40.0" w="40.0" x="4623.64306640625" y="5019.00830078125" fill="#ffffff" width="1" outline="#666666"/>
  </node>
  <node label="DMC0568 panDhc_2138 hypothetical protein [Dehalococcoides sp. CBDB1]     " id="-1193">
    <att type="string" name="canonicalName" value="DMC0568 panDhc_2138 hypothetical protein [Dehalococcoides sp. CBDB1]     "/>
    <graphics type="ELLIPSE" h="39.9998779296875" w="39.99993896484375" x="1006.1738586425781" y="2047.7959594726562" fill="#ffffff" width="1" outline="#666666"/>
  </node>
  <node label="DMC2109 panDhc_3750 putative reductive dehalogenase anchoring protein [Dehalococcoides sp. CBDB1]  " id="-1192">
    <att type="string" name="canonicalName" value="DMC2109 panDhc_3750 putative reductive dehalogenase anchoring protein [Dehalococcoides sp. CBDB1]  "/>
    <graphics type="ELLIPSE" h="40.0" w="40.0" x="2512.8916015625" y="4994.208984375" fill="#ffffff" width="1" outline="#666666"/>
  </node>
  <node label="DMC1404 panDhc_2643 2&apos;-5&apos; RNA ligase family protein [Dehalococcoides sp. CBDB1]  " id="-1191">
    <att type="string" name="canonicalName" value="DMC1404 panDhc_2643 2&apos;-5&apos; RNA ligase family protein [Dehalococcoides sp. CBDB1]  "/>
    <graphics type="ELLIPSE" h="40.0" w="40.0" x="3546.400634765625" y="13167.3154296875" fill="#ffffff" width="1" outline="#666666"/>
  </node>
  <node label="DMC1768 panDhc_2515_RC Methyltransferase type 11 [Dehalococcoides sp. BAV1]" id="-1190">
    <att type="string" name="canonicalName" value="DMC1768 panDhc_2515_RC Methyltransferase type 11 [Dehalococcoides sp. BAV1]"/>
    <graphics type="ELLIPSE" h="40.0" w="40.0" x="3548.72216796875" y="13059.576171875" fill="#ffffff" width="1" outline="#666666"/>
  </node>
  <node label="DMC1413 panDhc_2164_RC integral membrane protein TIGR01906 [Dehalococcoides ethenogenes 195]" id="-1189">
    <att type="string" name="canonicalName" value="DMC1413 panDhc_2164_RC integral membrane protein TIGR01906 [Dehalococcoides ethenogenes 195]"/>
    <graphics type="ELLIPSE" h="40.0" w="40.0" x="3924.639892578125" y="1705.57958984375" fill="#ffffff" width="1" outline="#666666"/>
  </node>
  <node label="DMC0797 panDhc_397 isopropylmalate/homocitrate/citramalate synthase [Dehalococcoides sp. VS]   " id="-1188">
    <att type="string" name="canonicalName" value="DMC0797 panDhc_397 isopropylmalate/homocitrate/citramalate synthase [Dehalococcoides sp. VS]   "/>
    <graphics type="ELLIPSE" h="40.0" w="40.0" x="404.9672546386719" y="2160.2197265625" fill="#ffffff" width="1" outline="#666666"/>
  </node>
  <node label="DMC0049 KB1_0207 ROK family protein [Dehalococcoides sp. GT]" id="-1187">
    <att type="string" name="canonicalName" value="DMC0049 KB1_0207 ROK family protein [Dehalococcoides sp. GT]"/>
    <graphics type="ELLIPSE" h="40.0001220703125" w="40.0" x="3000.320556640625" y="2034.1659545898438" fill="#ffffff" width="1" outline="#666666"/>
  </node>
  <node label="DMC2077 panDhc_4126_RC hypothetical protein [Dehalococcoides sp. CBDB1]     " id="-1186">
    <att type="string" name="canonicalName" value="DMC2077 panDhc_4126_RC hypothetical protein [Dehalococcoides sp. CBDB1]     "/>
    <graphics type="ELLIPSE" h="40.0" w="40.0" x="3174.643798828125" y="7031.53271484375" fill="#ffffff" width="1" outline="#666666"/>
  </node>
  <node label="&quot;DMC1075 panDhc_1375_RC type II restriction endonuclease, putative [Dehalococcoides ethenogenes 195]&quot;" id="-1185">
    <att type="string" name="canonicalName" value="&quot;DMC1075 panDhc_1375_RC type II restriction endonuclease, putative [Dehalococcoides ethenogenes 195]&quot;"/>
    <graphics type="ELLIPSE" h="40.0" w="40.0" x="1615.884521484375" y="9180.283203125" fill="#ffffff" width="1" outline="#666666"/>
  </node>
  <node label="&quot;DMC1691 panDhc_1181_RC ABC-type cobalamin/Fe3+ siderophore transport system, permease component [Dehalococcoides&quot;" id="-1184">
    <att type="string" name="canonicalName" value="&quot;DMC1691 panDhc_1181_RC ABC-type cobalamin/Fe3+ siderophore transport system, permease component [Dehalococcoides&quot;"/>
    <graphics type="ELLIPSE" h="40.0" w="40.0" x="2707.375" y="5440.0732421875" fill="#ffffff" width="1" outline="#666666"/>
  </node>
  <node label="&quot;DMC0413 panDhc_1471 magnesium and cobalt transport protein, putative [Dehalococcoides ethenogenes 1&quot;" id="-1183">
    <att type="string" name="canonicalName" value="&quot;DMC0413 panDhc_1471 magnesium and cobalt transport protein, putative [Dehalococcoides ethenogenes 1&quot;"/>
    <graphics type="ELLIPSE" h="40.0" w="40.0" x="1481.2327880859375" y="3026.97265625" fill="#ffffff" width="1" outline="#666666"/>
  </node>
  <node label="DMC1207 panDhc_4028 hypothetical protein [Dehalococcoides sp. BAV1]" id="-1182">
    <att type="string" name="canonicalName" value="DMC1207 panDhc_4028 hypothetical protein [Dehalococcoides sp. BAV1]"/>
    <graphics type="ELLIPSE" h="40.0" w="40.0" x="2058.59326171875" y="12207.087890625" fill="#ffffff" width="1" outline="#666666"/>
  </node>
  <node label="DMC1619 panDhc_1303 putative threonine aldolase (COG2008) [Dehalococcoides sp. CBDB1]   " id="-1181">
    <att type="string" name="canonicalName" value="DMC1619 panDhc_1303 putative threonine aldolase (COG2008) [Dehalococcoides sp. CBDB1]   "/>
    <graphics type="ELLIPSE" h="40.0" w="40.0" x="1970.4271240234375" y="12272.6123046875" fill="#ffffff" width="1" outline="#666666"/>
  </node>
  <node label="&quot;DMC0417 panDhc_1971 transcriptional activator, putative [Dehalococcoides ethenogenes 195]&quot;" id="-1180">
    <att type="string" name="canonicalName" value="&quot;DMC0417 panDhc_1971 transcriptional activator, putative [Dehalococcoides ethenogenes 195]&quot;"/>
    <graphics type="ELLIPSE" h="40.0" w="40.0" x="1413.8944091796875" y="3351.3720703125" fill="#ffffff" width="1" outline="#666666"/>
  </node>
  <node label="&quot;DMC0038 KB1_0196 glutamate synthase (NADPH), homotetrameric [Dehalococcoides sp. GT]&quot;" id="-1179">
    <att type="string" name="canonicalName" value="&quot;DMC0038 KB1_0196 glutamate synthase (NADPH), homotetrameric [Dehalococcoides sp. GT]&quot;"/>
    <graphics type="ELLIPSE" h="40.0" w="40.0" x="1568.4296875" y="8368.5048828125" fill="#ffffff" width="1" outline="#666666"/>
  </node>
  <node label="DMC0958 gi147669523_50S_ribosomal_prote ribosomal protein L7 [Dehalococcoides sp. CBDB1]    " id="-1178">
    <att type="string" name="canonicalName" value="DMC0958 gi147669523_50S_ribosomal_prote ribosomal protein L7 [Dehalococcoides sp. CBDB1]    "/>
    <graphics type="ELLIPSE" h="40.0" w="40.0" x="0.0" y="10344.8798828125" fill="#ffffff" width="1" outline="#666666"/>
  </node>
  <node label="&quot;DMC1243 panDhc_1731 serine protease, DegP/HtrA family [Dehalococcoides sp. VS] &quot;" id="-1177">
    <att type="string" name="canonicalName" value="&quot;DMC1243 panDhc_1731 serine protease, DegP/HtrA family [Dehalococcoides sp. VS] &quot;"/>
    <graphics type="ELLIPSE" h="40.0" w="40.0" x="3473.218505859375" y="10507.15234375" fill="#ffffff" width="1" outline="#666666"/>
  </node>
  <node label="&quot;DMC1301 panDhc_1349 tagatose 1,6-diphosphate aldolase-like protein [Dehalococcoides sp. VS] &quot;" id="-1176">
    <att type="string" name="canonicalName" value="&quot;DMC1301 panDhc_1349 tagatose 1,6-diphosphate aldolase-like protein [Dehalococcoides sp. VS] &quot;"/>
    <graphics type="ELLIPSE" h="40.0" w="40.0" x="3475.72216796875" y="10622.0146484375" fill="#ffffff" width="1" outline="#666666"/>
  </node>
  <node label="DMC1912 panDhc_3147 transcriptional regulator [Dehalococcoides sp. VS]   " id="-1175">
    <att type="string" name="canonicalName" value="DMC1912 panDhc_3147 transcriptional regulator [Dehalococcoides sp. VS]   "/>
    <graphics type="ELLIPSE" h="40.0" w="40.0" x="3648.72216796875" y="13167.3154296875" fill="#ffffff" width="1" outline="#666666"/>
  </node>
  <node label="DMC0918 panDhc_2596_RC Indolepyruvate ferredoxin oxidoreductase [Dehalococcoides sp. GT]" id="-1174">
    <att type="string" name="canonicalName" value="DMC0918 panDhc_2596_RC Indolepyruvate ferredoxin oxidoreductase [Dehalococcoides sp. GT]"/>
    <graphics type="ELLIPSE" h="40.0" w="40.0" x="3651.043701171875" y="13059.576171875" fill="#ffffff" width="1" outline="#666666"/>
  </node>
  <node label="DMC1527 KB1_0104 lemA family protein [Dehalococcoides sp. CBDB1]    " id="-1173">
    <att type="string" name="canonicalName" value="DMC1527 KB1_0104 lemA family protein [Dehalococcoides sp. CBDB1]    "/>
    <graphics type="ELLIPSE" h="40.0" w="40.0" x="3741.718017578125" y="3531.176025390625" fill="#ffffff" width="1" outline="#666666"/>
  </node>
  <node label="DMC1557 gi57233590_hypothetical_protein hypothetical protein [Dehalococcoides ethenogenes 195]" id="-1172">
    <att type="string" name="canonicalName" value="DMC1557 gi57233590_hypothetical_protein hypothetical protein [Dehalococcoides ethenogenes 195]"/>
    <graphics type="ELLIPSE" h="40.0" w="40.0" x="3652.3505859375" y="3604.559814453125" fill="#ffffff" width="1" outline="#666666"/>
  </node>
  <node label="DMC0524 panDhc_1311 DNA-directed DNA polymerase [Dehalococcoides sp. GT]" id="-1171">
    <att type="string" name="canonicalName" value="DMC0524 panDhc_1311 DNA-directed DNA polymerase [Dehalococcoides sp. GT]"/>
    <graphics type="ELLIPSE" h="40.0" w="40.0" x="1389.750732421875" y="880.3790283203125" fill="#ffffff" width="1" outline="#666666"/>
  </node>
  <node label="DMC2001 panDhc_856 DNA polymerase III beta chain [Dehalococcoides sp. GT]" id="-1170">
    <att type="string" name="canonicalName" value="DMC2001 panDhc_856 DNA polymerase III beta chain [Dehalococcoides sp. GT]"/>
    <graphics type="ELLIPSE" h="40.0" w="40.0" x="2316.421142578125" y="5152.99267578125" fill="#ffffff" width="1" outline="#666666"/>
  </node>
  <node label="DMC0816 panDhc_757 histidinol dehydrogenase [Dehalococcoides ethenogenes 195]" id="-1169">
    <att type="string" name="canonicalName" value="DMC0816 panDhc_757 histidinol dehydrogenase [Dehalococcoides ethenogenes 195]"/>
    <graphics type="ELLIPSE" h="40.0" w="40.0" x="2114.25927734375" y="7483.4970703125" fill="#ffffff" width="1" outline="#666666"/>
  </node>
  <node label="DMC1082 panDhc_332 glutamine-dependent NAD(+) synthetase [Dehalococcoides sp. CBDB1]    " id="-1168">
    <att type="string" name="canonicalName" value="DMC1082 panDhc_332 glutamine-dependent NAD(+) synthetase [Dehalococcoides sp. CBDB1]    "/>
    <graphics type="ELLIPSE" h="40.0" w="40.0" x="3698.59912109375" y="8405.6298828125" fill="#ffffff" width="1" outline="#666666"/>
  </node>
  <node label="&quot;DMC0901 panDhc_202_RC proton-translocating NADH-quinone oxidoreductase, L subunit [Dehalococcoides sp. CBDB1]  &quot;" id="-1167">
    <att type="string" name="canonicalName" value="&quot;DMC0901 panDhc_202_RC proton-translocating NADH-quinone oxidoreductase, L subunit [Dehalococcoides sp. CBDB1]  &quot;"/>
    <graphics type="ELLIPSE" h="40.0" w="40.0" x="3606.02783203125" y="8332.2177734375" fill="#ffffff" width="1" outline="#666666"/>
  </node>
  <node label="&quot;DMC0834 KB1_0876 NADH dehydrogenase (ubiquinone), 24 kDa subunit [Dehalococcoides sp. BAV1]&quot;" id="-1166">
    <att type="string" name="canonicalName" value="&quot;DMC0834 KB1_0876 NADH dehydrogenase (ubiquinone), 24 kDa subunit [Dehalococcoides sp. BAV1]&quot;"/>
    <graphics type="ELLIPSE" h="40.0" w="40.0" x="4017.506591796875" y="6924.17431640625" fill="#ffffff" width="1" outline="#666666"/>
  </node>
  <node label="DMC0521 panDhc_3120_RC putative phosphatidylethanolamine-binding protein [Dehalococcoides sp. CBDB1]    " id="-1165">
    <att type="string" name="canonicalName" value="DMC0521 panDhc_3120_RC putative phosphatidylethanolamine-binding protein [Dehalococcoides sp. CBDB1]    "/>
    <graphics type="ELLIPSE" h="40.0" w="40.0" x="2152.93505859375" y="6253.181640625" fill="#ffffff" width="1" outline="#666666"/>
  </node>
  <node label="DMC1165 panDhc_849_RC protein export protein [Dehalococcoides sp. VS]  " id="-1164">
    <att type="string" name="canonicalName" value="DMC1165 panDhc_849_RC protein export protein [Dehalococcoides sp. VS]  "/>
    <graphics type="ELLIPSE" h="40.0" w="40.0" x="931.2232666015625" y="2140.98828125" fill="#ffffff" width="1" outline="#666666"/>
  </node>
  <node label="DMC0607 panDhc_1080_RC RecB family exonuclease-like protein [Dehalococcoides sp. BAV1]" id="-1163">
    <att type="string" name="canonicalName" value="DMC0607 panDhc_1080_RC RecB family exonuclease-like protein [Dehalococcoides sp. BAV1]"/>
    <graphics type="ELLIPSE" h="40.0" w="40.0" x="2031.267333984375" y="655.75244140625" fill="#ffffff" width="1" outline="#666666"/>
  </node>
  <node label="DMC0496 KB1_0551 hypothetical protein [Dehalococcoides sp. BAV1]" id="-1162">
    <att type="string" name="canonicalName" value="DMC0496 KB1_0551 hypothetical protein [Dehalococcoides sp. BAV1]"/>
    <graphics type="ELLIPSE" h="40.0" w="40.0" x="1917.3773193359375" y="685.1830444335938" fill="#ffffff" width="1" outline="#666666"/>
  </node>
  <node label="&quot;DMC1739 panDhc_148 ABC transporter, ATP-binding/permease protein [Dehalococcoides sp. CBDB1]   &quot;" id="-1161">
    <att type="string" name="canonicalName" value="&quot;DMC1739 panDhc_148 ABC transporter, ATP-binding/permease protein [Dehalococcoides sp. CBDB1]   &quot;"/>
    <graphics type="ELLIPSE" h="40.0" w="40.0" x="1811.1348876953125" y="3780.917236328125" fill="#ffffff" width="1" outline="#666666"/>
  </node>
  <node label="DMC0606 panDhc_2189_RC cytochrome c-type biogenesis protein CcdA [Dehalococcoides ethenogenes 195]" id="-1160">
    <att type="string" name="canonicalName" value="DMC0606 panDhc_2189_RC cytochrome c-type biogenesis protein CcdA [Dehalococcoides ethenogenes 195]"/>
    <graphics type="ELLIPSE" h="40.0" w="40.0" x="515.2816162109375" y="2062.948974609375" fill="#ffffff" width="1" outline="#666666"/>
  </node>
  <node label="DMC1893 panDhc_3729 putative reductive dehalogenase anchoring protein [Dehalococcoides sp. CBDB1]  " id="-1159">
    <att type="string" name="canonicalName" value="DMC1893 panDhc_3729 putative reductive dehalogenase anchoring protein [Dehalococcoides sp. CBDB1]  "/>
    <graphics type="ELLIPSE" h="40.0" w="40.0" x="2371.800537109375" y="12748.4541015625" fill="#ffffff" width="1" outline="#666666"/>
  </node>
  <node label="DMC0965 panDhc_967 translation elongation factor Tu [Dehalococcoides sp. CBDB1]   " id="-1158">
    <att type="string" name="canonicalName" value="DMC0965 panDhc_967 translation elongation factor Tu [Dehalococcoides sp. CBDB1]   "/>
    <graphics type="ELLIPSE" h="40.0" w="40.0" x="4475.3525390625" y="3839.43212890625" fill="#ffffff" width="1" outline="#666666"/>
  </node>
  <node label="DMC0749 VS678_conserved_hypothetical_pr hypothetical protein [Dehalococcoides sp. VS]   " id="-1157">
    <att type="string" name="canonicalName" value="DMC0749 VS678_conserved_hypothetical_pr hypothetical protein [Dehalococcoides sp. VS]   "/>
    <graphics type="ELLIPSE" h="40.0" w="40.0" x="3751.043701171875" y="13167.3154296875" fill="#ffffff" width="1" outline="#666666"/>
  </node>
  <node label="DMC0608 panDhc_2991 hypothetical protein [Dehalococcoides sp. BAV1]" id="-1156">
    <att type="string" name="canonicalName" value="DMC0608 panDhc_2991 hypothetical protein [Dehalococcoides sp. BAV1]"/>
    <graphics type="ELLIPSE" h="40.0" w="40.0" x="3753.365234375" y="13059.576171875" fill="#ffffff" width="1" outline="#666666"/>
  </node>
  <node label="&quot;DMC0524 panDhc_1334_RC DNA-directed DNA polymerase, delta prime subunit [Dehalococcoides sp.&quot;" id="-1155">
    <att type="string" name="canonicalName" value="&quot;DMC0524 panDhc_1334_RC DNA-directed DNA polymerase, delta prime subunit [Dehalococcoides sp.&quot;"/>
    <graphics type="ELLIPSE" h="40.0" w="40.0" x="4117.2939453125" y="6498.3779296875" fill="#ffffff" width="1" outline="#666666"/>
  </node>
  <node label="DMC1355 panDhc_1294 heat-inducible transcription repressor HrcA [Dehalococcoides sp. BAV1]" id="-1154">
    <att type="string" name="canonicalName" value="DMC1355 panDhc_1294 heat-inducible transcription repressor HrcA [Dehalococcoides sp. BAV1]"/>
    <graphics type="ELLIPSE" h="40.0" w="40.0" x="2609.216064453125" y="7868.32470703125" fill="#ffffff" width="1" outline="#666666"/>
  </node>
  <node label="DMC1264 panDhc_4045 protein of unknown function DUF1508 [Dehalococcoides sp. BAV1]" id="-1153">
    <att type="string" name="canonicalName" value="DMC1264 panDhc_4045 protein of unknown function DUF1508 [Dehalococcoides sp. BAV1]"/>
    <graphics type="ELLIPSE" h="40.0" w="40.0" x="975.7781372070312" y="6443.56103515625" fill="#ffffff" width="1" outline="#666666"/>
  </node>
  <node label="&quot;DMC0842 panDhc_3004 transcriptional regulator, MarR family [Dehalococcoides ethenogenes 195]&quot;" id="-1152">
    <att type="string" name="canonicalName" value="&quot;DMC0842 panDhc_3004 transcriptional regulator, MarR family [Dehalococcoides ethenogenes 195]&quot;"/>
    <graphics type="ELLIPSE" h="40.0" w="40.0" x="1922.189453125" y="3874.267333984375" fill="#ffffff" width="1" outline="#666666"/>
  </node>
  <node label="&quot;DMC0357 panDhc_121 phenylalanyl-tRNA synthetase, beta subunit [Dehalococcoides sp. GT]&quot;" id="-1151">
    <att type="string" name="canonicalName" value="&quot;DMC0357 panDhc_121 phenylalanyl-tRNA synthetase, beta subunit [Dehalococcoides sp. GT]&quot;"/>
    <graphics type="ELLIPSE" h="40.0" w="40.0" x="83.68867492675781" y="12817.6201171875" fill="#ffffff" width="1" outline="#666666"/>
  </node>
  <node label="DMC0630 GT_c541651-541193 ribose-5-phosphate isomerase B [Dehalococcoides sp. CBDB1]    " id="-1150">
    <att type="string" name="canonicalName" value="DMC0630 GT_c541651-541193 ribose-5-phosphate isomerase B [Dehalococcoides sp. CBDB1]    "/>
    <graphics type="ELLIPSE" h="40.0" w="40.0" x="165.1541748046875" y="12888.2763671875" fill="#ffffff" width="1" outline="#666666"/>
  </node>
  <node label="DMC0945 panDhc_2638_RC CDP-alcohol phosphatidyltransferase family protein [Dehalococcoides ethenogenes" id="-1149">
    <att type="string" name="canonicalName" value="DMC0945 panDhc_2638_RC CDP-alcohol phosphatidyltransferase family protein [Dehalococcoides ethenogenes"/>
    <graphics type="ELLIPSE" h="40.0" w="40.0" x="2357.061279296875" y="8246.28515625" fill="#ffffff" width="1" outline="#666666"/>
  </node>
  <node label="&quot;DMC0946 panDhc_1059 glycosyl transferase, group 1 [Dehalococcoides sp. BAV1]&quot;" id="-1148">
    <att type="string" name="canonicalName" value="&quot;DMC0946 panDhc_1059 glycosyl transferase, group 1 [Dehalococcoides sp. BAV1]&quot;"/>
    <graphics type="ELLIPSE" h="40.00048828125" w="40.0" x="113.24330139160156" y="8172.397216796875" fill="#ffffff" width="1" outline="#666666"/>
  </node>
  <node label="&quot;DMC1538 panDhc_991_RC membrane bound regulatory protein, VcrC-like protein [Dehalococcoides sp.&quot;" id="-1147">
    <att type="string" name="canonicalName" value="&quot;DMC1538 panDhc_991_RC membrane bound regulatory protein, VcrC-like protein [Dehalococcoides sp.&quot;"/>
    <graphics type="ELLIPSE" h="40.0" w="40.0" x="3362.756591796875" y="6522.2177734375" fill="#ffffff" width="1" outline="#666666"/>
  </node>
  <node label="DMC1001 panDhc_1484 preprotein translocase YidC subunit [Dehalococcoides sp. VS] " id="-1146">
    <att type="string" name="canonicalName" value="DMC1001 panDhc_1484 preprotein translocase YidC subunit [Dehalococcoides sp. VS] "/>
    <graphics type="ELLIPSE" h="40.0" w="40.0" x="3399.980712890625" y="6413.4541015625" fill="#ffffff" width="1" outline="#666666"/>
  </node>
  <node label="DMC0348 VS299_conserved_hypothetical_pr hypothetical protein [Dehalococcoides sp. VS]   " id="-1145">
    <att type="string" name="canonicalName" value="DMC0348 VS299_conserved_hypothetical_pr hypothetical protein [Dehalococcoides sp. VS]   "/>
    <graphics type="ELLIPSE" h="40.0" w="40.0" x="658.6970825195312" y="10934.109375" fill="#ffffff" width="1" outline="#666666"/>
  </node>
  <node label="&quot;DMC1513 panDhc_415_RC hydrogenase, group 4, HycE subunit [Dehalococcoides sp. CBDB1]  &quot;" id="-1144">
    <att type="string" name="canonicalName" value="&quot;DMC1513 panDhc_415_RC hydrogenase, group 4, HycE subunit [Dehalococcoides sp. CBDB1]  &quot;"/>
    <graphics type="ELLIPSE" h="40.0" w="40.0" x="4234.67041015625" y="11142.421875" fill="#ffffff" width="1" outline="#666666"/>
  </node>
  <node label="DMC1094 panDhc_2697 hypothetical protein [Dehalococcoides sp. VS]   " id="-1143">
    <att type="string" name="canonicalName" value="DMC1094 panDhc_2697 hypothetical protein [Dehalococcoides sp. VS]   "/>
    <graphics type="ELLIPSE" h="40.0" w="40.0" x="3458.194091796875" y="7115.37646484375" fill="#ffffff" width="1" outline="#666666"/>
  </node>
  <node label="&quot;DMC1146 panDhc_948_RC 3,4-dihydroxy-2-butanone 4-phosphate synthase/GTP cyclohydrolase II [Dehalococc&quot;" id="-1142">
    <att type="string" name="canonicalName" value="&quot;DMC1146 panDhc_948_RC 3,4-dihydroxy-2-butanone 4-phosphate synthase/GTP cyclohydrolase II [Dehalococc&quot;"/>
    <graphics type="ELLIPSE" h="40.0" w="40.0" x="1149.96875" y="479.232421875" fill="#ffffff" width="1" outline="#666666"/>
  </node>
  <node label="DMC0361 panDhc_1291_RC membrane-associated zinc metalloprotease [Dehalococcoides sp. GT]" id="-1141">
    <att type="string" name="canonicalName" value="DMC0361 panDhc_1291_RC membrane-associated zinc metalloprotease [Dehalococcoides sp. GT]"/>
    <graphics type="ELLIPSE" h="40.0" w="40.0" x="2636.95458984375" y="12748.4541015625" fill="#ffffff" width="1" outline="#666666"/>
  </node>
  <node label="DMC1215 panDhc_980 acetylornithine aminotransferase [Dehalococcoides sp. VS]   " id="-1140">
    <att type="string" name="canonicalName" value="DMC1215 panDhc_980 acetylornithine aminotransferase [Dehalococcoides sp. VS]   "/>
    <graphics type="ELLIPSE" h="40.0" w="40.0" x="1590.717529296875" y="4877.64404296875" fill="#ffffff" width="1" outline="#666666"/>
  </node>
  <node label="DMC1280 panDhc_1581 hypothetical protein [Dehalococcoides sp. CBDB1]     " id="-1139">
    <att type="string" name="canonicalName" value="DMC1280 panDhc_1581 hypothetical protein [Dehalococcoides sp. CBDB1]     "/>
    <graphics type="ELLIPSE" h="40.0" w="40.0" x="2455.4892578125" y="12817.6201171875" fill="#ffffff" width="1" outline="#666666"/>
  </node>
  <node label="DMC1199 KB1_1224 peptide methionine sulfoxide reductase [Dehalococcoides sp. BAV1]" id="-1138">
    <att type="string" name="canonicalName" value="DMC1199 KB1_1224 peptide methionine sulfoxide reductase [Dehalococcoides sp. BAV1]"/>
    <graphics type="ELLIPSE" h="40.0" w="40.0" x="2536.95458984375" y="12888.2763671875" fill="#ffffff" width="1" outline="#666666"/>
  </node>
  <node label="DMC1298 panDhc_976 aspartate aminotransferase [Dehalococcoides sp. VS]   " id="-1137">
    <att type="string" name="canonicalName" value="DMC1298 panDhc_976 aspartate aminotransferase [Dehalococcoides sp. VS]   "/>
    <graphics type="ELLIPSE" h="40.0" w="40.0" x="2909.064208984375" y="12959.576171875" fill="#ffffff" width="1" outline="#666666"/>
  </node>
  <node label="DMC1088 panDhc_505_RC Glutamate synthase (NADPH) [Dehalococcoides sp. GT]" id="-1136">
    <att type="string" name="canonicalName" value="DMC1088 panDhc_505_RC Glutamate synthase (NADPH) [Dehalococcoides sp. GT]"/>
    <graphics type="ELLIPSE" h="40.0" w="40.0" x="0.0" y="4729.27490234375" fill="#ffffff" width="1" outline="#666666"/>
  </node>
  <node label="DMC1535 panDhc_1250 ApbE/NosX family protein [Dehalococcoides ethenogenes 195]" id="-1135">
    <att type="string" name="canonicalName" value="DMC1535 panDhc_1250 ApbE/NosX family protein [Dehalococcoides ethenogenes 195]"/>
    <graphics type="ELLIPSE" h="40.0" w="40.0" x="106.6038818359375" y="4772.3662109375" fill="#ffffff" width="1" outline="#666666"/>
  </node>
  <node label="DMC0717 panDhc_951 GTP-binding proten HflX [Dehalococcoides sp. GT]" id="-1134">
    <att type="string" name="canonicalName" value="DMC0717 panDhc_951 GTP-binding proten HflX [Dehalococcoides sp. GT]"/>
    <graphics type="ELLIPSE" h="40.0" w="40.0" x="466.7987365722656" y="9471.4638671875" fill="#ffffff" width="1" outline="#666666"/>
  </node>
  <node label="DMC1493 panDhc_530_RC aspartyl/glutamyl-tRNA amidotransferase subunit B [Dehalococcoides sp. CBDB1]   " id="-1133">
    <att type="string" name="canonicalName" value="DMC1493 panDhc_530_RC aspartyl/glutamyl-tRNA amidotransferase subunit B [Dehalococcoides sp. CBDB1]   "/>
    <graphics type="ELLIPSE" h="40.0" w="40.0" x="567.4627685546875" y="9418.150390625" fill="#ffffff" width="1" outline="#666666"/>
  </node>
  <node label="DMC0991 KB1_1018 Leucyl aminopeptidase [Dehalococcoides sp. GT]" id="-1132">
    <att type="string" name="canonicalName" value="DMC0991 KB1_1018 Leucyl aminopeptidase [Dehalococcoides sp. GT]"/>
    <graphics type="ELLIPSE" h="40.0" w="40.0" x="0.0" y="704.5758056640625" fill="#ffffff" width="1" outline="#666666"/>
  </node>
  <node label="DMC1843 panDhc_663 reductive dehalogenase [Dehalococcoides sp. VS]   " id="-1131">
    <att type="string" name="canonicalName" value="DMC1843 panDhc_663 reductive dehalogenase [Dehalococcoides sp. VS]   "/>
    <graphics type="ELLIPSE" h="40.0" w="40.0" x="3853.365234375" y="13167.3154296875" fill="#ffffff" width="1" outline="#666666"/>
  </node>
  <node label="DMC0863 panDhc_3469 hypothetical protein [Dehalococcoides ethenogenes 195]" id="-1130">
    <att type="string" name="canonicalName" value="DMC0863 panDhc_3469 hypothetical protein [Dehalococcoides ethenogenes 195]"/>
    <graphics type="ELLIPSE" h="40.0" w="40.0" x="3855.68701171875" y="13059.576171875" fill="#ffffff" width="1" outline="#666666"/>
  </node>
  <node label="DMC1350 panDhc_2409_RC hypothetical protein [Dehalococcoides sp. CBDB1]     " id="-1129">
    <att type="string" name="canonicalName" value="DMC1350 panDhc_2409_RC hypothetical protein [Dehalococcoides sp. CBDB1]     "/>
    <graphics type="ELLIPSE" h="40.0" w="40.0" x="1823.1689453125" y="10834.109375" fill="#ffffff" width="1" outline="#666666"/>
  </node>
  <node label="DMC1553 KB1_0131 hypothetical protein [Dehalococcoides sp. CBDB1]     " id="-1128">
    <att type="string" name="canonicalName" value="DMC1553 KB1_0131 hypothetical protein [Dehalococcoides sp. CBDB1]     "/>
    <graphics type="ELLIPSE" h="40.0" w="40.0" x="3883.229736328125" y="6554.06103515625" fill="#ffffff" width="1" outline="#666666"/>
  </node>
  <node label="DMC0934 panDhc_1956_RC prolipoprotein diacylglyceryl transferase [Dehalococcoides sp. CBDB1]    " id="-1127">
    <att type="string" name="canonicalName" value="DMC0934 panDhc_1956_RC prolipoprotein diacylglyceryl transferase [Dehalococcoides sp. CBDB1]    "/>
    <graphics type="ELLIPSE" h="40.0" w="40.0" x="3513.74267578125" y="5492.90673828125" fill="#ffffff" width="1" outline="#666666"/>
  </node>
  <node label="&quot;DMC0997 panDhc_1856_RC serine protease, DegP [Dehalococcoides sp. CBDB1]    &quot;" id="-1126">
    <att type="string" name="canonicalName" value="&quot;DMC0997 panDhc_1856_RC serine protease, DegP [Dehalococcoides sp. CBDB1]    &quot;"/>
    <graphics type="ELLIPSE" h="40.0" w="40.0" x="3612.898681640625" y="5431.5556640625" fill="#ffffff" width="1" outline="#666666"/>
  </node>
  <node label="DMC1407 gi147669899_putative_sigma_54_m putative ribosomal subunit interface protein [Dehalococcoides sp. CBDB1]  " id="-1125">
    <att type="string" name="canonicalName" value="DMC1407 gi147669899_putative_sigma_54_m putative ribosomal subunit interface protein [Dehalococcoides sp. CBDB1]  "/>
    <graphics type="ELLIPSE" h="40.0" w="40.0" x="637.63671875" y="6330.32421875" fill="#ffffff" width="1" outline="#666666"/>
  </node>
  <node label="DMC1250 panDhc_1002 protein of unknown function DUF167 [Dehalococcoides sp. GT]" id="-1124">
    <att type="string" name="canonicalName" value="DMC1250 panDhc_1002 protein of unknown function DUF167 [Dehalococcoides sp. GT]"/>
    <graphics type="ELLIPSE" h="40.0" w="40.0" x="436.3271179199219" y="136.85629272460938" fill="#ffffff" width="1" outline="#666666"/>
  </node>
  <node label="DMC1722 panDhc_2312 phosphoribosyltransferase [Dehalococcoides sp. BAV1]" id="-1123">
    <att type="string" name="canonicalName" value="DMC1722 panDhc_2312 phosphoribosyltransferase [Dehalococcoides sp. BAV1]"/>
    <graphics type="ELLIPSE" h="40.0" w="40.0" x="4723.17138671875" y="5168.70263671875" fill="#ffffff" width="1" outline="#666666"/>
  </node>
  <node label="DMC0028 panDhc_3207 UspA domain protein [Dehalococcoides sp. GT]" id="-1122">
    <att type="string" name="canonicalName" value="DMC0028 panDhc_3207 UspA domain protein [Dehalococcoides sp. GT]"/>
    <graphics type="ELLIPSE" h="40.0" w="40.0" x="2285.06689453125" y="10516.6484375" fill="#ffffff" width="1" outline="#666666"/>
  </node>
  <node label="DMC1377 panDhc_2428 Uncharacterized protein-like protein [Dehalococcoides sp. BAV1]" id="-1121">
    <att type="string" name="canonicalName" value="DMC1377 panDhc_2428 Uncharacterized protein-like protein [Dehalococcoides sp. BAV1]"/>
    <graphics type="ELLIPSE" h="40.0" w="40.0" x="2726.112060546875" y="12810.4873046875" fill="#ffffff" width="1" outline="#666666"/>
  </node>
  <node label="DMC0428 panDhc_109_RC cell divisionFtsK/SpoIIIE [Dehalococcoides sp. GT]" id="-1120">
    <att type="string" name="canonicalName" value="DMC0428 panDhc_109_RC cell divisionFtsK/SpoIIIE [Dehalococcoides sp. GT]"/>
    <graphics type="ELLIPSE" h="40.0" w="39.999755859375" x="2809.0643310546875" y="12879.3125" fill="#ffffff" width="1" outline="#666666"/>
  </node>
  <node label="DMC0319 panDhc_2579 hypothetical protein [Dehalococcoides sp. CBDB1]     " id="-1119">
    <att type="string" name="canonicalName" value="DMC0319 panDhc_2579 hypothetical protein [Dehalococcoides sp. CBDB1]     "/>
    <graphics type="ELLIPSE" h="40.0" w="40.0" x="3656.47265625" y="3835.7451171875" fill="#ffffff" width="1" outline="#666666"/>
  </node>
  <node label="DMC0370 panDhc_63_RC phosphoribosylformylglycinamidine synthase II [Dehalococcoides ethenogenes 195]" id="-1118">
    <att type="string" name="canonicalName" value="DMC0370 panDhc_63_RC phosphoribosylformylglycinamidine synthase II [Dehalococcoides ethenogenes 195]"/>
    <graphics type="ELLIPSE" h="40.0" w="40.0" x="3700.882080078125" y="942.8902587890625" fill="#ffffff" width="1" outline="#666666"/>
  </node>
  <node label="DMC0936 panDhc_3636_RC protein of unknown function DUF503 [Dehalococcoides sp. BAV1]" id="-1117">
    <att type="string" name="canonicalName" value="DMC0936 panDhc_3636_RC protein of unknown function DUF503 [Dehalococcoides sp. BAV1]"/>
    <graphics type="ELLIPSE" h="40.0" w="39.9998779296875" x="2038.5264282226562" y="3795.73046875" fill="#ffffff" width="1" outline="#666666"/>
  </node>
  <node label="&quot;DMC0485 panDhc_2046 methionine aminopeptidase, type I [Dehalococcoides ethenogenes 195]&quot;" id="-1116">
    <att type="string" name="canonicalName" value="&quot;DMC0485 panDhc_2046 methionine aminopeptidase, type I [Dehalococcoides ethenogenes 195]&quot;"/>
    <graphics type="ELLIPSE" h="40.0" w="40.0" x="435.9326171875" y="4934.7822265625" fill="#ffffff" width="1" outline="#666666"/>
  </node>
  <node label="DMC1689 panDhc_3667 hypothetical protein [Dehalococcoides sp. CBDB1]     " id="-1115">
    <att type="string" name="canonicalName" value="DMC1689 panDhc_3667 hypothetical protein [Dehalococcoides sp. CBDB1]     "/>
    <graphics type="ELLIPSE" h="40.0" w="40.0" x="2610.3349609375" y="636.2366943359375" fill="#ffffff" width="1" outline="#666666"/>
  </node>
  <node label="DMC0951 panDhc_280 translation initiation factor IF-2 [Dehalococcoides sp. CBDB1]   " id="-1114">
    <att type="string" name="canonicalName" value="DMC0951 panDhc_280 translation initiation factor IF-2 [Dehalococcoides sp. CBDB1]   "/>
    <graphics type="ELLIPSE" h="40.0" w="40.0" x="1878.4912109375" y="882.1167602539062" fill="#ffffff" width="1" outline="#666666"/>
  </node>
  <node label="&quot;DMC0824 panDhc_883 ABC transporter, permease protein [Dehalococcoides sp. CBDB1]   &quot;" id="-1113">
    <att type="string" name="canonicalName" value="&quot;DMC0824 panDhc_883 ABC transporter, permease protein [Dehalococcoides sp. CBDB1]   &quot;"/>
    <graphics type="ELLIPSE" h="40.0" w="40.0" x="3933.00244140625" y="2030.925537109375" fill="#ffffff" width="1" outline="#666666"/>
  </node>
  <node label="DMC0734 panDhc_631 hypothetical protein [Dehalococcoides ethenogenes 195]" id="-1112">
    <att type="string" name="canonicalName" value="DMC0734 panDhc_631 hypothetical protein [Dehalococcoides ethenogenes 195]"/>
    <graphics type="ELLIPSE" h="40.0" w="40.0" x="570.7210693359375" y="9985.6982421875" fill="#ffffff" width="1" outline="#666666"/>
  </node>
  <node label="DMC0473 gi57234668_50S_ribosomal_protei ribosomal protein L14 [Dehalococcoides sp. BAV1]" id="-1111">
    <att type="string" name="canonicalName" value="DMC0473 gi57234668_50S_ribosomal_protei ribosomal protein L14 [Dehalococcoides sp. BAV1]"/>
    <graphics type="ELLIPSE" h="40.0" w="40.0" x="1324.2138671875" y="2366.201904296875" fill="#ffffff" width="1" outline="#666666"/>
  </node>
  <node label="DMC1869 panDhc_560_RC putative reductive dehalogenase [Dehalococcoides sp. CBDB1]    " id="-1110">
    <att type="string" name="canonicalName" value="DMC1869 panDhc_560_RC putative reductive dehalogenase [Dehalococcoides sp. CBDB1]    "/>
    <graphics type="ELLIPSE" h="40.0" w="40.0" x="2244.89208984375" y="5471.8203125" fill="#ffffff" width="1" outline="#666666"/>
  </node>
  <node label="DMC1550 panDhc_1663_RC PHP C-terminal domain protein [Dehalococcoides sp. VS] " id="-1109">
    <att type="string" name="canonicalName" value="DMC1550 panDhc_1663_RC PHP C-terminal domain protein [Dehalococcoides sp. VS] "/>
    <graphics type="ELLIPSE" h="40.0" w="40.0" x="2194.291259765625" y="5594.98095703125" fill="#ffffff" width="1" outline="#666666"/>
  </node>
  <node label="DMC1593 VS85_DNA-binding_response_regul DNA-binding response regulator [Dehalococcoides sp. VS]  " id="-1108">
    <att type="string" name="canonicalName" value="DMC1593 VS85_DNA-binding_response_regul DNA-binding response regulator [Dehalococcoides sp. VS]  "/>
    <graphics type="ELLIPSE" h="40.0" w="40.0" x="4184.7333984375" y="10475.55859375" fill="#ffffff" width="1" outline="#666666"/>
  </node>
  <node label="DMC0365 VS318_ribosome_recycling_factor ribosome recycling factor [Dehalococcoides sp. VS]  " id="-1107">
    <att type="string" name="canonicalName" value="DMC0365 VS318_ribosome_recycling_factor ribosome recycling factor [Dehalococcoides sp. VS]  "/>
    <graphics type="ELLIPSE" h="40.0" w="40.0" x="4288.2265625" y="10528.9970703125" fill="#ffffff" width="1" outline="#666666"/>
  </node>
  <node label="DMC2181 panDhc_2250_RC DNA-binding response regulator [Dehalococcoides sp. CBDB1]    " id="-1106">
    <att type="string" name="canonicalName" value="DMC2181 panDhc_2250_RC DNA-binding response regulator [Dehalococcoides sp. CBDB1]    "/>
    <graphics type="ELLIPSE" h="40.0" w="40.0" x="1397.3773193359375" y="12168.1044921875" fill="#ffffff" width="1" outline="#666666"/>
  </node>
  <node label="DMC1408 panDhc_2717_RC methylated-DNA-protein-cysteine methyltransferase [Dehalococcoides sp. CBDB1]     " id="-1105">
    <att type="string" name="canonicalName" value="DMC1408 panDhc_2717_RC methylated-DNA-protein-cysteine methyltransferase [Dehalococcoides sp. CBDB1]     "/>
    <graphics type="ELLIPSE" h="40.0" w="40.0" x="178.506591796875" y="5985.4130859375" fill="#ffffff" width="1" outline="#666666"/>
  </node>
  <node label="DMC0044 panDhc_3389 hypothetical protein [Dehalococcoides sp. VS]   " id="-1104">
    <att type="string" name="canonicalName" value="DMC0044 panDhc_3389 hypothetical protein [Dehalococcoides sp. VS]   "/>
    <graphics type="ELLIPSE" h="40.0" w="40.0" x="698.5284423828125" y="1895.31884765625" fill="#ffffff" width="1" outline="#666666"/>
  </node>
  <node label="&quot;DMC0136 panDhc_2048 phosphate ABC transporter, ATPase subunit [Dehalococcoides sp. GT]&quot;" id="-1103">
    <att type="string" name="canonicalName" value="&quot;DMC0136 panDhc_2048 phosphate ABC transporter, ATPase subunit [Dehalococcoides sp. GT]&quot;"/>
    <graphics type="ELLIPSE" h="40.0" w="40.0" x="617.8109741210938" y="1983.35302734375" fill="#ffffff" width="1" outline="#666666"/>
  </node>
  <node label="DMC2179 panDhc_568_RC putative reductive dehalogenase [Dehalococcoides sp. CBDB1]    " id="-1102">
    <att type="string" name="canonicalName" value="DMC2179 panDhc_568_RC putative reductive dehalogenase [Dehalococcoides sp. CBDB1]    "/>
    <graphics type="ELLIPSE" h="40.0" w="40.0" x="3603.516357421875" y="10934.109375" fill="#ffffff" width="1" outline="#666666"/>
  </node>
  <node label="DMC1105 gi57234150_hypothetical_protein hypothetical protein [Dehalococcoides ethenogenes 195]" id="-1101">
    <att type="string" name="canonicalName" value="DMC1105 gi57234150_hypothetical_protein hypothetical protein [Dehalococcoides ethenogenes 195]"/>
    <graphics type="ELLIPSE" h="40.0" w="40.0" x="3203.48095703125" y="8111.708984375" fill="#ffffff" width="1" outline="#666666"/>
  </node>
  <node label="DMC0326 panDhc_549_RC polyA polymerase family protein [Dehalococcoides ethenogenes 195]" id="-1100">
    <att type="string" name="canonicalName" value="DMC0326 panDhc_549_RC polyA polymerase family protein [Dehalococcoides ethenogenes 195]"/>
    <graphics type="ELLIPSE" h="40.0" w="40.0" x="3643.00732421875" y="666.4715576171875" fill="#ffffff" width="1" outline="#666666"/>
  </node>
  <node label="&quot;DMC0701 panDhc_1178 metallopeptidase, M24 family [Dehalococcoides sp. CBDB1]    &quot;" id="-1099">
    <att type="string" name="canonicalName" value="&quot;DMC0701 panDhc_1178 metallopeptidase, M24 family [Dehalococcoides sp. CBDB1]    &quot;"/>
    <graphics type="ELLIPSE" h="40.0" w="40.0" x="1299.155517578125" y="12748.4541015625" fill="#ffffff" width="1" outline="#666666"/>
  </node>
  <node label="DMC0531 KB1_0586 thioredoxin reductase [Dehalococcoides sp. CBDB1]     " id="-1098">
    <att type="string" name="canonicalName" value="DMC0531 KB1_0586 thioredoxin reductase [Dehalococcoides sp. CBDB1]     "/>
    <graphics type="ELLIPSE" h="40.0" w="40.0" x="1277.262939453125" y="12854.84375" fill="#ffffff" width="1" outline="#666666"/>
  </node>
  <node label="DMC2071 panDhc_3676 vinyl chloride reductive dehalogenase membrane anchoring protein [Dehalococcoides" id="-1097">
    <att type="string" name="canonicalName" value="DMC2071 panDhc_3676 vinyl chloride reductive dehalogenase membrane anchoring protein [Dehalococcoides"/>
    <graphics type="ELLIPSE" h="40.0" w="40.0" x="2101.907470703125" y="10553.5244140625" fill="#ffffff" width="1" outline="#666666"/>
  </node>
  <node label="DMC0309 panDhc_2297 DNA-binding response regulator [Dehalococcoides sp. VS]  " id="-1096">
    <att type="string" name="canonicalName" value="DMC0309 panDhc_2297 DNA-binding response regulator [Dehalococcoides sp. VS]  "/>
    <graphics type="ELLIPSE" h="40.0" w="40.0" x="3185.655517578125" y="10314.82421875" fill="#ffffff" width="1" outline="#666666"/>
  </node>
  <node label="DMC0922 panDhc_3840_RC hypothetical protein [Dehalococcoides ethenogenes 195]" id="-1095">
    <att type="string" name="canonicalName" value="DMC0922 panDhc_3840_RC hypothetical protein [Dehalococcoides ethenogenes 195]"/>
    <graphics type="ELLIPSE" h="40.0" w="40.0" x="2771.515625" y="3262.4130859375" fill="#ffffff" width="1" outline="#666666"/>
  </node>
  <node label="DMC1423 panDhc_1769_RC hypothetical protein [Dehalococcoides ethenogenes 195]" id="-1094">
    <att type="string" name="canonicalName" value="DMC1423 panDhc_1769_RC hypothetical protein [Dehalococcoides ethenogenes 195]"/>
    <graphics type="ELLIPSE" h="40.0" w="40.0" x="2999.14990234375" y="8056.1845703125" fill="#ffffff" width="1" outline="#666666"/>
  </node>
  <node label="DMC0993 panDhc_1687_RC DegV [Dehalococcoides sp. VS]    " id="-1093">
    <att type="string" name="canonicalName" value="DMC0993 panDhc_1687_RC DegV [Dehalococcoides sp. VS]    "/>
    <graphics type="ELLIPSE" h="40.0" w="40.0" x="3955.68701171875" y="13167.3154296875" fill="#ffffff" width="1" outline="#666666"/>
  </node>
  <node label="DMC0762 gi57234412_metallo-beta-lactama beta-lactamase domain protein [Dehalococcoides sp. BAV1]" id="-1092">
    <att type="string" name="canonicalName" value="DMC0762 gi57234412_metallo-beta-lactama beta-lactamase domain protein [Dehalococcoides sp. BAV1]"/>
    <graphics type="ELLIPSE" h="40.0" w="40.0" x="3958.008544921875" y="13059.576171875" fill="#ffffff" width="1" outline="#666666"/>
  </node>
  <node label="DMC0809 VS741_conserved_hypothetical_pr hypothetical protein [Dehalococcoides sp. VS]   " id="-1091">
    <att type="string" name="canonicalName" value="DMC0809 VS741_conserved_hypothetical_pr hypothetical protein [Dehalococcoides sp. VS]   "/>
    <graphics type="ELLIPSE" h="40.0" w="40.0" x="4058.008544921875" y="13167.3154296875" fill="#ffffff" width="1" outline="#666666"/>
  </node>
  <node label="DMC0732 panDhc_302_RC threonyl-tRNA synthetase [Dehalococcoides ethenogenes 195]" id="-1090">
    <att type="string" name="canonicalName" value="DMC0732 panDhc_302_RC threonyl-tRNA synthetase [Dehalococcoides ethenogenes 195]"/>
    <graphics type="ELLIPSE" h="40.0" w="40.0" x="4060.330078125" y="13059.576171875" fill="#ffffff" width="1" outline="#666666"/>
  </node>
  <node label="&quot;DMC0602 panDhc_597 hydrogenase, group 3, VhuA subunit, putative [Dehalococcoides ethenogenes 195]&quot;" id="-1089">
    <att type="string" name="canonicalName" value="&quot;DMC0602 panDhc_597 hydrogenase, group 3, VhuA subunit, putative [Dehalococcoides ethenogenes 195]&quot;"/>
    <graphics type="ELLIPSE" h="40.0" w="40.0" x="3764.7099609375" y="627.02001953125" fill="#ffffff" width="1" outline="#666666"/>
  </node>
  <node label="&quot;DMC0696 panDhc_2559 ATP-dependent Clp protease, proteolytic subunit [Dehalococcoides sp. VS]&quot;" id="-1088">
    <att type="string" name="canonicalName" value="&quot;DMC0696 panDhc_2559 ATP-dependent Clp protease, proteolytic subunit [Dehalococcoides sp. VS]&quot;"/>
    <graphics type="ELLIPSE" h="39.999969482421875" w="40.0" x="3700.681884765625" y="502.88111877441406" fill="#ffffff" width="1" outline="#666666"/>
  </node>
  <node label="&quot;DMC0788 KB1_0829 iron-regulated ABC transporter, atp-binding protein, SufC [Dehalococcoides sp. CBDB1] &quot;" id="-1087">
    <att type="string" name="canonicalName" value="&quot;DMC0788 KB1_0829 iron-regulated ABC transporter, atp-binding protein, SufC [Dehalococcoides sp. CBDB1] &quot;"/>
    <graphics type="ELLIPSE" h="40.0" w="40.0" x="2296.958740234375" y="6229.1474609375" fill="#ffffff" width="1" outline="#666666"/>
  </node>
  <node label="DMC1551 panDhc_2205 hypothetical protein [Dehalococcoides sp. CBDB1]     " id="-1086">
    <att type="string" name="canonicalName" value="DMC1551 panDhc_2205 hypothetical protein [Dehalococcoides sp. CBDB1]     "/>
    <graphics type="ELLIPSE" h="40.0" w="40.0" x="1607.3157958984375" y="11820.6005859375" fill="#ffffff" width="1" outline="#666666"/>
  </node>
  <node label="DMC0777 panDhc_3512_RC hypothetical protein [Dehalococcoides ethenogenes 195]" id="-1085">
    <att type="string" name="canonicalName" value="DMC0777 panDhc_3512_RC hypothetical protein [Dehalococcoides ethenogenes 195]"/>
    <graphics type="ELLIPSE" h="40.0" w="40.0" x="3952.854248046875" y="4856.91650390625" fill="#ffffff" width="1" outline="#666666"/>
  </node>
  <node label="DMC0716 panDhc_1914_RC short-chain dehydrogenase/reductase SDR [Dehalococcoides sp. GT]" id="-1084">
    <att type="string" name="canonicalName" value="DMC0716 panDhc_1914_RC short-chain dehydrogenase/reductase SDR [Dehalococcoides sp. GT]"/>
    <graphics type="ELLIPSE" h="40.0" w="40.0" x="459.7697448730469" y="9988.3154296875" fill="#ffffff" width="1" outline="#666666"/>
  </node>
  <node label="DMC2168 panDhc_3748_RC putative reductive dehalogenase anchoring protein [Dehalococcoides sp. CBDB1]  " id="-1083">
    <att type="string" name="canonicalName" value="DMC2168 panDhc_3748_RC putative reductive dehalogenase anchoring protein [Dehalococcoides sp. CBDB1]  "/>
    <graphics type="ELLIPSE" h="40.0" w="40.0" x="2355.8798828125" y="4969.46533203125" fill="#ffffff" width="1" outline="#666666"/>
  </node>
  <node label="DMC1552 panDhc_2314 HhH-GPD family protein [Dehalococcoides sp. BAV1]" id="-1082">
    <att type="string" name="canonicalName" value="DMC1552 panDhc_2314 HhH-GPD family protein [Dehalococcoides sp. BAV1]"/>
    <graphics type="ELLIPSE" h="40.0" w="40.0" x="2271.14599609375" y="4862.26025390625" fill="#ffffff" width="1" outline="#666666"/>
  </node>
  <node label="DMC0130 panDhc_2229 DNA-binding response regulator [Dehalococcoides ethenogenes 195]" id="-1081">
    <att type="string" name="canonicalName" value="DMC0130 panDhc_2229 DNA-binding response regulator [Dehalococcoides ethenogenes 195]"/>
    <graphics type="ELLIPSE" h="40.0" w="40.0" x="4160.330078125" y="13167.3154296875" fill="#ffffff" width="1" outline="#666666"/>
  </node>
  <node label="DMC0042 gi57233608_hypothetical_protein hypothetical protein [Dehalococcoides ethenogenes 195]" id="-1080">
    <att type="string" name="canonicalName" value="DMC0042 gi57233608_hypothetical_protein hypothetical protein [Dehalococcoides ethenogenes 195]"/>
    <graphics type="ELLIPSE" h="40.0" w="40.0" x="4162.65185546875" y="13059.576171875" fill="#ffffff" width="1" outline="#666666"/>
  </node>
  <node label="DMC1326 KB1_1356 hypothetical protein [Dehalococcoides sp. CBDB1]     " id="-1079">
    <att type="string" name="canonicalName" value="DMC1326 KB1_1356 hypothetical protein [Dehalococcoides sp. CBDB1]     "/>
    <graphics type="ELLIPSE" h="40.0" w="40.0" x="3538.552978515625" y="3832.030029296875" fill="#ffffff" width="1" outline="#666666"/>
  </node>
  <node label="DMC0414 panDhc_2371 hypothetical protein [Dehalococcoides sp. CBDB1]     " id="-1078">
    <att type="string" name="canonicalName" value="DMC0414 panDhc_2371 hypothetical protein [Dehalococcoides sp. CBDB1]     "/>
    <graphics type="ELLIPSE" h="40.0" w="40.0" x="1594.078369140625" y="7535.2275390625" fill="#ffffff" width="1" outline="#666666"/>
  </node>
  <node label="&quot;DMC0911 panDhc_1930 high-affinity branched chain amino acid ABC transporter, ATP-binding protein [D&quot;" id="-1077">
    <att type="string" name="canonicalName" value="&quot;DMC0911 panDhc_1930 high-affinity branched chain amino acid ABC transporter, ATP-binding protein [D&quot;"/>
    <graphics type="ELLIPSE" h="40.0" w="40.0" x="1787.005126953125" y="3347.94970703125" fill="#ffffff" width="1" outline="#666666"/>
  </node>
  <node label="DMC0453 panDhc_2849 Shikimate kinase [Dehalococcoides sp. GT]" id="-1076">
    <att type="string" name="canonicalName" value="DMC0453 panDhc_2849 Shikimate kinase [Dehalococcoides sp. GT]"/>
    <graphics type="ELLIPSE" h="40.0" w="40.0" x="3056.509765625" y="12959.576171875" fill="#ffffff" width="1" outline="#666666"/>
  </node>
  <node label="DMC0784 panDhc_419 phytoene dehydrogenase family [Dehalococcoides ethenogenes 195]" id="-1075">
    <att type="string" name="canonicalName" value="DMC0784 panDhc_419 phytoene dehydrogenase family [Dehalococcoides ethenogenes 195]"/>
    <graphics type="ELLIPSE" h="40.0" w="40.0" x="0.0" y="13398.1728515625" fill="#ffffff" width="1" outline="#666666"/>
  </node>
  <node label="&quot;DMC0314 panDhc_3118 lipoprotein, putative [Dehalococcoides ethenogenes 195]&quot;" id="-1074">
    <att type="string" name="canonicalName" value="&quot;DMC0314 panDhc_3118 lipoprotein, putative [Dehalococcoides ethenogenes 195]&quot;"/>
    <graphics type="ELLIPSE" h="40.0" w="40.0" x="2.3215904235839844" y="13290.43359375" fill="#ffffff" width="1" outline="#666666"/>
  </node>
  <node label="DMC0972 VS878_redox-active_disulfide_pr redox-active disulfide protein 2 [Dehalococcoides sp. VS] " id="-1073">
    <att type="string" name="canonicalName" value="DMC0972 VS878_redox-active_disulfide_pr redox-active disulfide protein 2 [Dehalococcoides sp. VS] "/>
    <graphics type="ELLIPSE" h="40.0" w="40.0" x="1259.0107421875" y="12337.3330078125" fill="#ffffff" width="1" outline="#666666"/>
  </node>
  <node label="DMC1662 panDhc_3489 hypothetical protein [Dehalococcoides sp. VS]   " id="-1072">
    <att type="string" name="canonicalName" value="DMC1662 panDhc_3489 hypothetical protein [Dehalococcoides sp. VS]   "/>
    <graphics type="ELLIPSE" h="40.0" w="40.0" x="1334.0687255859375" y="12256.8662109375" fill="#ffffff" width="1" outline="#666666"/>
  </node>
  <node label="&quot;DMC1701 panDhc_2303 DNA-binding response regulator, LuxR family [Dehalococcoides sp. CBDB1]  &quot;" id="-1071">
    <att type="string" name="canonicalName" value="&quot;DMC1701 panDhc_2303 DNA-binding response regulator, LuxR family [Dehalococcoides sp. CBDB1]  &quot;"/>
    <graphics type="ELLIPSE" h="40.0" w="40.0" x="946.3359375" y="12122.630859375" fill="#ffffff" width="1" outline="#666666"/>
  </node>
  <node label="DMC1152 panDhc_2859_RC hypothetical protein [Dehalococcoides sp. CBDB1]     " id="-1070">
    <att type="string" name="canonicalName" value="DMC1152 panDhc_2859_RC hypothetical protein [Dehalococcoides sp. CBDB1]     "/>
    <graphics type="ELLIPSE" h="40.0" w="40.0" x="1150.3990478515625" y="7025.41162109375" fill="#ffffff" width="1" outline="#666666"/>
  </node>
  <node label="DMC1384 panDhc_2390 hydrogenase accessory protein HypB [Dehalococcoides sp. VS] " id="-1069">
    <att type="string" name="canonicalName" value="DMC1384 panDhc_2390 hydrogenase accessory protein HypB [Dehalococcoides sp. VS] "/>
    <graphics type="ELLIPSE" h="40.0" w="40.0" x="3670.521240234375" y="5238.775390625" fill="#ffffff" width="1" outline="#666666"/>
  </node>
  <node label="DMC0920 gi57234255_hypothetical_protein hypothetical protein [Dehalococcoides ethenogenes 195]" id="-1068">
    <att type="string" name="canonicalName" value="DMC0920 gi57234255_hypothetical_protein hypothetical protein [Dehalococcoides ethenogenes 195]"/>
    <graphics type="ELLIPSE" h="40.0" w="40.0" x="3781.075439453125" y="5279.95068359375" fill="#ffffff" width="1" outline="#666666"/>
  </node>
  <node label="DMC0909 KB1_0926 hypothetical protein [Dehalococcoides sp. CBDB1]     " id="-1067">
    <att type="string" name="canonicalName" value="DMC0909 KB1_0926 hypothetical protein [Dehalococcoides sp. CBDB1]     "/>
    <graphics type="ELLIPSE" h="40.0" w="40.0" x="1626.2464599609375" y="6553.1328125" fill="#ffffff" width="1" outline="#666666"/>
  </node>
  <node label="DMC0102 panDhc_769_RC LemA family protein [Dehalococcoides sp. GT]" id="-1066">
    <att type="string" name="canonicalName" value="DMC0102 panDhc_769_RC LemA family protein [Dehalococcoides sp. GT]"/>
    <graphics type="ELLIPSE" h="40.0" w="40.0" x="3766.765380859375" y="9192.087890625" fill="#ffffff" width="1" outline="#666666"/>
  </node>
  <node label="&quot;DMC1578 panDhc_2420_RC transcriptional repressor, LexA family [Dehalococcoides sp. GT]&quot;" id="-1065">
    <att type="string" name="canonicalName" value="&quot;DMC1578 panDhc_2420_RC transcriptional repressor, LexA family [Dehalococcoides sp. GT]&quot;"/>
    <graphics type="ELLIPSE" h="40.0" w="40.0" x="3825.5087890625" y="9088.5009765625" fill="#ffffff" width="1" outline="#666666"/>
  </node>
  <node label="DMC1864 panDhc_3660 reductive dehalogenase anchoring protein [Dehalococcoides sp. VS] " id="-1064">
    <att type="string" name="canonicalName" value="DMC1864 panDhc_3660 reductive dehalogenase anchoring protein [Dehalococcoides sp. VS] "/>
    <graphics type="ELLIPSE" h="40.0" w="40.0" x="102.32159423828125" y="13398.1728515625" fill="#ffffff" width="1" outline="#666666"/>
  </node>
  <node label="&quot;DMC0831 panDhc_210_RC hydrogenase, EchA subunit [Dehalococcoides sp. VS]  &quot;" id="-1063">
    <att type="string" name="canonicalName" value="&quot;DMC0831 panDhc_210_RC hydrogenase, EchA subunit [Dehalococcoides sp. VS]  &quot;"/>
    <graphics type="ELLIPSE" h="40.0" w="40.0" x="104.64318084716797" y="13290.43359375" fill="#ffffff" width="1" outline="#666666"/>
  </node>
  <node label="DMC0756 panDhc_1187_RC tRNA(5-methylaminomethyl-2-thiouridylate)- methyltransferase [Dehalococcoides sp. CBDB1]     " id="-1062">
    <att type="string" name="canonicalName" value="DMC0756 panDhc_1187_RC tRNA(5-methylaminomethyl-2-thiouridylate)- methyltransferase [Dehalococcoides sp. CBDB1]     "/>
    <graphics type="ELLIPSE" h="40.0" w="40.0" x="159.76806640625" y="6421.51416015625" fill="#ffffff" width="1" outline="#666666"/>
  </node>
  <node label="DMC0484 panDhc_2405 adenylate kinase [Dehalococcoides ethenogenes 195]" id="-1061">
    <att type="string" name="canonicalName" value="DMC0484 panDhc_2405 adenylate kinase [Dehalococcoides ethenogenes 195]"/>
    <graphics type="ELLIPSE" h="40.0" w="39.999969482421875" x="500.38356018066406" y="5174.5693359375" fill="#ffffff" width="1" outline="#666666"/>
  </node>
  <node label="&quot;DMC1397 panDhc_2547 membrane protein, MarC family [Dehalococcoides ethenogenes 195]&quot;" id="-1060">
    <att type="string" name="canonicalName" value="&quot;DMC1397 panDhc_2547 membrane protein, MarC family [Dehalococcoides ethenogenes 195]&quot;"/>
    <graphics type="ELLIPSE" h="40.0" w="40.0" x="4061.048828125" y="12437.3330078125" fill="#ffffff" width="1" outline="#666666"/>
  </node>
  <node label="DMC0418 panDhc_1010 phosphopantothenoylcysteine synthetase/decarboxylase [Dehalococcoides sp. CBDB1]     " id="-1059">
    <att type="string" name="canonicalName" value="DMC0418 panDhc_1010 phosphopantothenoylcysteine synthetase/decarboxylase [Dehalococcoides sp. CBDB1]     "/>
    <graphics type="ELLIPSE" h="40.0" w="40.0" x="4039.156005859375" y="12543.72265625" fill="#ffffff" width="1" outline="#666666"/>
  </node>
  <node label="&quot;DMC1898 panDhc_3177 transcriptional regulator, MarR family [Dehalococcoides sp. CBDB1]   &quot;" id="-1058">
    <att type="string" name="canonicalName" value="&quot;DMC1898 panDhc_3177 transcriptional regulator, MarR family [Dehalococcoides sp. CBDB1]   &quot;"/>
    <graphics type="ELLIPSE" h="40.0" w="40.0" x="303.74945068359375" y="6149.01171875" fill="#ffffff" width="1" outline="#666666"/>
  </node>
  <node label="DMC1270 panDhc_748 hypothetical protein [Dehalococcoides sp. VS]   " id="-1057">
    <att type="string" name="canonicalName" value="DMC1270 panDhc_748 hypothetical protein [Dehalococcoides sp. VS]   "/>
    <graphics type="ELLIPSE" h="40.0" w="40.0" x="110.28085327148438" y="11046.7998046875" fill="#ffffff" width="1" outline="#666666"/>
  </node>
  <node label="DMC0925 panDhc_1804_RC bacterioferritin domain protein [Dehalococcoides ethenogenes 195]" id="-1056">
    <att type="string" name="canonicalName" value="DMC0925 panDhc_1804_RC bacterioferritin domain protein [Dehalococcoides ethenogenes 195]"/>
    <graphics type="ELLIPSE" h="40.0" w="40.0" x="67.39735412597656" y="11152.486328125" fill="#ffffff" width="1" outline="#666666"/>
  </node>
  <node label="DMC0934 panDhc_1951 prolipoprotein diacylglyceryl transferase [Dehalococcoides ethenogenes 195]" id="-1055">
    <att type="string" name="canonicalName" value="DMC0934 panDhc_1951 prolipoprotein diacylglyceryl transferase [Dehalococcoides ethenogenes 195]"/>
    <graphics type="ELLIPSE" h="40.0" w="40.0" x="3214.516357421875" y="11545.0224609375" fill="#ffffff" width="1" outline="#666666"/>
  </node>
  <node label="DMC0337 panDhc_138 ribonucleotide-diphosphate reductase alpha subunit [Dehalococcoides ethenogenes" id="-1054">
    <att type="string" name="canonicalName" value="DMC0337 panDhc_138 ribonucleotide-diphosphate reductase alpha subunit [Dehalococcoides ethenogenes"/>
    <graphics type="ELLIPSE" h="40.0" w="40.0" x="3282.153076171875" y="11633.1357421875" fill="#ffffff" width="1" outline="#666666"/>
  </node>
  <node label="&quot;DMC1890 panDhc_300 Fe-S oxidoreductase, radical SAM domain protein [Dehalococcoides sp.&quot;" id="-1053">
    <att type="string" name="canonicalName" value="&quot;DMC1890 panDhc_300 Fe-S oxidoreductase, radical SAM domain protein [Dehalococcoides sp.&quot;"/>
    <graphics type="ELLIPSE" h="40.0" w="40.0" x="1094.4761962890625" y="10637.2578125" fill="#ffffff" width="1" outline="#666666"/>
  </node>
  <node label="DMC0183 gi57235054_pantetheine-phosphat pantetheine-phosphate adenylyltransferase [Dehalococcoides ethenogenes 195]" id="-1052">
    <att type="string" name="canonicalName" value="DMC0183 gi57235054_pantetheine-phosphat pantetheine-phosphate adenylyltransferase [Dehalococcoides ethenogenes 195]"/>
    <graphics type="ELLIPSE" h="40.0" w="40.0" x="1042.8199462890625" y="10535.935546875" fill="#ffffff" width="1" outline="#666666"/>
  </node>
  <node label="DMC0721 panDhc_1422_RC tRNA delta(2)-isopentenylpyrophosphate transferase [Dehalococcoides ethenogenes" id="-1051">
    <att type="string" name="canonicalName" value="DMC0721 panDhc_1422_RC tRNA delta(2)-isopentenylpyrophosphate transferase [Dehalococcoides ethenogenes"/>
    <graphics type="ELLIPSE" h="40.0" w="40.0" x="204.6431884765625" y="13398.1728515625" fill="#ffffff" width="1" outline="#666666"/>
  </node>
  <node label="DMC0418 panDhc_1008 phosphopantothenoylcysteine decarboxylase/phosphopantothenate--cysteine ligase" id="-1050">
    <att type="string" name="canonicalName" value="DMC0418 panDhc_1008 phosphopantothenoylcysteine decarboxylase/phosphopantothenate--cysteine ligase"/>
    <graphics type="ELLIPSE" h="40.0" w="40.0" x="206.9647674560547" y="13290.43359375" fill="#ffffff" width="1" outline="#666666"/>
  </node>
  <node label="DMC0345 panDhc_3561_RC hypothetical protein [Dehalococcoides sp. BAV1]" id="-1049">
    <att type="string" name="canonicalName" value="DMC0345 panDhc_3561_RC hypothetical protein [Dehalococcoides sp. BAV1]"/>
    <graphics type="ELLIPSE" h="40.0" w="40.0" x="2793.775146484375" y="5202.3916015625" fill="#ffffff" width="1" outline="#666666"/>
  </node>
  <node label="DMC0987 GT_824807-824947 hypothetical protein [Dehalococcoides sp. GT]" id="-1048">
    <att type="string" name="canonicalName" value="DMC0987 GT_824807-824947 hypothetical protein [Dehalococcoides sp. GT]"/>
    <graphics type="ELLIPSE" h="40.0" w="40.0" x="2780.447509765625" y="438.5200500488281" fill="#ffffff" width="1" outline="#666666"/>
  </node>
  <node label="DMC1264 panDhc_4041 hypothetical protein [Dehalococcoides ethenogenes 195]" id="-1047">
    <att type="string" name="canonicalName" value="DMC1264 panDhc_4041 hypothetical protein [Dehalococcoides ethenogenes 195]"/>
    <graphics type="ELLIPSE" h="40.0" w="40.0" x="0.0" y="9676.078125" fill="#ffffff" width="1" outline="#666666"/>
  </node>
  <node label="DMC0887 panDhc_4005_RC hypothetical protein [Dehalococcoides sp. CBDB1]     " id="-1046">
    <att type="string" name="canonicalName" value="DMC0887 panDhc_4005_RC hypothetical protein [Dehalococcoides sp. CBDB1]     "/>
    <graphics type="ELLIPSE" h="40.0" w="40.0" x="3986.109619140625" y="6576.24267578125" fill="#ffffff" width="1" outline="#666666"/>
  </node>
  <node label="DMC1565 KB1_0143 N-acetyl-gamma-glutamyl-phosphate reductase [Dehalococcoides sp. GT]" id="-1045">
    <att type="string" name="canonicalName" value="DMC1565 KB1_0143 N-acetyl-gamma-glutamyl-phosphate reductase [Dehalococcoides sp. GT]"/>
    <graphics type="ELLIPSE" h="40.0" w="40.0" x="3893.95947265625" y="6477.62744140625" fill="#ffffff" width="1" outline="#666666"/>
  </node>
  <node label="DMC1526 VS1469_conserved_hypothetical_p hypothetical protein [Dehalococcoides sp. VS]   " id="-1044">
    <att type="string" name="canonicalName" value="DMC1526 VS1469_conserved_hypothetical_p hypothetical protein [Dehalococcoides sp. VS]   "/>
    <graphics type="ELLIPSE" h="40.0" w="40.0" x="2415.14306640625" y="5475.6162109375" fill="#ffffff" width="1" outline="#666666"/>
  </node>
  <node label="&quot;DMC1161 panDhc_1948_RC Dihydroorotate dehydrogenase, electron transfer subunit, iron-sulphur cluster binding domain protein [Dehalococcoides sp. GT]&quot;" id="-1043">
    <att type="string" name="canonicalName" value="&quot;DMC1161 panDhc_1948_RC Dihydroorotate dehydrogenase, electron transfer subunit, iron-sulphur cluster binding domain protein [Dehalococcoides sp. GT]&quot;"/>
    <graphics type="ELLIPSE" h="40.0" w="40.0" x="1817.4661865234375" y="1771.57470703125" fill="#ffffff" width="1" outline="#666666"/>
  </node>
  <node label="DMC0476 GT_397681-397866 ribosomal protein S14 [Dehalococcoides ethenogenes 195]" id="-1042">
    <att type="string" name="canonicalName" value="DMC0476 GT_397681-397866 ribosomal protein S14 [Dehalococcoides ethenogenes 195]"/>
    <graphics type="ELLIPSE" h="40.0" w="40.0" x="887.84130859375" y="5094.97900390625" fill="#ffffff" width="1" outline="#666666"/>
  </node>
  <node label="DMC1852 panDhc_3517 sensor histidine kinase [Dehalococcoides sp. VS]  " id="-1041">
    <att type="string" name="canonicalName" value="DMC1852 panDhc_3517 sensor histidine kinase [Dehalococcoides sp. VS]  "/>
    <graphics type="ELLIPSE" h="40.0" w="40.0" x="2968.699951171875" y="5029.97900390625" fill="#ffffff" width="1" outline="#666666"/>
  </node>
  <node label="DMC1746 panDhc_3279 hypothetical protein [Dehalococcoides sp. VS]   " id="-1040">
    <att type="string" name="canonicalName" value="DMC1746 panDhc_3279 hypothetical protein [Dehalococcoides sp. VS]   "/>
    <graphics type="ELLIPSE" h="40.0" w="40.0" x="2886.09326171875" y="5112.74658203125" fill="#ffffff" width="1" outline="#666666"/>
  </node>
  <node label="DMC2099 panDhc_1684_RC radical SAM domain protein [Dehalococcoides sp. CBDB1]   " id="-1039">
    <att type="string" name="canonicalName" value="DMC2099 panDhc_1684_RC radical SAM domain protein [Dehalococcoides sp. CBDB1]   "/>
    <graphics type="ELLIPSE" h="40.0" w="40.0" x="426.6023864746094" y="2464.316162109375" fill="#ffffff" width="1" outline="#666666"/>
  </node>
  <node label="DMC1355 panDhc_1287_RC heat-inducible transcription repressor HrcA [Dehalococcoides ethenogenes 195]" id="-1038">
    <att type="string" name="canonicalName" value="DMC1355 panDhc_1287_RC heat-inducible transcription repressor HrcA [Dehalococcoides ethenogenes 195]"/>
    <graphics type="ELLIPSE" h="40.0" w="40.0" x="948.3346557617188" y="10051.6650390625" fill="#ffffff" width="1" outline="#666666"/>
  </node>
  <node label="DMC0581 panDhc_2998 hypothetical protein [Dehalococcoides sp. VS]   " id="-1037">
    <att type="string" name="canonicalName" value="DMC0581 panDhc_2998 hypothetical protein [Dehalococcoides sp. VS]   "/>
    <graphics type="ELLIPSE" h="40.0" w="40.0" x="2507.76025390625" y="12169.2734375" fill="#ffffff" width="1" outline="#666666"/>
  </node>
  <node label="DMC1460 panDhc_3165_RC hypothetical protein [Dehalococcoides sp. CBDB1]     " id="-1036">
    <att type="string" name="canonicalName" value="DMC1460 panDhc_3165_RC hypothetical protein [Dehalococcoides sp. CBDB1]     "/>
    <graphics type="ELLIPSE" h="40.0" w="40.0" x="3772.984375" y="1938.81103515625" fill="#ffffff" width="1" outline="#666666"/>
  </node>
  <node label="DMC2047 GT_c1145817-1145200 Resolvase domain protein [Dehalococcoides sp. GT]" id="-1035">
    <att type="string" name="canonicalName" value="DMC2047 GT_c1145817-1145200 Resolvase domain protein [Dehalococcoides sp. GT]"/>
    <graphics type="ELLIPSE" h="40.0" w="40.0" x="3715.255615234375" y="1834.884521484375" fill="#ffffff" width="1" outline="#666666"/>
  </node>
  <node label="DMC1867 panDhc_2791_RC reductive dehalogenase associated protein [Dehalococcoides sp. VS] " id="-1034">
    <att type="string" name="canonicalName" value="DMC1867 panDhc_2791_RC reductive dehalogenase associated protein [Dehalococcoides sp. VS] "/>
    <graphics type="ELLIPSE" h="40.0" w="40.0" x="1662.0797119140625" y="4752.23876953125" fill="#ffffff" width="1" outline="#666666"/>
  </node>
  <node label="DMC1657 panDhc_2123 hypothetical protein [Dehalococcoides sp. VS]   " id="-1033">
    <att type="string" name="canonicalName" value="DMC1657 panDhc_2123 hypothetical protein [Dehalococcoides sp. VS]   "/>
    <graphics type="ELLIPSE" h="40.0" w="40.0" x="1670.3173828125" y="4630.1123046875" fill="#ffffff" width="1" outline="#666666"/>
  </node>
  <node label="DMC0015 panDhc_1925_RC putative lipoprotein [Dehalococcoides sp. CBDB1]     " id="-1032">
    <att type="string" name="canonicalName" value="DMC0015 panDhc_1925_RC putative lipoprotein [Dehalococcoides sp. CBDB1]     "/>
    <graphics type="ELLIPSE" h="40.0" w="40.0" x="525.4500122070312" y="7439.21630859375" fill="#ffffff" width="1" outline="#666666"/>
  </node>
  <node label="&quot;DMC1675 panDhc_2453 acetyltransferase, GNAT family [Dehalococcoides sp. CBDB1]    &quot;" id="-1031">
    <att type="string" name="canonicalName" value="&quot;DMC1675 panDhc_2453 acetyltransferase, GNAT family [Dehalococcoides sp. CBDB1]    &quot;"/>
    <graphics type="ELLIPSE" h="40.0" w="40.0" x="383.05670166015625" y="623.3118896484375" fill="#ffffff" width="1" outline="#666666"/>
  </node>
  <node label="&quot;DMC1873 panDhc_2891_RC transcriptional regulator, MarR family [Dehalococcoides sp. CBDB1]   &quot;" id="-1030">
    <att type="string" name="canonicalName" value="&quot;DMC1873 panDhc_2891_RC transcriptional regulator, MarR family [Dehalococcoides sp. CBDB1]   &quot;"/>
    <graphics type="ELLIPSE" h="40.0" w="40.0" x="1153.0208740234375" y="61.96234130859375" fill="#ffffff" width="1" outline="#666666"/>
  </node>
  <node label="DMC1002 panDhc_1124 PQQ enzyme repeat domain protein [Dehalococcoides ethenogenes 195]" id="-1029">
    <att type="string" name="canonicalName" value="DMC1002 panDhc_1124 PQQ enzyme repeat domain protein [Dehalococcoides ethenogenes 195]"/>
    <graphics type="ELLIPSE" h="40.0" w="40.0" x="764.92041015625" y="5482.22900390625" fill="#ffffff" width="1" outline="#666666"/>
  </node>
  <node label="DMC1716 panDhc_2742_RC hypothetical protein [Dehalococcoides sp. GT]" id="-1028">
    <att type="string" name="canonicalName" value="DMC1716 panDhc_2742_RC hypothetical protein [Dehalococcoides sp. GT]"/>
    <graphics type="ELLIPSE" h="40.0" w="40.0" x="4482.51953125" y="5175.98974609375" fill="#ffffff" width="1" outline="#666666"/>
  </node>
  <node label="DMC0128 gi147668886_hypothetical_protei hypothetical protein [Dehalococcoides sp. CBDB1]     " id="-1027">
    <att type="string" name="canonicalName" value="DMC0128 gi147668886_hypothetical_protei hypothetical protein [Dehalococcoides sp. CBDB1]     "/>
    <graphics type="ELLIPSE" h="40.0" w="40.0" x="668.6995239257812" y="6120.79736328125" fill="#ffffff" width="1" outline="#666666"/>
  </node>
  <node label="DMC1548 panDhc_408_RC KH domain protein [Dehalococcoides sp. CBDB1]    " id="-1026">
    <att type="string" name="canonicalName" value="DMC1548 panDhc_408_RC KH domain protein [Dehalococcoides sp. CBDB1]    "/>
    <graphics type="ELLIPSE" h="40.0" w="40.0" x="1538.7467041015625" y="6614.134765625" fill="#ffffff" width="1" outline="#666666"/>
  </node>
  <node label="DMC2073 panDhc_353 ssrA integrase [Dehalococcoides sp. VS]   " id="-1025">
    <att type="string" name="canonicalName" value="DMC2073 panDhc_353 ssrA integrase [Dehalococcoides sp. VS]   "/>
    <graphics type="ELLIPSE" h="40.0" w="40.0" x="185.83428955078125" y="1572.051513671875" fill="#ffffff" width="1" outline="#666666"/>
  </node>
  <node label="DMC2064 GT_c1160602-1160423 4Fe-4S ferredoxin iron-sulfur binding domain-containing protein [Dehalococcoides sp. GT]" id="-1024">
    <att type="string" name="canonicalName" value="DMC2064 GT_c1160602-1160423 4Fe-4S ferredoxin iron-sulfur binding domain-containing protein [Dehalococcoides sp. GT]"/>
    <graphics type="ELLIPSE" h="40.0" w="40.0" x="213.36968994140625" y="1687.30810546875" fill="#ffffff" width="1" outline="#666666"/>
  </node>
  <node label="DMC2269 panDhc_1794 hypothetical protein [Dehalococcoides sp. BAV1]" id="-1023">
    <att type="string" name="canonicalName" value="DMC2269 panDhc_1794 hypothetical protein [Dehalococcoides sp. BAV1]"/>
    <graphics type="ELLIPSE" h="40.0" w="40.0" x="3903.946533203125" y="9906.125" fill="#ffffff" width="1" outline="#666666"/>
  </node>
  <node label="DMC0829 panDhc_1088 oxygen-independent coproporphyrinogen III oxidase [Dehalococcoides sp. GT]" id="-1022">
    <att type="string" name="canonicalName" value="DMC0829 panDhc_1088 oxygen-independent coproporphyrinogen III oxidase [Dehalococcoides sp. GT]"/>
    <graphics type="ELLIPSE" h="40.0" w="40.0" x="3909.9384765625" y="10025.3994140625" fill="#ffffff" width="1" outline="#666666"/>
  </node>
  <node label="&quot;DMC0833 panDhc_3060_RC hydrogenase, group 4, EchC subunit, putative [Dehalococcoides ethenogenes 195]&quot;" id="-1021">
    <att type="string" name="canonicalName" value="&quot;DMC0833 panDhc_3060_RC hydrogenase, group 4, EchC subunit, putative [Dehalococcoides ethenogenes 195]&quot;"/>
    <graphics type="ELLIPSE" h="40.0" w="40.0" x="3950.20166015625" y="10483.4541015625" fill="#ffffff" width="1" outline="#666666"/>
  </node>
  <node label="DMC0095 panDhc_1064_RC putative molybdopterin-guanine dinucleotide biosynthesis protein A [Dehalococcoides sp. CBDB1] " id="-1020">
    <att type="string" name="canonicalName" value="DMC0095 panDhc_1064_RC putative molybdopterin-guanine dinucleotide biosynthesis protein A [Dehalococcoides sp. CBDB1] "/>
    <graphics type="ELLIPSE" h="40.0" w="40.0" x="3225.125" y="5378.83837890625" fill="#ffffff" width="1" outline="#666666"/>
  </node>
  <node label="DMC0054 gi57233579_hypothetical_protein hypothetical protein [Dehalococcoides ethenogenes 195]" id="-1019">
    <att type="string" name="canonicalName" value="DMC0054 gi57233579_hypothetical_protein hypothetical protein [Dehalococcoides ethenogenes 195]"/>
    <graphics type="ELLIPSE" h="40.0" w="40.0" x="3628.192626953125" y="4983.9892578125" fill="#ffffff" width="1" outline="#666666"/>
  </node>
  <node label="&quot;DMC0435 panDhc_3072 [Fe] hydrogenase, HymA subunit, putative [Dehalococcoides ethenogenes 195]&quot;" id="-1018">
    <att type="string" name="canonicalName" value="&quot;DMC0435 panDhc_3072 [Fe] hydrogenase, HymA subunit, putative [Dehalococcoides ethenogenes 195]&quot;"/>
    <graphics type="ELLIPSE" h="40.0" w="40.0" x="199.72467041015625" y="9783.94921875" fill="#ffffff" width="1" outline="#666666"/>
  </node>
  <node label="DMC0014 panDhc_2210 hypothetical protein [Dehalococcoides ethenogenes 195]" id="-1017">
    <att type="string" name="canonicalName" value="DMC0014 panDhc_2210 hypothetical protein [Dehalococcoides ethenogenes 195]"/>
    <graphics type="ELLIPSE" h="40.0" w="40.0" x="93.84600830078125" y="9736.451171875" fill="#ffffff" width="1" outline="#666666"/>
  </node>
  <node label="DMC0979 panDhc_3344 ACT domain protein [Dehalococcoides sp. VS]  " id="-1016">
    <att type="string" name="canonicalName" value="DMC0979 panDhc_3344 ACT domain protein [Dehalococcoides sp. VS]  "/>
    <graphics type="ELLIPSE" h="40.0" w="40.0" x="306.96478271484375" y="13398.1728515625" fill="#ffffff" width="1" outline="#666666"/>
  </node>
  <node label="DMC2128 panDhc_1809_RC hypothetical protein [Dehalococcoides sp. CBDB1]     " id="-1015">
    <att type="string" name="canonicalName" value="DMC2128 panDhc_1809_RC hypothetical protein [Dehalococcoides sp. CBDB1]     "/>
    <graphics type="ELLIPSE" h="40.0" w="40.0" x="309.286376953125" y="13290.43359375" fill="#ffffff" width="1" outline="#666666"/>
  </node>
  <node label="DMC1646 panDhc_3525 hypothetical protein [Dehalococcoides sp. VS]   " id="-1014">
    <att type="string" name="canonicalName" value="DMC1646 panDhc_3525 hypothetical protein [Dehalococcoides sp. VS]   "/>
    <graphics type="ELLIPSE" h="40.0" w="40.0" x="409.286376953125" y="13398.1728515625" fill="#ffffff" width="1" outline="#666666"/>
  </node>
  <node label="DMC1427 panDhc_2600 anthranilate synthase component II [Dehalococcoides sp. CBDB1]   " id="-1013">
    <att type="string" name="canonicalName" value="DMC1427 panDhc_2600 anthranilate synthase component II [Dehalococcoides sp. CBDB1]   "/>
    <graphics type="ELLIPSE" h="40.0" w="40.0" x="411.6079406738281" y="13290.43359375" fill="#ffffff" width="1" outline="#666666"/>
  </node>
  <node label="&quot;DMC0005 panDhc_160_RC (p)ppGpp synthetase I, SpoT/RelA [Dehalococcoides sp. GT]&quot;" id="-1012">
    <att type="string" name="canonicalName" value="&quot;DMC0005 panDhc_160_RC (p)ppGpp synthetase I, SpoT/RelA [Dehalococcoides sp. GT]&quot;"/>
    <graphics type="ELLIPSE" h="40.0" w="40.000244140625" x="4088.0667724609375" y="10414.955078125" fill="#ffffff" width="1" outline="#666666"/>
  </node>
  <node label="DMC1379 panDhc_1418_RC metal-dependent protease with chaperone activity [Dehalococcoides sp. VS]" id="-1011">
    <att type="string" name="canonicalName" value="DMC1379 panDhc_1418_RC metal-dependent protease with chaperone activity [Dehalococcoides sp. VS]"/>
    <graphics type="ELLIPSE" h="40.0" w="40.0" x="4056.640625" y="10308.62109375" fill="#ffffff" width="1" outline="#666666"/>
  </node>
  <node label="DMC0626 panDhc_2244_RC hypothetical protein [Dehalococcoides sp. VS]   " id="-1010">
    <att type="string" name="canonicalName" value="DMC0626 panDhc_2244_RC hypothetical protein [Dehalococcoides sp. VS]   "/>
    <graphics type="ELLIPSE" h="40.0" w="40.0" x="1346.60986328125" y="5539.62890625" fill="#ffffff" width="1" outline="#666666"/>
  </node>
  <node label="&quot;DMC1492 panDhc_3914_RC preprotein translocase, SecG subunit [Dehalococcoides ethenogenes 195]&quot;" id="-1009">
    <att type="string" name="canonicalName" value="&quot;DMC1492 panDhc_3914_RC preprotein translocase, SecG subunit [Dehalococcoides ethenogenes 195]&quot;"/>
    <graphics type="ELLIPSE" h="40.0" w="40.0" x="3254.92431640625" y="12265.830078125" fill="#ffffff" width="1" outline="#666666"/>
  </node>
  <node label="DMC0948 GT_c789170-789033 hypothetical protein [Dehalococcoides sp. CBDB1]     " id="-1008">
    <att type="string" name="canonicalName" value="DMC0948 GT_c789170-789033 hypothetical protein [Dehalococcoides sp. CBDB1]     "/>
    <graphics type="ELLIPSE" h="40.0" w="40.0" x="3203.955322265625" y="12748.4541015625" fill="#ffffff" width="1" outline="#666666"/>
  </node>
  <node label="DMC1775 panDhc_527 reductive dehalogenase [Dehalococcoides sp. VS]   " id="-1007">
    <att type="string" name="canonicalName" value="DMC1775 panDhc_527 reductive dehalogenase [Dehalococcoides sp. VS]   "/>
    <graphics type="ELLIPSE" h="40.0" w="40.00001525878906" x="197.45642852783203" y="7045.90625" fill="#ffffff" width="1" outline="#666666"/>
  </node>
  <node label="&quot;DMC0047 panDhc_1304_RC DNA polymerase III, delta subunit [Dehalococcoides sp. GT]&quot;" id="-1006">
    <att type="string" name="canonicalName" value="&quot;DMC0047 panDhc_1304_RC DNA polymerase III, delta subunit [Dehalococcoides sp. GT]&quot;"/>
    <graphics type="ELLIPSE" h="40.0" w="40.0" x="2010.9351806640625" y="3560.99267578125" fill="#ffffff" width="1" outline="#666666"/>
  </node>
  <node label="DMC2329 panDhc_445_RC protein of unknown function DUF192 [Dehalococcoides sp. BAV1]" id="-1005">
    <att type="string" name="canonicalName" value="DMC2329 panDhc_445_RC protein of unknown function DUF192 [Dehalococcoides sp. BAV1]"/>
    <graphics type="ELLIPSE" h="40.0" w="40.0" x="1132.595458984375" y="5068.123046875" fill="#ffffff" width="1" outline="#666666"/>
  </node>
  <node label="DMC0575 VS528_conserved_hypothetical_pr hypothetical protein [Dehalococcoides sp. VS]   " id="-1004">
    <att type="string" name="canonicalName" value="DMC0575 VS528_conserved_hypothetical_pr hypothetical protein [Dehalococcoides sp. VS]   "/>
    <graphics type="ELLIPSE" h="40.0" w="40.0" x="1934.6812744140625" y="1949.9949951171875" fill="#ffffff" width="1" outline="#666666"/>
  </node>
  <node label="DMC0333 panDhc_1274 S-adenosyl-methyltransferase MraW [Dehalococcoides sp. CBDB1]     " id="-1003">
    <att type="string" name="canonicalName" value="DMC0333 panDhc_1274 S-adenosyl-methyltransferase MraW [Dehalococcoides sp. CBDB1]     "/>
    <graphics type="ELLIPSE" h="40.0" w="40.0" x="4361.73583984375" y="5144.5458984375" fill="#ffffff" width="1" outline="#666666"/>
  </node>
  <node label="DMC0339 panDhc_2631_RC hypothetical protein [Dehalococcoides sp. CBDB1]     " id="-1002">
    <att type="string" name="canonicalName" value="DMC0339 panDhc_2631_RC hypothetical protein [Dehalococcoides sp. CBDB1]     "/>
    <graphics type="ELLIPSE" h="40.0" w="40.0" x="2525.75732421875" y="6178.47998046875" fill="#ffffff" width="1" outline="#666666"/>
  </node>
  <node label="DMC0748 panDhc_1012 FAD dependent oxidoreductase [Dehalococcoides sp. BAV1]" id="-1001">
    <att type="string" name="canonicalName" value="DMC0748 panDhc_1012 FAD dependent oxidoreductase [Dehalococcoides sp. BAV1]"/>
    <graphics type="ELLIPSE" h="40.0" w="40.0" x="2544.85107421875" y="6061.84716796875" fill="#ffffff" width="1" outline="#666666"/>
  </node>
  <node label="DMC0381 panDhc_255_RC ATP-dependent metalloprotease FtsH [Dehalococcoides sp. GT]" id="-1000">
    <att type="string" name="canonicalName" value="DMC0381 panDhc_255_RC ATP-dependent metalloprotease FtsH [Dehalococcoides sp. GT]"/>
    <graphics type="ELLIPSE" h="40.0" w="40.0" x="930.156982421875" y="3930.265380859375" fill="#ffffff" width="1" outline="#666666"/>
  </node>
  <node label="&quot;DMC0713 panDhc_2140 putative [Fe] hydrogenase, HymC subunit [Dehalococcoides sp. CBDB1]  &quot;" id="-999">
    <att type="string" name="canonicalName" value="&quot;DMC0713 panDhc_2140 putative [Fe] hydrogenase, HymC subunit [Dehalococcoides sp. CBDB1]  &quot;"/>
    <graphics type="ELLIPSE" h="40.0" w="40.0" x="1685.6441650390625" y="8389.1875" fill="#ffffff" width="1" outline="#666666"/>
  </node>
  <node label="&quot;DMC1465 panDhc_468 reductive dehalogenase, putative [Dehalococcoides ethenogenes 195]&quot;" id="-998">
    <att type="string" name="canonicalName" value="&quot;DMC1465 panDhc_468 reductive dehalogenase, putative [Dehalococcoides ethenogenes 195]&quot;"/>
    <graphics type="ELLIPSE" h="40.0" w="40.0" x="3009.25732421875" y="10390.8173828125" fill="#ffffff" width="1" outline="#666666"/>
  </node>
  <node label="DMC0729 panDhc_3434 50S ribosomal protein L20 [Dehalococcoides sp. CBDB1]   " id="-997">
    <att type="string" name="canonicalName" value="DMC0729 panDhc_3434 50S ribosomal protein L20 [Dehalococcoides sp. CBDB1]   "/>
    <graphics type="ELLIPSE" h="40.0" w="40.0" x="546.1260986328125" y="7968.32470703125" fill="#ffffff" width="1" outline="#666666"/>
  </node>
  <node label="DMC1007 gi147669569_30S_ribosomal_prote ribosomal protein S6 [Dehalococcoides sp. GT]" id="-996">
    <att type="string" name="canonicalName" value="DMC1007 gi147669569_30S_ribosomal_prote ribosomal protein S6 [Dehalococcoides sp. GT]"/>
    <graphics type="ELLIPSE" h="40.0" w="40.0" x="614.0282592773438" y="8057.482421875" fill="#ffffff" width="1" outline="#666666"/>
  </node>
  <node label="DMC0114 KB1_0261 oxaloacetate decarboxylase alpha subunit [Dehalococcoides sp. BAV1]" id="-995">
    <att type="string" name="canonicalName" value="DMC0114 KB1_0261 oxaloacetate decarboxylase alpha subunit [Dehalococcoides sp. BAV1]"/>
    <graphics type="ELLIPSE" h="40.0" w="40.0" x="2015.452880859375" y="8334.3408203125" fill="#ffffff" width="1" outline="#666666"/>
  </node>
  <node label="DMC1288 panDhc_3844_RC hypothetical protein [Dehalococcoides sp. CBDB1]     " id="-994">
    <att type="string" name="canonicalName" value="DMC1288 panDhc_3844_RC hypothetical protein [Dehalococcoides sp. CBDB1]     "/>
    <graphics type="ELLIPSE" h="40.0" w="40.0" x="4334.6962890625" y="6379.544921875" fill="#ffffff" width="1" outline="#666666"/>
  </node>
  <node label="DMC0992 KB1_1019 hypothetical protein [Dehalococcoides sp. CBDB1]     " id="-993">
    <att type="string" name="canonicalName" value="DMC0992 KB1_1019 hypothetical protein [Dehalococcoides sp. CBDB1]     "/>
    <graphics type="ELLIPSE" h="40.0" w="40.0" x="4230.50732421875" y="6443.10595703125" fill="#ffffff" width="1" outline="#666666"/>
  </node>
  <node label="DMC1538 panDhc_973_RC hypothetical protein [Dehalococcoides sp. BAV1]" id="-992">
    <att type="string" name="canonicalName" value="DMC1538 panDhc_973_RC hypothetical protein [Dehalococcoides sp. BAV1]"/>
    <graphics type="ELLIPSE" h="40.0" w="40.0" x="1634.8773193359375" y="886.09765625" fill="#ffffff" width="1" outline="#666666"/>
  </node>
  <node label="DMC0578 panDhc_1333 2-hydroxyglutaryl-CoA dehydratase D-component [Dehalococcoides sp. GT]" id="-991">
    <att type="string" name="canonicalName" value="DMC0578 panDhc_1333 2-hydroxyglutaryl-CoA dehydratase D-component [Dehalococcoides sp. GT]"/>
    <graphics type="ELLIPSE" h="40.0" w="40.0" x="1518.09814453125" y="885.869384765625" fill="#ffffff" width="1" outline="#666666"/>
  </node>
  <node label="&quot;DMC1523 panDhc_2437 antioxidant, AhpC/TSA family [Dehalococcoides ethenogenes 195]&quot;" id="-990">
    <att type="string" name="canonicalName" value="&quot;DMC1523 panDhc_2437 antioxidant, AhpC/TSA family [Dehalococcoides ethenogenes 195]&quot;"/>
    <graphics type="ELLIPSE" h="40.0" w="40.0" x="2505.46435546875" y="6924.17431640625" fill="#ffffff" width="1" outline="#666666"/>
  </node>
  <node label="DMC1906 KB1_0099 hypothetical protein [Dehalococcoides sp. BAV1]" id="-989">
    <att type="string" name="canonicalName" value="DMC1906 KB1_0099 hypothetical protein [Dehalococcoides sp. BAV1]"/>
    <graphics type="ELLIPSE" h="40.0" w="40.0" x="2529.583740234375" y="7034.81396484375" fill="#ffffff" width="1" outline="#666666"/>
  </node>
  <node label="DMC1708 panDhc_227 iron-sulfur cluster binding protein [Dehalococcoides sp. CBDB1]   " id="-988">
    <att type="string" name="canonicalName" value="DMC1708 panDhc_227 iron-sulfur cluster binding protein [Dehalococcoides sp. CBDB1]   "/>
    <graphics type="ELLIPSE" h="40.0" w="40.0" x="4051.10302734375" y="10934.109375" fill="#ffffff" width="1" outline="#666666"/>
  </node>
  <node label="DMC1181 panDhc_2028 fumarylacetoacetate hydrolase family protein [Dehalococcoides ethenogenes 195]" id="-987">
    <att type="string" name="canonicalName" value="DMC1181 panDhc_2028 fumarylacetoacetate hydrolase family protein [Dehalococcoides ethenogenes 195]"/>
    <graphics type="ELLIPSE" h="40.0" w="40.0" x="1879.321533203125" y="3383.84228515625" fill="#ffffff" width="1" outline="#666666"/>
  </node>
  <node label="DMC1278 gi57233967_hypothetical_protein hypothetical protein [Dehalococcoides ethenogenes 195]" id="-986">
    <att type="string" name="canonicalName" value="DMC1278 gi57233967_hypothetical_protein hypothetical protein [Dehalococcoides ethenogenes 195]"/>
    <graphics type="ELLIPSE" h="40.0" w="40.0" x="1440.4493408203125" y="10515.7373046875" fill="#ffffff" width="1" outline="#666666"/>
  </node>
  <node label="DMC1872 panDhc_29_RC sensor histidine kinase/response regulator [Dehalococcoides sp. CBDB1]   " id="-985">
    <att type="string" name="canonicalName" value="DMC1872 panDhc_29_RC sensor histidine kinase/response regulator [Dehalococcoides sp. CBDB1]   "/>
    <graphics type="ELLIPSE" h="40.0" w="40.0" x="556.7782592773438" y="6061.0517578125" fill="#ffffff" width="1" outline="#666666"/>
  </node>
  <node label="DMC1387 panDhc_1173 hydrogenase expression/formation protein HypD [Dehalococcoides sp. CBDB1]   " id="-984">
    <att type="string" name="canonicalName" value="DMC1387 panDhc_1173 hydrogenase expression/formation protein HypD [Dehalococcoides sp. CBDB1]   "/>
    <graphics type="ELLIPSE" h="40.0" w="40.0" x="3410.423583984375" y="5255.10986328125" fill="#ffffff" width="1" outline="#666666"/>
  </node>
  <node label="&quot;DMC1892 panDhc_3133_RC transcriptional regulator, MarR family [Dehalococcoides sp. CBDB1]   &quot;" id="-983">
    <att type="string" name="canonicalName" value="&quot;DMC1892 panDhc_3133_RC transcriptional regulator, MarR family [Dehalococcoides sp. CBDB1]   &quot;"/>
    <graphics type="ELLIPSE" h="40.0" w="40.0" x="3162.83984375" y="10009.98046875" fill="#ffffff" width="1" outline="#666666"/>
  </node>
  <node label="DMC1525 VS1468_conserved_hypothetical_p hypothetical protein [Dehalococcoides sp. VS]   " id="-982">
    <att type="string" name="canonicalName" value="DMC1525 VS1468_conserved_hypothetical_p hypothetical protein [Dehalococcoides sp. VS]   "/>
    <graphics type="ELLIPSE" h="40.0" w="40.0" x="2560.446044921875" y="7150.8974609375" fill="#ffffff" width="1" outline="#666666"/>
  </node>
  <node label="DMC0351 panDhc_2213_RC hypothetical protein [Dehalococcoides ethenogenes 195]" id="-981">
    <att type="string" name="canonicalName" value="DMC0351 panDhc_2213_RC hypothetical protein [Dehalococcoides ethenogenes 195]"/>
    <graphics type="ELLIPSE" h="39.999969482421875" w="40.0" x="819.1165771484375" y="499.55372619628906" fill="#ffffff" width="1" outline="#666666"/>
  </node>
  <node label="DMC1003 panDhc_3367_RC ribonuclease P protein component [Dehalococcoides sp. CBDB1]   " id="-980">
    <att type="string" name="canonicalName" value="DMC1003 panDhc_3367_RC ribonuclease P protein component [Dehalococcoides sp. CBDB1]   "/>
    <graphics type="ELLIPSE" h="40.0" w="40.0" x="1547.108154296875" y="7423.61962890625" fill="#ffffff" width="1" outline="#666666"/>
  </node>
  <node label="&quot;DMC0485 panDhc_2050 methionine aminopeptidase, type I [Dehalococcoides sp. CBDB1]   &quot;" id="-979">
    <att type="string" name="canonicalName" value="&quot;DMC0485 panDhc_2050 methionine aminopeptidase, type I [Dehalococcoides sp. CBDB1]   &quot;"/>
    <graphics type="ELLIPSE" h="40.0" w="40.0" x="1613.1112060546875" y="7329.0791015625" fill="#ffffff" width="1" outline="#666666"/>
  </node>
  <node label="DMC0558 panDhc_1231_RC hypothetical protein [Dehalococcoides sp. GT]" id="-978">
    <att type="string" name="canonicalName" value="DMC0558 panDhc_1231_RC hypothetical protein [Dehalococcoides sp. GT]"/>
    <graphics type="ELLIPSE" h="40.0" w="40.0" x="4548.28369140625" y="4959.55126953125" fill="#ffffff" width="1" outline="#666666"/>
  </node>
  <node label="DMC0745 KB1_0769 hypothetical protein [Dehalococcoides sp. CBDB1]     " id="-977">
    <att type="string" name="canonicalName" value="DMC0745 KB1_0769 hypothetical protein [Dehalococcoides sp. CBDB1]     "/>
    <graphics type="ELLIPSE" h="40.0" w="40.0" x="4496.71875" y="5064.8671875" fill="#ffffff" width="1" outline="#666666"/>
  </node>
  <node label="&quot;DMC1478 panDhc_542_RC reductive dehalogenase, putative [Dehalococcoides ethenogenes 195]&quot;" id="-976">
    <att type="string" name="canonicalName" value="&quot;DMC1478 panDhc_542_RC reductive dehalogenase, putative [Dehalococcoides ethenogenes 195]&quot;"/>
    <graphics type="ELLIPSE" h="40.0" w="40.0" x="3106.502685546875" y="7323.84619140625" fill="#ffffff" width="1" outline="#666666"/>
  </node>
  <node label="DMC2135 gi147669629_hypothetical_protein putative reductive dehalogenase anchoring protein [Dehalococcoides sp. CBDB1]  " id="-975">
    <att type="string" name="canonicalName" value="DMC2135 gi147669629_hypothetical_protein putative reductive dehalogenase anchoring protein [Dehalococcoides sp. CBDB1]  "/>
    <graphics type="ELLIPSE" h="40.0" w="40.0" x="4006.02685546875" y="1739.169921875" fill="#ffffff" width="1" outline="#666666"/>
  </node>
  <node label="&quot;DMC1183 panDhc_1155 fructose 1,6-bisphosphatase [Dehalococcoides sp. VS]   &quot;" id="-974">
    <att type="string" name="canonicalName" value="&quot;DMC1183 panDhc_1155 fructose 1,6-bisphosphatase [Dehalococcoides sp. VS]   &quot;"/>
    <graphics type="ELLIPSE" h="40.0" w="40.0" x="1911.09423828125" y="9059.4189453125" fill="#ffffff" width="1" outline="#666666"/>
  </node>
  <node label="DMC0230 panDhc_924_RC putative membrane bound regulatory protein [Dehalococcoides sp. CBDB1]  " id="-973">
    <att type="string" name="canonicalName" value="DMC0230 panDhc_924_RC putative membrane bound regulatory protein [Dehalococcoides sp. CBDB1]  "/>
    <graphics type="ELLIPSE" h="40.0" w="40.000030517578125" x="511.6079559326172" y="13398.1728515625" fill="#ffffff" width="1" outline="#666666"/>
  </node>
  <node label="DMC0844 panDhc_2327_RC putative DNA-binding protein [Dehalococcoides sp. CBDB1]    " id="-972">
    <att type="string" name="canonicalName" value="DMC0844 panDhc_2327_RC putative DNA-binding protein [Dehalococcoides sp. CBDB1]    "/>
    <graphics type="ELLIPSE" h="40.0" w="40.000030517578125" x="513.9295501708984" y="13290.43359375" fill="#ffffff" width="1" outline="#666666"/>
  </node>
  <node label="&quot;DMC0204 panDhc_945 glycosyl transferase, group 1 family protein [Dehalococcoides ethenogenes 195]&quot;" id="-971">
    <att type="string" name="canonicalName" value="&quot;DMC0204 panDhc_945 glycosyl transferase, group 1 family protein [Dehalococcoides ethenogenes 195]&quot;"/>
    <graphics type="ELLIPSE" h="40.0" w="40.0" x="3480.2421875" y="12159.4599609375" fill="#ffffff" width="1" outline="#666666"/>
  </node>
  <node label="DMC1532 panDhc_2346 SAM-dependent methyltransferase UbiE/COQ5 family [Dehalococcoides sp. CBDB1]   " id="-970">
    <att type="string" name="canonicalName" value="DMC1532 panDhc_2346 SAM-dependent methyltransferase UbiE/COQ5 family [Dehalococcoides sp. CBDB1]   "/>
    <graphics type="ELLIPSE" h="40.0" w="40.0" x="1510.22607421875" y="6155.94384765625" fill="#ffffff" width="1" outline="#666666"/>
  </node>
  <node label="DMC1548 panDhc_409_RC metal dependent phophohydrolase [Dehalococcoides sp. VS]  " id="-969">
    <att type="string" name="canonicalName" value="DMC1548 panDhc_409_RC metal dependent phophohydrolase [Dehalococcoides sp. VS]  "/>
    <graphics type="ELLIPSE" h="40.0" w="40.0" x="613.9295654296875" y="13398.1728515625" fill="#ffffff" width="1" outline="#666666"/>
  </node>
  <node label="DMC1350 panDhc_2404 conserved hypothetical protein TIGR00023 [Dehalococcoides ethenogenes 195]" id="-968">
    <att type="string" name="canonicalName" value="DMC1350 panDhc_2404 conserved hypothetical protein TIGR00023 [Dehalococcoides ethenogenes 195]"/>
    <graphics type="ELLIPSE" h="40.0" w="40.0" x="616.2511596679688" y="13290.43359375" fill="#ffffff" width="1" outline="#666666"/>
  </node>
  <node label="DMC1140 panDhc_2255_RC hypothetical protein [Dehalococcoides ethenogenes 195]" id="-967">
    <att type="string" name="canonicalName" value="DMC1140 panDhc_2255_RC hypothetical protein [Dehalococcoides ethenogenes 195]"/>
    <graphics type="ELLIPSE" h="40.0" w="40.0" x="1559.8271484375" y="5033.95751953125" fill="#ffffff" width="1" outline="#666666"/>
  </node>
  <node label="DMC0439 KB1_0495 Isocitrate dehydrogenase (NAD(+)) [Dehalococcoides sp. BAV1]" id="-966">
    <att type="string" name="canonicalName" value="DMC0439 KB1_0495 Isocitrate dehydrogenase (NAD(+)) [Dehalococcoides sp. BAV1]"/>
    <graphics type="ELLIPSE" h="40.0" w="40.0" x="3668.826416015625" y="8094.99951171875" fill="#ffffff" width="1" outline="#666666"/>
  </node>
  <node label="DMC2062 panDhc_2574_RC DNA invertase/resolvase [Dehalococcoides sp. VS]   " id="-965">
    <att type="string" name="canonicalName" value="DMC2062 panDhc_2574_RC DNA invertase/resolvase [Dehalococcoides sp. VS]   "/>
    <graphics type="ELLIPSE" h="40.0" w="40.0" x="1370.288330078125" y="4925.7509765625" fill="#ffffff" width="1" outline="#666666"/>
  </node>
  <node label="DMC1171 panDhc_2588 protein of unknown function DUF95 transmembrane [Dehalococcoides sp. GT]" id="-964">
    <att type="string" name="canonicalName" value="DMC1171 panDhc_2588 protein of unknown function DUF95 transmembrane [Dehalococcoides sp. GT]"/>
    <graphics type="ELLIPSE" h="40.0" w="40.0" x="716.2511596679688" y="13398.1728515625" fill="#ffffff" width="1" outline="#666666"/>
  </node>
  <node label="DMC1696 panDhc_2021_RC cobalamin 5&apos;-phosphate synthase [Dehalococcoides sp. CBDB1]    " id="-963">
    <att type="string" name="canonicalName" value="DMC1696 panDhc_2021_RC cobalamin 5&apos;-phosphate synthase [Dehalococcoides sp. CBDB1]    "/>
    <graphics type="ELLIPSE" h="40.0" w="40.0" x="718.57275390625" y="13290.43359375" fill="#ffffff" width="1" outline="#666666"/>
  </node>
  <node label="&quot;DMC1297 panDhc_3013 transcriptional regulator, AsnC family [Dehalococcoides ethenogenes 195]&quot;" id="-962">
    <att type="string" name="canonicalName" value="&quot;DMC1297 panDhc_3013 transcriptional regulator, AsnC family [Dehalococcoides ethenogenes 195]&quot;"/>
    <graphics type="ELLIPSE" h="40.0" w="40.0" x="2307.52197265625" y="9676.078125" fill="#ffffff" width="1" outline="#666666"/>
  </node>
  <node label="&quot;DMC1175 panDhc_2974 acetyltransferase, GNAT family [Dehalococcoides sp. VS]  &quot;" id="-961">
    <att type="string" name="canonicalName" value="&quot;DMC1175 panDhc_2974 acetyltransferase, GNAT family [Dehalococcoides sp. VS]  &quot;"/>
    <graphics type="ELLIPSE" h="40.0" w="40.0" x="2300.07421875" y="9788.4873046875" fill="#ffffff" width="1" outline="#666666"/>
  </node>
  <node label="&quot;DMC1296 KB1_1325 ABC transporter, permease protein [Dehalococcoides sp. CBDB1]   &quot;" id="-960">
    <att type="string" name="canonicalName" value="&quot;DMC1296 KB1_1325 ABC transporter, permease protein [Dehalococcoides sp. CBDB1]   &quot;"/>
    <graphics type="ELLIPSE" h="40.0" w="40.0" x="4059.1767578125" y="4023.25830078125" fill="#ffffff" width="1" outline="#666666"/>
  </node>
  <node label="DMC0021 panDhc_2058_RC hypothetical protein [Dehalococcoides ethenogenes 195]" id="-959">
    <att type="string" name="canonicalName" value="DMC0021 panDhc_2058_RC hypothetical protein [Dehalococcoides ethenogenes 195]"/>
    <graphics type="ELLIPSE" h="40.0" w="40.0" x="428.1598205566406" y="11146.779296875" fill="#ffffff" width="1" outline="#666666"/>
  </node>
  <node label="DMC1150 panDhc_2650_RC signal peptidase I [Dehalococcoides sp. CBDB1]    " id="-958">
    <att type="string" name="canonicalName" value="DMC1150 panDhc_2650_RC signal peptidase I [Dehalococcoides sp. CBDB1]    "/>
    <graphics type="ELLIPSE" h="40.0" w="40.0" x="738.9212036132812" y="12071.845703125" fill="#ffffff" width="1" outline="#666666"/>
  </node>
  <node label="DMC0759 panDhc_1253_RC ThiE-associated domain protein/thiamine-phosphate pyrophosphorylase [Dehalococc" id="-957">
    <att type="string" name="canonicalName" value="DMC0759 panDhc_1253_RC ThiE-associated domain protein/thiamine-phosphate pyrophosphorylase [Dehalococc"/>
    <graphics type="ELLIPSE" h="40.0" w="40.0" x="637.1373291015625" y="12113.0" fill="#ffffff" width="1" outline="#666666"/>
  </node>
  <node label="DMC0624 panDhc_966 cell division protein FtsA [Dehalococcoides sp. CBDB1]   " id="-956">
    <att type="string" name="canonicalName" value="DMC0624 panDhc_966 cell division protein FtsA [Dehalococcoides sp. CBDB1]   "/>
    <graphics type="ELLIPSE" h="40.0" w="40.0" x="3956.5126953125" y="3471.759765625" fill="#ffffff" width="1" outline="#666666"/>
  </node>
  <node label="DMC0463 panDhc_2529 ribosomal protein L3 [Dehalococcoides sp. VS]  " id="-955">
    <att type="string" name="canonicalName" value="DMC0463 panDhc_2529 ribosomal protein L3 [Dehalococcoides sp. VS]  "/>
    <graphics type="ELLIPSE" h="40.0" w="40.0" x="157.3739776611328" y="4893.86328125" fill="#ffffff" width="1" outline="#666666"/>
  </node>
  <node label="DMC1271 panDhc_1288 radical SAM domain protein [Dehalococcoides ethenogenes 195]" id="-954">
    <att type="string" name="canonicalName" value="DMC1271 panDhc_1288 radical SAM domain protein [Dehalococcoides ethenogenes 195]"/>
    <graphics type="ELLIPSE" h="40.0" w="40.0" x="222.7237548828125" y="11080.88671875" fill="#ffffff" width="1" outline="#666666"/>
  </node>
  <node label="DMC0923 panDhc_101 copper-translocating P-type ATPase [Dehalococcoides ethenogenes 195]" id="-953">
    <att type="string" name="canonicalName" value="DMC0923 panDhc_101 copper-translocating P-type ATPase [Dehalococcoides ethenogenes 195]"/>
    <graphics type="ELLIPSE" h="40.0" w="40.0" x="328.1598205566406" y="11118.3564453125" fill="#ffffff" width="1" outline="#666666"/>
  </node>
  <node label="DMC0442 gi57234728_fumarate_hydratase_Y fumarate hydratase [Dehalococcoides ethenogenes 195]" id="-952">
    <att type="string" name="canonicalName" value="DMC0442 gi57234728_fumarate_hydratase_Y fumarate hydratase [Dehalococcoides ethenogenes 195]"/>
    <graphics type="ELLIPSE" h="40.0" w="40.0" x="2274.467041015625" y="7196.46923828125" fill="#ffffff" width="1" outline="#666666"/>
  </node>
  <node label="&quot;DMC1018 panDhc_2262_RC two component transcriptional regulator, winged helix family [Dehalococcoides sp. GT]&quot;" id="-951">
    <att type="string" name="canonicalName" value="&quot;DMC1018 panDhc_2262_RC two component transcriptional regulator, winged helix family [Dehalococcoides sp. GT]&quot;"/>
    <graphics type="ELLIPSE" h="40.0" w="40.0" x="2161.125732421875" y="116.5018310546875" fill="#ffffff" width="1" outline="#666666"/>
  </node>
  <node label="DMC0014 panDhc_2221 hypothetical protein [Dehalococcoides sp. VS]   " id="-950">
    <att type="string" name="canonicalName" value="DMC0014 panDhc_2221 hypothetical protein [Dehalococcoides sp. VS]   "/>
    <graphics type="ELLIPSE" h="40.0" w="40.0" x="2782.0791015625" y="10366.0859375" fill="#ffffff" width="1" outline="#666666"/>
  </node>
  <node label="DMC1976 GT_c95459-95283 SpoVT/AbrB domain protein [Dehalococcoides sp. GT]" id="-949">
    <att type="string" name="canonicalName" value="DMC1976 GT_c95459-95283 SpoVT/AbrB domain protein [Dehalococcoides sp. GT]"/>
    <graphics type="ELLIPSE" h="40.0" w="40.0" x="2893.314697265625" y="10384.2451171875" fill="#ffffff" width="1" outline="#666666"/>
  </node>
  <node label="DMC1613 panDhc_37_RC histidine kinase CheY-like domain protein [Dehalococcoides sp. VS]" id="-948">
    <att type="string" name="canonicalName" value="DMC1613 panDhc_37_RC histidine kinase CheY-like domain protein [Dehalococcoides sp. VS]"/>
    <graphics type="ELLIPSE" h="40.0" w="40.0" x="4111.14697265625" y="12071.845703125" fill="#ffffff" width="1" outline="#666666"/>
  </node>
  <node label="&quot;DMC1863 panDhc_2153 DNA-binding response regulator, LuxR family [Dehalococcoides sp. VS]&quot;" id="-947">
    <att type="string" name="canonicalName" value="&quot;DMC1863 panDhc_2153 DNA-binding response regulator, LuxR family [Dehalococcoides sp. VS]&quot;"/>
    <graphics type="ELLIPSE" h="40.0" w="40.0" x="4071.096435546875" y="12174.224609375" fill="#ffffff" width="1" outline="#666666"/>
  </node>
  <node label="DMC0635 panDhc_2610_RC hypothetical protein [Dehalococcoides sp. VS]   " id="-946">
    <att type="string" name="canonicalName" value="DMC0635 panDhc_2610_RC hypothetical protein [Dehalococcoides sp. VS]   "/>
    <graphics type="ELLIPSE" h="40.0" w="40.0" x="96.955078125" y="1972.5709228515625" fill="#ffffff" width="1" outline="#666666"/>
  </node>
  <node label="&quot;DMC0946 panDhc_1058 glycosyl transferase, group 1 family protein [Dehalococcoides ethenogenes 195]&quot;" id="-945">
    <att type="string" name="canonicalName" value="&quot;DMC0946 panDhc_1058 glycosyl transferase, group 1 family protein [Dehalococcoides ethenogenes 195]&quot;"/>
    <graphics type="ELLIPSE" h="40.0" w="40.0" x="2028.54541015625" y="7156.12646484375" fill="#ffffff" width="1" outline="#666666"/>
  </node>
  <node label="DMC1327 panDhc_2677 NADPH-dependent FMN reductase [Dehalococcoides sp. CBDB1]    " id="-944">
    <att type="string" name="canonicalName" value="DMC1327 panDhc_2677 NADPH-dependent FMN reductase [Dehalococcoides sp. CBDB1]    "/>
    <graphics type="ELLIPSE" h="40.0" w="40.0" x="3993.666748046875" y="6468.046875" fill="#ffffff" width="1" outline="#666666"/>
  </node>
  <node label="DMC0331 panDhc_2079 tRNA (guanine-N1)-methyltransferase [Dehalococcoides sp. CBDB1]     " id="-943">
    <att type="string" name="canonicalName" value="DMC0331 panDhc_2079 tRNA (guanine-N1)-methyltransferase [Dehalococcoides sp. CBDB1]     "/>
    <graphics type="ELLIPSE" h="40.0" w="40.0" x="3992.876708984375" y="6343.82421875" fill="#ffffff" width="1" outline="#666666"/>
  </node>
  <node label="DMC0890 panDhc_3270 iron-sulfur cluster-binding protein [Dehalococcoides ethenogenes 195]" id="-942">
    <att type="string" name="canonicalName" value="DMC0890 panDhc_3270 iron-sulfur cluster-binding protein [Dehalococcoides ethenogenes 195]"/>
    <graphics type="ELLIPSE" h="40.0" w="40.0" x="4471.51220703125" y="12071.845703125" fill="#ffffff" width="1" outline="#666666"/>
  </node>
  <node label="DMC1097 panDhc_1828_RC radical SAM domain protein [Dehalococcoides ethenogenes 195]" id="-941">
    <att type="string" name="canonicalName" value="DMC1097 panDhc_1828_RC radical SAM domain protein [Dehalococcoides ethenogenes 195]"/>
    <graphics type="ELLIPSE" h="40.0" w="40.0" x="4385.70361328125" y="12140.4599609375" fill="#ffffff" width="1" outline="#666666"/>
  </node>
  <node label="DMC0525 panDhc_1772_RC hypothetical protein [Dehalococcoides ethenogenes 195]" id="-940">
    <att type="string" name="canonicalName" value="DMC0525 panDhc_1772_RC hypothetical protein [Dehalococcoides ethenogenes 195]"/>
    <graphics type="ELLIPSE" h="40.0" w="40.0" x="1078.3922119140625" y="383.892578125" fill="#ffffff" width="1" outline="#666666"/>
  </node>
  <node label="DMC0929 panDhc_1265 hypothetical protein [Dehalococcoides ethenogenes 195]" id="-939">
    <att type="string" name="canonicalName" value="DMC0929 panDhc_1265 hypothetical protein [Dehalococcoides ethenogenes 195]"/>
    <graphics type="ELLIPSE" h="40.0" w="40.0" x="1035.041748046875" y="484.5066833496094" fill="#ffffff" width="1" outline="#666666"/>
  </node>
  <node label="DMC0604 KB1_0660 hypothetical protein [Dehalococcoides sp. GT]" id="-938">
    <att type="string" name="canonicalName" value="DMC0604 KB1_0660 hypothetical protein [Dehalococcoides sp. GT]"/>
    <graphics type="ELLIPSE" h="40.0" w="40.0" x="818.57275390625" y="13398.1728515625" fill="#ffffff" width="1" outline="#666666"/>
  </node>
  <node label="&quot;DMC2023 gi147669205_hypothetical_protei spen-like protein, transcriptional regulator-like protein [Dehalococcoides sp. GT]&quot;" id="-937">
    <att type="string" name="canonicalName" value="&quot;DMC2023 gi147669205_hypothetical_protei spen-like protein, transcriptional regulator-like protein [Dehalococcoides sp. GT]&quot;"/>
    <graphics type="ELLIPSE" h="40.0" w="40.0" x="820.894287109375" y="13290.43359375" fill="#ffffff" width="1" outline="#666666"/>
  </node>
  <node label="&quot;DMC0619 panDhc_2019_RC cation ABC transporter, ATP-binding protein [Dehalococcoides sp. VS]&quot;" id="-936">
    <att type="string" name="canonicalName" value="&quot;DMC0619 panDhc_2019_RC cation ABC transporter, ATP-binding protein [Dehalococcoides sp. VS]&quot;"/>
    <graphics type="ELLIPSE" h="40.0" w="40.0" x="1105.22119140625" y="2212.45361328125" fill="#ffffff" width="1" outline="#666666"/>
  </node>
  <node label="DMC0529 KB1_0584 replicative DNA helicase [Dehalococcoides sp. CBDB1]    " id="-935">
    <att type="string" name="canonicalName" value="DMC0529 KB1_0584 replicative DNA helicase [Dehalococcoides sp. CBDB1]    "/>
    <graphics type="ELLIPSE" h="40.0" w="40.0" x="2271.848388671875" y="800.1193237304688" fill="#ffffff" width="1" outline="#666666"/>
  </node>
  <node label="&quot;DMC0409 panDhc_1954_RC amino acid ABC transporter, periplasmic amino acid-binding protein [Dehalococco&quot;" id="-934">
    <att type="string" name="canonicalName" value="&quot;DMC0409 panDhc_1954_RC amino acid ABC transporter, periplasmic amino acid-binding protein [Dehalococco&quot;"/>
    <graphics type="ELLIPSE" h="40.0" w="40.0" x="2350.711669921875" y="1666.818359375" fill="#ffffff" width="1" outline="#666666"/>
  </node>
  <node label="DMC1566 panDhc_326 putative sodium exchanger [Dehalococcoides sp. CBDB1]    " id="-933">
    <att type="string" name="canonicalName" value="DMC1566 panDhc_326 putative sodium exchanger [Dehalococcoides sp. CBDB1]    "/>
    <graphics type="ELLIPSE" h="40.0" w="40.0" x="870.9099731445312" y="11673.029296875" fill="#ffffff" width="1" outline="#666666"/>
  </node>
  <node label="&quot;DMC0577 KB1_0635 glyceraldehyde-3-phosphate dehydrogenase, typeI [Dehalococcoides sp. CBDB1]    &quot;" id="-932">
    <att type="string" name="canonicalName" value="&quot;DMC0577 KB1_0635 glyceraldehyde-3-phosphate dehydrogenase, typeI [Dehalococcoides sp. CBDB1]    &quot;"/>
    <graphics type="ELLIPSE" h="40.0" w="39.99993896484375" x="979.8704528808594" y="11691.591796875" fill="#ffffff" width="1" outline="#666666"/>
  </node>
  <node label="&quot;DMC0201 panDhc_1537 glycosyl transferase, family 2 [Dehalococcoides sp. BAV1]&quot;" id="-931">
    <att type="string" name="canonicalName" value="&quot;DMC0201 panDhc_1537 glycosyl transferase, family 2 [Dehalococcoides sp. BAV1]&quot;"/>
    <graphics type="ELLIPSE" h="40.0" w="40.0" x="1084.16259765625" y="4821.3232421875" fill="#ffffff" width="1" outline="#666666"/>
  </node>
  <node label="DMC0425 panDhc_887_RC Serine hydroxymethyltransferase [Dehalococcoides ethenogenes 195]" id="-930">
    <att type="string" name="canonicalName" value="DMC0425 panDhc_887_RC Serine hydroxymethyltransferase [Dehalococcoides ethenogenes 195]"/>
    <graphics type="ELLIPSE" h="40.0" w="40.0" x="793.77880859375" y="3266.253662109375" fill="#ffffff" width="1" outline="#666666"/>
  </node>
  <node label="DMC0036 KB1_0194 protein of unknown function DUF370 [Dehalococcoides sp. BAV1]" id="-929">
    <att type="string" name="canonicalName" value="DMC0036 KB1_0194 protein of unknown function DUF370 [Dehalococcoides sp. BAV1]"/>
    <graphics type="ELLIPSE" h="40.0" w="40.0" x="871.340087890625" y="3355.2822265625" fill="#ffffff" width="1" outline="#666666"/>
  </node>
  <node label="DMC0031 gi57233626_hypothetical_protein hypothetical protein [Dehalococcoides sp. CBDB1]     " id="-928">
    <att type="string" name="canonicalName" value="DMC0031 gi57233626_hypothetical_protein hypothetical protein [Dehalococcoides sp. CBDB1]     "/>
    <graphics type="ELLIPSE" h="40.0" w="40.0" x="920.894287109375" y="13398.1728515625" fill="#ffffff" width="1" outline="#666666"/>
  </node>
  <node label="DMC1541 gi57233622_twin-arginine_transl sec-independent protein translocase TatA/TatE [Dehalococcoides sp. VS] " id="-927">
    <att type="string" name="canonicalName" value="DMC1541 gi57233622_twin-arginine_transl sec-independent protein translocase TatA/TatE [Dehalococcoides sp. VS] "/>
    <graphics type="ELLIPSE" h="40.0" w="40.0" x="923.2158813476562" y="13290.43359375" fill="#ffffff" width="1" outline="#666666"/>
  </node>
  <node label="&quot;DMC0583 panDhc_186 DNA ligase, NAD-dependent [Dehalococcoides sp. BAV1]&quot;" id="-926">
    <att type="string" name="canonicalName" value="&quot;DMC0583 panDhc_186 DNA ligase, NAD-dependent [Dehalococcoides sp. BAV1]&quot;"/>
    <graphics type="ELLIPSE" h="40.0" w="40.0" x="4200.76953125" y="1996.864013671875" fill="#ffffff" width="1" outline="#666666"/>
  </node>
  <node label="&quot;DMC1148 panDhc_1165_RC riboflavin biosynthesis protein, 5-amino-6-(5-phosphoribosylamino)uracil reductase, diaminohydroxyphosphoribosylaminopyrimidine deaminase [Dehalococcoides&quot;" id="-925">
    <att type="string" name="canonicalName" value="&quot;DMC1148 panDhc_1165_RC riboflavin biosynthesis protein, 5-amino-6-(5-phosphoribosylamino)uracil reductase, diaminohydroxyphosphoribosylaminopyrimidine deaminase [Dehalococcoides&quot;"/>
    <graphics type="ELLIPSE" h="40.0001220703125" w="40.0" x="4089.8359375" y="2049.7584838867188" fill="#ffffff" width="1" outline="#666666"/>
  </node>
  <node label="DMC0815 panDhc_1208 histidinol-phosphate aminotransferase [Dehalococcoides ethenogenes 195]" id="-924">
    <att type="string" name="canonicalName" value="DMC0815 panDhc_1208 histidinol-phosphate aminotransferase [Dehalococcoides ethenogenes 195]"/>
    <graphics type="ELLIPSE" h="40.0" w="40.0" x="4082.716796875" y="48.2493896484375" fill="#ffffff" width="1" outline="#666666"/>
  </node>
  <node label="DMC0604 VS555_conserved_hypothetical_pr hypothetical protein [Dehalococcoides sp. GT]" id="-923">
    <att type="string" name="canonicalName" value="DMC0604 VS555_conserved_hypothetical_pr hypothetical protein [Dehalococcoides sp. GT]"/>
    <graphics type="ELLIPSE" h="40.0" w="40.0" x="2325.76220703125" y="1298.2850341796875" fill="#ffffff" width="1" outline="#666666"/>
  </node>
  <node label="DMC0769 panDhc_2790 hypoxanthine phosphoribosyltransferase [Dehalococcoides sp. CBDB1]     " id="-922">
    <att type="string" name="canonicalName" value="DMC0769 panDhc_2790 hypoxanthine phosphoribosyltransferase [Dehalococcoides sp. CBDB1]     "/>
    <graphics type="ELLIPSE" h="40.0" w="40.0" x="2422.958740234375" y="1364.115478515625" fill="#ffffff" width="1" outline="#666666"/>
  </node>
  <node label="DMC0373 panDhc_1987 hypothetical protein [Dehalococcoides sp. VS]   " id="-921">
    <att type="string" name="canonicalName" value="DMC0373 panDhc_1987 hypothetical protein [Dehalococcoides sp. VS]   "/>
    <graphics type="ELLIPSE" h="40.0" w="40.0" x="2827.54541015625" y="6224.01953125" fill="#ffffff" width="1" outline="#666666"/>
  </node>
  <node label="DMC0208 panDhc_735 polysaccharide biosynthesis protein [Dehalococcoides sp. BAV1]" id="-920">
    <att type="string" name="canonicalName" value="DMC0208 panDhc_735 polysaccharide biosynthesis protein [Dehalococcoides sp. BAV1]"/>
    <graphics type="ELLIPSE" h="40.0" w="40.0" x="3886.434814453125" y="2287.622314453125" fill="#ffffff" width="1" outline="#666666"/>
  </node>
  <node label="DMC1606 panDhc_3701 reductive dehalogenase anchoring protein [Dehalococcoides sp. VS] " id="-919">
    <att type="string" name="canonicalName" value="DMC1606 panDhc_3701 reductive dehalogenase anchoring protein [Dehalococcoides sp. VS] "/>
    <graphics type="ELLIPSE" h="40.0" w="40.0" x="3906.9306640625" y="2168.864013671875" fill="#ffffff" width="1" outline="#666666"/>
  </node>
  <node label="&quot;DMC0955 panDhc_1643_RC acetyltransferase, GNAT family [Dehalococcoides ethenogenes 195]&quot;" id="-918">
    <att type="string" name="canonicalName" value="&quot;DMC0955 panDhc_1643_RC acetyltransferase, GNAT family [Dehalococcoides ethenogenes 195]&quot;"/>
    <graphics type="ELLIPSE" h="40.0" w="40.0" x="2664.29052734375" y="3655.900390625" fill="#ffffff" width="1" outline="#666666"/>
  </node>
  <node label="DMC0806 panDhc_352_RC dihydroxy-acid dehydratase [Dehalococcoides sp. CBDB1]     " id="-917">
    <att type="string" name="canonicalName" value="DMC0806 panDhc_352_RC dihydroxy-acid dehydratase [Dehalococcoides sp. CBDB1]     "/>
    <graphics type="ELLIPSE" h="40.0" w="40.0" x="0.0" y="4259.2548828125" fill="#ffffff" width="1" outline="#666666"/>
  </node>
  <node label="&quot;DMC0804 KB1_0845 acetolactate synthase, small subunit [Dehalococcoides sp. CBDB1]   &quot;" id="-916">
    <att type="string" name="canonicalName" value="&quot;DMC0804 KB1_0845 acetolactate synthase, small subunit [Dehalococcoides sp. CBDB1]   &quot;"/>
    <graphics type="ELLIPSE" h="40.0" w="40.0" x="108.23989868164062" y="4296.142578125" fill="#ffffff" width="1" outline="#666666"/>
  </node>
  <node label="&quot;DMC1365 gi147669858_putative_transcript putative transcriptional regulator, MerR family [Dehalococcoides sp. BAV1]&quot;" id="-915">
    <att type="string" name="canonicalName" value="&quot;DMC1365 gi147669858_putative_transcript putative transcriptional regulator, MerR family [Dehalococcoides sp. BAV1]&quot;"/>
    <graphics type="ELLIPSE" h="40.0" w="40.0" x="2478.250244140625" y="7584.91015625" fill="#ffffff" width="1" outline="#666666"/>
  </node>
  <node label="DMC0978 gi147669542_hypothetical_protei hypothetical protein [Dehalococcoides sp. CBDB1]     " id="-914">
    <att type="string" name="canonicalName" value="DMC0978 gi147669542_hypothetical_protei hypothetical protein [Dehalococcoides sp. CBDB1]     "/>
    <graphics type="ELLIPSE" h="40.0" w="40.0" x="305.74737548828125" y="3887.77099609375" fill="#ffffff" width="1" outline="#666666"/>
  </node>
  <node label="&quot;DMC0179 KB1_0312 formate dehydrogenase, membrane subunit [Dehalococcoides sp. CBDB1]   &quot;" id="-913">
    <att type="string" name="canonicalName" value="&quot;DMC0179 KB1_0312 formate dehydrogenase, membrane subunit [Dehalococcoides sp. CBDB1]   &quot;"/>
    <graphics type="ELLIPSE" h="40.0" w="40.0" x="2289.767578125" y="11612.654296875" fill="#ffffff" width="1" outline="#666666"/>
  </node>
  <node label="DMC0001 gi57233687_chromosomal_replicat chromosomal replication initiator protein DnaA [Dehalococcoides sp. VS]" id="-912">
    <att type="string" name="canonicalName" value="DMC0001 gi57233687_chromosomal_replicat chromosomal replication initiator protein DnaA [Dehalococcoides sp. VS]"/>
    <graphics type="ELLIPSE" h="40.0" w="40.0" x="2381.578125" y="11673.787109375" fill="#ffffff" width="1" outline="#666666"/>
  </node>
  <node label="DMC1321 panDhc_584_RC glutamyl-tRNA synthetase [Dehalococcoides sp. VS]   " id="-911">
    <att type="string" name="canonicalName" value="DMC1321 panDhc_584_RC glutamyl-tRNA synthetase [Dehalococcoides sp. VS]   "/>
    <graphics type="ELLIPSE" h="40.0" w="40.0" x="2603.083740234375" y="11777.3466796875" fill="#ffffff" width="1" outline="#666666"/>
  </node>
  <node label="DMC0493 panDhc_2076 tRNA pseudouridine synthase A [Dehalococcoides ethenogenes 195]" id="-910">
    <att type="string" name="canonicalName" value="DMC0493 panDhc_2076 tRNA pseudouridine synthase A [Dehalococcoides ethenogenes 195]"/>
    <graphics type="ELLIPSE" h="40.0" w="40.0" x="3490.643310546875" y="6601.1357421875" fill="#ffffff" width="1" outline="#666666"/>
  </node>
  <node label="&quot;DMC0846 panDhc_3713 reductive dehalogenase anchoring protein, putative [Dehalococcoides ethenogenes&quot;" id="-909">
    <att type="string" name="canonicalName" value="&quot;DMC0846 panDhc_3713 reductive dehalogenase anchoring protein, putative [Dehalococcoides ethenogenes&quot;"/>
    <graphics type="ELLIPSE" h="40.0" w="40.00006103515625" x="1023.2159118652344" y="13398.1728515625" fill="#ffffff" width="1" outline="#666666"/>
  </node>
  <node label="DMC2163 panDhc_3628 putative reductive dehalogenase anchoring protein [Dehalococcoides sp. CBDB1]  " id="-908">
    <att type="string" name="canonicalName" value="DMC2163 panDhc_3628 putative reductive dehalogenase anchoring protein [Dehalococcoides sp. CBDB1]  "/>
    <graphics type="ELLIPSE" h="40.0" w="40.0" x="1025.5374755859375" y="13290.43359375" fill="#ffffff" width="1" outline="#666666"/>
  </node>
  <node label="DMC1201 panDhc_2676 putative iron-sulfur flavoprotein [Dehalococcoides sp. CBDB1]    " id="-907">
    <att type="string" name="canonicalName" value="DMC1201 panDhc_2676 putative iron-sulfur flavoprotein [Dehalococcoides sp. CBDB1]    "/>
    <graphics type="ELLIPSE" h="40.0" w="40.0" x="3719.421142578125" y="10934.109375" fill="#ffffff" width="1" outline="#666666"/>
  </node>
  <node label="DMC1411 gi147669903_hypothetical_protei hypothetical protein [Dehalococcoides sp. CBDB1]     " id="-906">
    <att type="string" name="canonicalName" value="DMC1411 gi147669903_hypothetical_protei hypothetical protein [Dehalococcoides sp. CBDB1]     "/>
    <graphics type="ELLIPSE" h="40.0" w="40.0" x="3767.52783203125" y="11032.7900390625" fill="#ffffff" width="1" outline="#666666"/>
  </node>
  <node label="DMC1313 panDhc_2666 hypothetical protein [Dehalococcoides sp. VS]   " id="-905">
    <att type="string" name="canonicalName" value="DMC1313 panDhc_2666 hypothetical protein [Dehalococcoides sp. VS]   "/>
    <graphics type="ELLIPSE" h="40.0" w="40.0" x="2623.374267578125" y="9812.2509765625" fill="#ffffff" width="1" outline="#666666"/>
  </node>
  <node label="DMC0535 panDhc_68 excinuclease ATPase subunit [Dehalococcoides sp. VS]  " id="-904">
    <att type="string" name="canonicalName" value="DMC0535 panDhc_68 excinuclease ATPase subunit [Dehalococcoides sp. VS]  "/>
    <graphics type="ELLIPSE" h="40.0" w="40.0" x="3087.460205078125" y="5318.58154296875" fill="#ffffff" width="1" outline="#666666"/>
  </node>
  <node label="&quot;DMC0106 panDhc_413_RC Ni/Fe hydrogenase, large subunit [Dehalococcoides sp. VS] &quot;" id="-903">
    <att type="string" name="canonicalName" value="&quot;DMC0106 panDhc_413_RC Ni/Fe hydrogenase, large subunit [Dehalococcoides sp. VS] &quot;"/>
    <graphics type="ELLIPSE" h="40.0" w="40.0" x="2334.9921875" y="1782.97021484375" fill="#ffffff" width="1" outline="#666666"/>
  </node>
  <node label="DMC1619 panDhc_1305_RC threonine aldolase [Dehalococcoides sp. VS]   " id="-902">
    <att type="string" name="canonicalName" value="DMC1619 panDhc_1305_RC threonine aldolase [Dehalococcoides sp. VS]   "/>
    <graphics type="ELLIPSE" h="40.0" w="40.0" x="4340.90185546875" y="9882.40234375" fill="#ffffff" width="1" outline="#666666"/>
  </node>
  <node label="DMC1736 KB1_1110 extracellular solute-binding protein family 5 [Dehalococcoides sp. GT]" id="-901">
    <att type="string" name="canonicalName" value="DMC1736 KB1_1110 extracellular solute-binding protein family 5 [Dehalococcoides sp. GT]"/>
    <graphics type="ELLIPSE" h="40.0" w="40.0" x="4443.86328125" y="9932.0791015625" fill="#ffffff" width="1" outline="#666666"/>
  </node>
  <node label="DMC1695 panDhc_1257_RC Nicotinate-nucleotide--dimethylbenzimidazole phosphoribosyltransferase [Dehalococcoides sp. BAV1]" id="-900">
    <att type="string" name="canonicalName" value="DMC1695 panDhc_1257_RC Nicotinate-nucleotide--dimethylbenzimidazole phosphoribosyltransferase [Dehalococcoides sp. BAV1]"/>
    <graphics type="ELLIPSE" h="40.0" w="40.0" x="656.1620483398438" y="11610.9248046875" fill="#ffffff" width="1" outline="#666666"/>
  </node>
  <node label="DMC1580 KB1_0697 " id="-899">
    <att type="string" name="canonicalName" value="DMC1580 KB1_0697 "/>
    <graphics type="ELLIPSE" h="40.0" w="40.0" x="568.3109130859375" y="11545.0224609375" fill="#ffffff" width="1" outline="#666666"/>
  </node>
  <node label="DMC0368 VS321_ribosomal_protein_S2 ribosomal protein S2 [Dehalococcoides sp. GT]" id="-898">
    <att type="string" name="canonicalName" value="DMC0368 VS321_ribosomal_protein_S2 ribosomal protein S2 [Dehalococcoides sp. GT]"/>
    <graphics type="ELLIPSE" h="40.0" w="40.0" x="1074.49072265625" y="3449.53076171875" fill="#ffffff" width="1" outline="#666666"/>
  </node>
  <node label="&quot;DMC0970 VS876_transcriptional_regulator transcriptional regulator, ArsR family [Dehalococcoides sp. VS] &quot;" id="-897">
    <att type="string" name="canonicalName" value="&quot;DMC0970 VS876_transcriptional_regulator transcriptional regulator, ArsR family [Dehalococcoides sp. VS] &quot;"/>
    <graphics type="ELLIPSE" h="40.0" w="40.0" x="2032.16796875" y="1846.1490478515625" fill="#ffffff" width="1" outline="#666666"/>
  </node>
  <node label="DMC0534 panDhc_985 amidohydrolase family protein [Dehalococcoides sp. CBDB1]    " id="-896">
    <att type="string" name="canonicalName" value="DMC0534 panDhc_985 amidohydrolase family protein [Dehalococcoides sp. CBDB1]    "/>
    <graphics type="ELLIPSE" h="40.0" w="40.0" x="414.52154541015625" y="3839.950927734375" fill="#ffffff" width="1" outline="#666666"/>
  </node>
  <node label="DMC0491 panDhc_1392 DNA-directed RNA polymerase alpha subunit [Dehalococcoides ethenogenes 195]" id="-895">
    <att type="string" name="canonicalName" value="DMC0491 panDhc_1392 DNA-directed RNA polymerase alpha subunit [Dehalococcoides ethenogenes 195]"/>
    <graphics type="ELLIPSE" h="40.0" w="40.0" x="2038.54150390625" y="9387.3466796875" fill="#ffffff" width="1" outline="#666666"/>
  </node>
  <node label="DMC0480 VS433_ribosomal_protein_S5 ribosomal protein S5 [Dehalococcoides sp. BAV1]" id="-894">
    <att type="string" name="canonicalName" value="DMC0480 VS433_ribosomal_protein_S5 ribosomal protein S5 [Dehalococcoides sp. BAV1]"/>
    <graphics type="ELLIPSE" h="40.0" w="40.0" x="523.7532958984375" y="4859.72265625" fill="#ffffff" width="1" outline="#666666"/>
  </node>
  <node label="&quot;DMC1291 panDhc_570 glutamyl-tRNA(Gln) amidotransferase, A subunit [Dehalococcoides ethenogenes 195&quot;" id="-893">
    <att type="string" name="canonicalName" value="&quot;DMC1291 panDhc_570 glutamyl-tRNA(Gln) amidotransferase, A subunit [Dehalococcoides ethenogenes 195&quot;"/>
    <graphics type="ELLIPSE" h="40.0" w="40.0" x="3060.055908203125" y="6194.92919921875" fill="#ffffff" width="1" outline="#666666"/>
  </node>
  <node label="DMC1142 panDhc_2415_RC BioY family protein [Dehalococcoides ethenogenes 195]" id="-892">
    <att type="string" name="canonicalName" value="DMC1142 panDhc_2415_RC BioY family protein [Dehalococcoides ethenogenes 195]"/>
    <graphics type="ELLIPSE" h="40.0" w="40.0" x="3195.442138671875" y="6209.7294921875" fill="#ffffff" width="1" outline="#666666"/>
  </node>
  <node label="DMC1374 panDhc_620_RC PP-loop family protein [Dehalococcoides ethenogenes 195]" id="-891">
    <att type="string" name="canonicalName" value="DMC1374 panDhc_620_RC PP-loop family protein [Dehalococcoides ethenogenes 195]"/>
    <graphics type="ELLIPSE" h="40.0" w="40.0" x="361.97381591796875" y="2261.055419921875" fill="#ffffff" width="1" outline="#666666"/>
  </node>
  <node label="DMC2357 panDhc_437_RC reductive dehalogenase [Dehalococcoides sp. BAV1]" id="-890">
    <att type="string" name="canonicalName" value="DMC2357 panDhc_437_RC reductive dehalogenase [Dehalococcoides sp. BAV1]"/>
    <graphics type="ELLIPSE" h="40.0" w="40.0" x="3296.91259765625" y="0.0" fill="#ffffff" width="1" outline="#666666"/>
  </node>
  <node label="DMC0346 panDhc_1570 phage domain protein [Dehalococcoides ethenogenes 195]" id="-889">
    <att type="string" name="canonicalName" value="DMC0346 panDhc_1570 phage domain protein [Dehalococcoides ethenogenes 195]"/>
    <graphics type="ELLIPSE" h="40.0" w="40.0" x="1025.93603515625" y="821.8162231445312" fill="#ffffff" width="1" outline="#666666"/>
  </node>
  <node label="DMC1354 panDhc_2716 co-chaperone protein GrpE [Dehalococcoides sp. CBDB1]    " id="-888">
    <att type="string" name="canonicalName" value="DMC1354 panDhc_2716 co-chaperone protein GrpE [Dehalococcoides sp. CBDB1]    "/>
    <graphics type="ELLIPSE" h="40.0" w="40.0" x="2748.036865234375" y="7849.3642578125" fill="#ffffff" width="1" outline="#666666"/>
  </node>
  <node label="&quot;DMC0902 panDhc_524 proton-translocating NADH-quinone oxidoreductase, chain M [Dehalococcoides sp. GT]&quot;" id="-887">
    <att type="string" name="canonicalName" value="&quot;DMC0902 panDhc_524 proton-translocating NADH-quinone oxidoreductase, chain M [Dehalococcoides sp. GT]&quot;"/>
    <graphics type="ELLIPSE" h="40.0" w="40.0" x="951.2056884765625" y="6924.17431640625" fill="#ffffff" width="1" outline="#666666"/>
  </node>
  <node label="&quot;DMC0811 panDhc_3071_RC phosphoribosylaminoimidazole carboxylase, catalytic subunit [Dehalococcoides sp. VS] &quot;" id="-886">
    <att type="string" name="canonicalName" value="&quot;DMC0811 panDhc_3071_RC phosphoribosylaminoimidazole carboxylase, catalytic subunit [Dehalococcoides sp. VS] &quot;"/>
    <graphics type="ELLIPSE" h="40.0" w="40.0" x="1058.5355224609375" y="6954.63818359375" fill="#ffffff" width="1" outline="#666666"/>
  </node>
  <node label="DMC0451 panDhc_1171 chorismate synthase [Dehalococcoides sp. CBDB1]     " id="-885">
    <att type="string" name="canonicalName" value="DMC0451 panDhc_1171 chorismate synthase [Dehalococcoides sp. CBDB1]     "/>
    <graphics type="ELLIPSE" h="40.0" w="40.0" x="1025.14453125" y="7300.8193359375" fill="#ffffff" width="1" outline="#666666"/>
  </node>
  <node label="&quot;DMC0967 panDhc_937 glycosyl transferase, group 1 [Dehalococcoides sp. BAV1]&quot;" id="-884">
    <att type="string" name="canonicalName" value="&quot;DMC0967 panDhc_937 glycosyl transferase, group 1 [Dehalococcoides sp. BAV1]&quot;"/>
    <graphics type="ELLIPSE" h="40.0" w="40.0" x="2218.74755859375" y="1227.057373046875" fill="#ffffff" width="1" outline="#666666"/>
  </node>
  <node label="DMC0170 panDhc_2273_RC DNA-binding response regulator [Dehalococcoides sp. CBDB1]    " id="-883">
    <att type="string" name="canonicalName" value="DMC0170 panDhc_2273_RC DNA-binding response regulator [Dehalococcoides sp. CBDB1]    "/>
    <graphics type="ELLIPSE" h="40.0" w="40.0" x="2203.351806640625" y="1354.867919921875" fill="#ffffff" width="1" outline="#666666"/>
  </node>
  <node label="DMC1876 panDhc_2456_RC hypothetical membrane protein [Dehalococcoides sp. CBDB1]    " id="-882">
    <att type="string" name="canonicalName" value="DMC1876 panDhc_2456_RC hypothetical membrane protein [Dehalococcoides sp. CBDB1]    "/>
    <graphics type="ELLIPSE" h="40.0" w="40.0" x="2766.15380859375" y="9099.2275390625" fill="#ffffff" width="1" outline="#666666"/>
  </node>
  <node label="&quot;DMC0930 panDhc_884_RC tRNA modification enzyme, MiaB family [Dehalococcoides sp. VS]&quot;" id="-881">
    <att type="string" name="canonicalName" value="&quot;DMC0930 panDhc_884_RC tRNA modification enzyme, MiaB family [Dehalococcoides sp. VS]&quot;"/>
    <graphics type="ELLIPSE" h="40.0" w="40.0" x="2732.06640625" y="9776.7333984375" fill="#ffffff" width="1" outline="#666666"/>
  </node>
  <node label="DMC1641 panDhc_3062_RC hypothetical protein [Dehalococcoides sp. BAV1]" id="-880">
    <att type="string" name="canonicalName" value="DMC1641 panDhc_3062_RC hypothetical protein [Dehalococcoides sp. BAV1]"/>
    <graphics type="ELLIPSE" h="40.0" w="40.0" x="2791.5302734375" y="9881.3046875" fill="#ffffff" width="1" outline="#666666"/>
  </node>
  <node label="DMC1002 panDhc_1129 PQQ enzyme repeat domain protein [Dehalococcoides sp. VS]" id="-879">
    <att type="string" name="canonicalName" value="DMC1002 panDhc_1129 PQQ enzyme repeat domain protein [Dehalococcoides sp. VS]"/>
    <graphics type="ELLIPSE" h="40.0" w="40.0" x="4252.4638671875" y="8878.9130859375" fill="#ffffff" width="1" outline="#666666"/>
  </node>
  <node label="DMC1091 panDhc_761 pyridine nucleotide-disulfide oxidoreductase [Dehalococcoides sp. VS]  " id="-878">
    <att type="string" name="canonicalName" value="DMC1091 panDhc_761 pyridine nucleotide-disulfide oxidoreductase [Dehalococcoides sp. VS]  "/>
    <graphics type="ELLIPSE" h="40.0" w="40.0" x="1125.5374755859375" y="13398.1728515625" fill="#ffffff" width="1" outline="#666666"/>
  </node>
  <node label="DMC0835 panDhc_228_RC NADH dehydrogenase (quinone) [Dehalococcoides sp. BAV1]" id="-877">
    <att type="string" name="canonicalName" value="DMC0835 panDhc_228_RC NADH dehydrogenase (quinone) [Dehalococcoides sp. BAV1]"/>
    <graphics type="ELLIPSE" h="40.0" w="40.0" x="1127.859130859375" y="13290.43359375" fill="#ffffff" width="1" outline="#666666"/>
  </node>
  <node label="&quot;DMC0771 panDhc_1557 ABC transporter, ATP-binding protein [Dehalococcoides sp. VS] &quot;" id="-876">
    <att type="string" name="canonicalName" value="&quot;DMC0771 panDhc_1557 ABC transporter, ATP-binding protein [Dehalococcoides sp. VS] &quot;"/>
    <graphics type="ELLIPSE" h="40.0" w="40.0" x="2127.060302734375" y="7384.45556640625" fill="#ffffff" width="1" outline="#666666"/>
  </node>
  <node label="DMC0320 KB1_0376 hypothetical protein [Dehalococcoides sp. CBDB1]     " id="-875">
    <att type="string" name="canonicalName" value="DMC0320 KB1_0376 hypothetical protein [Dehalococcoides sp. CBDB1]     "/>
    <graphics type="ELLIPSE" h="40.0" w="40.0" x="4422.2333984375" y="6297.0986328125" fill="#ffffff" width="1" outline="#666666"/>
  </node>
  <node label="DMC0159 panDhc_1821_RC IS" id="-874">
    <att type="string" name="canonicalName" value="DMC0159 panDhc_1821_RC IS"/>
    <graphics type="ELLIPSE" h="40.0" w="40.0" x="2477.031982421875" y="11032.810546875" fill="#ffffff" width="1" outline="#666666"/>
  </node>
  <node label="&quot;DMC0196 panDhc_1388 glycosyl transferase, family 2 [Dehalococcoides sp. BAV1]&quot;" id="-873">
    <att type="string" name="canonicalName" value="&quot;DMC0196 panDhc_1388 glycosyl transferase, family 2 [Dehalococcoides sp. BAV1]&quot;"/>
    <graphics type="ELLIPSE" h="40.0" w="40.0" x="2496.6826171875" y="11142.42578125" fill="#ffffff" width="1" outline="#666666"/>
  </node>
  <node label="DMC1751 panDhc_3812_RC hypothetical protein [Dehalococcoides sp. CBDB1]     " id="-872">
    <att type="string" name="canonicalName" value="DMC1751 panDhc_3812_RC hypothetical protein [Dehalococcoides sp. CBDB1]     "/>
    <graphics type="ELLIPSE" h="40.0" w="40.0" x="1298.380859375" y="215.28909301757812" fill="#ffffff" width="1" outline="#666666"/>
  </node>
  <node label="&quot;DMC0180 KB1_0313 formate dehydrogenase, alpha subunit [Dehalococcoides sp. GT]&quot;" id="-871">
    <att type="string" name="canonicalName" value="&quot;DMC0180 KB1_0313 formate dehydrogenase, alpha subunit [Dehalococcoides sp. GT]&quot;"/>
    <graphics type="ELLIPSE" h="40.0" w="40.0" x="4480.26025390625" y="3395.6689453125" fill="#ffffff" width="1" outline="#666666"/>
  </node>
  <node label="DMC0126 gi57235033_response_regulator_Y response regulator [Dehalococcoides ethenogenes 195]" id="-870">
    <att type="string" name="canonicalName" value="DMC0126 gi57235033_response_regulator_Y response regulator [Dehalococcoides ethenogenes 195]"/>
    <graphics type="ELLIPSE" h="40.0" w="40.0" x="3877.21875" y="301.9635009765625" fill="#ffffff" width="1" outline="#666666"/>
  </node>
  <node label="DMC0830 panDhc_262 GTP-binding protein LepA [Dehalococcoides sp. GT]" id="-869">
    <att type="string" name="canonicalName" value="DMC0830 panDhc_262 GTP-binding protein LepA [Dehalococcoides sp. GT]"/>
    <graphics type="ELLIPSE" h="40.0" w="40.0" x="4145.517578125" y="7048.5400390625" fill="#ffffff" width="1" outline="#666666"/>
  </node>
  <node label="DMC1371 panDhc_1377 nicotinate phosphoribosyltransferase [Dehalococcoides sp. CBDB1]     " id="-868">
    <att type="string" name="canonicalName" value="DMC1371 panDhc_1377 nicotinate phosphoribosyltransferase [Dehalococcoides sp. CBDB1]     "/>
    <graphics type="ELLIPSE" h="40.0" w="40.0" x="4088.78173828125" y="7147.45361328125" fill="#ffffff" width="1" outline="#666666"/>
  </node>
  <node label="DMC0753 panDhc_2178 methyltransferase [Dehalococcoides sp. VS]    " id="-867">
    <att type="string" name="canonicalName" value="DMC0753 panDhc_2178 methyltransferase [Dehalococcoides sp. VS]    "/>
    <graphics type="ELLIPSE" h="40.0" w="40.0" x="1423.03955078125" y="5614.521484375" fill="#ffffff" width="1" outline="#666666"/>
  </node>
  <node label="DMC1216 panDhc_1621 hypothetical protein [Dehalococcoides sp. VS]   " id="-866">
    <att type="string" name="canonicalName" value="DMC1216 panDhc_1621 hypothetical protein [Dehalococcoides sp. VS]   "/>
    <graphics type="ELLIPSE" h="40.0" w="40.0" x="1471.0504150390625" y="5505.95751953125" fill="#ffffff" width="1" outline="#666666"/>
  </node>
  <node label="DMC2177 panDhc_4117_RC reductive dehalogenase-homologous N-terminal fragment [Dehalococcoides sp. CBDB1]   " id="-865">
    <att type="string" name="canonicalName" value="DMC2177 panDhc_4117_RC reductive dehalogenase-homologous N-terminal fragment [Dehalococcoides sp. CBDB1]   "/>
    <graphics type="ELLIPSE" h="40.0" w="40.0" x="934.4375" y="1362.8829345703125" fill="#ffffff" width="1" outline="#666666"/>
  </node>
  <node label="DMC0995 gi57234213_hypothetical_protein hypothetical protein [Dehalococcoides ethenogenes 195]" id="-864">
    <att type="string" name="canonicalName" value="DMC0995 gi57234213_hypothetical_protein hypothetical protein [Dehalococcoides ethenogenes 195]"/>
    <graphics type="ELLIPSE" h="40.0" w="40.0" x="1631.291748046875" y="1758.890869140625" fill="#ffffff" width="1" outline="#666666"/>
  </node>
  <node label="&quot;DMC0577 panDhc_1360_RC glyceraldehyde-3-phosphate dehydrogenase, typeI [Dehalococcoides sp. CBDB1]    &quot;" id="-863">
    <att type="string" name="canonicalName" value="&quot;DMC0577 panDhc_1360_RC glyceraldehyde-3-phosphate dehydrogenase, typeI [Dehalococcoides sp. CBDB1]    &quot;"/>
    <graphics type="ELLIPSE" h="40.0" w="40.0" x="1440.1923828125" y="6576.08056640625" fill="#ffffff" width="1" outline="#666666"/>
  </node>
  <node label="DMC1561 panDhc_717 hypothetical protein [Dehalococcoides ethenogenes 195]" id="-862">
    <att type="string" name="canonicalName" value="DMC1561 panDhc_717 hypothetical protein [Dehalococcoides ethenogenes 195]"/>
    <graphics type="ELLIPSE" h="40.0" w="40.0" x="2971.07177734375" y="3255.449951171875" fill="#ffffff" width="1" outline="#666666"/>
  </node>
  <node label="DMC1560 panDhc_2027_RC hypothetical protein [Dehalococcoides ethenogenes 195]" id="-861">
    <att type="string" name="canonicalName" value="DMC1560 panDhc_2027_RC hypothetical protein [Dehalococcoides ethenogenes 195]"/>
    <graphics type="ELLIPSE" h="40.0" w="40.0" x="2873.84765625" y="3318.238525390625" fill="#ffffff" width="1" outline="#666666"/>
  </node>
  <node label="DMC0140 panDhc_3063 NADH dehydrogenase (ubiquinone) 24 kDa subunit [Dehalococcoides sp. GT]" id="-860">
    <att type="string" name="canonicalName" value="DMC0140 panDhc_3063 NADH dehydrogenase (ubiquinone) 24 kDa subunit [Dehalococcoides sp. GT]"/>
    <graphics type="ELLIPSE" h="40.0" w="40.0" x="4218.501953125" y="3395.16943359375" fill="#ffffff" width="1" outline="#666666"/>
  </node>
  <node label="DMC0470 panDhc_3125 50S ribosomal protein L16 [Dehalococcoides sp. CBDB1]   " id="-859">
    <att type="string" name="canonicalName" value="DMC0470 panDhc_3125 50S ribosomal protein L16 [Dehalococcoides sp. CBDB1]   "/>
    <graphics type="ELLIPSE" h="40.0" w="40.0" x="784.73388671875" y="5256.9599609375" fill="#ffffff" width="1" outline="#666666"/>
  </node>
  <node label="DMC1894 panDhc_608_RC reductive dehalogenase [Dehalococcoides sp. VS]   " id="-858">
    <att type="string" name="canonicalName" value="DMC1894 panDhc_608_RC reductive dehalogenase [Dehalococcoides sp. VS]   "/>
    <graphics type="ELLIPSE" h="40.0" w="40.0" x="1227.859130859375" y="13398.1728515625" fill="#ffffff" width="1" outline="#666666"/>
  </node>
  <node label="&quot;DMC0174 panDhc_3647 reductive dehalogenase anchoring protein, putative [Dehalococcoides ethenogenes&quot;" id="-857">
    <att type="string" name="canonicalName" value="&quot;DMC0174 panDhc_3647 reductive dehalogenase anchoring protein, putative [Dehalococcoides ethenogenes&quot;"/>
    <graphics type="ELLIPSE" h="40.0" w="40.0" x="1230.1806640625" y="13290.43359375" fill="#ffffff" width="1" outline="#666666"/>
  </node>
  <node label="&quot;DMC0075 panDhc_3662 trichloroethene reductive dehalogenase anchoring protein, putative [Dehalococco&quot;" id="-856">
    <att type="string" name="canonicalName" value="&quot;DMC0075 panDhc_3662 trichloroethene reductive dehalogenase anchoring protein, putative [Dehalococco&quot;"/>
    <graphics type="ELLIPSE" h="40.0" w="40.0" x="1987.8096923828125" y="4950.53759765625" fill="#ffffff" width="1" outline="#666666"/>
  </node>
  <node label="DMC0581 panDhc_2990 Rossmann fold nucleotide-binding protein-like protein [Dehalococcoides sp. BAV1]" id="-855">
    <att type="string" name="canonicalName" value="DMC0581 panDhc_2990 Rossmann fold nucleotide-binding protein-like protein [Dehalococcoides sp. BAV1]"/>
    <graphics type="ELLIPSE" h="40.0" w="40.0" x="1330.1806640625" y="13398.1728515625" fill="#ffffff" width="1" outline="#666666"/>
  </node>
  <node label="DMC0457 panDhc_1261 3-deoxy-7-phosphoheptulonate synthase [Dehalococcoides sp. CBDB1]     " id="-854">
    <att type="string" name="canonicalName" value="DMC0457 panDhc_1261 3-deoxy-7-phosphoheptulonate synthase [Dehalococcoides sp. CBDB1]     "/>
    <graphics type="ELLIPSE" h="40.0" w="40.0" x="1332.5023193359375" y="13290.43359375" fill="#ffffff" width="1" outline="#666666"/>
  </node>
  <node label="DMC1289 gi57233939_hypothetical_protein hypothetical protein [Dehalococcoides ethenogenes 195]" id="-853">
    <att type="string" name="canonicalName" value="DMC1289 gi57233939_hypothetical_protein hypothetical protein [Dehalococcoides ethenogenes 195]"/>
    <graphics type="ELLIPSE" h="40.0" w="40.0" x="1716.9307861328125" y="2008.3116455078125" fill="#ffffff" width="1" outline="#666666"/>
  </node>
  <node label="DMC1183 panDhc_1153_RC hypothetical protein [Dehalococcoides sp. CBDB1]     " id="-852">
    <att type="string" name="canonicalName" value="DMC1183 panDhc_1153_RC hypothetical protein [Dehalococcoides sp. CBDB1]     "/>
    <graphics type="ELLIPSE" h="40.0" w="40.0" x="1432.5023193359375" y="13398.1728515625" fill="#ffffff" width="1" outline="#666666"/>
  </node>
  <node label="DMC1218 KB1_1241 argininosuccinate lyase [Dehalococcoides sp. CBDB1]     " id="-851">
    <att type="string" name="canonicalName" value="DMC1218 KB1_1241 argininosuccinate lyase [Dehalococcoides sp. CBDB1]     "/>
    <graphics type="ELLIPSE" h="40.0" w="40.0" x="1434.8238525390625" y="13290.43359375" fill="#ffffff" width="1" outline="#666666"/>
  </node>
  <node label="&quot;DMC0710 panDhc_1493 pyruvic-ferredoxin oxidoreductase, beta subunit [Dehalococcoides sp. CBDB1]   &quot;" id="-850">
    <att type="string" name="canonicalName" value="&quot;DMC0710 panDhc_1493 pyruvic-ferredoxin oxidoreductase, beta subunit [Dehalococcoides sp. CBDB1]   &quot;"/>
    <graphics type="ELLIPSE" h="40.0" w="40.0" x="2439.6083984375" y="12437.3330078125" fill="#ffffff" width="1" outline="#666666"/>
  </node>
  <node label="DMC0803 panDhc_1380_RC ketol-acid reductoisomerase [Dehalococcoides ethenogenes 195]" id="-849">
    <att type="string" name="canonicalName" value="DMC0803 panDhc_1380_RC ketol-acid reductoisomerase [Dehalococcoides ethenogenes 195]"/>
    <graphics type="ELLIPSE" h="40.0" w="40.0" x="2417.715576171875" y="12543.72265625" fill="#ffffff" width="1" outline="#666666"/>
  </node>
  <node label="&quot;DMC0141 panDhc_877 [Fe] hydrogenase, HymB subunit [Dehalococcoides sp. VS] &quot;" id="-848">
    <att type="string" name="canonicalName" value="&quot;DMC0141 panDhc_877 [Fe] hydrogenase, HymB subunit [Dehalococcoides sp. VS] &quot;"/>
    <graphics type="ELLIPSE" h="40.0" w="40.0" x="3411.095947265625" y="12499.3662109375" fill="#ffffff" width="1" outline="#666666"/>
  </node>
  <node label="DMC0531 panDhc_1546 thioredoxin reductase [Dehalococcoides sp. VS]   " id="-847">
    <att type="string" name="canonicalName" value="DMC0531 panDhc_1546 thioredoxin reductase [Dehalococcoides sp. VS]   "/>
    <graphics type="ELLIPSE" h="40.0" w="40.0" x="3494.048095703125" y="12568.19140625" fill="#ffffff" width="1" outline="#666666"/>
  </node>
  <node label="DMC0484 gi147669117_Nucleoside-triphosp adenylate kinase [Dehalococcoides sp. CBDB1]     " id="-846">
    <att type="string" name="canonicalName" value="DMC0484 gi147669117_Nucleoside-triphosp adenylate kinase [Dehalococcoides sp. CBDB1]     "/>
    <graphics type="ELLIPSE" h="40.0" w="40.0" x="91.36563873291016" y="10412.9638671875" fill="#ffffff" width="1" outline="#666666"/>
  </node>
  <node label="DMC0465 panDhc_3664 ribosomal protein L23 [Dehalococcoides sp. VS]  " id="-845">
    <att type="string" name="canonicalName" value="DMC0465 panDhc_3664 ribosomal protein L23 [Dehalococcoides sp. VS]  "/>
    <graphics type="ELLIPSE" h="40.0" w="40.0" x="1534.8238525390625" y="13398.1728515625" fill="#ffffff" width="1" outline="#666666"/>
  </node>
  <node label="DMC1346 gi57233869_rhodanese-like_domai rhodanese-like domain protein [Dehalococcoides sp. VS]  " id="-844">
    <att type="string" name="canonicalName" value="DMC1346 gi57233869_rhodanese-like_domai rhodanese-like domain protein [Dehalococcoides sp. VS]  "/>
    <graphics type="ELLIPSE" h="40.0" w="40.0" x="1537.1455078125" y="13290.43359375" fill="#ffffff" width="1" outline="#666666"/>
  </node>
  <node label="DMC0452 panDhc_850_RC 3-phosphoshikimate 1-carboxyvinyltransferase [Dehalococcoides sp. VS]   " id="-843">
    <att type="string" name="canonicalName" value="DMC0452 panDhc_850_RC 3-phosphoshikimate 1-carboxyvinyltransferase [Dehalococcoides sp. VS]   "/>
    <graphics type="ELLIPSE" h="40.0" w="40.0" x="3415.693115234375" y="8461.1376953125" fill="#ffffff" width="1" outline="#666666"/>
  </node>
  <node label="DMC0916 panDhc_238_RC AMP-dependent synthetase and ligase [Dehalococcoides sp. BAV1]" id="-842">
    <att type="string" name="canonicalName" value="DMC0916 panDhc_238_RC AMP-dependent synthetase and ligase [Dehalococcoides sp. BAV1]"/>
    <graphics type="ELLIPSE" h="40.0" w="40.0" x="3509.3642578125" y="8399.8525390625" fill="#ffffff" width="1" outline="#666666"/>
  </node>
  <node label="&quot;DMC0744 gi147669337_hypothetical_protei ATPase, C subunit family protein [Dehalococcoides sp. CBDB1]  &quot;" id="-841">
    <att type="string" name="canonicalName" value="&quot;DMC0744 gi147669337_hypothetical_protei ATPase, C subunit family protein [Dehalococcoides sp. CBDB1]  &quot;"/>
    <graphics type="ELLIPSE" h="40.0" w="40.0" x="4159.5302734375" y="9214.076171875" fill="#ffffff" width="1" outline="#666666"/>
  </node>
  <node label="DMC0433 panDhc_2049 protein of unknown function DUF28 [Dehalococcoides sp. GT]" id="-840">
    <att type="string" name="canonicalName" value="DMC0433 panDhc_2049 protein of unknown function DUF28 [Dehalococcoides sp. GT]"/>
    <graphics type="ELLIPSE" h="40.0" w="40.0" x="3456.0537109375" y="3628.2763671875" fill="#ffffff" width="1" outline="#666666"/>
  </node>
  <node label="DMC1540 panDhc_3632 sec-independent protein translocase TatB [Dehalococcoides sp. VS] " id="-839">
    <att type="string" name="canonicalName" value="DMC1540 panDhc_3632 sec-independent protein translocase TatB [Dehalococcoides sp. VS] "/>
    <graphics type="ELLIPSE" h="40.0" w="40.0" x="3936.941650390625" y="333.31182861328125" fill="#ffffff" width="1" outline="#666666"/>
  </node>
  <node label="DMC1199 panDhc_2824_RC peptide methionine sulfoxide reductase [Dehalococcoides sp. BAV1]" id="-838">
    <att type="string" name="canonicalName" value="DMC1199 panDhc_2824_RC peptide methionine sulfoxide reductase [Dehalococcoides sp. BAV1]"/>
    <graphics type="ELLIPSE" h="40.0" w="40.0" x="670.7210693359375" y="9893.82421875" fill="#ffffff" width="1" outline="#666666"/>
  </node>
  <node label="DMC0035 VS33_guanylate_kinase guanylate kinase [Dehalococcoides sp. GT]" id="-837">
    <att type="string" name="canonicalName" value="DMC0035 VS33_guanylate_kinase guanylate kinase [Dehalococcoides sp. GT]"/>
    <graphics type="ELLIPSE" h="40.0" w="40.0" x="1460.701904296875" y="10308.62109375" fill="#ffffff" width="1" outline="#666666"/>
  </node>
  <node label="DMC0464 panDhc_2466 ribosomal protein L4/L1e [Dehalococcoides sp. GT]" id="-836">
    <att type="string" name="canonicalName" value="DMC0464 panDhc_2466 ribosomal protein L4/L1e [Dehalococcoides sp. GT]"/>
    <graphics type="ELLIPSE" h="40.0" w="40.0" x="301.3606262207031" y="5694.68994140625" fill="#ffffff" width="1" outline="#666666"/>
  </node>
  <node label="DMC0335 panDhc_1105 cell division protein FtsZ [Dehalococcoides sp. CBDB1]   " id="-835">
    <att type="string" name="canonicalName" value="DMC0335 panDhc_1105 cell division protein FtsZ [Dehalococcoides sp. CBDB1]   "/>
    <graphics type="ELLIPSE" h="40.0" w="40.0" x="4354.3671875" y="4845.46826171875" fill="#ffffff" width="1" outline="#666666"/>
  </node>
  <node label="DMC0379 panDhc_1417 heptaprenyl diphosphate synthase component II [Dehalococcoides sp. CBDB1]  " id="-834">
    <att type="string" name="canonicalName" value="DMC0379 panDhc_1417 heptaprenyl diphosphate synthase component II [Dehalococcoides sp. CBDB1]  "/>
    <graphics type="ELLIPSE" h="40.0" w="40.0" x="1353.3511962890625" y="8269.6708984375" fill="#ffffff" width="1" outline="#666666"/>
  </node>
  <node label="&quot;DMC1045 panDhc_935 major capsid protein, HK97 family [Dehalococcoides ethenogenes 195]&quot;" id="-833">
    <att type="string" name="canonicalName" value="&quot;DMC1045 panDhc_935 major capsid protein, HK97 family [Dehalococcoides ethenogenes 195]&quot;"/>
    <graphics type="ELLIPSE" h="40.0" w="40.0" x="3573.220947265625" y="7306.56591796875" fill="#ffffff" width="1" outline="#666666"/>
  </node>
  <node label="DMC1621 panDhc_2194 hypothetical protein [Dehalococcoides sp. VS]   " id="-832">
    <att type="string" name="canonicalName" value="DMC1621 panDhc_2194 hypothetical protein [Dehalococcoides sp. VS]   "/>
    <graphics type="ELLIPSE" h="40.0" w="40.0" x="3660.90478515625" y="7376.8837890625" fill="#ffffff" width="1" outline="#666666"/>
  </node>
  <node label="DMC0929 panDhc_1269 Protein of unknown function DUF128 [Dehalococcoides sp. BAV1]" id="-831">
    <att type="string" name="canonicalName" value="DMC0929 panDhc_1269 Protein of unknown function DUF128 [Dehalococcoides sp. BAV1]"/>
    <graphics type="ELLIPSE" h="40.0" w="40.0" x="1019.693359375" y="256.6546630859375" fill="#ffffff" width="1" outline="#666666"/>
  </node>
  <node label="&quot;DMC0098 panDhc_1015 molybdopterin oxidoreductase, membrane subunit [Dehalococcoides sp. VS] &quot;" id="-830">
    <att type="string" name="canonicalName" value="&quot;DMC0098 panDhc_1015 molybdopterin oxidoreductase, membrane subunit [Dehalococcoides sp. VS] &quot;"/>
    <graphics type="ELLIPSE" h="40.0" w="40.0" x="1586.8685302734375" y="10934.109375" fill="#ffffff" width="1" outline="#666666"/>
  </node>
  <node label="DMC0715 panDhc_3346 hypothetical protein [Dehalococcoides ethenogenes 195]" id="-829">
    <att type="string" name="canonicalName" value="DMC0715 panDhc_3346 hypothetical protein [Dehalococcoides ethenogenes 195]"/>
    <graphics type="ELLIPSE" h="40.0" w="40.0" x="3585.5517578125" y="920.4918212890625" fill="#ffffff" width="1" outline="#666666"/>
  </node>
  <node label="DMC1356 panDhc_2463 hypothetical protein [Dehalococcoides ethenogenes 195]" id="-828">
    <att type="string" name="canonicalName" value="DMC1356 panDhc_2463 hypothetical protein [Dehalococcoides ethenogenes 195]"/>
    <graphics type="ELLIPSE" h="40.0" w="40.0" x="3650.918212890625" y="820.527587890625" fill="#ffffff" width="1" outline="#666666"/>
  </node>
  <node label="DMC0674 panDhc_1986 hypothetical protein [Dehalococcoides ethenogenes 195]" id="-827">
    <att type="string" name="canonicalName" value="DMC0674 panDhc_1986 hypothetical protein [Dehalococcoides ethenogenes 195]"/>
    <graphics type="ELLIPSE" h="40.0" w="40.0" x="1673.949951171875" y="3482.401611328125" fill="#ffffff" width="1" outline="#666666"/>
  </node>
  <node label="DMC1100 panDhc_1970_RC carbon-nitrogen hydrolase family protein [Dehalococcoides ethenogenes 195]" id="-826">
    <att type="string" name="canonicalName" value="DMC1100 panDhc_1970_RC carbon-nitrogen hydrolase family protein [Dehalococcoides ethenogenes 195]"/>
    <graphics type="ELLIPSE" h="40.0" w="40.0" x="1532.878662109375" y="3412.447509765625" fill="#ffffff" width="1" outline="#666666"/>
  </node>
  <node label="DMC0334 panDhc_913 cell division protein FtsA [Dehalococcoides sp. VS] " id="-825">
    <att type="string" name="canonicalName" value="DMC0334 panDhc_913 cell division protein FtsA [Dehalococcoides sp. VS] "/>
    <graphics type="ELLIPSE" h="40.0" w="40.0" x="0.0" y="12524.947265625" fill="#ffffff" width="1" outline="#666666"/>
  </node>
  <node label="DMC0938 panDhc_165 polyribonucleotide nucleotidyltransferase [Dehalococcoides ethenogenes 195]" id="-824">
    <att type="string" name="canonicalName" value="DMC0938 panDhc_165 polyribonucleotide nucleotidyltransferase [Dehalococcoides ethenogenes 195]"/>
    <graphics type="ELLIPSE" h="40.0" w="40.0" x="2027.474609375" y="7548.92236328125" fill="#ffffff" width="1" outline="#666666"/>
  </node>
  <node label="DMC1369 panDhc_1327 phosphoribosylaminoimidazole synthetase [Dehalococcoides ethenogenes 195]" id="-823">
    <att type="string" name="canonicalName" value="DMC1369 panDhc_1327 phosphoribosylaminoimidazole synthetase [Dehalococcoides ethenogenes 195]"/>
    <graphics type="ELLIPSE" h="40.0" w="39.9998779296875" x="2065.2349243164062" y="7663.64453125" fill="#ffffff" width="1" outline="#666666"/>
  </node>
  <node label="DMC0814 panDhc_2606 imidazoleglycerol-phosphate dehydratase [Dehalococcoides sp. CBDB1]     " id="-822">
    <att type="string" name="canonicalName" value="DMC0814 panDhc_2606 imidazoleglycerol-phosphate dehydratase [Dehalococcoides sp. CBDB1]     "/>
    <graphics type="ELLIPSE" h="40.0" w="40.0" x="116.82940673828125" y="690.8148803710938" fill="#ffffff" width="1" outline="#666666"/>
  </node>
  <node label="&quot;DMC0942 panDhc_2344_RC puromycin N-acetyltransferase, homolog [Dehalococcoides sp. CBDB1]    &quot;" id="-821">
    <att type="string" name="canonicalName" value="&quot;DMC0942 panDhc_2344_RC puromycin N-acetyltransferase, homolog [Dehalococcoides sp. CBDB1]    &quot;"/>
    <graphics type="ELLIPSE" h="40.0" w="40.0" x="598.6395263671875" y="9300.9228515625" fill="#ffffff" width="1" outline="#666666"/>
  </node>
  <node label="DMC0743 panDhc_169 V-type H(+)-translocating pyrophosphatase [Dehalococcoides ethenogenes 195]" id="-820">
    <att type="string" name="canonicalName" value="DMC0743 panDhc_169 V-type H(+)-translocating pyrophosphatase [Dehalococcoides ethenogenes 195]"/>
    <graphics type="ELLIPSE" h="40.0" w="40.0" x="2278.324951171875" y="2222.262939453125" fill="#ffffff" width="1" outline="#666666"/>
  </node>
  <node label="&quot;DMC0713 panDhc_2328 [Fe] hydrogenase, HymC subunit, putative [Dehalococcoides ethenogenes 195]&quot;" id="-819">
    <att type="string" name="canonicalName" value="&quot;DMC0713 panDhc_2328 [Fe] hydrogenase, HymC subunit, putative [Dehalococcoides ethenogenes 195]&quot;"/>
    <graphics type="ELLIPSE" h="40.0" w="40.0" x="2292.517578125" y="9907.9208984375" fill="#ffffff" width="1" outline="#666666"/>
  </node>
  <node label="&quot;DMC0800 panDhc_880 3-isopropylmalate dehydratase, large subunit [Dehalococcoides sp. VS] &quot;" id="-818">
    <att type="string" name="canonicalName" value="&quot;DMC0800 panDhc_880 3-isopropylmalate dehydratase, large subunit [Dehalococcoides sp. VS] &quot;"/>
    <graphics type="ELLIPSE" h="40.0" w="40.0" x="807.3242797851562" y="11020.7099609375" fill="#ffffff" width="1" outline="#666666"/>
  </node>
  <node label="DMC1538 panDhc_973 hypothetical protein [Dehalococcoides sp. BAV1]" id="-817">
    <att type="string" name="canonicalName" value="DMC1538 panDhc_973 hypothetical protein [Dehalococcoides sp. BAV1]"/>
    <graphics type="ELLIPSE" h="40.0" w="40.0" x="763.9034423828125" y="8878.9130859375" fill="#ffffff" width="1" outline="#666666"/>
  </node>
  <node label="DMC0589 KB1_0647 riboflavin biosynthesis protein RibF [Dehalococcoides sp. BAV1]" id="-816">
    <att type="string" name="canonicalName" value="DMC0589 KB1_0647 riboflavin biosynthesis protein RibF [Dehalococcoides sp. BAV1]"/>
    <graphics type="ELLIPSE" h="40.0" w="40.0" x="706.5397338867188" y="8974.2216796875" fill="#ffffff" width="1" outline="#666666"/>
  </node>
  <node label="DMC2333 gi147668852_hypothetical_protei hypothetical protein [Dehalococcoides sp. BAV1]" id="-815">
    <att type="string" name="canonicalName" value="DMC2333 gi147668852_hypothetical_protei hypothetical protein [Dehalococcoides sp. BAV1]"/>
    <graphics type="ELLIPSE" h="40.0" w="40.0" x="1872.283203125" y="4927.7529296875" fill="#ffffff" width="1" outline="#666666"/>
  </node>
  <node label="DMC0176 panDhc_340 hypothetical protein [Dehalococcoides sp. VS]   " id="-814">
    <att type="string" name="canonicalName" value="DMC0176 panDhc_340 hypothetical protein [Dehalococcoides sp. VS]   "/>
    <graphics type="ELLIPSE" h="40.0" w="40.0" x="1159.0107421875" y="12071.845703125" fill="#ffffff" width="1" outline="#666666"/>
  </node>
  <node label="DMC1348 panDhc_1467_RC ornithine carbamoyltransferase [Dehalococcoides sp. BAV1]" id="-813">
    <att type="string" name="canonicalName" value="DMC1348 panDhc_1467_RC ornithine carbamoyltransferase [Dehalococcoides sp. BAV1]"/>
    <graphics type="ELLIPSE" h="40.0" w="40.0" x="1057.226806640625" y="12113.0" fill="#ffffff" width="1" outline="#666666"/>
  </node>
  <node label="DMC1177 KB1_1194 DNA mismatch repair protein [Dehalococcoides sp. CBDB1]   " id="-812">
    <att type="string" name="canonicalName" value="DMC1177 KB1_1194 DNA mismatch repair protein [Dehalococcoides sp. CBDB1]   "/>
    <graphics type="ELLIPSE" h="40.0" w="40.0" x="2946.2216796875" y="1853.7821044921875" fill="#ffffff" width="1" outline="#666666"/>
  </node>
  <node label="DMC0964 GT_c801167-801000 ribosomal protein L33 [Dehalococcoides sp. GT]" id="-811">
    <att type="string" name="canonicalName" value="DMC0964 GT_c801167-801000 ribosomal protein L33 [Dehalococcoides sp. GT]"/>
    <graphics type="ELLIPSE" h="40.0" w="40.0" x="4052.824951171875" y="11545.0224609375" fill="#ffffff" width="1" outline="#666666"/>
  </node>
  <node label="&quot;DMC0711 gi147669305_NADH_dehydrogenase_ putative [Fe] hydrogenase, HymA subunit [Dehalococcoides sp. CBDB1]  &quot;" id="-810">
    <att type="string" name="canonicalName" value="&quot;DMC0711 gi147669305_NADH_dehydrogenase_ putative [Fe] hydrogenase, HymA subunit [Dehalococcoides sp. CBDB1]  &quot;"/>
    <graphics type="ELLIPSE" h="40.0" w="40.0" x="4120.07470703125" y="11633.4287109375" fill="#ffffff" width="1" outline="#666666"/>
  </node>
  <node label="DMC0702 panDhc_1536 site-specific recombinase [Dehalococcoides sp. VS]   " id="-809">
    <att type="string" name="canonicalName" value="DMC0702 panDhc_1536 site-specific recombinase [Dehalococcoides sp. VS]   "/>
    <graphics type="ELLIPSE" h="40.0" w="40.0" x="2032.02294921875" y="3134.746337890625" fill="#ffffff" width="1" outline="#666666"/>
  </node>
  <node label="DMC0431 panDhc_2632 Holliday junction DNA helicase RuvA [Dehalococcoides sp. GT]" id="-808">
    <att type="string" name="canonicalName" value="DMC0431 panDhc_2632 Holliday junction DNA helicase RuvA [Dehalococcoides sp. GT]"/>
    <graphics type="ELLIPSE" h="40.0" w="40.0" x="81.51591491699219" y="7562.17138671875" fill="#ffffff" width="1" outline="#666666"/>
  </node>
  <node label="DMC0183 gi147668814_pantetheine-phospha pantetheine-phosphate adenylyltransferase [Dehalococcoides sp. GT]" id="-807">
    <att type="string" name="canonicalName" value="DMC0183 gi147668814_pantetheine-phospha pantetheine-phosphate adenylyltransferase [Dehalococcoides sp. GT]"/>
    <graphics type="ELLIPSE" h="40.0" w="40.00001525878906" x="195.01956939697266" y="7537.17041015625" fill="#ffffff" width="1" outline="#666666"/>
  </node>
  <node label="&quot;DMC1576 panDhc_2206_RC peptidase, membrane zinc metallopeptidase, putative [Dehalococcoides sp. BAV1]&quot;" id="-806">
    <att type="string" name="canonicalName" value="&quot;DMC1576 panDhc_2206_RC peptidase, membrane zinc metallopeptidase, putative [Dehalococcoides sp. BAV1]&quot;"/>
    <graphics type="ELLIPSE" h="40.0" w="40.0" x="2653.459716796875" y="717.2590942382812" fill="#ffffff" width="1" outline="#666666"/>
  </node>
  <node label="&quot;DMC1291 KB1_1320 glutamyl-tRNA(Gln) amidotransferase, A subunit [Dehalococcoides sp. BAV1]&quot;" id="-805">
    <att type="string" name="canonicalName" value="&quot;DMC1291 KB1_1320 glutamyl-tRNA(Gln) amidotransferase, A subunit [Dehalococcoides sp. BAV1]&quot;"/>
    <graphics type="ELLIPSE" h="40.0" w="40.0" x="1254.6920166015625" y="8080.19384765625" fill="#ffffff" width="1" outline="#666666"/>
  </node>
  <node label="DMC0945 panDhc_2633 CDP-alcohol phosphatidyltransferase family protein [Dehalococcoides sp. CBDB1]   " id="-804">
    <att type="string" name="canonicalName" value="DMC0945 panDhc_2633 CDP-alcohol phosphatidyltransferase family protein [Dehalococcoides sp. CBDB1]   "/>
    <graphics type="ELLIPSE" h="40.0" w="40.0" x="3476.06494140625" y="12959.576171875" fill="#ffffff" width="1" outline="#666666"/>
  </node>
  <node label="DMC0624 panDhc_966_RC cell division protein FtsA [Dehalococcoides sp. CBDB1]   " id="-803">
    <att type="string" name="canonicalName" value="DMC0624 panDhc_966_RC cell division protein FtsA [Dehalococcoides sp. CBDB1]   "/>
    <graphics type="ELLIPSE" h="39.99951171875" w="40.0" x="340.8622131347656" y="8177.835205078125" fill="#ffffff" width="1" outline="#666666"/>
  </node>
  <node label="&quot;DMC0599 panDhc_667_RC histone acetyltransferase, ELP3 family [Dehalococcoides sp. CBDB1]   &quot;" id="-802">
    <att type="string" name="canonicalName" value="&quot;DMC0599 panDhc_667_RC histone acetyltransferase, ELP3 family [Dehalococcoides sp. CBDB1]   &quot;"/>
    <graphics type="ELLIPSE" h="40.0" w="40.0" x="560.978515625" y="340.1231994628906" fill="#ffffff" width="1" outline="#666666"/>
  </node>
  <node label="DMC1354 panDhc_2711_RC co-chaperone protein GrpE [Dehalococcoides ethenogenes 195]" id="-801">
    <att type="string" name="canonicalName" value="DMC1354 panDhc_2711_RC co-chaperone protein GrpE [Dehalococcoides ethenogenes 195]"/>
    <graphics type="ELLIPSE" h="40.0" w="40.0" x="862.1541748046875" y="9971.734375" fill="#ffffff" width="1" outline="#666666"/>
  </node>
  <node label="DMC1366 panDhc_116 chaperone ClpB [Dehalococcoides ethenogenes 195]" id="-800">
    <att type="string" name="canonicalName" value="DMC1366 panDhc_116 chaperone ClpB [Dehalococcoides ethenogenes 195]"/>
    <graphics type="ELLIPSE" h="40.0" w="40.0" x="783.9888916015625" y="9884.314453125" fill="#ffffff" width="1" outline="#666666"/>
  </node>
  <node label="DMC0467 panDhc_3673_RC ribosomal protein S19 [Dehalococcoides sp. CBDB1]    " id="-799">
    <att type="string" name="canonicalName" value="DMC0467 panDhc_3673_RC ribosomal protein S19 [Dehalococcoides sp. CBDB1]    "/>
    <graphics type="ELLIPSE" h="40.0" w="40.0" x="413.4971618652344" y="5643.26123046875" fill="#ffffff" width="1" outline="#666666"/>
  </node>
  <node label="DMC0459 gi147669092_30S_ribosomal_prote ribosomal protein S12 [Dehalococcoides sp. GT]" id="-798">
    <att type="string" name="canonicalName" value="DMC0459 gi147669092_30S_ribosomal_prote ribosomal protein S12 [Dehalococcoides sp. GT]"/>
    <graphics type="ELLIPSE" h="40.0" w="40.0" x="445.8670654296875" y="5773.50830078125" fill="#ffffff" width="1" outline="#666666"/>
  </node>
  <node label="DMC0951 panDhc_277_RC translation initiation factor IF-2 [Dehalococcoides ethenogenes 195]" id="-797">
    <att type="string" name="canonicalName" value="DMC0951 panDhc_277_RC translation initiation factor IF-2 [Dehalococcoides ethenogenes 195]"/>
    <graphics type="ELLIPSE" h="40.0" w="40.0" x="1920.417724609375" y="9994.2724609375" fill="#ffffff" width="1" outline="#666666"/>
  </node>
  <node label="DMC1562 panDhc_3148 hypothetical protein [Dehalococcoides ethenogenes 195]" id="-796">
    <att type="string" name="canonicalName" value="DMC1562 panDhc_3148 hypothetical protein [Dehalococcoides ethenogenes 195]"/>
    <graphics type="ELLIPSE" h="40.0" w="40.0" x="616.8160400390625" y="10472.74609375" fill="#ffffff" width="1" outline="#666666"/>
  </node>
  <node label="&quot;DMC0053 panDhc_1068 alcohol dehydrogenase, iron-containing [Dehalococcoides ethenogenes 195]&quot;" id="-795">
    <att type="string" name="canonicalName" value="&quot;DMC0053 panDhc_1068 alcohol dehydrogenase, iron-containing [Dehalococcoides ethenogenes 195]&quot;"/>
    <graphics type="ELLIPSE" h="40.0" w="40.0" x="730.2777099609375" y="10438.7197265625" fill="#ffffff" width="1" outline="#666666"/>
  </node>
  <node label="DMC1676 panDhc_695_RC phage domain protein [Dehalococcoides sp. VS]  " id="-794">
    <att type="string" name="canonicalName" value="DMC1676 panDhc_695_RC phage domain protein [Dehalococcoides sp. VS]  "/>
    <graphics type="ELLIPSE" h="40.0" w="40.0" x="2536.6064453125" y="5127.15869140625" fill="#ffffff" width="1" outline="#666666"/>
  </node>
  <node label="DMC0230 panDhc_924 putative membrane bound regulatory protein [Dehalococcoides sp. CBDB1]  " id="-793">
    <att type="string" name="canonicalName" value="DMC0230 panDhc_924 putative membrane bound regulatory protein [Dehalococcoides sp. CBDB1]  "/>
    <graphics type="ELLIPSE" h="40.0" w="40.0" x="3584.4912109375" y="9819.265625" fill="#ffffff" width="1" outline="#666666"/>
  </node>
  <node label="DMC1964 GT_c176666-175746 hypothetical protein [Dehalococcoides sp. GT]" id="-792">
    <att type="string" name="canonicalName" value="DMC1964 GT_c176666-175746 hypothetical protein [Dehalococcoides sp. GT]"/>
    <graphics type="ELLIPSE" h="40.0" w="40.0" x="3472.423828125" y="9774.2958984375" fill="#ffffff" width="1" outline="#666666"/>
  </node>
  <node label="DMC0993 panDhc_2971 degV family protein [Dehalococcoides sp. CBDB1]    " id="-791">
    <att type="string" name="canonicalName" value="DMC0993 panDhc_2971 degV family protein [Dehalococcoides sp. CBDB1]    "/>
    <graphics type="ELLIPSE" h="40.0" w="40.0" x="1867.18115234375" y="11649.6767578125" fill="#ffffff" width="1" outline="#666666"/>
  </node>
  <node label="DMC0944 panDhc_780_RC adenylosuccinate synthetase [Dehalococcoides sp. CBDB1]     " id="-790">
    <att type="string" name="canonicalName" value="DMC0944 panDhc_780_RC adenylosuccinate synthetase [Dehalococcoides sp. CBDB1]     "/>
    <graphics type="ELLIPSE" h="40.0" w="40.0" x="340.4716796875" y="185.39382934570312" fill="#ffffff" width="1" outline="#666666"/>
  </node>
  <node label="DMC0386 panDhc_2977_RC hypothetical protein [Dehalococcoides sp. CBDB1]     " id="-789">
    <att type="string" name="canonicalName" value="DMC0386 panDhc_2977_RC hypothetical protein [Dehalococcoides sp. CBDB1]     "/>
    <graphics type="ELLIPSE" h="40.0" w="40.0" x="439.91497802734375" y="256.6027526855469" fill="#ffffff" width="1" outline="#666666"/>
  </node>
  <node label="&quot;DMC0037 panDhc_1715 GltD-like oxidoreductase, FAD/NAD(P)-binding, PyrK [Dehalococcoides sp. VS] &quot;" id="-788">
    <att type="string" name="canonicalName" value="&quot;DMC0037 panDhc_1715 GltD-like oxidoreductase, FAD/NAD(P)-binding, PyrK [Dehalococcoides sp. VS] &quot;"/>
    <graphics type="ELLIPSE" h="40.0" w="40.0" x="2165.869873046875" y="7233.9951171875" fill="#ffffff" width="1" outline="#666666"/>
  </node>
  <node label="DMC1400 panDhc_3305 hypothetical protein [Dehalococcoides sp. CBDB1]     " id="-787">
    <att type="string" name="canonicalName" value="DMC1400 panDhc_3305 hypothetical protein [Dehalococcoides sp. CBDB1]     "/>
    <graphics type="ELLIPSE" h="40.0" w="40.0" x="4446.27197265625" y="4914.44091796875" fill="#ffffff" width="1" outline="#666666"/>
  </node>
  <node label="&quot;DMC1523 panDhc_2442 antioxidant, AhpC [Dehalococcoides sp. CBDB1]     &quot;" id="-786">
    <att type="string" name="canonicalName" value="&quot;DMC1523 panDhc_2442 antioxidant, AhpC [Dehalococcoides sp. CBDB1]     &quot;"/>
    <graphics type="ELLIPSE" h="40.0" w="40.0" x="4225.9912109375" y="9856.138671875" fill="#ffffff" width="1" outline="#666666"/>
  </node>
  <node label="DMC1521 KB1_0093 MscS Mechanosensitive ion channel [Dehalococcoides sp. BAV1]" id="-785">
    <att type="string" name="canonicalName" value="DMC1521 KB1_0093 MscS Mechanosensitive ion channel [Dehalococcoides sp. BAV1]"/>
    <graphics type="ELLIPSE" h="40.0" w="40.0" x="4116.12451171875" y="9833.142578125" fill="#ffffff" width="1" outline="#666666"/>
  </node>
  <node label="DMC0836 panDhc_2595 ferredoxin [Dehalococcoides sp. GT]" id="-784">
    <att type="string" name="canonicalName" value="DMC0836 panDhc_2595 ferredoxin [Dehalococcoides sp. GT]"/>
    <graphics type="ELLIPSE" h="40.0" w="40.0" x="1637.1455078125" y="13398.1728515625" fill="#ffffff" width="1" outline="#666666"/>
  </node>
  <node label="DMC1327 KB1_1357 NADPH-dependent FMN reductase [Dehalococcoides sp. CBDB1]    " id="-783">
    <att type="string" name="canonicalName" value="DMC1327 KB1_1357 NADPH-dependent FMN reductase [Dehalococcoides sp. CBDB1]    "/>
    <graphics type="ELLIPSE" h="40.0" w="40.0" x="1639.467041015625" y="13290.43359375" fill="#ffffff" width="1" outline="#666666"/>
  </node>
  <node label="DMC0584 panDhc_728 hypothetical protein [Dehalococcoides sp. VS]   " id="-782">
    <att type="string" name="canonicalName" value="DMC0584 panDhc_728 hypothetical protein [Dehalococcoides sp. VS]   "/>
    <graphics type="ELLIPSE" h="40.0" w="40.0" x="2721.1474609375" y="1738.883056640625" fill="#ffffff" width="1" outline="#666666"/>
  </node>
  <node label="DMC0733 gi57234463_hypothetical_protein hypothetical protein [Dehalococcoides ethenogenes 195]" id="-781">
    <att type="string" name="canonicalName" value="DMC0733 gi57234463_hypothetical_protein hypothetical protein [Dehalococcoides ethenogenes 195]"/>
    <graphics type="ELLIPSE" h="40.0" w="40.0" x="2826.67919921875" y="1783.5184326171875" fill="#ffffff" width="1" outline="#666666"/>
  </node>
  <node label="&quot;DMC1538 panDhc_991 transcriptional regulator, putative [Dehalococcoides ethenogenes 195]&quot;" id="-780">
    <att type="string" name="canonicalName" value="&quot;DMC1538 panDhc_991 transcriptional regulator, putative [Dehalococcoides ethenogenes 195]&quot;"/>
    <graphics type="ELLIPSE" h="40.0" w="40.0" x="2956.509765625" y="12748.4541015625" fill="#ffffff" width="1" outline="#666666"/>
  </node>
  <node label="DMC0599 panDhc_668_RC radical SAM superfamily [Dehalococcoides sp. VS]  " id="-779">
    <att type="string" name="canonicalName" value="DMC0599 panDhc_668_RC radical SAM superfamily [Dehalococcoides sp. VS]  "/>
    <graphics type="ELLIPSE" h="40.0" w="40.0" x="2934.6171875" y="12854.84375" fill="#ffffff" width="1" outline="#666666"/>
  </node>
  <node label="DMC0696 KB1_0719 Endopeptidase Clp [Dehalococcoides sp. BAV1]" id="-778">
    <att type="string" name="canonicalName" value="DMC0696 KB1_0719 Endopeptidase Clp [Dehalococcoides sp. BAV1]"/>
    <graphics type="ELLIPSE" h="40.0" w="40.0" x="513.5107421875" y="3752.99267578125" fill="#ffffff" width="1" outline="#666666"/>
  </node>
  <node label="DMC1806 panDhc_460_RC sensor histidine kinase [Dehalococcoides sp. VS]  " id="-777">
    <att type="string" name="canonicalName" value="DMC1806 panDhc_460_RC sensor histidine kinase [Dehalococcoides sp. VS]  "/>
    <graphics type="ELLIPSE" h="40.0" w="40.0" x="3586.4599609375" y="11743.544921875" fill="#ffffff" width="1" outline="#666666"/>
  </node>
  <node label="DMC1624 GT_1225534-1227495 hypothetical protein [Dehalococcoides sp. CBDB1]     " id="-776">
    <att type="string" name="canonicalName" value="DMC1624 GT_1225534-1227495 hypothetical protein [Dehalococcoides sp. CBDB1]     "/>
    <graphics type="ELLIPSE" h="40.0" w="40.0" x="3536.55859375" y="11644.9130859375" fill="#ffffff" width="1" outline="#666666"/>
  </node>
  <node label="DMC1181 panDhc_2028_RC fumarylacetoacetate hydrolase family protein [Dehalococcoides ethenogenes 195]" id="-775">
    <att type="string" name="canonicalName" value="DMC1181 panDhc_2028_RC fumarylacetoacetate hydrolase family protein [Dehalococcoides ethenogenes 195]"/>
    <graphics type="ELLIPSE" h="40.0" w="40.0" x="4388.33447265625" y="5985.4130859375" fill="#ffffff" width="1" outline="#666666"/>
  </node>
  <node label="DMC0905 panDhc_2382 endonuclease III [Dehalococcoides ethenogenes 195]" id="-774">
    <att type="string" name="canonicalName" value="DMC0905 panDhc_2382 endonuclease III [Dehalococcoides ethenogenes 195]"/>
    <graphics type="ELLIPSE" h="40.0" w="40.0" x="1586.4197998046875" y="3078.77587890625" fill="#ffffff" width="1" outline="#666666"/>
  </node>
  <node label="&quot;DMC1675 panDhc_2453_RC acetyltransferase, GNAT family [Dehalococcoides sp. CBDB1]    &quot;" id="-773">
    <att type="string" name="canonicalName" value="&quot;DMC1675 panDhc_2453_RC acetyltransferase, GNAT family [Dehalococcoides sp. CBDB1]    &quot;"/>
    <graphics type="ELLIPSE" h="40.0" w="40.0" x="2387.907958984375" y="810.4943237304688" fill="#ffffff" width="1" outline="#666666"/>
  </node>
  <node label="DMC0750 panDhc_2093 CAAX amino terminal protease family protein [Dehalococcoides ethenogenes 195]" id="-772">
    <att type="string" name="canonicalName" value="DMC0750 panDhc_2093 CAAX amino terminal protease family protein [Dehalococcoides ethenogenes 195]"/>
    <graphics type="ELLIPSE" h="40.0" w="40.0" x="155.87405395507812" y="7160.103515625" fill="#ffffff" width="1" outline="#666666"/>
  </node>
  <node label="&quot;DMC0110 panDhc_1220 ABC transporter, type 2, substrate-binding protein [Dehalococcoides sp.&quot;" id="-771">
    <att type="string" name="canonicalName" value="&quot;DMC0110 panDhc_1220 ABC transporter, type 2, substrate-binding protein [Dehalococcoides sp.&quot;"/>
    <graphics type="ELLIPSE" h="40.0" w="40.0" x="268.8030090332031" y="7151.5625" fill="#ffffff" width="1" outline="#666666"/>
  </node>
  <node label="DMC0623 KB1_0678 cell division protein FtsZ [Dehalococcoides sp. CBDB1]   " id="-770">
    <att type="string" name="canonicalName" value="DMC0623 KB1_0678 cell division protein FtsZ [Dehalococcoides sp. CBDB1]   "/>
    <graphics type="ELLIPSE" h="40.0" w="40.0" x="3980.5029296875" y="3339.51806640625" fill="#ffffff" width="1" outline="#666666"/>
  </node>
  <node label="DMC0494 panDhc_3186_RC 50S ribosomal protein L13 [Dehalococcoides ethenogenes 195]" id="-769">
    <att type="string" name="canonicalName" value="DMC0494 panDhc_3186_RC 50S ribosomal protein L13 [Dehalococcoides ethenogenes 195]"/>
    <graphics type="ELLIPSE" h="40.0" w="40.0" x="2145.94482421875" y="10934.109375" fill="#ffffff" width="1" outline="#666666"/>
  </node>
  <node label="DMC0371 panDhc_1628_RC pyridoxine biosynthesis protein [Dehalococcoides ethenogenes 195]" id="-768">
    <att type="string" name="canonicalName" value="DMC0371 panDhc_1628_RC pyridoxine biosynthesis protein [Dehalococcoides ethenogenes 195]"/>
    <graphics type="ELLIPSE" h="40.0" w="40.0" x="2220.476318359375" y="11017.7177734375" fill="#ffffff" width="1" outline="#666666"/>
  </node>
  <node label="DMC1393 panDhc_2732_RC hypothetical protein [Dehalococcoides ethenogenes 195]" id="-767">
    <att type="string" name="canonicalName" value="DMC1393 panDhc_2732_RC hypothetical protein [Dehalococcoides ethenogenes 195]"/>
    <graphics type="ELLIPSE" h="40.0" w="40.0" x="649.9658203125" y="12506.4990234375" fill="#ffffff" width="1" outline="#666666"/>
  </node>
  <node label="DMC1640 panDhc_2342 hypothetical protein [Dehalococcoides sp. BAV1]" id="-766">
    <att type="string" name="canonicalName" value="DMC1640 panDhc_2342 hypothetical protein [Dehalococcoides sp. BAV1]"/>
    <graphics type="ELLIPSE" h="40.0" w="40.0" x="731.4313354492188" y="12577.1552734375" fill="#ffffff" width="1" outline="#666666"/>
  </node>
  <node label="DMC2039 panDhc_1700_RC formyltetrahydrofolate deformylase [Dehalococcoides sp. CBDB1]     " id="-765">
    <att type="string" name="canonicalName" value="DMC2039 panDhc_1700_RC formyltetrahydrofolate deformylase [Dehalococcoides sp. CBDB1]     "/>
    <graphics type="ELLIPSE" h="40.0" w="40.0" x="366.7987365722656" y="9308.5361328125" fill="#ffffff" width="1" outline="#666666"/>
  </node>
  <node label="DMC0456 panDhc_1200_RC 3-dehydroquinate synthase [Dehalococcoides sp. CBDB1]     " id="-764">
    <att type="string" name="canonicalName" value="DMC0456 panDhc_1200_RC 3-dehydroquinate synthase [Dehalococcoides sp. CBDB1]     "/>
    <graphics type="ELLIPSE" h="40.0" w="40.0" x="1446.60107421875" y="12748.4541015625" fill="#ffffff" width="1" outline="#666666"/>
  </node>
  <node label="DMC0913 KB1_0930 ABC-type branched-chain amino acid transport systems periplasmic component-like protein [Dehalococcoides sp. BAV1]" id="-763">
    <att type="string" name="canonicalName" value="DMC0913 KB1_0930 ABC-type branched-chain amino acid transport systems periplasmic component-like protein [Dehalococcoides sp. BAV1]"/>
    <graphics type="ELLIPSE" h="40.0" w="40.0" x="1424.7083740234375" y="12854.84375" fill="#ffffff" width="1" outline="#666666"/>
  </node>
  <node label="DMC0333 KB1_0388 S-adenosyl-methyltransferase MraW [Dehalococcoides sp. CBDB1]     " id="-762">
    <att type="string" name="canonicalName" value="DMC0333 KB1_0388 S-adenosyl-methyltransferase MraW [Dehalococcoides sp. CBDB1]     "/>
    <graphics type="ELLIPSE" h="40.0" w="40.0" x="2583.259521484375" y="6520.93994140625" fill="#ffffff" width="1" outline="#666666"/>
  </node>
  <node label="DMC0014 panDhc_2215 hypothetical protein [Dehalococcoides sp. GT]" id="-761">
    <att type="string" name="canonicalName" value="DMC0014 panDhc_2215 hypothetical protein [Dehalococcoides sp. GT]"/>
    <graphics type="ELLIPSE" h="40.0" w="40.0" x="2350.44970703125" y="113.035400390625" fill="#ffffff" width="1" outline="#666666"/>
  </node>
  <node label="&quot;DMC1382 panDhc_857_RC peptidase, M16 family [Dehalococcoides sp. CBDB1]    &quot;" id="-760">
    <att type="string" name="canonicalName" value="&quot;DMC1382 panDhc_857_RC peptidase, M16 family [Dehalococcoides sp. CBDB1]    &quot;"/>
    <graphics type="ELLIPSE" h="40.0" w="40.0" x="655.609130859375" y="552.193359375" fill="#ffffff" width="1" outline="#666666"/>
  </node>
  <node label="DMC0493 panDhc_2097_RC pseudouridylate synthase [Dehalococcoides sp. VS]   " id="-759">
    <att type="string" name="canonicalName" value="DMC0493 panDhc_2097_RC pseudouridylate synthase [Dehalococcoides sp. VS]   "/>
    <graphics type="ELLIPSE" h="40.0" w="40.0" x="1739.467041015625" y="13398.1728515625" fill="#ffffff" width="1" outline="#666666"/>
  </node>
  <node label="&quot;DMC0717 panDhc_1070_RC GTP-binding protein, putative [Dehalococcoides ethenogenes 195]&quot;" id="-758">
    <att type="string" name="canonicalName" value="&quot;DMC0717 panDhc_1070_RC GTP-binding protein, putative [Dehalococcoides ethenogenes 195]&quot;"/>
    <graphics type="ELLIPSE" h="40.0" w="40.0" x="1741.78857421875" y="13290.43359375" fill="#ffffff" width="1" outline="#666666"/>
  </node>
  <node label="DMC1893 panDhc_3729_RC putative reductive dehalogenase anchoring protein [Dehalococcoides sp. CBDB1]  " id="-757">
    <att type="string" name="canonicalName" value="DMC1893 panDhc_3729_RC putative reductive dehalogenase anchoring protein [Dehalococcoides sp. CBDB1]  "/>
    <graphics type="ELLIPSE" h="40.0" w="40.0" x="3956.640625" y="10330.857421875" fill="#ffffff" width="1" outline="#666666"/>
  </node>
  <node label="&quot;DMC0855 panDhc_2391 transcriptional repressor LexA, putative [Dehalococcoides ethenogenes 195]&quot;" id="-756">
    <att type="string" name="canonicalName" value="&quot;DMC0855 panDhc_2391 transcriptional repressor LexA, putative [Dehalococcoides ethenogenes 195]&quot;"/>
    <graphics type="ELLIPSE" h="40.0" w="40.0" x="226.87701416015625" y="1817.52685546875" fill="#ffffff" width="1" outline="#666666"/>
  </node>
  <node label="DMC0567 panDhc_1942 recombinational DNA repair protein (RecF pathway) [Dehalococcoides sp." id="-755">
    <att type="string" name="canonicalName" value="DMC0567 panDhc_1942 recombinational DNA repair protein (RecF pathway) [Dehalococcoides sp."/>
    <graphics type="ELLIPSE" h="40.0" w="40.0" x="109.46002197265625" y="1745.0101318359375" fill="#ffffff" width="1" outline="#666666"/>
  </node>
  <node label="DMC0423 panDhc_66 preprotein translocase [Dehalococcoides sp. VS]   " id="-754">
    <att type="string" name="canonicalName" value="DMC0423 panDhc_66 preprotein translocase [Dehalococcoides sp. VS]   "/>
    <graphics type="ELLIPSE" h="40.0" w="40.0" x="1547.8890380859375" y="2249.685302734375" fill="#ffffff" width="1" outline="#666666"/>
  </node>
  <node label="DMC0482 gi147669115_50S_ribosomal_prote ribosomal protein L15 [Dehalococcoides sp. BAV1]" id="-753">
    <att type="string" name="canonicalName" value="DMC0482 gi147669115_50S_ribosomal_prote ribosomal protein L15 [Dehalococcoides sp. BAV1]"/>
    <graphics type="ELLIPSE" h="40.0" w="40.0" x="1841.78857421875" y="13398.1728515625" fill="#ffffff" width="1" outline="#666666"/>
  </node>
  <node label="DMC0471 gi147669104_50S_ribosomal_prote ribosomal protein L29 [Dehalococcoides sp. CBDB1]    " id="-752">
    <att type="string" name="canonicalName" value="DMC0471 gi147669104_50S_ribosomal_prote ribosomal protein L29 [Dehalococcoides sp. CBDB1]    "/>
    <graphics type="ELLIPSE" h="40.0" w="40.0" x="1844.1102294921875" y="13290.43359375" fill="#ffffff" width="1" outline="#666666"/>
  </node>
  <node label="DMC0734 panDhc_632_RC hypothetical protein [Dehalococcoides sp. BAV1]" id="-751">
    <att type="string" name="canonicalName" value="DMC0734 panDhc_632_RC hypothetical protein [Dehalococcoides sp. BAV1]"/>
    <graphics type="ELLIPSE" h="40.0" w="40.0" x="3293.11279296875" y="12810.4873046875" fill="#ffffff" width="1" outline="#666666"/>
  </node>
  <node label="&quot;DMC1351 panDhc_1202_RC glycerol-3-phosphate dehydrogenase,NAD-dependent [Dehalococcoides sp. CBDB1]     &quot;" id="-750">
    <att type="string" name="canonicalName" value="&quot;DMC1351 panDhc_1202_RC glycerol-3-phosphate dehydrogenase,NAD-dependent [Dehalococcoides sp. CBDB1]     &quot;"/>
    <graphics type="ELLIPSE" h="40.0" w="40.0" x="3376.06494140625" y="12879.3125" fill="#ffffff" width="1" outline="#666666"/>
  </node>
  <node label="DMC1680 panDhc_3853_RC hypothetical protein [Dehalococcoides sp. BAV1]" id="-749">
    <att type="string" name="canonicalName" value="DMC1680 panDhc_3853_RC hypothetical protein [Dehalococcoides sp. BAV1]"/>
    <graphics type="ELLIPSE" h="40.0" w="40.0" x="2781.669189453125" y="5276.43896484375" fill="#ffffff" width="1" outline="#666666"/>
  </node>
  <node label="&quot;DMC0829 panDhc_1087 oxygen-independent coproporphyrinogen III oxidase, putative [Dehalococcoides et&quot;" id="-748">
    <att type="string" name="canonicalName" value="&quot;DMC0829 panDhc_1087 oxygen-independent coproporphyrinogen III oxidase, putative [Dehalococcoides et&quot;"/>
    <graphics type="ELLIPSE" h="40.0" w="40.0" x="2705.317626953125" y="5191.259765625" fill="#ffffff" width="1" outline="#666666"/>
  </node>
  <node label="DMC0386 panDhc_2981_RC hypothetical protein [Dehalococcoides sp. VS]   " id="-747">
    <att type="string" name="canonicalName" value="DMC0386 panDhc_2981_RC hypothetical protein [Dehalococcoides sp. VS]   "/>
    <graphics type="ELLIPSE" h="40.0" w="40.0" x="2004.1806640625" y="3873.783935546875" fill="#ffffff" width="1" outline="#666666"/>
  </node>
  <node label="DMC0536 panDhc_2763_RC HD superfamily hydrolase [Dehalococcoides sp. VS]  " id="-746">
    <att type="string" name="canonicalName" value="DMC0536 panDhc_2763_RC HD superfamily hydrolase [Dehalococcoides sp. VS]  "/>
    <graphics type="ELLIPSE" h="40.0" w="40.0" x="2066.57177734375" y="3977.848388671875" fill="#ffffff" width="1" outline="#666666"/>
  </node>
  <node label="&quot;DMC0417 panDhc_1932_RC putative transcriptional acitvator, Baf family [Dehalococcoides sp. GT]&quot;" id="-745">
    <att type="string" name="canonicalName" value="&quot;DMC0417 panDhc_1932_RC putative transcriptional acitvator, Baf family [Dehalococcoides sp. GT]&quot;"/>
    <graphics type="ELLIPSE" h="40.0" w="40.0" x="3912.7744140625" y="11647.400390625" fill="#ffffff" width="1" outline="#666666"/>
  </node>
  <node label="DMC0513 panDhc_1474_RC PBS lyase HEAT-like repeat domain protein [Dehalococcoides sp. CBDB1] " id="-744">
    <att type="string" name="canonicalName" value="DMC0513 panDhc_1474_RC PBS lyase HEAT-like repeat domain protein [Dehalococcoides sp. CBDB1] "/>
    <graphics type="ELLIPSE" h="40.0" w="40.0" x="3839.084716796875" y="11727.873046875" fill="#ffffff" width="1" outline="#666666"/>
  </node>
  <node label="DMC0755 VS684_thymidylate_kinase thymidylate kinase [Dehalococcoides sp. VS]   " id="-743">
    <att type="string" name="canonicalName" value="DMC0755 VS684_thymidylate_kinase thymidylate kinase [Dehalococcoides sp. VS]   "/>
    <graphics type="ELLIPSE" h="40.0" w="40.0" x="1944.1102294921875" y="13398.1728515625" fill="#ffffff" width="1" outline="#666666"/>
  </node>
  <node label="DMC0185 panDhc_2988 cvpA family protein [Dehalococcoides ethenogenes 195]" id="-742">
    <att type="string" name="canonicalName" value="DMC0185 panDhc_2988 cvpA family protein [Dehalococcoides ethenogenes 195]"/>
    <graphics type="ELLIPSE" h="40.0" w="40.0" x="1946.4317626953125" y="13290.43359375" fill="#ffffff" width="1" outline="#666666"/>
  </node>
  <node label="DMC1878 KB1_0038 sensor histidine kinase/response regulator [Dehalococcoides sp. CBDB1]   " id="-741">
    <att type="string" name="canonicalName" value="DMC1878 KB1_0038 sensor histidine kinase/response regulator [Dehalococcoides sp. CBDB1]   "/>
    <graphics type="ELLIPSE" h="40.0" w="39.999969482421875" x="173.8625946044922" y="6104.24365234375" fill="#ffffff" width="1" outline="#666666"/>
  </node>
  <node label="&quot;DMC1277 panDhc_1885_RC acetyltransferase, GNAT family [Dehalococcoides ethenogenes 195]&quot;" id="-740">
    <att type="string" name="canonicalName" value="&quot;DMC1277 panDhc_1885_RC acetyltransferase, GNAT family [Dehalococcoides ethenogenes 195]&quot;"/>
    <graphics type="ELLIPSE" h="40.0" w="40.0" x="98.3754653930664" y="11595.89453125" fill="#ffffff" width="1" outline="#666666"/>
  </node>
  <node label="DMC1275 gi57233970_hypothetical_protein hypothetical protein [Dehalococcoides ethenogenes 195]" id="-739">
    <att type="string" name="canonicalName" value="DMC1275 gi57233970_hypothetical_protein hypothetical protein [Dehalococcoides ethenogenes 195]"/>
    <graphics type="ELLIPSE" h="40.0" w="40.0" x="0.0" y="11545.0224609375" fill="#ffffff" width="1" outline="#666666"/>
  </node>
  <node label="&quot;DMC2307 panDhc_3938 transcriptional regulator, XRE family [Dehalococcoides sp. GT]&quot;" id="-738">
    <att type="string" name="canonicalName" value="&quot;DMC2307 panDhc_3938 transcriptional regulator, XRE family [Dehalococcoides sp. GT]&quot;"/>
    <graphics type="ELLIPSE" h="40.0" w="40.0" x="1004.9605712890625" y="2385.73779296875" fill="#ffffff" width="1" outline="#666666"/>
  </node>
  <node label="&quot;DMC1133 panDhc_1148 Fec-type ABC transporter, periplasmic iron-binding protein [Dehalococcoides eth&quot;" id="-737">
    <att type="string" name="canonicalName" value="&quot;DMC1133 panDhc_1148 Fec-type ABC transporter, periplasmic iron-binding protein [Dehalococcoides eth&quot;"/>
    <graphics type="ELLIPSE" h="40.0" w="40.0" x="3097.578125" y="6454.4716796875" fill="#ffffff" width="1" outline="#666666"/>
  </node>
  <node label="DMC0960 panDhc_2158_RC ribosomal protein L1 [Dehalococcoides sp. BAV1]" id="-736">
    <att type="string" name="canonicalName" value="DMC0960 panDhc_2158_RC ribosomal protein L1 [Dehalococcoides sp. BAV1]"/>
    <graphics type="ELLIPSE" h="40.0" w="40.0" x="683.3292236328125" y="8152.43701171875" fill="#ffffff" width="1" outline="#666666"/>
  </node>
  <node label="DMC0427 KB1_0483 metallo-beta-lactamase family protein [Dehalococcoides sp. CBDB1]    " id="-735">
    <att type="string" name="canonicalName" value="DMC0427 KB1_0483 metallo-beta-lactamase family protein [Dehalococcoides sp. CBDB1]    "/>
    <graphics type="ELLIPSE" h="40.0" w="40.0" x="1131.9306640625" y="7256.58984375" fill="#ffffff" width="1" outline="#666666"/>
  </node>
  <node label="DMC0221 panDhc_3478_RC hypothetical protein [Dehalococcoides sp. VS]   " id="-734">
    <att type="string" name="canonicalName" value="DMC0221 panDhc_3478_RC hypothetical protein [Dehalococcoides sp. VS]   "/>
    <graphics type="ELLIPSE" h="40.0" w="40.0" x="3910.3212890625" y="1827.00244140625" fill="#ffffff" width="1" outline="#666666"/>
  </node>
  <node label="DMC2183 KB1_0021 hypothetical protein [Dehalococcoides sp. CBDB1]     " id="-733">
    <att type="string" name="canonicalName" value="DMC2183 KB1_0021 hypothetical protein [Dehalococcoides sp. CBDB1]     "/>
    <graphics type="ELLIPSE" h="40.0" w="40.0" x="4034.29931640625" y="1823.2723388671875" fill="#ffffff" width="1" outline="#666666"/>
  </node>
  <node label="&quot;DMC1291 panDhc_573 glutamyl-tRNA(Gln) amidotransferase, A subunit [Dehalococcoides sp. BAV1]&quot;" id="-732">
    <att type="string" name="canonicalName" value="&quot;DMC1291 panDhc_573 glutamyl-tRNA(Gln) amidotransferase, A subunit [Dehalococcoides sp. BAV1]&quot;"/>
    <graphics type="ELLIPSE" h="40.0" w="40.0" x="231.64547729492188" y="8239.2451171875" fill="#ffffff" width="1" outline="#666666"/>
  </node>
  <node label="DMC1527 VS1470_LemA_family_protein lemA family protein [Dehalococcoides sp. CBDB1]    " id="-731">
    <att type="string" name="canonicalName" value="DMC1527 VS1470_LemA_family_protein lemA family protein [Dehalococcoides sp. CBDB1]    "/>
    <graphics type="ELLIPSE" h="40.0" w="40.0" x="2659.282470703125" y="9057.69140625" fill="#ffffff" width="1" outline="#666666"/>
  </node>
  <node label="DMC0228 panDhc_559_RC putative reductive dehalogenase [Dehalococcoides sp. CBDB1]    " id="-730">
    <att type="string" name="canonicalName" value="DMC0228 panDhc_559_RC putative reductive dehalogenase [Dehalococcoides sp. CBDB1]    "/>
    <graphics type="ELLIPSE" h="40.0" w="40.0" x="1576.8170166015625" y="7651.91796875" fill="#ffffff" width="1" outline="#666666"/>
  </node>
  <node label="&quot;DMC1296 panDhc_2220 ABC transporter, permease protein [Dehalococcoides sp. CBDB1]   &quot;" id="-729">
    <att type="string" name="canonicalName" value="&quot;DMC1296 panDhc_2220 ABC transporter, permease protein [Dehalococcoides sp. CBDB1]   &quot;"/>
    <graphics type="ELLIPSE" h="40.0" w="40.0" x="1526.622802734375" y="7753.62890625" fill="#ffffff" width="1" outline="#666666"/>
  </node>
  <node label="DMC0208 panDhc_740_RC polysaccharide biosynthesis protein [Dehalococcoides ethenogenes 195]" id="-728">
    <att type="string" name="canonicalName" value="DMC0208 panDhc_740_RC polysaccharide biosynthesis protein [Dehalococcoides ethenogenes 195]"/>
    <graphics type="ELLIPSE" h="40.0" w="40.0" x="2916.12158203125" y="428.68560791015625" fill="#ffffff" width="1" outline="#666666"/>
  </node>
  <node label="DMC0154 panDhc_820_RC DNA polymerase domain protein [Dehalococcoides ethenogenes 195]" id="-727">
    <att type="string" name="canonicalName" value="DMC0154 panDhc_820_RC DNA polymerase domain protein [Dehalococcoides ethenogenes 195]"/>
    <graphics type="ELLIPSE" h="40.0" w="40.0" x="1377.5341796875" y="5178.48046875" fill="#ffffff" width="1" outline="#666666"/>
  </node>
  <node label="DMC2225 panDhc_354 sensor histidine kinase [Dehalococcoides sp. CBDB1]    " id="-726">
    <att type="string" name="canonicalName" value="DMC2225 panDhc_354 sensor histidine kinase [Dehalococcoides sp. CBDB1]    "/>
    <graphics type="ELLIPSE" h="40.0" w="40.0" x="1345.2335205078125" y="5079.5068359375" fill="#ffffff" width="1" outline="#666666"/>
  </node>
  <node label="DMC1880 panDhc_3306_RC hypothetical protein [Dehalococcoides sp. CBDB1]     " id="-725">
    <att type="string" name="canonicalName" value="DMC1880 panDhc_3306_RC hypothetical protein [Dehalococcoides sp. CBDB1]     "/>
    <graphics type="ELLIPSE" h="40.0" w="40.0" x="2486.882568359375" y="806.0745239257812" fill="#ffffff" width="1" outline="#666666"/>
  </node>
  <node label="DMC1530 VS1473_periplasmic_divalent_cat periplasmic divalent cation tolerance protein [Dehalococcoides sp. VS]" id="-724">
    <att type="string" name="canonicalName" value="DMC1530 VS1473_periplasmic_divalent_cat periplasmic divalent cation tolerance protein [Dehalococcoides sp. VS]"/>
    <graphics type="ELLIPSE" h="40.0" w="40.0" x="2563.512939453125" y="8878.9130859375" fill="#ffffff" width="1" outline="#666666"/>
  </node>
  <node label="DMC1292 panDhc_3080 hypothetical protein [Dehalococcoides sp. VS]   " id="-723">
    <att type="string" name="canonicalName" value="DMC1292 panDhc_3080 hypothetical protein [Dehalococcoides sp. VS]   "/>
    <graphics type="ELLIPSE" h="40.0" w="40.0" x="1210.065185546875" y="2391.45849609375" fill="#ffffff" width="1" outline="#666666"/>
  </node>
  <node label="&quot;DMC0878 panDhc_826_RC arsenical pump membrane protein, putative [Dehalococcoides ethenogenes 195]&quot;" id="-722">
    <att type="string" name="canonicalName" value="&quot;DMC0878 panDhc_826_RC arsenical pump membrane protein, putative [Dehalococcoides ethenogenes 195]&quot;"/>
    <graphics type="ELLIPSE" h="40.0" w="40.0" x="1782.79736328125" y="3153.59912109375" fill="#ffffff" width="1" outline="#666666"/>
  </node>
  <node label="&quot;DMC1147 panDhc_2526 riboflavin synthase, alpha subunit [Dehalococcoides sp. GT]&quot;" id="-721">
    <att type="string" name="canonicalName" value="&quot;DMC1147 panDhc_2526 riboflavin synthase, alpha subunit [Dehalococcoides sp. GT]&quot;"/>
    <graphics type="ELLIPSE" h="40.0" w="40.0" x="1752.943359375" y="3436.479248046875" fill="#ffffff" width="1" outline="#666666"/>
  </node>
  <node label="DMC1221 panDhc_1749 degV family protein [Dehalococcoides ethenogenes 195]" id="-720">
    <att type="string" name="canonicalName" value="DMC1221 panDhc_1749 degV family protein [Dehalococcoides ethenogenes 195]"/>
    <graphics type="ELLIPSE" h="40.0" w="40.0" x="1571.15087890625" y="2373.81591796875" fill="#ffffff" width="1" outline="#666666"/>
  </node>
  <node label="&quot;DMC0577 panDhc_1366 glyceraldehyde-3-phosphate dehydrogenase, type I [Dehalococcoides sp. VS] &quot;" id="-719">
    <att type="string" name="canonicalName" value="&quot;DMC0577 panDhc_1366 glyceraldehyde-3-phosphate dehydrogenase, type I [Dehalococcoides sp. VS] &quot;"/>
    <graphics type="ELLIPSE" h="40.0" w="40.0" x="1582.1107177734375" y="2491.125244140625" fill="#ffffff" width="1" outline="#666666"/>
  </node>
  <node label="&quot;DMC0835 panDhc_225_RC hydrogenase subunit HymB, putative [Dehalococcoides ethenogenes 195]&quot;" id="-718">
    <att type="string" name="canonicalName" value="&quot;DMC0835 panDhc_225_RC hydrogenase subunit HymB, putative [Dehalococcoides ethenogenes 195]&quot;"/>
    <graphics type="ELLIPSE" h="40.0" w="40.0" x="1922.7742919921875" y="3748.75927734375" fill="#ffffff" width="1" outline="#666666"/>
  </node>
  <node label="DMC0322 panDhc_1320 histone deacetylase family protein [Dehalococcoides ethenogenes 195]" id="-717">
    <att type="string" name="canonicalName" value="DMC0322 panDhc_1320 histone deacetylase family protein [Dehalococcoides ethenogenes 195]"/>
    <graphics type="ELLIPSE" h="40.0" w="40.0" x="1864.35791015625" y="3553.48486328125" fill="#ffffff" width="1" outline="#666666"/>
  </node>
  <node label="DMC0101 panDhc_1752 degV family protein [Dehalococcoides sp. CBDB1]    " id="-716">
    <att type="string" name="canonicalName" value="DMC0101 panDhc_1752 degV family protein [Dehalococcoides sp. CBDB1]    "/>
    <graphics type="ELLIPSE" h="40.0" w="40.0" x="1248.6326904296875" y="8920.0439453125" fill="#ffffff" width="1" outline="#666666"/>
  </node>
  <node label="DMC0132 panDhc_3176_RC methylglyoxal synthase [Dehalococcoides ethenogenes 195]" id="-715">
    <att type="string" name="canonicalName" value="DMC0132 panDhc_3176_RC methylglyoxal synthase [Dehalococcoides ethenogenes 195]"/>
    <graphics type="ELLIPSE" h="40.0" w="40.0" x="1692.3023681640625" y="5532.46875" fill="#ffffff" width="1" outline="#666666"/>
  </node>
  <node label="DMC0483 panDhc_749 preprotein translocase subunit SecY [Dehalococcoides sp. VS] " id="-714">
[truncated: 1,136,055 more chars]
