# Supplementary material for: Inferring Gene Networks for Strains of Dehalococcoides Highlights Conserved Relationships between Genes Encoding Core Catabolic and Cell-Wall Structural Proteins
Source: PLoS One. 2016 Nov 9;11(11):e0166234. doi: 10.1371/journal.pone.0166234 (PMC5102406; doi:10.1371/journal.pone.0166234)
Supplement: S4 File — (XGMML) [file pone.0166234.s008.xgmml]

<?xml version="1.0" encoding="UTF-8" standalone="yes"?>
<graph label="D2 Consensus Network" xmlns:dc="http://purl.org/dc/elements/1.1/" xmlns:xlink="http://www.w3.org/1999/xlink" xmlns:rdf="http://www.w3.org/1999/02/22-rdf-syntax-ns#" xmlns:cy="http://www.cytoscape.org" xmlns="http://www.cs.rpi.edu/XGMML"  directed="1">
  <att name="documentVersion" value="1.1"/>
  <att name="networkMetadata">
    <rdf:RDF>
      <rdf:Description rdf:about="http://www.cytoscape.org/">
        <dc:type>Protein-Protein Interaction</dc:type>
        <dc:description>N/A</dc:description>
        <dc:identifier>N/A</dc:identifier>
        <dc:date>2015-04-22 13:28:30</dc:date>
        <dc:title>D2 Consensus Network</dc:title>
        <dc:source>http://www.cytoscape.org/</dc:source>
        <dc:format>Cytoscape-XGMML</dc:format>
      </rdf:Description>
    </rdf:RDF>
  </att>
  <att type="string" name="backgroundColor" value="#ffffff"/>
  <att type="real" name="GRAPH_VIEW_ZOOM" value="0.05034565951865512"/>
  <att type="real" name="GRAPH_VIEW_CENTER_X" value="1984.236572265625"/>
  <att type="real" name="GRAPH_VIEW_CENTER_Y" value="5303.19970703125"/>
  <att type="boolean" name="NODE_SIZE_LOCKED" value="true"/>
  <att type="string" name="__layoutAlgorithm" value="force-directed" cy:hidden="true"/>
  <node label="DET0438" id="-2819">
    <att type="string" name="canonicalName" value="DET0438"/>
    <graphics type="ELLIPSE" h="40.0" w="40.0" x="691.6648559570312" y="10087.5390625" fill="#ffffff" width="1" outline="#666666"/>
  </node>
  <node label="DET0033" id="-2818">
    <att type="string" name="canonicalName" value="DET0033"/>
    <graphics type="ELLIPSE" h="40.0" w="40.0" x="693.9864501953125" y="9979.7998046875" fill="#ffffff" width="1" outline="#666666"/>
  </node>
  <node label="DET0405" id="-2817">
    <att type="string" name="canonicalName" value="DET0405"/>
    <graphics type="ELLIPSE" h="40.0" w="40.0" x="732.46044921875" y="2706.611328125" fill="#ffffff" width="1" outline="#666666"/>
  </node>
  <node label="DET0461" id="-2816">
    <att type="string" name="canonicalName" value="DET0461"/>
    <graphics type="ELLIPSE" h="40.0" w="40.0" x="820.5625610351562" y="877.8919677734375" fill="#ffffff" width="1" outline="#666666"/>
  </node>
  <node label="DET1381" id="-2815">
    <att type="string" name="canonicalName" value="DET1381"/>
    <graphics type="ELLIPSE" h="40.0" w="40.0" x="2680.8515625" y="614.115478515625" fill="#ffffff" width="1" outline="#666666"/>
  </node>
  <node label="DET0527" id="-2814">
    <att type="string" name="canonicalName" value="DET0527"/>
    <graphics type="ELLIPSE" h="40.0" w="40.0" x="2027.593994140625" y="406.6763916015625" fill="#ffffff" width="1" outline="#666666"/>
  </node>
  <node label="DET0551" id="-2813">
    <att type="string" name="canonicalName" value="DET0551"/>
    <graphics type="ELLIPSE" h="40.0" w="40.0" x="2658.54345703125" y="725.3239135742188" fill="#ffffff" width="1" outline="#666666"/>
  </node>
  <node label="DET1129" id="-2812">
    <att type="string" name="canonicalName" value="DET1129"/>
    <graphics type="ELLIPSE" h="40.0" w="40.0" x="2627.72607421875" y="7526.5126953125" fill="#ffffff" width="1" outline="#666666"/>
  </node>
  <node label="DET0582" id="-2811">
    <att type="string" name="canonicalName" value="DET0582"/>
    <graphics type="ELLIPSE" h="40.0" w="40.0" x="3297.40625" y="1128.892822265625" fill="#ffffff" width="1" outline="#666666"/>
  </node>
  <node label="DET0137" id="-2810">
    <att type="string" name="canonicalName" value="DET0137"/>
    <graphics type="ELLIPSE" h="40.0" w="40.0" x="2307.3427734375" y="6766.65234375" fill="#ffffff" width="1" outline="#666666"/>
  </node>
  <node label="DET0020" id="-2809">
    <att type="string" name="canonicalName" value="DET0020"/>
    <graphics type="ELLIPSE" h="40.0" w="40.0" x="600.7708129882812" y="7513.1025390625" fill="#ffffff" width="1" outline="#666666"/>
  </node>
  <node label="DET1308" id="-2808">
    <att type="string" name="canonicalName" value="DET1308"/>
    <graphics type="ELLIPSE" h="40.0" w="40.0" x="598.3375244140625" y="1010.343017578125" fill="#ffffff" width="1" outline="#666666"/>
  </node>
  <node label="DET0480" id="-2807">
    <att type="string" name="canonicalName" value="DET0480"/>
    <graphics type="ELLIPSE" h="40.0" w="40.0" x="454.482177734375" y="1927.0491943359375" fill="#ffffff" width="1" outline="#666666"/>
  </node>
  <node label="DET0601" id="-2806">
    <att type="string" name="canonicalName" value="DET0601"/>
    <graphics type="ELLIPSE" h="40.0" w="40.0" x="905.6160888671875" y="2755.9140625" fill="#ffffff" width="1" outline="#666666"/>
  </node>
  <node label="DET1285" id="-2805">
    <att type="string" name="canonicalName" value="DET1285"/>
    <graphics type="ELLIPSE" h="40.0" w="40.0" x="3090.015380859375" y="5829.18701171875" fill="#ffffff" width="1" outline="#666666"/>
  </node>
  <node label="DET1105" id="-2804">
    <att type="string" name="canonicalName" value="DET1105"/>
    <graphics type="ELLIPSE" h="40.0" w="40.0" x="888.7630615234375" y="4145.580078125" fill="#ffffff" width="1" outline="#666666"/>
  </node>
  <node label="DET1130" id="-2803">
    <att type="string" name="canonicalName" value="DET1130"/>
    <graphics type="ELLIPSE" h="40.0" w="40.0" x="1288.99658203125" y="506.68658447265625" fill="#ffffff" width="1" outline="#666666"/>
  </node>
  <node label="DET0845" id="-2802">
    <att type="string" name="canonicalName" value="DET0845"/>
    <graphics type="ELLIPSE" h="40.0" w="40.0" x="766.1043701171875" y="1239.9091796875" fill="#ffffff" width="1" outline="#666666"/>
  </node>
  <node label="DET1541" id="-2801">
    <att type="string" name="canonicalName" value="DET1541"/>
    <graphics type="ELLIPSE" h="40.0" w="40.0" x="2387.826171875" y="3615.54150390625" fill="#ffffff" width="1" outline="#666666"/>
  </node>
  <node label="DET0303" id="-2800">
    <att type="string" name="canonicalName" value="DET0303"/>
    <graphics type="ELLIPSE" h="40.0" w="40.0" x="3824.350830078125" y="5805.296875" fill="#ffffff" width="1" outline="#666666"/>
  </node>
  <node label="DET0732" id="-2799">
    <att type="string" name="canonicalName" value="DET0732"/>
    <graphics type="ELLIPSE" h="40.0" w="40.0" x="1096.5980224609375" y="3429.7626953125" fill="#ffffff" width="1" outline="#666666"/>
  </node>
  <node label="DET0606" id="-2798">
    <att type="string" name="canonicalName" value="DET0606"/>
    <graphics type="ELLIPSE" h="40.0" w="40.0" x="793.9864501953125" y="10087.5390625" fill="#ffffff" width="1" outline="#666666"/>
  </node>
  <node label="DET0545" id="-2797">
    <att type="string" name="canonicalName" value="DET0545"/>
    <graphics type="ELLIPSE" h="40.0" w="40.0" x="796.3080444335938" y="9979.7998046875" fill="#ffffff" width="1" outline="#666666"/>
  </node>
  <node label="DET0027" id="-2796">
    <att type="string" name="canonicalName" value="DET0027"/>
    <graphics type="ELLIPSE" h="40.0" w="40.0" x="2266.943359375" y="1603.004638671875" fill="#ffffff" width="1" outline="#666666"/>
  </node>
  <node label="DET1301" id="-2795">
    <att type="string" name="canonicalName" value="DET1301"/>
    <graphics type="ELLIPSE" h="40.0" w="40.0" x="1935.0513916015625" y="9274.076171875" fill="#ffffff" width="1" outline="#666666"/>
  </node>
  <node label="DET0835" id="-2794">
    <att type="string" name="canonicalName" value="DET0835"/>
    <graphics type="ELLIPSE" h="40.0" w="40.0" x="0.0" y="1529.061279296875" fill="#ffffff" width="1" outline="#666666"/>
  </node>
  <node label="DET1294" id="-2793">
    <att type="string" name="canonicalName" value="DET1294"/>
    <graphics type="ELLIPSE" h="40.0" w="40.0" x="863.8824462890625" y="5019.015625" fill="#ffffff" width="1" outline="#666666"/>
  </node>
  <node label="DET1241" id="-2792">
    <att type="string" name="canonicalName" value="DET1241"/>
    <graphics type="ELLIPSE" h="40.0" w="40.0" x="2561.151123046875" y="6335.7236328125" fill="#ffffff" width="1" outline="#666666"/>
  </node>
  <node label="DET1620" id="-2791">
    <att type="string" name="canonicalName" value="DET1620"/>
    <graphics type="ELLIPSE" h="40.0" w="40.0" x="2701.344970703125" y="6509.408203125" fill="#ffffff" width="1" outline="#666666"/>
  </node>
  <node label="DET0856" id="-2790">
    <att type="string" name="canonicalName" value="DET0856"/>
    <graphics type="ELLIPSE" h="40.0" w="40.0" x="2640.020263671875" y="1604.8984375" fill="#ffffff" width="1" outline="#666666"/>
  </node>
  <node label="DET1563" id="-2789">
    <att type="string" name="canonicalName" value="DET1563"/>
    <graphics type="ELLIPSE" h="40.0" w="40.0" x="0.0" y="3649.6474609375" fill="#ffffff" width="1" outline="#666666"/>
  </node>
  <node label="DET0857" id="-2788">
    <att type="string" name="canonicalName" value="DET0857"/>
    <graphics type="ELLIPSE" h="40.0" w="40.0" x="421.94769287109375" y="959.6924438476562" fill="#ffffff" width="1" outline="#666666"/>
  </node>
  <node label="DET1394" id="-2787">
    <att type="string" name="canonicalName" value="DET1394"/>
    <graphics type="ELLIPSE" h="40.0" w="40.0" x="2183.811767578125" y="4245.580078125" fill="#ffffff" width="1" outline="#666666"/>
  </node>
  <node label="DET0140" id="-2786">
    <att type="string" name="canonicalName" value="DET0140"/>
    <graphics type="ELLIPSE" h="40.0" w="40.0" x="2396.94091796875" y="2616.787353515625" fill="#ffffff" width="1" outline="#666666"/>
  </node>
  <node label="DET1102" id="-2785">
    <att type="string" name="canonicalName" value="DET1102"/>
    <graphics type="ELLIPSE" h="40.0" w="40.0" x="3265.94970703125" y="7850.89404296875" fill="#ffffff" width="1" outline="#666666"/>
  </node>
  <node label="DET0954" id="-2784">
    <att type="string" name="canonicalName" value="DET0954"/>
    <graphics type="ELLIPSE" h="40.0" w="40.0" x="496.21905517578125" y="1000.3260498046875" fill="#ffffff" width="1" outline="#666666"/>
  </node>
  <node label="DET0397" id="-2783">
    <att type="string" name="canonicalName" value="DET0397"/>
    <graphics type="ELLIPSE" h="40.0" w="40.0" x="510.1815185546875" y="788.6317138671875" fill="#ffffff" width="1" outline="#666666"/>
  </node>
  <node label="DET_tRNA-Gln-1" id="-2782">
    <att type="string" name="canonicalName" value="DET_tRNA-Gln-1"/>
    <graphics type="ELLIPSE" h="40.0" w="39.999969482421875" x="529.1977081298828" y="5563.931640625" fill="#ffffff" width="1" outline="#666666"/>
  </node>
  <node label="DET0627" id="-2781">
    <att type="string" name="canonicalName" value="DET0627"/>
    <graphics type="ELLIPSE" h="40.0" w="40.0" x="2918.79296875" y="5560.8828125" fill="#ffffff" width="1" outline="#666666"/>
  </node>
  <node label="DET0465" id="-2780">
    <att type="string" name="canonicalName" value="DET0465"/>
    <graphics type="ELLIPSE" h="40.0" w="40.0" x="2207.1611328125" y="9274.076171875" fill="#ffffff" width="1" outline="#666666"/>
  </node>
  <node label="DET0266" id="-2779">
    <att type="string" name="canonicalName" value="DET0266"/>
    <graphics type="ELLIPSE" h="40.0" w="40.0" x="3968.47314453125" y="4397.28076171875" fill="#ffffff" width="1" outline="#666666"/>
  </node>
  <node label="DET1228" id="-2778">
    <att type="string" name="canonicalName" value="DET1228"/>
    <graphics type="ELLIPSE" h="40.0" w="40.0" x="748.7498168945312" y="2615.02734375" fill="#ffffff" width="1" outline="#666666"/>
  </node>
  <node label="DET0483" id="-2777">
    <att type="string" name="canonicalName" value="DET0483"/>
    <graphics type="ELLIPSE" h="40.0" w="40.0" x="3406.541259765625" y="7901.61083984375" fill="#ffffff" width="1" outline="#666666"/>
  </node>
  <node label="DET_tRNA-Ser-2" id="-2776">
    <att type="string" name="canonicalName" value="DET_tRNA-Ser-2"/>
    <graphics type="ELLIPSE" h="40.0" w="40.0" x="2423.719482421875" y="8352.595703125" fill="#ffffff" width="1" outline="#666666"/>
  </node>
  <node label="DET1237" id="-2775">
    <att type="string" name="canonicalName" value="DET1237"/>
    <graphics type="ELLIPSE" h="40.0" w="40.0" x="3002.908203125" y="7194.44873046875" fill="#ffffff" width="1" outline="#666666"/>
  </node>
  <node label="DET1631" id="-2774">
    <att type="string" name="canonicalName" value="DET1631"/>
    <graphics type="ELLIPSE" h="40.0" w="40.0" x="3082.241943359375" y="4612.72509765625" fill="#ffffff" width="1" outline="#666666"/>
  </node>
  <node label="DET1333" id="-2773">
    <att type="string" name="canonicalName" value="DET1333"/>
    <graphics type="ELLIPSE" h="40.0" w="40.0" x="0.0" y="6613.93408203125" fill="#ffffff" width="1" outline="#666666"/>
  </node>
  <node label="DET1125" id="-2772">
    <att type="string" name="canonicalName" value="DET1125"/>
    <graphics type="ELLIPSE" h="40.0" w="40.0" x="2013.6827392578125" y="3483.9853515625" fill="#ffffff" width="1" outline="#666666"/>
  </node>
  <node label="DET1408" id="-2771">
    <att type="string" name="canonicalName" value="DET1408"/>
    <graphics type="ELLIPSE" h="40.0" w="40.0" x="2274.522216796875" y="1192.476806640625" fill="#ffffff" width="1" outline="#666666"/>
  </node>
  <node label="DET0521" id="-2770">
    <att type="string" name="canonicalName" value="DET0521"/>
    <graphics type="ELLIPSE" h="40.0" w="40.0" x="2805.01318359375" y="2696.712890625" fill="#ffffff" width="1" outline="#666666"/>
  </node>
  <node label="DET1589" id="-2769">
    <att type="string" name="canonicalName" value="DET1589"/>
    <graphics type="ELLIPSE" h="40.0" w="40.0" x="850.2758178710938" y="6794.78955078125" fill="#ffffff" width="1" outline="#666666"/>
  </node>
  <node label="DET0173" id="-2768">
    <att type="string" name="canonicalName" value="DET0173"/>
    <graphics type="ELLIPSE" h="40.0" w="40.0" x="2452.227294921875" y="9274.076171875" fill="#ffffff" width="1" outline="#666666"/>
  </node>
  <node label="DET1037" id="-2767">
    <att type="string" name="canonicalName" value="DET1037"/>
    <graphics type="ELLIPSE" h="40.0" w="40.0" x="271.0264587402344" y="8352.595703125" fill="#ffffff" width="1" outline="#666666"/>
  </node>
  <node label="DET0436" id="-2766">
    <att type="string" name="canonicalName" value="DET0436"/>
    <graphics type="ELLIPSE" h="40.0" w="40.0" x="2697.29345703125" y="9274.076171875" fill="#ffffff" width="1" outline="#666666"/>
  </node>
  <node label="DET0942" id="-2765">
    <att type="string" name="canonicalName" value="DET0942"/>
    <graphics type="ELLIPSE" h="40.0" w="40.0" x="2046.165283203125" y="1176.9599609375" fill="#ffffff" width="1" outline="#666666"/>
  </node>
  <node label="DET0493" id="-2764">
    <att type="string" name="canonicalName" value="DET0493"/>
    <graphics type="ELLIPSE" h="40.0" w="40.0" x="2969.403076171875" y="9485.1982421875" fill="#ffffff" width="1" outline="#666666"/>
  </node>
  <node label="DET0722" id="-2763">
    <att type="string" name="canonicalName" value="DET0722"/>
    <graphics type="ELLIPSE" h="40.0" w="40.0" x="1433.7412109375" y="7094.44873046875" fill="#ffffff" width="1" outline="#666666"/>
  </node>
  <node label="DET0812" id="-2762">
    <att type="string" name="canonicalName" value="DET0812"/>
    <graphics type="ELLIPSE" h="40.0" w="40.0" x="523.7990112304688" y="5142.95263671875" fill="#ffffff" width="1" outline="#666666"/>
  </node>
  <node label="DET0216" id="-2761">
    <att type="string" name="canonicalName" value="DET0216"/>
    <graphics type="ELLIPSE" h="40.0" w="40.0" x="3294.9521484375" y="7553.34814453125" fill="#ffffff" width="1" outline="#666666"/>
  </node>
  <node label="DET0340" id="-2760">
    <att type="string" name="canonicalName" value="DET0340"/>
    <graphics type="ELLIPSE" h="40.0" w="40.0" x="703.5972900390625" y="5095.4013671875" fill="#ffffff" width="1" outline="#666666"/>
  </node>
  <node label="DET0366" id="-2759">
    <att type="string" name="canonicalName" value="DET0366"/>
    <graphics type="ELLIPSE" h="40.0" w="40.0" x="2658.437255859375" y="2500.7470703125" fill="#ffffff" width="1" outline="#666666"/>
  </node>
  <node label="DET0232" id="-2758">
    <att type="string" name="canonicalName" value="DET0232"/>
    <graphics type="ELLIPSE" h="40.0" w="40.0" x="1226.073974609375" y="1293.2322998046875" fill="#ffffff" width="1" outline="#666666"/>
  </node>
  <node label="DET0762" id="-2757">
    <att type="string" name="canonicalName" value="DET0762"/>
    <graphics type="ELLIPSE" h="40.0" w="40.0" x="444.3853454589844" y="4256.85693359375" fill="#ffffff" width="1" outline="#666666"/>
  </node>
  <node label="DET1031" id="-2756">
    <att type="string" name="canonicalName" value="DET1031"/>
    <graphics type="ELLIPSE" h="40.0" w="40.0" x="674.1604614257812" y="8416.673828125" fill="#ffffff" width="1" outline="#666666"/>
  </node>
  <node label="DET1516" id="-2755">
    <att type="string" name="canonicalName" value="DET1516"/>
    <graphics type="ELLIPSE" h="40.0" w="40.0" x="269.8309631347656" y="1279.697509765625" fill="#ffffff" width="1" outline="#666666"/>
  </node>
  <node label="DET1416" id="-2754">
    <att type="string" name="canonicalName" value="DET1416"/>
    <graphics type="ELLIPSE" h="40.0" w="40.0" x="3116.8486328125" y="9274.076171875" fill="#ffffff" width="1" outline="#666666"/>
  </node>
  <node label="DET_tRNA-Glu-2" id="-2753">
    <att type="string" name="canonicalName" value="DET_tRNA-Glu-2"/>
    <graphics type="ELLIPSE" h="40.0" w="40.0" x="2337.91064453125" y="8421.208984375" fill="#ffffff" width="1" outline="#666666"/>
  </node>
  <node label="DET1474" id="-2752">
    <att type="string" name="canonicalName" value="DET1474"/>
    <graphics type="ELLIPSE" h="40.0" w="40.0" x="1470.774169921875" y="5960.51904296875" fill="#ffffff" width="1" outline="#666666"/>
  </node>
  <node label="DET1542" id="-2751">
    <att type="string" name="canonicalName" value="DET1542"/>
    <graphics type="ELLIPSE" h="40.0" w="40.0" x="591.1424560546875" y="0.0" fill="#ffffff" width="1" outline="#666666"/>
  </node>
  <node label="DET0197" id="-2750">
    <att type="string" name="canonicalName" value="DET0197"/>
    <graphics type="ELLIPSE" h="40.0" w="40.0" x="999.8634643554688" y="6787.51806640625" fill="#ffffff" width="1" outline="#666666"/>
  </node>
  <node label="DET1135" id="-2749">
    <att type="string" name="canonicalName" value="DET1135"/>
    <graphics type="ELLIPSE" h="40.0" w="40.0" x="2944.76416015625" y="5671.46826171875" fill="#ffffff" width="1" outline="#666666"/>
  </node>
  <node label="DET1523" id="-2748">
    <att type="string" name="canonicalName" value="DET1523"/>
    <graphics type="ELLIPSE" h="40.0" w="40.0" x="3177.7744140625" y="2568.5517578125" fill="#ffffff" width="1" outline="#666666"/>
  </node>
  <node label="DET1068" id="-2747">
    <att type="string" name="canonicalName" value="DET1068"/>
    <graphics type="ELLIPSE" h="40.0" w="40.0" x="3182.06787109375" y="2450.12548828125" fill="#ffffff" width="1" outline="#666666"/>
  </node>
  <node label="DET0708" id="-2746">
    <att type="string" name="canonicalName" value="DET0708"/>
    <graphics type="ELLIPSE" h="40.0" w="40.0" x="3382.002685546875" y="9485.1982421875" fill="#ffffff" width="1" outline="#666666"/>
  </node>
  <node label="DET0777" id="-2745">
    <att type="string" name="canonicalName" value="DET0777"/>
    <graphics type="ELLIPSE" h="40.0" w="40.0" x="581.8477172851562" y="6628.8671875" fill="#ffffff" width="1" outline="#666666"/>
  </node>
  <node label="DET0007" id="-2744">
    <att type="string" name="canonicalName" value="DET0007"/>
    <graphics type="ELLIPSE" h="40.0" w="40.0" x="999.5811767578125" y="1121.34326171875" fill="#ffffff" width="1" outline="#666666"/>
  </node>
  <node label="DET1249" id="-2743">
    <att type="string" name="canonicalName" value="DET1249"/>
    <graphics type="ELLIPSE" h="40.0" w="40.0" x="1666.98486328125" y="2695.857177734375" fill="#ffffff" width="1" outline="#666666"/>
  </node>
  <node label="DET1203" id="-2742">
    <att type="string" name="canonicalName" value="DET1203"/>
    <graphics type="ELLIPSE" h="40.0" w="40.0" x="896.3080444335938" y="10087.5390625" fill="#ffffff" width="1" outline="#666666"/>
  </node>
  <node label="DET0531" id="-2741">
    <att type="string" name="canonicalName" value="DET0531"/>
    <graphics type="ELLIPSE" h="40.0" w="40.0" x="898.629638671875" y="9979.7998046875" fill="#ffffff" width="1" outline="#666666"/>
  </node>
  <node label="DET0376" id="-2740">
    <att type="string" name="canonicalName" value="DET0376"/>
    <graphics type="ELLIPSE" h="40.0" w="40.0" x="1292.8399658203125" y="3674.265869140625" fill="#ffffff" width="1" outline="#666666"/>
  </node>
  <node label="DET1483" id="-2739">
    <att type="string" name="canonicalName" value="DET1483"/>
    <graphics type="ELLIPSE" h="40.0" w="40.0" x="80.8927001953125" y="7720.03564453125" fill="#ffffff" width="1" outline="#666666"/>
  </node>
  <node label="DET0619" id="-2738">
    <att type="string" name="canonicalName" value="DET0619"/>
    <graphics type="ELLIPSE" h="40.0" w="39.99998474121094" x="211.23543548583984" y="6466.4873046875" fill="#ffffff" width="1" outline="#666666"/>
  </node>
  <node label="DET1304" id="-2737">
    <att type="string" name="canonicalName" value="DET1304"/>
    <graphics type="ELLIPSE" h="40.0" w="40.0" x="2574.207763671875" y="8548.1376953125" fill="#ffffff" width="1" outline="#666666"/>
  </node>
  <node label="DET0843" id="-2736">
    <att type="string" name="canonicalName" value="DET0843"/>
    <graphics type="ELLIPSE" h="40.0" w="40.0" x="2391.668701171875" y="1180.568115234375" fill="#ffffff" width="1" outline="#666666"/>
  </node>
  <node label="DET1532" id="-2735">
    <att type="string" name="canonicalName" value="DET1532"/>
    <graphics type="ELLIPSE" h="40.0" w="40.0" x="86.700927734375" y="5293.58642578125" fill="#ffffff" width="1" outline="#666666"/>
  </node>
  <node label="DET1465" id="-2734">
    <att type="string" name="canonicalName" value="DET1465"/>
    <graphics type="ELLIPSE" h="40.0" w="40.0" x="2560.579833984375" y="2641.93896484375" fill="#ffffff" width="1" outline="#666666"/>
  </node>
  <node label="DET0048" id="-2733">
    <att type="string" name="canonicalName" value="DET0048"/>
    <graphics type="ELLIPSE" h="40.0" w="40.0" x="371.0264587402344" y="8352.595703125" fill="#ffffff" width="1" outline="#666666"/>
  </node>
  <node label="DET0608" id="-2732">
    <att type="string" name="canonicalName" value="DET0608"/>
    <graphics type="ELLIPSE" h="40.0" w="40.0" x="997.0623168945312" y="2788.919921875" fill="#ffffff" width="1" outline="#666666"/>
  </node>
  <node label="DET0859" id="-2731">
    <att type="string" name="canonicalName" value="DET0859"/>
    <graphics type="ELLIPSE" h="40.0" w="40.0" x="0.0" y="9668.677734375" fill="#ffffff" width="1" outline="#666666"/>
  </node>
  <node label="DET0002" id="-2730">
    <att type="string" name="canonicalName" value="DET0002"/>
    <graphics type="ELLIPSE" h="40.0" w="40.0" x="1293.707275390625" y="4815.314453125" fill="#ffffff" width="1" outline="#666666"/>
  </node>
  <node label="DET1344" id="-2729">
    <att type="string" name="canonicalName" value="DET1344"/>
    <graphics type="ELLIPSE" h="40.0" w="40.0" x="272.10968017578125" y="9668.677734375" fill="#ffffff" width="1" outline="#666666"/>
  </node>
  <node label="DET0789" id="-2728">
    <att type="string" name="canonicalName" value="DET0789"/>
    <graphics type="ELLIPSE" h="40.0" w="40.0" x="998.629638671875" y="10087.5390625" fill="#ffffff" width="1" outline="#666666"/>
  </node>
  <node label="DET0379" id="-2727">
    <att type="string" name="canonicalName" value="DET0379"/>
    <graphics type="ELLIPSE" h="40.0" w="40.0" x="1000.9512329101562" y="9979.7998046875" fill="#ffffff" width="1" outline="#666666"/>
  </node>
  <node label="DET1393" id="-2726">
    <att type="string" name="canonicalName" value="DET1393"/>
    <graphics type="ELLIPSE" h="40.0" w="40.0" x="228.6243896484375" y="4513.00341796875" fill="#ffffff" width="1" outline="#666666"/>
  </node>
  <node label="DET0380" id="-2725">
    <att type="string" name="canonicalName" value="DET0380"/>
    <graphics type="ELLIPSE" h="40.0" w="40.0" x="312.250244140625" y="4601.21142578125" fill="#ffffff" width="1" outline="#666666"/>
  </node>
  <node label="DET1205" id="-2724">
    <att type="string" name="canonicalName" value="DET1205"/>
    <graphics type="ELLIPSE" h="40.00004577636719" w="40.0" x="2503.71337890625" y="237.8904800415039" fill="#ffffff" width="1" outline="#666666"/>
  </node>
  <node label="DET0505" id="-2723">
    <att type="string" name="canonicalName" value="DET0505"/>
    <graphics type="ELLIPSE" h="40.0" w="40.0" x="3126.39501953125" y="4951.0478515625" fill="#ffffff" width="1" outline="#666666"/>
  </node>
  <node label="75_D2CL_desulfoKB12" id="-2722">
    <att type="string" name="canonicalName" value="75_D2CL_desulfoKB12"/>
    <graphics type="ELLIPSE" h="40.0" w="40.0" x="680.2825317382812" y="1219.763916015625" fill="#ffffff" width="1" outline="#666666"/>
  </node>
  <node label="DET0015" id="-2721">
    <att type="string" name="canonicalName" value="DET0015"/>
    <graphics type="ELLIPSE" h="40.0" w="40.0" x="434.224609375" y="7219.2490234375" fill="#ffffff" width="1" outline="#666666"/>
  </node>
  <node label="DET0080" id="-2720">
    <att type="string" name="canonicalName" value="DET0080"/>
    <graphics type="ELLIPSE" h="40.0" w="40.0" x="1096.8795166015625" y="5016.005859375" fill="#ffffff" width="1" outline="#666666"/>
  </node>
  <node label="DET1626" id="-2719">
    <att type="string" name="canonicalName" value="DET1626"/>
    <graphics type="ELLIPSE" h="40.0" w="40.0" x="2649.61474609375" y="3664.265869140625" fill="#ffffff" width="1" outline="#666666"/>
  </node>
  <node label="DET_DetmRNA1" id="-2718">
    <att type="string" name="canonicalName" value="DET_DetmRNA1"/>
    <graphics type="ELLIPSE" h="40.0" w="40.0" x="2671.890380859375" y="3783.10302734375" fill="#ffffff" width="1" outline="#666666"/>
  </node>
  <node label="DET0332" id="-2717">
    <att type="string" name="canonicalName" value="DET0332"/>
    <graphics type="ELLIPSE" h="40.0" w="40.0" x="1943.8983154296875" y="903.2890014648438" fill="#ffffff" width="1" outline="#666666"/>
  </node>
  <node label="DET0977" id="-2716">
    <att type="string" name="canonicalName" value="DET0977"/>
    <graphics type="ELLIPSE" h="40.0" w="40.0" x="919.0906982421875" y="1352.64208984375" fill="#ffffff" width="1" outline="#666666"/>
  </node>
  <node label="DET1247" id="-2715">
    <att type="string" name="canonicalName" value="DET1247"/>
    <graphics type="ELLIPSE" h="40.0" w="40.0" x="3031.859619140625" y="3256.457763671875" fill="#ffffff" width="1" outline="#666666"/>
  </node>
  <node label="DET0086" id="-2714">
    <att type="string" name="canonicalName" value="DET0086"/>
    <graphics type="ELLIPSE" h="40.0" w="40.0" x="3147.6533203125" y="3284.75390625" fill="#ffffff" width="1" outline="#666666"/>
  </node>
  <node label="DET1415" id="-2713">
    <att type="string" name="canonicalName" value="DET1415"/>
    <graphics type="ELLIPSE" h="40.0" w="40.0" x="3200.537109375" y="9343.2431640625" fill="#ffffff" width="1" outline="#666666"/>
  </node>
  <node label="DET0770" id="-2712">
    <att type="string" name="canonicalName" value="DET0770"/>
    <graphics type="ELLIPSE" h="40.0" w="40.0" x="3282.002685546875" y="9413.8984375" fill="#ffffff" width="1" outline="#666666"/>
  </node>
  <node label="DET0430" id="-2711">
    <att type="string" name="canonicalName" value="DET0430"/>
    <graphics type="ELLIPSE" h="40.0" w="40.0" x="2821.175048828125" y="3721.0634765625" fill="#ffffff" width="1" outline="#666666"/>
  </node>
  <node label="DET0392" id="-2710">
    <att type="string" name="canonicalName" value="DET0392"/>
    <graphics type="ELLIPSE" h="40.0" w="40.0" x="952.3908081054688" y="2975.237548828125" fill="#ffffff" width="1" outline="#666666"/>
  </node>
  <node label="DET1496" id="-2709">
    <att type="string" name="canonicalName" value="DET1496"/>
    <graphics type="ELLIPSE" h="40.0" w="40.0" x="2006.1641845703125" y="5772.84814453125" fill="#ffffff" width="1" outline="#666666"/>
  </node>
  <node label="DET1347" id="-2708">
    <att type="string" name="canonicalName" value="DET1347"/>
    <graphics type="ELLIPSE" h="40.0" w="40.0" x="489.7460632324219" y="7712.8955078125" fill="#ffffff" width="1" outline="#666666"/>
  </node>
  <node label="DET1143" id="-2707">
    <att type="string" name="canonicalName" value="DET1143"/>
    <graphics type="ELLIPSE" h="40.0" w="40.0" x="551.8726196289062" y="7804.04833984375" fill="#ffffff" width="1" outline="#666666"/>
  </node>
  <node label="DET0934" id="-2706">
    <att type="string" name="canonicalName" value="DET0934"/>
    <graphics type="ELLIPSE" h="40.0" w="40.0" x="471.1606140136719" y="8399.8310546875" fill="#ffffff" width="1" outline="#666666"/>
  </node>
  <node label="TCErespn" id="-2705">
    <att type="string" name="canonicalName" value="TCErespn"/>
    <graphics type="ELLIPSE" h="40.0" w="40.0" x="2042.699462890625" y="286.90576171875" fill="#ffffff" width="1" outline="#666666"/>
  </node>
  <node label="DET0375" id="-2704">
    <att type="string" name="canonicalName" value="DET0375"/>
    <graphics type="ELLIPSE" h="40.0" w="40.0" x="404.29156494140625" y="893.6971435546875" fill="#ffffff" width="1" outline="#666666"/>
  </node>
  <node label="DET1370" id="-2703">
    <att type="string" name="canonicalName" value="DET1370"/>
    <graphics type="ELLIPSE" h="40.0" w="40.0" x="646.1521606445312" y="1742.978515625" fill="#ffffff" width="1" outline="#666666"/>
  </node>
  <node label="DET1216" id="-2702">
    <att type="string" name="canonicalName" value="DET1216"/>
    <graphics type="ELLIPSE" h="40.0" w="40.0" x="1100.951171875" y="10087.5390625" fill="#ffffff" width="1" outline="#666666"/>
  </node>
  <node label="DET_tRNA-Ala-3" id="-2701">
    <att type="string" name="canonicalName" value="DET_tRNA-Ala-3"/>
    <graphics type="ELLIPSE" h="40.0" w="40.0" x="1103.2728271484375" y="9979.7998046875" fill="#ffffff" width="1" outline="#666666"/>
  </node>
  <node label="DET0991" id="-2700">
    <att type="string" name="canonicalName" value="DET0991"/>
    <graphics type="ELLIPSE" h="40.0" w="40.0" x="2786.450927734375" y="9336.109375" fill="#ffffff" width="1" outline="#666666"/>
  </node>
  <node label="DET0990" id="-2699">
    <att type="string" name="canonicalName" value="DET0990"/>
    <graphics type="ELLIPSE" h="40.0" w="40.0" x="2869.403076171875" y="9404.9345703125" fill="#ffffff" width="1" outline="#666666"/>
  </node>
  <node label="DET0959" id="-2698">
    <att type="string" name="canonicalName" value="DET0959"/>
    <graphics type="ELLIPSE" h="40.0" w="40.0" x="2065.429443359375" y="6348.2763671875" fill="#ffffff" width="1" outline="#666666"/>
  </node>
  <node label="DET0858" id="-2697">
    <att type="string" name="canonicalName" value="DET0858"/>
    <graphics type="ELLIPSE" h="40.0" w="40.0" x="1128.9945068359375" y="1006.199951171875" fill="#ffffff" width="1" outline="#666666"/>
  </node>
  <node label="DET0122" id="-2696">
    <att type="string" name="canonicalName" value="DET0122"/>
    <graphics type="ELLIPSE" h="40.0" w="40.0" x="173.0670166015625" y="3396.09228515625" fill="#ffffff" width="1" outline="#666666"/>
  </node>
  <node label="DET1452" id="-2695">
    <att type="string" name="canonicalName" value="DET1452"/>
    <graphics type="ELLIPSE" h="40.0" w="40.0" x="3089.464599609375" y="8352.595703125" fill="#ffffff" width="1" outline="#666666"/>
  </node>
  <node label="DET_tRNA-Met-1" id="-2694">
    <att type="string" name="canonicalName" value="DET_tRNA-Met-1"/>
    <graphics type="ELLIPSE" h="40.0" w="40.0" x="108.6236572265625" y="5957.30859375" fill="#ffffff" width="1" outline="#666666"/>
  </node>
  <node label="DET_tRNA-His-1" id="-2693">
    <att type="string" name="canonicalName" value="DET_tRNA-His-1"/>
    <graphics type="ELLIPSE" h="40.0" w="40.0" x="0.0" y="5998.32763671875" fill="#ffffff" width="1" outline="#666666"/>
  </node>
  <node label="DET0511" id="-2692">
    <att type="string" name="canonicalName" value="DET0511"/>
    <graphics type="ELLIPSE" h="39.99995422363281" w="40.0" x="3146.28857421875" y="236.7928695678711" fill="#ffffff" width="1" outline="#666666"/>
  </node>
  <node label="DET0219" id="-2691">
    <att type="string" name="canonicalName" value="DET0219"/>
    <graphics type="ELLIPSE" h="40.0" w="40.0" x="584.787841796875" y="817.2056884765625" fill="#ffffff" width="1" outline="#666666"/>
  </node>
  <node label="DET1641" id="-2690">
    <att type="string" name="canonicalName" value="DET1641"/>
    <graphics type="ELLIPSE" h="40.0" w="40.0" x="517.1758422851562" y="9879.7998046875" fill="#ffffff" width="1" outline="#666666"/>
  </node>
  <node label="DET1480" id="-2689">
    <att type="string" name="canonicalName" value="DET1480"/>
    <graphics type="ELLIPSE" h="40.0" w="40.0" x="1203.2728271484375" y="10087.5390625" fill="#ffffff" width="1" outline="#666666"/>
  </node>
  <node label="DET1198" id="-2688">
    <att type="string" name="canonicalName" value="DET1198"/>
    <graphics type="ELLIPSE" h="40.0" w="40.0" x="1205.5943603515625" y="9979.7998046875" fill="#ffffff" width="1" outline="#666666"/>
  </node>
  <node label="SSTCE_nM" id="-2687">
    <att type="string" name="canonicalName" value="SSTCE_nM"/>
    <graphics type="ELLIPSE" h="40.0" w="40.0" x="664.621337890625" y="9668.677734375" fill="#ffffff" width="1" outline="#666666"/>
  </node>
  <node label="Total_eeq_respired" id="-2686">
    <att type="string" name="canonicalName" value="Total_eeq_respired"/>
    <graphics type="ELLIPSE" h="40.0" w="40.0" x="2360.746337890625" y="715.3203125" fill="#ffffff" width="1" outline="#666666"/>
  </node>
  <node label="DET0041" id="-2685">
    <att type="string" name="canonicalName" value="DET0041"/>
    <graphics type="ELLIPSE" h="40.0" w="40.0" x="2204.42822265625" y="5974.91162109375" fill="#ffffff" width="1" outline="#666666"/>
  </node>
  <node label="DET1600" id="-2684">
    <att type="string" name="canonicalName" value="DET1600"/>
    <graphics type="ELLIPSE" h="40.0" w="40.0" x="2607.922119140625" y="1485.3187255859375" fill="#ffffff" width="1" outline="#666666"/>
  </node>
  <node label="DET0085" id="-2683">
    <att type="string" name="canonicalName" value="DET0085"/>
    <graphics type="ELLIPSE" h="40.0" w="40.0" x="1777.0218505859375" y="5821.294921875" fill="#ffffff" width="1" outline="#666666"/>
  </node>
  <node label="DET1524" id="-2682">
    <att type="string" name="canonicalName" value="DET1524"/>
    <graphics type="ELLIPSE" h="40.0" w="40.0" x="2626.661376953125" y="446.5989685058594" fill="#ffffff" width="1" outline="#666666"/>
  </node>
  <node label="DET0665" id="-2681">
    <att type="string" name="canonicalName" value="DET0665"/>
    <graphics type="ELLIPSE" h="40.0" w="40.0" x="2804.95166015625" y="6611.8701171875" fill="#ffffff" width="1" outline="#666666"/>
  </node>
  <node label="DET0599" id="-2680">
    <att type="string" name="canonicalName" value="DET0599"/>
    <graphics type="ELLIPSE" h="40.0" w="40.0" x="2887.91650390625" y="6536.9814453125" fill="#ffffff" width="1" outline="#666666"/>
  </node>
  <node label="DET0912" id="-2679">
    <att type="string" name="canonicalName" value="DET0912"/>
    <graphics type="ELLIPSE" h="40.0" w="40.0" x="929.7755126953125" y="9668.677734375" fill="#ffffff" width="1" outline="#666666"/>
  </node>
  <node label="DET1272" id="-2678">
    <att type="string" name="canonicalName" value="DET1272"/>
    <graphics type="ELLIPSE" h="40.0" w="40.0" x="1305.5943603515625" y="10087.5390625" fill="#ffffff" width="1" outline="#666666"/>
  </node>
  <node label="DET1033" id="-2677">
    <att type="string" name="canonicalName" value="DET1033"/>
    <graphics type="ELLIPSE" h="40.0" w="40.0" x="1307.916015625" y="9979.7998046875" fill="#ffffff" width="1" outline="#666666"/>
  </node>
  <node label="DET0336" id="-2676">
    <att type="string" name="canonicalName" value="DET0336"/>
    <graphics type="ELLIPSE" h="40.0" w="40.0" x="727.5667724609375" y="4444.43310546875" fill="#ffffff" width="1" outline="#666666"/>
  </node>
  <node label="78_D2CL_sporomusakb1" id="-2675">
    <att type="string" name="canonicalName" value="78_D2CL_sporomusakb1"/>
    <graphics type="ELLIPSE" h="40.0" w="40.0" x="1407.916015625" y="10087.5390625" fill="#ffffff" width="1" outline="#666666"/>
  </node>
  <node label="70_D2CL_acetobacteriumkb1" id="-2674">
    <att type="string" name="canonicalName" value="70_D2CL_acetobacteriumkb1"/>
    <graphics type="ELLIPSE" h="40.0" w="40.0" x="1410.237548828125" y="9979.7998046875" fill="#ffffff" width="1" outline="#666666"/>
  </node>
  <node label="DET0189" id="-2673">
    <att type="string" name="canonicalName" value="DET0189"/>
    <graphics type="ELLIPSE" h="40.0" w="40.0" x="1201.88525390625" y="9668.677734375" fill="#ffffff" width="1" outline="#666666"/>
  </node>
  <node label="DET0317" id="-2672">
    <att type="string" name="canonicalName" value="DET0317"/>
    <graphics type="ELLIPSE" h="40.0" w="40.0" x="1446.9512939453125" y="9879.7998046875" fill="#ffffff" width="1" outline="#666666"/>
  </node>
  <node label="DET1501" id="-2671">
    <att type="string" name="canonicalName" value="DET1501"/>
    <graphics type="ELLIPSE" h="40.0" w="40.0" x="676.3280029296875" y="7833.37646484375" fill="#ffffff" width="1" outline="#666666"/>
  </node>
  <node label="DET1164" id="-2670">
    <att type="string" name="canonicalName" value="DET1164"/>
    <graphics type="ELLIPSE" h="40.0" w="40.0" x="2727.69580078125" y="4877.50927734375" fill="#ffffff" width="1" outline="#666666"/>
  </node>
  <node label="DET0580" id="-2669">
    <att type="string" name="canonicalName" value="DET0580"/>
    <graphics type="ELLIPSE" h="40.0" w="40.0" x="569.9244384765625" y="8457.228515625" fill="#ffffff" width="1" outline="#666666"/>
  </node>
  <node label="DET0052" id="-2668">
    <att type="string" name="canonicalName" value="DET0052"/>
    <graphics type="ELLIPSE" h="40.0" w="40.0" x="575.1395263671875" y="8568.89453125" fill="#ffffff" width="1" outline="#666666"/>
  </node>
  <node label="DET0837" id="-2667">
    <att type="string" name="canonicalName" value="DET0837"/>
    <graphics type="ELLIPSE" h="40.0" w="40.0" x="3066.212158203125" y="6335.7236328125" fill="#ffffff" width="1" outline="#666666"/>
  </node>
  <node label="DET1324" id="-2666">
    <att type="string" name="canonicalName" value="DET1324"/>
    <graphics type="ELLIPSE" h="40.0" w="40.0" x="1406.830810546875" y="4951.36767578125" fill="#ffffff" width="1" outline="#666666"/>
  </node>
  <node label="DET1515" id="-2665">
    <att type="string" name="canonicalName" value="DET1515"/>
    <graphics type="ELLIPSE" h="40.0" w="40.0" x="484.1822509765625" y="519.9185791015625" fill="#ffffff" width="1" outline="#666666"/>
  </node>
  <node label="DET0790" id="-2664">
    <att type="string" name="canonicalName" value="DET0790"/>
    <graphics type="ELLIPSE" h="40.0" w="40.0" x="509.64117431640625" y="698.341064453125" fill="#ffffff" width="1" outline="#666666"/>
  </node>
  <node label="DET1057" id="-2663">
    <att type="string" name="canonicalName" value="DET1057"/>
    <graphics type="ELLIPSE" h="40.0" w="40.0" x="2149.861328125" y="422.8194885253906" fill="#ffffff" width="1" outline="#666666"/>
  </node>
  <node label="DET0832" id="-2662">
    <att type="string" name="canonicalName" value="DET0832"/>
    <graphics type="ELLIPSE" h="40.0" w="40.0" x="2110.802001953125" y="169.73858642578125" fill="#ffffff" width="1" outline="#666666"/>
  </node>
  <node label="DET0346" id="-2661">
    <att type="string" name="canonicalName" value="DET0346"/>
    <graphics type="ELLIPSE" h="40.0" w="40.0" x="2467.042236328125" y="4951.82421875" fill="#ffffff" width="1" outline="#666666"/>
  </node>
  <node label="DET1016" id="-2660">
    <att type="string" name="canonicalName" value="DET1016"/>
    <graphics type="ELLIPSE" h="40.0" w="40.0" x="3545.873779296875" y="7866.86572265625" fill="#ffffff" width="1" outline="#666666"/>
  </node>
  <node label="DET0327" id="-2659">
    <att type="string" name="canonicalName" value="DET0327"/>
    <graphics type="ELLIPSE" h="40.0" w="40.0" x="2806.07568359375" y="644.048095703125" fill="#ffffff" width="1" outline="#666666"/>
  </node>
  <node label="DET0064" id="-2658">
    <att type="string" name="canonicalName" value="DET0064"/>
    <graphics type="ELLIPSE" h="40.0" w="40.0" x="902.2120361328125" y="4846.5908203125" fill="#ffffff" width="1" outline="#666666"/>
  </node>
  <node label="DET1449" id="-2657">
    <att type="string" name="canonicalName" value="DET1449"/>
    <graphics type="ELLIPSE" h="40.0" w="40.0" x="834.4612426757812" y="496.032470703125" fill="#ffffff" width="1" outline="#666666"/>
  </node>
  <node label="DET0635" id="-2656">
    <att type="string" name="canonicalName" value="DET0635"/>
    <graphics type="ELLIPSE" h="40.0" w="40.0" x="3030.6044921875" y="355.5609130859375" fill="#ffffff" width="1" outline="#666666"/>
  </node>
  <node label="DET0081" id="-2655">
    <att type="string" name="canonicalName" value="DET0081"/>
    <graphics type="ELLIPSE" h="40.0" w="40.0" x="795.9014892578125" y="2872.912109375" fill="#ffffff" width="1" outline="#666666"/>
  </node>
  <node label="DET0218" id="-2654">
    <att type="string" name="canonicalName" value="DET0218"/>
    <graphics type="ELLIPSE" h="40.0" w="40.0" x="386.78466796875" y="2223.169677734375" fill="#ffffff" width="1" outline="#666666"/>
  </node>
  <node label="DET0326" id="-2653">
    <att type="string" name="canonicalName" value="DET0326"/>
    <graphics type="ELLIPSE" h="40.0" w="40.0" x="2196.39404296875" y="3182.3916015625" fill="#ffffff" width="1" outline="#666666"/>
  </node>
  <node label="DET0035" id="-2652">
    <att type="string" name="canonicalName" value="DET0035"/>
    <graphics type="ELLIPSE" h="40.0" w="40.0" x="2167.771240234375" y="3291.63330078125" fill="#ffffff" width="1" outline="#666666"/>
  </node>
  <node label="DET_tRNA-Phe-1" id="-2651">
    <att type="string" name="canonicalName" value="DET_tRNA-Phe-1"/>
    <graphics type="ELLIPSE" h="40.0" w="40.0" x="2348.70947265625" y="6223.39501953125" fill="#ffffff" width="1" outline="#666666"/>
  </node>
  <node label="DET1128" id="-2650">
    <att type="string" name="canonicalName" value="DET1128"/>
    <graphics type="ELLIPSE" h="40.0" w="40.0" x="96.47381591796875" y="1212.2032470703125" fill="#ffffff" width="1" outline="#666666"/>
  </node>
  <node label="DET1018" id="-2649">
    <att type="string" name="canonicalName" value="DET1018"/>
    <graphics type="ELLIPSE" h="40.0" w="40.0" x="36.7882080078125" y="1635.420654296875" fill="#ffffff" width="1" outline="#666666"/>
  </node>
  <node label="DET0926" id="-2648">
    <att type="string" name="canonicalName" value="DET0926"/>
    <graphics type="ELLIPSE" h="40.0" w="40.0" x="2875.0625" y="7598.9619140625" fill="#ffffff" width="1" outline="#666666"/>
  </node>
  <node label="DET1007" id="-2647">
    <att type="string" name="canonicalName" value="DET1007"/>
    <graphics type="ELLIPSE" h="40.0" w="40.0" x="1698.1326904296875" y="5952.87939453125" fill="#ffffff" width="1" outline="#666666"/>
  </node>
  <node label="DET0321" id="-2646">
    <att type="string" name="canonicalName" value="DET0321"/>
    <graphics type="ELLIPSE" h="40.0" w="40.0" x="2151.25390625" y="3382.93359375" fill="#ffffff" width="1" outline="#666666"/>
  </node>
  <node label="DET0459" id="-2645">
    <att type="string" name="canonicalName" value="DET0459"/>
    <graphics type="ELLIPSE" h="40.0" w="40.0" x="2594.0849609375" y="4353.6640625" fill="#ffffff" width="1" outline="#666666"/>
  </node>
  <node label="DET0152" id="-2644">
    <att type="string" name="canonicalName" value="DET0152"/>
    <graphics type="ELLIPSE" h="40.0" w="40.0" x="2795.3125" y="3601.81005859375" fill="#ffffff" width="1" outline="#666666"/>
  </node>
  <node label="DET0646" id="-2643">
    <att type="string" name="canonicalName" value="DET0646"/>
    <graphics type="ELLIPSE" h="40.0" w="40.0" x="2633.892578125" y="3072.919677734375" fill="#ffffff" width="1" outline="#666666"/>
  </node>
  <node label="DET1232" id="-2642">
    <att type="string" name="canonicalName" value="DET1232"/>
    <graphics type="ELLIPSE" h="40.0" w="40.0" x="980.7213745117188" y="686.62109375" fill="#ffffff" width="1" outline="#666666"/>
  </node>
  <node label="DET1468" id="-2641">
    <att type="string" name="canonicalName" value="DET1468"/>
    <graphics type="ELLIPSE" h="40.0" w="40.0" x="3189.464599609375" y="8352.595703125" fill="#ffffff" width="1" outline="#666666"/>
  </node>
  <node label="DET0827" id="-2640">
    <att type="string" name="canonicalName" value="DET0827"/>
    <graphics type="ELLIPSE" h="40.0" w="40.0" x="769.6517333984375" y="7712.8955078125" fill="#ffffff" width="1" outline="#666666"/>
  </node>
  <node label="DET0330" id="-2639">
    <att type="string" name="canonicalName" value="DET0330"/>
    <graphics type="ELLIPSE" h="40.0" w="40.0" x="1172.8221435546875" y="2770.75634765625" fill="#ffffff" width="1" outline="#666666"/>
  </node>
  <node label="DET0609" id="-2638">
    <att type="string" name="canonicalName" value="DET0609"/>
    <graphics type="ELLIPSE" h="40.0" w="40.0" x="193.71246337890625" y="4914.7666015625" fill="#ffffff" width="1" outline="#666666"/>
  </node>
  <node label="DET1215" id="-2637">
    <att type="string" name="canonicalName" value="DET1215"/>
    <graphics type="ELLIPSE" h="40.0" w="39.99999237060547" x="0.0" y="8879.4755859375" fill="#ffffff" width="1" outline="#666666"/>
  </node>
  <node label="DET0030" id="-2636">
    <att type="string" name="canonicalName" value="DET0030"/>
    <graphics type="ELLIPSE" h="40.0" w="40.0" x="44.65483856201172" y="8979.3662109375" fill="#ffffff" width="1" outline="#666666"/>
  </node>
  <node label="DET0799" id="-2635">
    <att type="string" name="canonicalName" value="DET0799"/>
    <graphics type="ELLIPSE" h="40.0" w="40.0" x="64.47430419921875" y="2724.03564453125" fill="#ffffff" width="1" outline="#666666"/>
  </node>
  <node label="DET0588" id="-2634">
    <att type="string" name="canonicalName" value="DET0588"/>
    <graphics type="ELLIPSE" h="40.0" w="40.0" x="2415.94287109375" y="6732.423828125" fill="#ffffff" width="1" outline="#666666"/>
  </node>
  <node label="DET1160" id="-2633">
    <att type="string" name="canonicalName" value="DET1160"/>
    <graphics type="ELLIPSE" h="40.0" w="40.0" x="3746.22607421875" y="4966.76123046875" fill="#ffffff" width="1" outline="#666666"/>
  </node>
  <node label="DET0401" id="-2632">
    <att type="string" name="canonicalName" value="DET0401"/>
    <graphics type="ELLIPSE" h="40.0" w="40.0" x="2439.079833984375" y="1464.89501953125" fill="#ffffff" width="1" outline="#666666"/>
  </node>
  <node label="DET0378" id="-2631">
    <att type="string" name="canonicalName" value="DET0378"/>
    <graphics type="ELLIPSE" h="40.0" w="40.0" x="2435.13037109375" y="1590.3466796875" fill="#ffffff" width="1" outline="#666666"/>
  </node>
  <node label="DET0540" id="-2630">
    <att type="string" name="canonicalName" value="DET0540"/>
    <graphics type="ELLIPSE" h="40.0" w="40.0" x="2598.118408203125" y="1261.2666015625" fill="#ffffff" width="1" outline="#666666"/>
  </node>
  <node label="DET1251" id="-2629">
    <att type="string" name="canonicalName" value="DET1251"/>
    <graphics type="ELLIPSE" h="40.0" w="40.0" x="1510.237548828125" y="10087.5390625" fill="#ffffff" width="1" outline="#666666"/>
  </node>
  <node label="DET0620" id="-2628">
    <att type="string" name="canonicalName" value="DET0620"/>
    <graphics type="ELLIPSE" h="40.0" w="40.0" x="1512.5592041015625" y="9979.7998046875" fill="#ffffff" width="1" outline="#666666"/>
  </node>
  <node label="DET0413" id="-2627">
    <att type="string" name="canonicalName" value="DET0413"/>
    <graphics type="ELLIPSE" h="40.0" w="40.0" x="1079.681396484375" y="3820.845458984375" fill="#ffffff" width="1" outline="#666666"/>
  </node>
  <node label="DET0780" id="-2626">
    <att type="string" name="canonicalName" value="DET0780"/>
    <graphics type="ELLIPSE" h="40.0" w="40.0" x="2955.232177734375" y="3372.593505859375" fill="#ffffff" width="1" outline="#666666"/>
  </node>
  <node label="DET_tRNA-Met-2" id="-2625">
    <att type="string" name="canonicalName" value="DET_tRNA-Met-2"/>
    <graphics type="ELLIPSE" h="40.0" w="40.0" x="221.91188049316406" y="6016.7529296875" fill="#ffffff" width="1" outline="#666666"/>
  </node>
  <node label="DET0322" id="-2624">
    <att type="string" name="canonicalName" value="DET0322"/>
    <graphics type="ELLIPSE" h="40.0" w="40.0" x="908.1790161132812" y="2864.9736328125" fill="#ffffff" width="1" outline="#666666"/>
  </node>
  <node label="DET0803" id="-2623">
    <att type="string" name="canonicalName" value="DET0803"/>
    <graphics type="ELLIPSE" h="40.00006103515625" w="40.0" x="1007.4873046875" y="1023.5070495605469" fill="#ffffff" width="1" outline="#666666"/>
  </node>
  <node label="DET1298" id="-2622">
    <att type="string" name="canonicalName" value="DET1298"/>
    <graphics type="ELLIPSE" h="40.0" w="40.0" x="337.6343994140625" y="3196.201171875" fill="#ffffff" width="1" outline="#666666"/>
  </node>
  <node label="DET0631" id="-2621">
    <att type="string" name="canonicalName" value="DET0631"/>
    <graphics type="ELLIPSE" h="40.0" w="40.0" x="463.1128234863281" y="357.1461181640625" fill="#ffffff" width="1" outline="#666666"/>
  </node>
  <node label="DET1289" id="-2620">
    <att type="string" name="canonicalName" value="DET1289"/>
    <graphics type="ELLIPSE" h="40.0" w="40.0" x="3423.79345703125" y="4737.67333984375" fill="#ffffff" width="1" outline="#666666"/>
  </node>
  <node label="DET0347" id="-2619">
    <att type="string" name="canonicalName" value="DET0347"/>
    <graphics type="ELLIPSE" h="40.0" w="40.0" x="892.3529663085938" y="4342.70263671875" fill="#ffffff" width="1" outline="#666666"/>
  </node>
  <node label="DET0179" id="-2618">
    <att type="string" name="canonicalName" value="DET0179"/>
    <graphics type="ELLIPSE" h="40.0" w="40.0" x="958.77197265625" y="4245.580078125" fill="#ffffff" width="1" outline="#666666"/>
  </node>
  <node label="DET0640" id="-2617">
    <att type="string" name="canonicalName" value="DET0640"/>
    <graphics type="ELLIPSE" h="40.0" w="40.0" x="3157.515625" y="6156.7939453125" fill="#ffffff" width="1" outline="#666666"/>
  </node>
  <node label="DET1266" id="-2616">
    <att type="string" name="canonicalName" value="DET1266"/>
    <graphics type="ELLIPSE" h="40.0" w="40.0" x="2382.42578125" y="394.94012451171875" fill="#ffffff" width="1" outline="#666666"/>
  </node>
  <node label="DET0421" id="-2615">
    <att type="string" name="canonicalName" value="DET0421"/>
    <graphics type="ELLIPSE" h="40.0" w="40.0" x="2333.768798828125" y="298.7799987792969" fill="#ffffff" width="1" outline="#666666"/>
  </node>
  <node label="DET1011" id="-2614">
    <att type="string" name="canonicalName" value="DET1011"/>
    <graphics type="ELLIPSE" h="40.0" w="40.0" x="2949.010498046875" y="7290.80322265625" fill="#ffffff" width="1" outline="#666666"/>
  </node>
  <node label="DET1209" id="-2613">
    <att type="string" name="canonicalName" value="DET1209"/>
    <graphics type="ELLIPSE" h="40.0" w="40.0" x="2688.51171875" y="4588.02197265625" fill="#ffffff" width="1" outline="#666666"/>
  </node>
  <node label="DET1169" id="-2612">
    <att type="string" name="canonicalName" value="DET1169"/>
    <graphics type="ELLIPSE" h="40.0" w="40.0" x="3710.83251953125" y="4510.47998046875" fill="#ffffff" width="1" outline="#666666"/>
  </node>
  <node label="DET0943" id="-2611">
    <att type="string" name="canonicalName" value="DET0943"/>
    <graphics type="ELLIPSE" h="40.0" w="40.0" x="318.9415588378906" y="6929.08056640625" fill="#ffffff" width="1" outline="#666666"/>
  </node>
  <node label="DET0568" id="-2610">
    <att type="string" name="canonicalName" value="DET0568"/>
    <graphics type="ELLIPSE" h="40.00048828125" w="40.0" x="3170.349853515625" y="6667.013916015625" fill="#ffffff" width="1" outline="#666666"/>
  </node>
  <node label="DET0554" id="-2609">
    <att type="string" name="canonicalName" value="DET0554"/>
    <graphics type="ELLIPSE" h="40.0" w="40.0" x="3139.506591796875" y="6558.44970703125" fill="#ffffff" width="1" outline="#666666"/>
  </node>
  <node label="DET1581" id="-2608">
    <att type="string" name="canonicalName" value="DET1581"/>
    <graphics type="ELLIPSE" h="40.0" w="40.0" x="1612.5592041015625" y="10087.5390625" fill="#ffffff" width="1" outline="#666666"/>
  </node>
  <node label="DET0952" id="-2607">
    <att type="string" name="canonicalName" value="DET0952"/>
    <graphics type="ELLIPSE" h="40.0" w="40.0" x="1614.8807373046875" y="9979.7998046875" fill="#ffffff" width="1" outline="#666666"/>
  </node>
  <node label="DET1168" id="-2606">
    <att type="string" name="canonicalName" value="DET1168"/>
    <graphics type="ELLIPSE" h="40.0" w="40.0" x="3661.5830078125" y="4891.0439453125" fill="#ffffff" width="1" outline="#666666"/>
  </node>
  <node label="DET0737" id="-2605">
    <att type="string" name="canonicalName" value="DET0737"/>
    <graphics type="ELLIPSE" h="40.0" w="40.0" x="1806.85546875" y="748.924560546875" fill="#ffffff" width="1" outline="#666666"/>
  </node>
  <node label="DET0008" id="-2604">
    <att type="string" name="canonicalName" value="DET0008"/>
    <graphics type="ELLIPSE" h="40.0" w="40.0" x="248.84805297851562" y="8907.431640625" fill="#ffffff" width="1" outline="#666666"/>
  </node>
  <node label="DET0936" id="-2603">
    <att type="string" name="canonicalName" value="DET0936"/>
    <graphics type="ELLIPSE" h="40.0" w="40.0" x="2252.70947265625" y="313.8242492675781" fill="#ffffff" width="1" outline="#666666"/>
  </node>
  <node label="90_D2CL_D2Archaealclonelibrary_Methanos" id="-2602">
    <att type="string" name="canonicalName" value="90_D2CL_D2Archaealclonelibrary_Methanos"/>
    <graphics type="ELLIPSE" h="40.0" w="40.0" x="1313.0037841796875" y="6101.55810546875" fill="#ffffff" width="1" outline="#666666"/>
  </node>
  <node label="DET0829" id="-2601">
    <att type="string" name="canonicalName" value="DET0829"/>
    <graphics type="ELLIPSE" h="40.0" w="40.0" x="568.9375610351562" y="8879.4755859375" fill="#ffffff" width="1" outline="#666666"/>
  </node>
  <node label="DET0485" id="-2600">
    <att type="string" name="canonicalName" value="DET0485"/>
    <graphics type="ELLIPSE" h="40.0" w="40.00006103515625" x="803.6743469238281" y="7612.8955078125" fill="#ffffff" width="1" outline="#666666"/>
  </node>
  <node label="DET1248" id="-2599">
    <att type="string" name="canonicalName" value="DET1248"/>
    <graphics type="ELLIPSE" h="40.0" w="40.0" x="725.1626586914062" y="9073.458984375" fill="#ffffff" width="1" outline="#666666"/>
  </node>
  <node label="DET1318" id="-2598">
    <att type="string" name="canonicalName" value="DET1318"/>
    <graphics type="ELLIPSE" h="40.0" w="40.0" x="564.7239990234375" y="2336.480712890625" fill="#ffffff" width="1" outline="#666666"/>
  </node>
  <node label="DET0358" id="-2597">
    <att type="string" name="canonicalName" value="DET0358"/>
    <graphics type="ELLIPSE" h="40.0" w="40.0" x="1594.3968505859375" y="9668.677734375" fill="#ffffff" width="1" outline="#666666"/>
  </node>
  <node label="DET0350" id="-2596">
    <att type="string" name="canonicalName" value="DET0350"/>
    <graphics type="ELLIPSE" h="40.0" w="40.0" x="1974.4454345703125" y="6670.75439453125" fill="#ffffff" width="1" outline="#666666"/>
  </node>
  <node label="DET1425" id="-2595">
    <att type="string" name="canonicalName" value="DET1425"/>
    <graphics type="ELLIPSE" h="40.0" w="40.0" x="1866.506591796875" y="9879.7998046875" fill="#ffffff" width="1" outline="#666666"/>
  </node>
  <node label="5_D2CL_Bacteriodetes.sp." id="-2594">
    <att type="string" name="canonicalName" value="5_D2CL_Bacteriodetes.sp."/>
    <graphics type="ELLIPSE" h="40.0" w="40.0" x="1175.9451904296875" y="5876.65771484375" fill="#ffffff" width="1" outline="#666666"/>
  </node>
  <node label="DET0589" id="-2593">
    <att type="string" name="canonicalName" value="DET0589"/>
    <graphics type="ELLIPSE" h="40.0" w="40.0" x="2910.433837890625" y="539.7518310546875" fill="#ffffff" width="1" outline="#666666"/>
  </node>
  <node label="DET1634" id="-2592">
    <att type="string" name="canonicalName" value="DET1634"/>
    <graphics type="ELLIPSE" h="40.0" w="40.0" x="1936.027587890625" y="4425.27978515625" fill="#ffffff" width="1" outline="#666666"/>
  </node>
  <node label="DET0220" id="-2591">
    <att type="string" name="canonicalName" value="DET0220"/>
    <graphics type="ELLIPSE" h="40.0" w="40.0" x="3234.119384765625" y="8452.486328125" fill="#ffffff" width="1" outline="#666666"/>
  </node>
  <node label="DET0095" id="-2590">
    <att type="string" name="canonicalName" value="DET0095"/>
    <graphics type="ELLIPSE" h="40.0" w="40.0" x="1924.6046142578125" y="6137.0693359375" fill="#ffffff" width="1" outline="#666666"/>
  </node>
  <node label="DET0729" id="-2589">
    <att type="string" name="canonicalName" value="DET0729"/>
    <graphics type="ELLIPSE" h="40.0" w="40.0" x="934.9208374023438" y="7203.98681640625" fill="#ffffff" width="1" outline="#666666"/>
  </node>
  <node label="DET1327" id="-2588">
    <att type="string" name="canonicalName" value="DET1327"/>
    <graphics type="ELLIPSE" h="40.0" w="40.0" x="2853.171875" y="4896.22998046875" fill="#ffffff" width="1" outline="#666666"/>
  </node>
  <node label="DET1231" id="-2587">
    <att type="string" name="canonicalName" value="DET1231"/>
    <graphics type="ELLIPSE" h="40.0" w="40.0" x="535.03466796875" y="5354.5771484375" fill="#ffffff" width="1" outline="#666666"/>
  </node>
  <node label="DET1230" id="-2586">
    <att type="string" name="canonicalName" value="DET1230"/>
    <graphics type="ELLIPSE" h="40.0" w="40.0" x="586.9188232421875" y="5460.8828125" fill="#ffffff" width="1" outline="#666666"/>
  </node>
  <node label="DET1254" id="-2585">
    <att type="string" name="canonicalName" value="DET1254"/>
    <graphics type="ELLIPSE" h="40.0" w="40.0" x="184.04180908203125" y="2747.9638671875" fill="#ffffff" width="1" outline="#666666"/>
  </node>
  <node label="DET0817" id="-2584">
    <att type="string" name="canonicalName" value="DET0817"/>
    <graphics type="ELLIPSE" h="40.0" w="40.0" x="1922.399169921875" y="5857.26318359375" fill="#ffffff" width="1" outline="#666666"/>
  </node>
  <node label="DET1234" id="-2583">
    <att type="string" name="canonicalName" value="DET1234"/>
    <graphics type="ELLIPSE" h="40.0" w="40.0" x="3423.272216796875" y="5983.9404296875" fill="#ffffff" width="1" outline="#666666"/>
  </node>
  <node label="DET0909" id="-2582">
    <att type="string" name="canonicalName" value="DET0909"/>
    <graphics type="ELLIPSE" h="40.0" w="40.0" x="3428.385986328125" y="6094.42578125" fill="#ffffff" width="1" outline="#666666"/>
  </node>
  <node label="DET1134" id="-2581">
    <att type="string" name="canonicalName" value="DET1134"/>
    <graphics type="ELLIPSE" h="40.0" w="40.0" x="1326.5758056640625" y="2567.144775390625" fill="#ffffff" width="1" outline="#666666"/>
  </node>
  <node label="DET0114" id="-2580">
    <att type="string" name="canonicalName" value="DET0114"/>
    <graphics type="ELLIPSE" h="40.0" w="40.0" x="1307.937255859375" y="2686.5302734375" fill="#ffffff" width="1" outline="#666666"/>
  </node>
  <node label="DET1601" id="-2579">
    <att type="string" name="canonicalName" value="DET1601"/>
    <graphics type="ELLIPSE" h="40.0" w="40.0" x="417.17584228515625" y="9829.126953125" fill="#ffffff" width="1" outline="#666666"/>
  </node>
  <node label="DET1382" id="-2578">
    <att type="string" name="canonicalName" value="DET1382"/>
    <graphics type="ELLIPSE" h="40.0" w="40.0" x="342.08935546875" y="9751.7109375" fill="#ffffff" width="1" outline="#666666"/>
  </node>
  <node label="DET1121" id="-2577">
    <att type="string" name="canonicalName" value="DET1121"/>
    <graphics type="ELLIPSE" h="40.0" w="40.0" x="3433.9111328125" y="2877.475341796875" fill="#ffffff" width="1" outline="#666666"/>
  </node>
  <node label="DET1473" id="-2576">
    <att type="string" name="canonicalName" value="DET1473"/>
    <graphics type="ELLIPSE" h="40.0" w="40.0" x="2918.79150390625" y="3566.308349609375" fill="#ffffff" width="1" outline="#666666"/>
  </node>
  <node label="DET1555" id="-2575">
    <att type="string" name="canonicalName" value="DET1555"/>
    <graphics type="ELLIPSE" h="40.0" w="40.0" x="605.2006225585938" y="7248.49755859375" fill="#ffffff" width="1" outline="#666666"/>
  </node>
  <node label="DET0847" id="-2574">
    <att type="string" name="canonicalName" value="DET0847"/>
    <graphics type="ELLIPSE" h="40.0" w="40.0" x="703.67431640625" y="7194.44873046875" fill="#ffffff" width="1" outline="#666666"/>
  </node>
  <node label="42_DCLE_Soehngenia.sp_b" id="-2573">
    <att type="string" name="canonicalName" value="42_DCLE_Soehngenia.sp_b"/>
    <graphics type="ELLIPSE" h="40.0" w="40.0" x="800.7559814453125" y="8779.4755859375" fill="#ffffff" width="1" outline="#666666"/>
  </node>
  <node label="DET1273" id="-2572">
    <att type="string" name="canonicalName" value="DET1273"/>
    <graphics type="ELLIPSE" h="40.0" w="40.0" x="3531.392822265625" y="347.5405578613281" fill="#ffffff" width="1" outline="#666666"/>
  </node>
  <node label="DET1466" id="-2571">
    <att type="string" name="canonicalName" value="DET1466"/>
    <graphics type="ELLIPSE" h="40.0" w="40.0" x="298.8888244628906" y="6816.5810546875" fill="#ffffff" width="1" outline="#666666"/>
  </node>
  <node label="DET0838" id="-2570">
    <att type="string" name="canonicalName" value="DET0838"/>
    <graphics type="ELLIPSE" h="40.0" w="40.0" x="3102.908203125" y="7194.44873046875" fill="#ffffff" width="1" outline="#666666"/>
  </node>
  <node label="DET1329" id="-2569">
    <att type="string" name="canonicalName" value="DET1329"/>
    <graphics type="ELLIPSE" h="40.0" w="40.0" x="2402.99169921875" y="5871.203125" fill="#ffffff" width="1" outline="#666666"/>
  </node>
  <node label="DET1404" id="-2568">
    <att type="string" name="canonicalName" value="DET1404"/>
    <graphics type="ELLIPSE" h="40.0" w="40.0" x="1714.8807373046875" y="10087.5390625" fill="#ffffff" width="1" outline="#666666"/>
  </node>
  <node label="DET1323" id="-2567">
    <att type="string" name="canonicalName" value="DET1323"/>
    <graphics type="ELLIPSE" h="40.0" w="40.0" x="1717.202392578125" y="9979.7998046875" fill="#ffffff" width="1" outline="#666666"/>
  </node>
  <node label="DET0860" id="-2566">
    <att type="string" name="canonicalName" value="DET0860"/>
    <graphics type="ELLIPSE" h="40.0" w="40.0" x="2542.912109375" y="2897.36279296875" fill="#ffffff" width="1" outline="#666666"/>
  </node>
  <node label="DET1514" id="-2565">
    <att type="string" name="canonicalName" value="DET1514"/>
    <graphics type="ELLIPSE" h="40.0" w="40.0" x="285.86077880859375" y="2626.071533203125" fill="#ffffff" width="1" outline="#666666"/>
  </node>
  <node label="77_D2CL_spirochetekb1" id="-2564">
    <att type="string" name="canonicalName" value="77_D2CL_spirochetekb1"/>
    <graphics type="ELLIPSE" h="40.0" w="40.0" x="1342.53173828125" y="5724.1845703125" fill="#ffffff" width="1" outline="#666666"/>
  </node>
  <node label="DET_tRNA-Leu-5" id="-2563">
    <att type="string" name="canonicalName" value="DET_tRNA-Leu-5"/>
    <graphics type="ELLIPSE" h="40.0" w="40.0" x="395.2626647949219" y="5560.8828125" fill="#ffffff" width="1" outline="#666666"/>
  </node>
  <node label="DET_tRNA-Asp-1" id="-2562">
    <att type="string" name="canonicalName" value="DET_tRNA-Asp-1"/>
    <graphics type="ELLIPSE" h="40.0" w="40.0" x="458.98638916015625" y="5657.81396484375" fill="#ffffff" width="1" outline="#666666"/>
  </node>
  <node label="DET0951" id="-2561">
    <att type="string" name="canonicalName" value="DET0951"/>
    <graphics type="ELLIPSE" h="40.0" w="40.0" x="257.11920166015625" y="4726.89990234375" fill="#ffffff" width="1" outline="#666666"/>
  </node>
  <node label="DET0444" id="-2560">
    <att type="string" name="canonicalName" value="DET0444"/>
    <graphics type="ELLIPSE" h="40.0" w="40.0" x="324.36566162109375" y="4829.27685546875" fill="#ffffff" width="1" outline="#666666"/>
  </node>
  <node label="DET0477" id="-2559">
    <att type="string" name="canonicalName" value="DET0477"/>
    <graphics type="ELLIPSE" h="40.0" w="40.0" x="2076.971435546875" y="5560.8828125" fill="#ffffff" width="1" outline="#666666"/>
  </node>
  <node label="DET0118" id="-2558">
    <att type="string" name="canonicalName" value="DET0118"/>
    <graphics type="ELLIPSE" h="40.0" w="40.0" x="2059.632568359375" y="5671.39404296875" fill="#ffffff" width="1" outline="#666666"/>
  </node>
  <node label="DET1521" id="-2557">
    <att type="string" name="canonicalName" value="DET1521"/>
    <graphics type="ELLIPSE" h="40.0" w="40.0" x="326.436279296875" y="2856.41650390625" fill="#ffffff" width="1" outline="#666666"/>
  </node>
  <node label="DET0124" id="-2556">
    <att type="string" name="canonicalName" value="DET0124"/>
    <graphics type="ELLIPSE" h="40.0" w="40.0" x="2980.487548828125" y="5046.4560546875" fill="#ffffff" width="1" outline="#666666"/>
  </node>
  <node label="DET0037" id="-2555">
    <att type="string" name="canonicalName" value="DET0037"/>
    <graphics type="ELLIPSE" h="40.0" w="40.0" x="2966.014892578125" y="4928.12353515625" fill="#ffffff" width="1" outline="#666666"/>
  </node>
  <node label="DET0966" id="-2554">
    <att type="string" name="canonicalName" value="DET0966"/>
    <graphics type="ELLIPSE" h="40.0" w="40.0" x="1817.202392578125" y="10087.5390625" fill="#ffffff" width="1" outline="#666666"/>
  </node>
  <node label="DET0132" id="-2553">
    <att type="string" name="canonicalName" value="DET0132"/>
    <graphics type="ELLIPSE" h="40.0" w="40.0" x="1819.52392578125" y="9979.7998046875" fill="#ffffff" width="1" outline="#666666"/>
  </node>
  <node label="DET1156" id="-2552">
    <att type="string" name="canonicalName" value="DET1156"/>
    <graphics type="ELLIPSE" h="40.0" w="40.0" x="3867.1162109375" y="4341.41455078125" fill="#ffffff" width="1" outline="#666666"/>
  </node>
  <node label="DET0811" id="-2551">
    <att type="string" name="canonicalName" value="DET0811"/>
    <graphics type="ELLIPSE" h="40.0" w="40.0" x="3946.89892578125" y="4256.4921875" fill="#ffffff" width="1" outline="#666666"/>
  </node>
  <node label="DET0570" id="-2550">
    <att type="string" name="canonicalName" value="DET0570"/>
    <graphics type="ELLIPSE" h="40.0" w="40.0" x="576.3280029296875" y="7913.01953125" fill="#ffffff" width="1" outline="#666666"/>
  </node>
  <node label="DET0520" id="-2549">
    <att type="string" name="canonicalName" value="DET0520"/>
    <graphics type="ELLIPSE" h="40.0" w="40.0" x="1919.52392578125" y="10087.5390625" fill="#ffffff" width="1" outline="#666666"/>
  </node>
  <node label="DET0156" id="-2548">
    <att type="string" name="canonicalName" value="DET0156"/>
    <graphics type="ELLIPSE" h="40.0" w="40.0" x="1921.8455810546875" y="9979.7998046875" fill="#ffffff" width="1" outline="#666666"/>
  </node>
  <node label="DET1262" id="-2547">
    <att type="string" name="canonicalName" value="DET1262"/>
    <graphics type="ELLIPSE" h="40.0" w="40.0" x="2140.77685546875" y="6710.17724609375" fill="#ffffff" width="1" outline="#666666"/>
  </node>
  <node label="DET1193" id="-2546">
    <att type="string" name="canonicalName" value="DET1193"/>
    <graphics type="ELLIPSE" h="40.0" w="40.0" x="1119.3291015625" y="7765.18505859375" fill="#ffffff" width="1" outline="#666666"/>
  </node>
  <node label="DET1220" id="-2545">
    <att type="string" name="canonicalName" value="DET1220"/>
    <graphics type="ELLIPSE" h="40.0" w="40.0" x="3010.76611328125" y="4245.580078125" fill="#ffffff" width="1" outline="#666666"/>
  </node>
  <node label="DET0594" id="-2544">
    <att type="string" name="canonicalName" value="DET0594"/>
    <graphics type="ELLIPSE" h="40.0" w="40.0" x="2941.545166015625" y="4336.42626953125" fill="#ffffff" width="1" outline="#666666"/>
  </node>
  <node label="DET1413" id="-2543">
    <att type="string" name="canonicalName" value="DET1413"/>
    <graphics type="ELLIPSE" h="40.0" w="40.0" x="354.89630126953125" y="8126.67138671875" fill="#ffffff" width="1" outline="#666666"/>
  </node>
  <node label="DET0463" id="-2542">
    <att type="string" name="canonicalName" value="DET0463"/>
    <graphics type="ELLIPSE" h="40.0" w="40.0" x="778.295166015625" y="3409.448486328125" fill="#ffffff" width="1" outline="#666666"/>
  </node>
  <node label="PCErespn" id="-2541">
    <att type="string" name="canonicalName" value="PCErespn"/>
    <graphics type="ELLIPSE" h="40.0" w="40.0" x="2013.9520263671875" y="9879.7998046875" fill="#ffffff" width="1" outline="#666666"/>
  </node>
  <node label="DET0813" id="-2540">
    <att type="string" name="canonicalName" value="DET0813"/>
    <graphics type="ELLIPSE" h="40.0" w="40.0" x="769.1372680664062" y="1053.3448486328125" fill="#ffffff" width="1" outline="#666666"/>
  </node>
  <node label="DET1043" id="-2539">
    <att type="string" name="canonicalName" value="DET1043"/>
    <graphics type="ELLIPSE" h="40.0" w="40.0" x="826.2997436523438" y="1406.792724609375" fill="#ffffff" width="1" outline="#666666"/>
  </node>
  <node label="DET1313" id="-2538">
    <att type="string" name="canonicalName" value="DET1313"/>
    <graphics type="ELLIPSE" h="40.0" w="40.0" x="2021.8455810546875" y="10087.5390625" fill="#ffffff" width="1" outline="#666666"/>
  </node>
  <node label="DET0061" id="-2537">
    <att type="string" name="canonicalName" value="DET0061"/>
    <graphics type="ELLIPSE" h="40.0" w="40.0" x="2024.1671142578125" y="9979.7998046875" fill="#ffffff" width="1" outline="#666666"/>
  </node>
  <node label="DET1586" id="-2536">
    <att type="string" name="canonicalName" value="DET1586"/>
    <graphics type="ELLIPSE" h="40.0" w="40.0" x="2124.167236328125" y="10087.5390625" fill="#ffffff" width="1" outline="#666666"/>
  </node>
  <node label="DET1063" id="-2535">
    <att type="string" name="canonicalName" value="DET1063"/>
    <graphics type="ELLIPSE" h="40.0" w="40.0" x="2126.48876953125" y="9979.7998046875" fill="#ffffff" width="1" outline="#666666"/>
  </node>
  <node label="DET0940" id="-2534">
    <att type="string" name="canonicalName" value="DET0940"/>
    <graphics type="ELLIPSE" h="40.0" w="40.0" x="2759.686767578125" y="1239.448486328125" fill="#ffffff" width="1" outline="#666666"/>
  </node>
  <node label="DET1243" id="-2533">
    <att type="string" name="canonicalName" value="DET1243"/>
    <graphics type="ELLIPSE" h="40.0" w="40.0" x="1804.506591796875" y="8028.61328125" fill="#ffffff" width="1" outline="#666666"/>
  </node>
  <node label="DET1446" id="-2532">
    <att type="string" name="canonicalName" value="DET1446"/>
    <graphics type="ELLIPSE" h="40.0" w="40.0" x="2226.48876953125" y="10087.5390625" fill="#ffffff" width="1" outline="#666666"/>
  </node>
  <node label="DET0432" id="-2531">
    <att type="string" name="canonicalName" value="DET0432"/>
    <graphics type="ELLIPSE" h="40.0" w="40.0" x="2228.810302734375" y="9979.7998046875" fill="#ffffff" width="1" outline="#666666"/>
  </node>
  <node label="DET0433" id="-2530">
    <att type="string" name="canonicalName" value="DET0433"/>
    <graphics type="ELLIPSE" h="40.0" w="40.0" x="727.0527954101562" y="867.408447265625" fill="#ffffff" width="1" outline="#666666"/>
  </node>
  <node label="DET0400" id="-2529">
    <att type="string" name="canonicalName" value="DET0400"/>
    <graphics type="ELLIPSE" h="40.0" w="40.0" x="754.3997192382812" y="978.8989868164062" fill="#ffffff" width="1" outline="#666666"/>
  </node>
  <node label="DET1375" id="-2528">
    <att type="string" name="canonicalName" value="DET1375"/>
    <graphics type="ELLIPSE" h="40.0" w="40.0" x="3704.8974609375" y="6628.6025390625" fill="#ffffff" width="1" outline="#666666"/>
  </node>
  <node label="DET0868" id="-2527">
    <att type="string" name="canonicalName" value="DET0868"/>
    <graphics type="ELLIPSE" h="40.00048828125" w="40.0" x="1145.19189453125" y="4128.830810546875" fill="#ffffff" width="1" outline="#666666"/>
  </node>
  <node label="39_DCL2_Clostridia/Alkiaphilus/..." id="-2526">
    <att type="string" name="canonicalName" value="39_DCL2_Clostridia/Alkiaphilus/..."/>
    <graphics type="ELLIPSE" h="40.0" w="40.0" x="1210.845947265625" y="8879.4755859375" fill="#ffffff" width="1" outline="#666666"/>
  </node>
  <node label="DET1217" id="-2525">
    <att type="string" name="canonicalName" value="DET1217"/>
    <graphics type="ELLIPSE" h="40.0" w="40.0" x="1985.77783203125" y="6431.64892578125" fill="#ffffff" width="1" outline="#666666"/>
  </node>
  <node label="DET0721" id="-2524">
    <att type="string" name="canonicalName" value="DET0721"/>
    <graphics type="ELLIPSE" h="40.0" w="40.0" x="1921.8963623046875" y="6335.7236328125" fill="#ffffff" width="1" outline="#666666"/>
  </node>
  <node label="DET1566" id="-2523">
    <att type="string" name="canonicalName" value="DET1566"/>
    <graphics type="ELLIPSE" h="40.0" w="40.0" x="1820.0325927734375" y="5926.79296875" fill="#ffffff" width="1" outline="#666666"/>
  </node>
  <node label="DET1180" id="-2522">
    <att type="string" name="canonicalName" value="DET1180"/>
    <graphics type="ELLIPSE" h="40.0" w="40.0" x="1877.2249755859375" y="6033.62158203125" fill="#ffffff" width="1" outline="#666666"/>
  </node>
  <node label="DET1190" id="-2521">
    <att type="string" name="canonicalName" value="DET1190"/>
    <graphics type="ELLIPSE" h="40.0" w="40.0" x="1583.7789306640625" y="7908.8388671875" fill="#ffffff" width="1" outline="#666666"/>
  </node>
  <node label="DET1403" id="-2520">
    <att type="string" name="canonicalName" value="DET1403"/>
    <graphics type="ELLIPSE" h="40.0" w="40.0" x="1053.4454345703125" y="1256.86181640625" fill="#ffffff" width="1" outline="#666666"/>
  </node>
  <node label="DET0928" id="-2519">
    <att type="string" name="canonicalName" value="DET0928"/>
    <graphics type="ELLIPSE" h="40.0" w="40.0" x="406.5243835449219" y="1089.0838623046875" fill="#ffffff" width="1" outline="#666666"/>
  </node>
  <node label="DET0996" id="-2518">
    <att type="string" name="canonicalName" value="DET0996"/>
    <graphics type="ELLIPSE" h="40.0" w="40.0" x="2727.72607421875" y="7512.20703125" fill="#ffffff" width="1" outline="#666666"/>
  </node>
  <node label="DET1362" id="-2517">
    <att type="string" name="canonicalName" value="DET1362"/>
    <graphics type="ELLIPSE" h="40.0" w="40.0" x="1934.738037109375" y="5076.974609375" fill="#ffffff" width="1" outline="#666666"/>
  </node>
  <node label="DET1565" id="-2516">
    <att type="string" name="canonicalName" value="DET1565"/>
    <graphics type="ELLIPSE" h="40.0" w="40.0" x="1581.838623046875" y="5989.48974609375" fill="#ffffff" width="1" outline="#666666"/>
  </node>
  <node label="DET0482" id="-2515">
    <att type="string" name="canonicalName" value="DET0482"/>
    <graphics type="ELLIPSE" h="40.0" w="40.0" x="300.6186218261719" y="7322.4248046875" fill="#ffffff" width="1" outline="#666666"/>
  </node>
  <node label="DET1623" id="-2514">
    <att type="string" name="canonicalName" value="DET1623"/>
    <graphics type="ELLIPSE" h="40.0" w="40.0" x="1637.753662109375" y="785.1610107421875" fill="#ffffff" width="1" outline="#666666"/>
  </node>
  <node label="DET0987" id="-2513">
    <att type="string" name="canonicalName" value="DET0987"/>
    <graphics type="ELLIPSE" h="40.0" w="40.0" x="1536.68896484375" y="719.5741577148438" fill="#ffffff" width="1" outline="#666666"/>
  </node>
  <node label="DET0927" id="-2512">
    <att type="string" name="canonicalName" value="DET0927"/>
    <graphics type="ELLIPSE" h="40.0" w="40.0" x="2161.3974609375" y="9668.677734375" fill="#ffffff" width="1" outline="#666666"/>
  </node>
  <node label="DET1242" id="-2511">
    <att type="string" name="canonicalName" value="DET1242"/>
    <graphics type="ELLIPSE" h="40.0" w="40.0" x="2524.94970703125" y="6520.896484375" fill="#ffffff" width="1" outline="#666666"/>
  </node>
  <node label="DET0645" id="-2510">
    <att type="string" name="canonicalName" value="DET0645"/>
    <graphics type="ELLIPSE" h="40.0" w="40.0" x="2457.542724609375" y="6620.044921875" fill="#ffffff" width="1" outline="#666666"/>
  </node>
  <node label="DET1513" id="-2509">
    <att type="string" name="canonicalName" value="DET1513"/>
    <graphics type="ELLIPSE" h="40.0" w="40.0" x="1571.21142578125" y="8879.4755859375" fill="#ffffff" width="1" outline="#666666"/>
  </node>
  <node label="DET0636" id="-2508">
    <att type="string" name="canonicalName" value="DET0636"/>
    <graphics type="ELLIPSE" h="40.0" w="40.0" x="3000.6015625" y="464.8522644042969" fill="#ffffff" width="1" outline="#666666"/>
  </node>
  <node label="DET1576" id="-2507">
    <att type="string" name="canonicalName" value="DET1576"/>
    <graphics type="ELLIPSE" h="40.0" w="40.0" x="237.674560546875" y="2820.93505859375" fill="#ffffff" width="1" outline="#666666"/>
  </node>
  <node label="DET1107" id="-2506">
    <att type="string" name="canonicalName" value="DET1107"/>
    <graphics type="ELLIPSE" h="40.0" w="40.0" x="930.7422485351562" y="4036.273193359375" fill="#ffffff" width="1" outline="#666666"/>
  </node>
  <node label="DET0373" id="-2505">
    <att type="string" name="canonicalName" value="DET0373"/>
    <graphics type="ELLIPSE" h="40.0" w="40.0" x="994.90966796875" y="3926.7880859375" fill="#ffffff" width="1" outline="#666666"/>
  </node>
  <node label="DET0168" id="-2504">
    <att type="string" name="canonicalName" value="DET0168"/>
    <graphics type="ELLIPSE" h="40.0" w="40.0" x="114.355224609375" y="473.27606201171875" fill="#ffffff" width="1" outline="#666666"/>
  </node>
  <node label="DET0509" id="-2503">
    <att type="string" name="canonicalName" value="DET0509"/>
    <graphics type="ELLIPSE" h="40.0" w="40.0" x="2433.50732421875" y="9668.677734375" fill="#ffffff" width="1" outline="#666666"/>
  </node>
  <node label="DET0657" id="-2502">
    <att type="string" name="canonicalName" value="DET0657"/>
    <graphics type="ELLIPSE" h="40.0" w="40.0" x="2443.77783203125" y="3745.1455078125" fill="#ffffff" width="1" outline="#666666"/>
  </node>
  <node label="DET0515" id="-2501">
    <att type="string" name="canonicalName" value="DET0515"/>
    <graphics type="ELLIPSE" h="40.0" w="40.0" x="858.7015991210938" y="3322.7392578125" fill="#ffffff" width="1" outline="#666666"/>
  </node>
  <node label="DET0339" id="-2500">
    <att type="string" name="canonicalName" value="DET0339"/>
    <graphics type="ELLIPSE" h="40.0" w="40.0" x="1173.7840576171875" y="7368.0029296875" fill="#ffffff" width="1" outline="#666666"/>
  </node>
  <node label="DET1450" id="-2499">
    <att type="string" name="canonicalName" value="DET1450"/>
    <graphics type="ELLIPSE" h="40.0" w="40.0" x="1179.706787109375" y="4845.193359375" fill="#ffffff" width="1" outline="#666666"/>
  </node>
  <node label="DET1591" id="-2498">
    <att type="string" name="canonicalName" value="DET1591"/>
    <graphics type="ELLIPSE" h="40.0" w="40.0" x="918.2736206054688" y="714.9755859375" fill="#ffffff" width="1" outline="#666666"/>
  </node>
  <node label="DET0499" id="-2497">
    <att type="string" name="canonicalName" value="DET0499"/>
    <graphics type="ELLIPSE" h="40.0" w="40.0" x="2808.251220703125" y="4852.994140625" fill="#ffffff" width="1" outline="#666666"/>
  </node>
  <node label="DET0823" id="-2496">
    <att type="string" name="canonicalName" value="DET0823"/>
    <graphics type="ELLIPSE" h="40.0" w="40.0" x="2705.616943359375" y="9668.677734375" fill="#ffffff" width="1" outline="#666666"/>
  </node>
  <node label="DET0583" id="-2495">
    <att type="string" name="canonicalName" value="DET0583"/>
    <graphics type="ELLIPSE" h="40.0" w="40.0" x="2392.979248046875" y="866.3463745117188" fill="#ffffff" width="1" outline="#666666"/>
  </node>
  <node label="DET0528" id="-2494">
    <att type="string" name="canonicalName" value="DET0528"/>
    <graphics type="ELLIPSE" h="40.0" w="40.0" x="2468.523681640625" y="789.5082397460938" fill="#ffffff" width="1" outline="#666666"/>
  </node>
  <node label="DET0411" id="-2493">
    <att type="string" name="canonicalName" value="DET0411"/>
    <graphics type="ELLIPSE" h="40.0" w="40.0" x="548.2892456054688" y="7416.74072265625" fill="#ffffff" width="1" outline="#666666"/>
  </node>
  <node label="DET1367" id="-2492">
    <att type="string" name="canonicalName" value="DET1367"/>
    <graphics type="ELLIPSE" h="40.0" w="40.0" x="2206.63232421875" y="5688.6513671875" fill="#ffffff" width="1" outline="#666666"/>
  </node>
  <node label="DET0388" id="-2491">
    <att type="string" name="canonicalName" value="DET0388"/>
    <graphics type="ELLIPSE" h="40.0" w="40.0" x="2176.642333984375" y="7292.6552734375" fill="#ffffff" width="1" outline="#666666"/>
  </node>
  <node label="DET1256" id="-2490">
    <att type="string" name="canonicalName" value="DET1256"/>
    <graphics type="ELLIPSE" h="40.0" w="40.0" x="137.89532470703125" y="1028.861083984375" fill="#ffffff" width="1" outline="#666666"/>
  </node>
  <node label="DET0398" id="-2489">
    <att type="string" name="canonicalName" value="DET0398"/>
    <graphics type="ELLIPSE" h="40.0" w="40.0" x="261.3420715332031" y="1058.690673828125" fill="#ffffff" width="1" outline="#666666"/>
  </node>
  <node label="DET1622" id="-2488">
    <att type="string" name="canonicalName" value="DET1622"/>
    <graphics type="ELLIPSE" h="40.0" w="40.0" x="3046.128662109375" y="3788.3388671875" fill="#ffffff" width="1" outline="#666666"/>
  </node>
  <node label="DET0572" id="-2487">
    <att type="string" name="canonicalName" value="DET0572"/>
    <graphics type="ELLIPSE" h="40.0" w="40.0" x="2988.994140625" y="3682.209716796875" fill="#ffffff" width="1" outline="#666666"/>
  </node>
  <node label="DET0819" id="-2486">
    <att type="string" name="canonicalName" value="DET0819"/>
    <graphics type="ELLIPSE" h="40.0" w="40.0" x="2970.77099609375" y="9879.7998046875" fill="#ffffff" width="1" outline="#666666"/>
  </node>
  <node label="DET1144" id="-2485">
    <att type="string" name="canonicalName" value="DET1144"/>
    <graphics type="ELLIPSE" h="40.0" w="40.0" x="3065.53759765625" y="6090.5615234375" fill="#ffffff" width="1" outline="#666666"/>
  </node>
  <node label="DET0365" id="-2484">
    <att type="string" name="canonicalName" value="DET0365"/>
    <graphics type="ELLIPSE" h="40.0" w="40.0" x="3630.85400390625" y="6540.630859375" fill="#ffffff" width="1" outline="#666666"/>
  </node>
  <node label="DET1133" id="-2483">
    <att type="string" name="canonicalName" value="DET1133"/>
    <graphics type="ELLIPSE" h="40.0" w="40.0" x="1346.9512939453125" y="9829.126953125" fill="#ffffff" width="1" outline="#666666"/>
  </node>
  <node label="DET1026" id="-2482">
    <att type="string" name="canonicalName" value="DET1026"/>
    <graphics type="ELLIPSE" h="40.0" w="40.0" x="1271.8648681640625" y="9751.7109375" fill="#ffffff" width="1" outline="#666666"/>
  </node>
  <node label="DET1621" id="-2481">
    <att type="string" name="canonicalName" value="DET1621"/>
    <graphics type="ELLIPSE" h="40.0" w="40.0" x="2024.2088623046875" y="9336.109375" fill="#ffffff" width="1" outline="#666666"/>
  </node>
  <node label="DET0848" id="-2480">
    <att type="string" name="canonicalName" value="DET0848"/>
    <graphics type="ELLIPSE" h="40.0" w="40.0" x="2107.1611328125" y="9404.9345703125" fill="#ffffff" width="1" outline="#666666"/>
  </node>
  <node label="DET1038" id="-2479">
    <att type="string" name="canonicalName" value="DET1038"/>
    <graphics type="ELLIPSE" h="40.0" w="40.0" x="2317.211669921875" y="2802.93505859375" fill="#ffffff" width="1" outline="#666666"/>
  </node>
  <node label="DET0231" id="-2478">
    <att type="string" name="canonicalName" value="DET0231"/>
    <graphics type="ELLIPSE" h="40.0" w="40.0" x="504.8302001953125" y="2725.1630859375" fill="#ffffff" width="1" outline="#666666"/>
  </node>
  <node label="DET0961" id="-2477">
    <att type="string" name="canonicalName" value="DET0961"/>
    <graphics type="ELLIPSE" h="40.0" w="40.0" x="1645.24462890625" y="6624.22412109375" fill="#ffffff" width="1" outline="#666666"/>
  </node>
  <node label="DET1054" id="-2476">
    <att type="string" name="canonicalName" value="DET1054"/>
    <graphics type="ELLIPSE" h="40.0" w="40.0" x="1671.21142578125" y="8967.0888671875" fill="#ffffff" width="1" outline="#666666"/>
  </node>
  <node label="DET0513" id="-2475">
    <att type="string" name="canonicalName" value="DET0513"/>
    <graphics type="ELLIPSE" h="40.0" w="40.0" x="1778.6072998046875" y="8944.27734375" fill="#ffffff" width="1" outline="#666666"/>
  </node>
  <node label="DET0143" id="-2474">
    <att type="string" name="canonicalName" value="DET0143"/>
    <graphics type="ELLIPSE" h="40.0" w="40.0" x="481.84771728515625" y="6335.7236328125" fill="#ffffff" width="1" outline="#666666"/>
  </node>
  <node label="DET0441" id="-2473">
    <att type="string" name="canonicalName" value="DET0441"/>
    <graphics type="ELLIPSE" h="40.0" w="40.0" x="185.53179931640625" y="8424.087890625" fill="#ffffff" width="1" outline="#666666"/>
  </node>
  <node label="DET1276" id="-2472">
    <att type="string" name="canonicalName" value="DET1276"/>
    <graphics type="ELLIPSE" h="40.0" w="40.0" x="2350.408447265625" y="8879.4755859375" fill="#ffffff" width="1" outline="#666666"/>
  </node>
  <node label="DET0712" id="-2471">
    <att type="string" name="canonicalName" value="DET0712"/>
    <graphics type="ELLIPSE" h="40.0" w="40.0" x="2328.810302734375" y="10087.5390625" fill="#ffffff" width="1" outline="#666666"/>
  </node>
  <node label="DET0668" id="-2470">
    <att type="string" name="canonicalName" value="DET0668"/>
    <graphics type="ELLIPSE" h="40.0" w="40.0" x="2331.1318359375" y="9979.7998046875" fill="#ffffff" width="1" outline="#666666"/>
  </node>
  <node label="DET0451" id="-2469">
    <att type="string" name="canonicalName" value="DET0451"/>
    <graphics type="ELLIPSE" h="40.0" w="40.0" x="3418.69189453125" y="6558.54052734375" fill="#ffffff" width="1" outline="#666666"/>
  </node>
  <node label="DET0115" id="-2468">
    <att type="string" name="canonicalName" value="DET0115"/>
    <graphics type="ELLIPSE" h="40.0" w="40.0" x="3533.767578125" y="6607.49462890625" fill="#ffffff" width="1" outline="#666666"/>
  </node>
  <node label="DET1455" id="-2467">
    <att type="string" name="canonicalName" value="DET1455"/>
    <graphics type="ELLIPSE" h="40.0" w="40.0" x="2431.1318359375" y="10087.5390625" fill="#ffffff" width="1" outline="#666666"/>
  </node>
  <node label="DET1454" id="-2466">
    <att type="string" name="canonicalName" value="DET1454"/>
    <graphics type="ELLIPSE" h="40.0" w="40.0" x="2433.45361328125" y="9979.7998046875" fill="#ffffff" width="1" outline="#666666"/>
  </node>
  <node label="DET0851" id="-2465">
    <att type="string" name="canonicalName" value="DET0851"/>
    <graphics type="ELLIPSE" h="40.0" w="40.0" x="0.0" y="8398.5322265625" fill="#ffffff" width="1" outline="#666666"/>
  </node>
  <node label="DET1638" id="-2464">
    <att type="string" name="canonicalName" value="DET1638"/>
    <graphics type="ELLIPSE" h="40.0" w="40.0" x="1847.2926025390625" y="4506.83740234375" fill="#ffffff" width="1" outline="#666666"/>
  </node>
  <node label="DET0768" id="-2463">
    <att type="string" name="canonicalName" value="DET0768"/>
    <graphics type="ELLIPSE" h="40.0" w="40.0" x="1744.1072998046875" y="4455.662109375" fill="#ffffff" width="1" outline="#666666"/>
  </node>
  <node label="DET0192" id="-2462">
    <att type="string" name="canonicalName" value="DET0192"/>
    <graphics type="ELLIPSE" h="40.0" w="40.0" x="3529.96875" y="7712.8955078125" fill="#ffffff" width="1" outline="#666666"/>
  </node>
  <node label="DET0769" id="-2461">
    <att type="string" name="canonicalName" value="DET0769"/>
    <graphics type="ELLIPSE" h="40.0" w="40.0" x="2533.45361328125" y="10087.5390625" fill="#ffffff" width="1" outline="#666666"/>
  </node>
  <node label="DET0506" id="-2460">
    <att type="string" name="canonicalName" value="DET0506"/>
    <graphics type="ELLIPSE" h="40.0" w="40.0" x="2535.775146484375" y="9979.7998046875" fill="#ffffff" width="1" outline="#666666"/>
  </node>
  <node label="DET0558" id="-2459">
    <att type="string" name="canonicalName" value="DET0558"/>
    <graphics type="ELLIPSE" h="40.0" w="40.0" x="570.8135986328125" y="1106.90185546875" fill="#ffffff" width="1" outline="#666666"/>
  </node>
  <node label="DET0484" id="-2458">
    <att type="string" name="canonicalName" value="DET0484"/>
    <graphics type="ELLIPSE" h="40.0" w="40.0" x="180.81134033203125" y="2098.77099609375" fill="#ffffff" width="1" outline="#666666"/>
  </node>
  <node label="DET0567" id="-2457">
    <att type="string" name="canonicalName" value="DET0567"/>
    <graphics type="ELLIPSE" h="40.0" w="40.0" x="2567.042236328125" y="4462.47607421875" fill="#ffffff" width="1" outline="#666666"/>
  </node>
  <node label="DET0096" id="-2456">
    <att type="string" name="canonicalName" value="DET0096"/>
    <graphics type="ELLIPSE" h="40.0" w="40.0" x="668.9375610351562" y="8879.4755859375" fill="#ffffff" width="1" outline="#666666"/>
  </node>
  <node label="DET0734" id="-2455">
    <att type="string" name="canonicalName" value="DET0734"/>
    <graphics type="ELLIPSE" h="40.0" w="40.0" x="1745.24462890625" y="6537.71728515625" fill="#ffffff" width="1" outline="#666666"/>
  </node>
  <node label="DET1580" id="-2454">
    <att type="string" name="canonicalName" value="DET1580"/>
    <graphics type="ELLIPSE" h="40.0" w="40.0" x="791.1625366210938" y="6529.41259765625" fill="#ffffff" width="1" outline="#666666"/>
  </node>
  <node label="DET1460" id="-2453">
    <att type="string" name="canonicalName" value="DET1460"/>
    <graphics type="ELLIPSE" h="40.0" w="40.0" x="685.180908203125" y="6582.82861328125" fill="#ffffff" width="1" outline="#666666"/>
  </node>
  <node label="DET1195" id="-2452">
    <att type="string" name="canonicalName" value="DET1195"/>
    <graphics type="ELLIPSE" h="40.0" w="40.0" x="3447.2001953125" y="6643.5400390625" fill="#ffffff" width="1" outline="#666666"/>
  </node>
  <node label="DET0005" id="-2451">
    <att type="string" name="canonicalName" value="DET0005"/>
    <graphics type="ELLIPSE" h="40.0" w="40.0" x="3513.02001953125" y="6536.79541015625" fill="#ffffff" width="1" outline="#666666"/>
  </node>
  <node label="DET0603" id="-2450">
    <att type="string" name="canonicalName" value="DET0603"/>
    <graphics type="ELLIPSE" h="40.0" w="40.0" x="2276.642333984375" y="7355.6435546875" fill="#ffffff" width="1" outline="#666666"/>
  </node>
  <node label="DET0585" id="-2449">
    <att type="string" name="canonicalName" value="DET0585"/>
    <graphics type="ELLIPSE" h="40.0" w="40.0" x="2635.775146484375" y="10087.5390625" fill="#ffffff" width="1" outline="#666666"/>
  </node>
  <node label="DET0226" id="-2448">
    <att type="string" name="canonicalName" value="DET0226"/>
    <graphics type="ELLIPSE" h="40.0" w="40.0" x="2638.0966796875" y="9979.7998046875" fill="#ffffff" width="1" outline="#666666"/>
  </node>
  <node label="DET1229" id="-2447">
    <att type="string" name="canonicalName" value="DET1229"/>
    <graphics type="ELLIPSE" h="40.0" w="40.0" x="1683.554443359375" y="9730.7109375" fill="#ffffff" width="1" outline="#666666"/>
  </node>
  <node label="DET1182" id="-2446">
    <att type="string" name="canonicalName" value="DET1182"/>
    <graphics type="ELLIPSE" h="40.0" w="39.9998779296875" x="1766.5065307617188" y="9799.5361328125" fill="#ffffff" width="1" outline="#666666"/>
  </node>
  <node label="DET1453" id="-2445">
    <att type="string" name="canonicalName" value="DET1453"/>
    <graphics type="ELLIPSE" h="40.0" w="40.0" x="3001.12353515625" y="3046.066162109375" fill="#ffffff" width="1" outline="#666666"/>
  </node>
  <node label="DET0014" id="-2444">
    <att type="string" name="canonicalName" value="DET0014"/>
    <graphics type="ELLIPSE" h="40.0" w="40.0" x="486.32061767578125" y="1382.2901611328125" fill="#ffffff" width="1" outline="#666666"/>
  </node>
  <node label="DET1475" id="-2443">
    <att type="string" name="canonicalName" value="DET1475"/>
    <graphics type="ELLIPSE" h="40.0" w="40.0" x="2676.875244140625" y="3175.045166015625" fill="#ffffff" width="1" outline="#666666"/>
  </node>
  <node label="DET1371" id="-2442">
    <att type="string" name="canonicalName" value="DET1371"/>
    <graphics type="ELLIPSE" h="40.0" w="40.0" x="3720.732666015625" y="6335.7236328125" fill="#ffffff" width="1" outline="#666666"/>
  </node>
  <node label="DET0862" id="-2441">
    <att type="string" name="canonicalName" value="DET0862"/>
    <graphics type="ELLIPSE" h="40.0" w="40.0" x="1315.59375" y="3758.07666015625" fill="#ffffff" width="1" outline="#666666"/>
  </node>
  <node label="DET0386" id="-2440">
    <att type="string" name="canonicalName" value="DET0386"/>
    <graphics type="ELLIPSE" h="40.0" w="40.0" x="3480.550537109375" y="4245.580078125" fill="#ffffff" width="1" outline="#666666"/>
  </node>
  <node label="DET0670" id="-2439">
    <att type="string" name="canonicalName" value="DET0670"/>
    <graphics type="ELLIPSE" h="40.0" w="40.0" x="3118.216552734375" y="9668.677734375" fill="#ffffff" width="1" outline="#666666"/>
  </node>
  <node label="DET0215" id="-2438">
    <att type="string" name="canonicalName" value="DET0215"/>
    <graphics type="ELLIPSE" h="40.0" w="40.0" x="3065.650634765625" y="2920.5341796875" fill="#ffffff" width="1" outline="#666666"/>
  </node>
  <node label="DET1226" id="-2437">
    <att type="string" name="canonicalName" value="DET1226"/>
    <graphics type="ELLIPSE" h="40.0" w="40.0" x="2522.664794921875" y="9730.7109375" fill="#ffffff" width="1" outline="#666666"/>
  </node>
  <node label="DET0986" id="-2436">
    <att type="string" name="canonicalName" value="DET0986"/>
    <graphics type="ELLIPSE" h="40.0" w="40.0" x="2605.616943359375" y="9799.5361328125" fill="#ffffff" width="1" outline="#666666"/>
  </node>
  <node label="DET1610" id="-2435">
    <att type="string" name="canonicalName" value="DET1610"/>
    <graphics type="ELLIPSE" h="40.0" w="40.0" x="1140.884521484375" y="8449.609375" fill="#ffffff" width="1" outline="#666666"/>
  </node>
  <node label="DET1359" id="-2434">
    <att type="string" name="canonicalName" value="DET1359"/>
    <graphics type="ELLIPSE" h="40.0" w="40.0" x="539.3604736328125" y="4285.564453125" fill="#ffffff" width="1" outline="#666666"/>
  </node>
  <node label="DET1064" id="-2433">
    <att type="string" name="canonicalName" value="DET1064"/>
    <graphics type="ELLIPSE" h="40.0" w="40.0" x="40.11651611328125" y="8575.7490234375" fill="#ffffff" width="1" outline="#666666"/>
  </node>
  <node label="DET0328" id="-2432">
    <att type="string" name="canonicalName" value="DET0328"/>
    <graphics type="ELLIPSE" h="40.0" w="40.0" x="83.00341796875" y="8472.287109375" fill="#ffffff" width="1" outline="#666666"/>
  </node>
  <node label="DET0915" id="-2431">
    <att type="string" name="canonicalName" value="DET0915"/>
    <graphics type="ELLIPSE" h="40.0" w="40.0" x="937.2105712890625" y="2450.12548828125" fill="#ffffff" width="1" outline="#666666"/>
  </node>
  <node label="DET0814" id="-2430">
    <att type="string" name="canonicalName" value="DET0814"/>
    <graphics type="ELLIPSE" h="40.0" w="40.0" x="909.041015625" y="2566.974609375" fill="#ffffff" width="1" outline="#666666"/>
  </node>
  <node label="DET1492" id="-2429">
    <att type="string" name="canonicalName" value="DET1492"/>
    <graphics type="ELLIPSE" h="40.0" w="40.0" x="1834.06494140625" y="1069.955810546875" fill="#ffffff" width="1" outline="#666666"/>
  </node>
  <node label="DET1127" id="-2428">
    <att type="string" name="canonicalName" value="DET1127"/>
    <graphics type="ELLIPSE" h="40.0" w="40.0" x="222.30682373046875" y="1201.7449951171875" fill="#ffffff" width="1" outline="#666666"/>
  </node>
  <node label="DET0714" id="-2427">
    <att type="string" name="canonicalName" value="DET0714"/>
    <graphics type="ELLIPSE" h="40.0" w="40.0" x="258.0887451171875" y="4810.04638671875" fill="#ffffff" width="1" outline="#666666"/>
  </node>
  <node label="DET0149" id="-2426">
    <att type="string" name="canonicalName" value="DET0149"/>
    <graphics type="ELLIPSE" h="40.0" w="40.0" x="135.12945556640625" y="4830.70263671875" fill="#ffffff" width="1" outline="#666666"/>
  </node>
  <node label="DET0919" id="-2425">
    <att type="string" name="canonicalName" value="DET0919"/>
    <graphics type="ELLIPSE" h="40.0" w="40.0" x="89.15753173828125" y="9730.7109375" fill="#ffffff" width="1" outline="#666666"/>
  </node>
  <node label="DET0745" id="-2424">
    <att type="string" name="canonicalName" value="DET0745"/>
    <graphics type="ELLIPSE" h="40.0" w="39.999969482421875" x="172.10968017578125" y="9799.5361328125" fill="#ffffff" width="1" outline="#666666"/>
  </node>
  <node label="DET1572" id="-2423">
    <att type="string" name="canonicalName" value="DET1572"/>
    <graphics type="ELLIPSE" h="40.0" w="40.0" x="1501.4334716796875" y="2724.037109375" fill="#ffffff" width="1" outline="#666666"/>
  </node>
  <node label="DET0569" id="-2422">
    <att type="string" name="canonicalName" value="DET0569"/>
    <graphics type="ELLIPSE" h="40.0" w="39.99993896484375" x="664.0220642089844" y="6335.7236328125" fill="#ffffff" width="1" outline="#666666"/>
  </node>
  <node label="DET0198" id="-2421">
    <att type="string" name="canonicalName" value="DET0198"/>
    <graphics type="ELLIPSE" h="40.0" w="40.0" x="735.5545654296875" y="6423.857421875" fill="#ffffff" width="1" outline="#666666"/>
  </node>
  <node label="DET0863" id="-2420">
    <att type="string" name="canonicalName" value="DET0863"/>
    <graphics type="ELLIPSE" h="40.0" w="40.0" x="654.4577026367188" y="3244.20166015625" fill="#ffffff" width="1" outline="#666666"/>
  </node>
  <node label="DET0225" id="-2419">
    <att type="string" name="canonicalName" value="DET0225"/>
    <graphics type="ELLIPSE" h="40.0" w="40.0" x="1249.564697265625" y="1191.8421630859375" fill="#ffffff" width="1" outline="#666666"/>
  </node>
  <node label="DET0128" id="-2418">
    <att type="string" name="canonicalName" value="DET0128"/>
    <graphics type="ELLIPSE" h="40.0" w="40.0" x="2737.287841796875" y="8879.4755859375" fill="#ffffff" width="1" outline="#666666"/>
  </node>
  <node label="DET1630" id="-2417">
    <att type="string" name="canonicalName" value="DET1630"/>
    <graphics type="ELLIPSE" h="40.0" w="40.0" x="3006.65185546875" y="4701.93798828125" fill="#ffffff" width="1" outline="#666666"/>
  </node>
  <node label="DET0981" id="-2416">
    <att type="string" name="canonicalName" value="DET0981"/>
    <graphics type="ELLIPSE" h="40.0" w="40.0" x="3254.4306640625" y="2822.569580078125" fill="#ffffff" width="1" outline="#666666"/>
  </node>
  <node label="DET1343" id="-2415">
    <att type="string" name="canonicalName" value="DET1343"/>
    <graphics type="ELLIPSE" h="40.0" w="40.0" x="2250.55517578125" y="9730.7109375" fill="#ffffff" width="1" outline="#666666"/>
  </node>
  <node label="DET0557" id="-2414">
    <att type="string" name="canonicalName" value="DET0557"/>
    <graphics type="ELLIPSE" h="40.0" w="40.0" x="2333.50732421875" y="9799.5361328125" fill="#ffffff" width="1" outline="#666666"/>
  </node>
  <node label="DET0820" id="-2413">
    <att type="string" name="canonicalName" value="DET0820"/>
    <graphics type="ELLIPSE" h="40.0" w="40.0" x="2738.0966796875" y="10087.5390625" fill="#ffffff" width="1" outline="#666666"/>
  </node>
  <node label="DET0669" id="-2412">
    <att type="string" name="canonicalName" value="DET0669"/>
    <graphics type="ELLIPSE" h="40.0" w="40.0" x="2740.418212890625" y="9979.7998046875" fill="#ffffff" width="1" outline="#666666"/>
  </node>
  <node label="DET1420" id="-2411">
    <att type="string" name="canonicalName" value="DET1420"/>
    <graphics type="ELLIPSE" h="40.0" w="40.0" x="1619.860595703125" y="6202.822265625" fill="#ffffff" width="1" outline="#666666"/>
  </node>
  <node label="DET1419" id="-2410">
    <att type="string" name="canonicalName" value="DET1419"/>
    <graphics type="ELLIPSE" h="40.0" w="40.0" x="1567.673828125" y="6103.97265625" fill="#ffffff" width="1" outline="#666666"/>
  </node>
  <node label="DET0916" id="-2409">
    <att type="string" name="canonicalName" value="DET0916"/>
    <graphics type="ELLIPSE" h="40.0" w="40.0" x="1683.0235595703125" y="7253.28369140625" fill="#ffffff" width="1" outline="#666666"/>
  </node>
  <node label="DET0524" id="-2408">
    <att type="string" name="canonicalName" value="DET0524"/>
    <graphics type="ELLIPSE" h="40.0" w="40.0" x="1392.8475341796875" y="8352.595703125" fill="#ffffff" width="1" outline="#666666"/>
  </node>
  <node label="DET0177" id="-2407">
    <att type="string" name="canonicalName" value="DET0177"/>
    <graphics type="ELLIPSE" h="40.0" w="40.0" x="1492.7049560546875" y="8399.72265625" fill="#ffffff" width="1" outline="#666666"/>
  </node>
  <node label="DET1590" id="-2406">
    <att type="string" name="canonicalName" value="DET1590"/>
    <graphics type="ELLIPSE" h="40.0" w="40.0" x="1573.5106201171875" y="7237.90380859375" fill="#ffffff" width="1" outline="#666666"/>
  </node>
  <node label="DET1596" id="-2405">
    <att type="string" name="canonicalName" value="DET1596"/>
    <graphics type="ELLIPSE" h="40.0" w="39.9998779296875" x="2046.6052856445312" y="7194.44873046875" fill="#ffffff" width="1" outline="#666666"/>
  </node>
  <node label="DET0728" id="-2404">
    <att type="string" name="canonicalName" value="DET0728"/>
    <graphics type="ELLIPSE" h="40.0" w="40.0" x="2064.04150390625" y="7306.3544921875" fill="#ffffff" width="1" outline="#666666"/>
  </node>
  <node label="DET0516" id="-2403">
    <att type="string" name="canonicalName" value="DET0516"/>
    <graphics type="ELLIPSE" h="40.0" w="40.0" x="630.81640625" y="1608.077880859375" fill="#ffffff" width="1" outline="#666666"/>
  </node>
  <node label="DET0584" id="-2402">
    <att type="string" name="canonicalName" value="DET0584"/>
    <graphics type="ELLIPSE" h="40.0" w="40.0" x="2840.418212890625" y="10087.5390625" fill="#ffffff" width="1" outline="#666666"/>
  </node>
  <node label="DET0039" id="-2401">
    <att type="string" name="canonicalName" value="DET0039"/>
    <graphics type="ELLIPSE" h="40.0" w="40.0" x="2842.73974609375" y="9979.7998046875" fill="#ffffff" width="1" outline="#666666"/>
  </node>
  <node label="DET0767" id="-2400">
    <att type="string" name="canonicalName" value="DET0767"/>
    <graphics type="ELLIPSE" h="40.0" w="40.0" x="1855.3719482421875" y="5002.20654296875" fill="#ffffff" width="1" outline="#666666"/>
  </node>
  <node label="DET0797" id="-2399">
    <att type="string" name="canonicalName" value="DET0797"/>
    <graphics type="ELLIPSE" h="40.0" w="40.0" x="100.10247802734375" y="1895.037353515625" fill="#ffffff" width="1" outline="#666666"/>
  </node>
  <node label="DET0510" id="-2398">
    <att type="string" name="canonicalName" value="DET0510"/>
    <graphics type="ELLIPSE" h="40.0" w="40.0" x="215.214111328125" y="1858.0550537109375" fill="#ffffff" width="1" outline="#666666"/>
  </node>
  <node label="DET1278" id="-2397">
    <att type="string" name="canonicalName" value="DET1278"/>
    <graphics type="ELLIPSE" h="40.0" w="40.0" x="1203.50244140625" y="3161.986328125" fill="#ffffff" width="1" outline="#666666"/>
  </node>
  <node label="DET0299" id="-2396">
    <att type="string" name="canonicalName" value="DET0299"/>
    <graphics type="ELLIPSE" h="40.0" w="40.0" x="2635.396728515625" y="8919.427734375" fill="#ffffff" width="1" outline="#666666"/>
  </node>
  <node label="DET0785" id="-2395">
    <att type="string" name="canonicalName" value="DET0785"/>
    <graphics type="ELLIPSE" h="40.0" w="40.0" x="1076.798095703125" y="2904.5869140625" fill="#ffffff" width="1" outline="#666666"/>
  </node>
  <node label="DET0776" id="-2394">
    <att type="string" name="canonicalName" value="DET0776"/>
    <graphics type="ELLIPSE" h="40.0" w="40.0" x="1109.0059814453125" y="3010.715087890625" fill="#ffffff" width="1" outline="#666666"/>
  </node>
  <node label="DET1380" id="-2393">
    <att type="string" name="canonicalName" value="DET1380"/>
    <graphics type="ELLIPSE" h="40.0" w="40.0" x="379.5987243652344" y="256.95782470703125" fill="#ffffff" width="1" outline="#666666"/>
  </node>
  <node label="DET0082" id="-2392">
    <att type="string" name="canonicalName" value="DET0082"/>
    <graphics type="ELLIPSE" h="40.0" w="40.0" x="312.254150390625" y="159.1754150390625" fill="#ffffff" width="1" outline="#666666"/>
  </node>
  <node label="DET0532" id="-2391">
    <att type="string" name="canonicalName" value="DET0532"/>
    <graphics type="ELLIPSE" h="40.0" w="40.0" x="2942.73974609375" y="10087.5390625" fill="#ffffff" width="1" outline="#666666"/>
  </node>
  <node label="DET0121" id="-2390">
    <att type="string" name="canonicalName" value="DET0121"/>
    <graphics type="ELLIPSE" h="40.0" w="40.0" x="2945.0615234375" y="9979.7998046875" fill="#ffffff" width="1" outline="#666666"/>
  </node>
  <node label="DET0764" id="-2389">
    <att type="string" name="canonicalName" value="DET0764"/>
    <graphics type="ELLIPSE" h="40.0" w="40.0" x="3045.0615234375" y="10087.5390625" fill="#ffffff" width="1" outline="#666666"/>
  </node>
  <node label="DET0626" id="-2388">
    <att type="string" name="canonicalName" value="DET0626"/>
    <graphics type="ELLIPSE" h="40.0" w="40.0" x="3047.383056640625" y="9979.7998046875" fill="#ffffff" width="1" outline="#666666"/>
  </node>
  <node label="DET1438" id="-2387">
    <att type="string" name="canonicalName" value="DET1438"/>
    <graphics type="ELLIPSE" h="40.0" w="40.0" x="3147.383056640625" y="10087.5390625" fill="#ffffff" width="1" outline="#666666"/>
  </node>
  <node label="DET0383" id="-2386">
    <att type="string" name="canonicalName" value="DET0383"/>
    <graphics type="ELLIPSE" h="40.0" w="40.0" x="3149.70458984375" y="9979.7998046875" fill="#ffffff" width="1" outline="#666666"/>
  </node>
  <node label="Methanogenesis" id="-2385">
    <att type="string" name="canonicalName" value="Methanogenesis"/>
    <graphics type="ELLIPSE" h="40.0" w="40.0" x="641.789306640625" y="4489.4130859375" fill="#ffffff" width="1" outline="#666666"/>
  </node>
  <node label="DET0526" id="-2384">
    <att type="string" name="canonicalName" value="DET0526"/>
    <graphics type="ELLIPSE" h="40.0" w="40.0" x="1936.4903564453125" y="539.9549560546875" fill="#ffffff" width="1" outline="#666666"/>
  </node>
  <node label="DET1040" id="-2383">
    <att type="string" name="canonicalName" value="DET1040"/>
    <graphics type="ELLIPSE" h="40.0" w="40.0" x="395.4166564941406" y="1314.8804931640625" fill="#ffffff" width="1" outline="#666666"/>
  </node>
  <node label="DET0930" id="-2382">
    <att type="string" name="canonicalName" value="DET0930"/>
    <graphics type="ELLIPSE" h="40.0" w="40.0" x="3101.09130859375" y="6445.8935546875" fill="#ffffff" width="1" outline="#666666"/>
  </node>
  <node label="DET0644" id="-2381">
    <att type="string" name="canonicalName" value="DET0644"/>
    <graphics type="ELLIPSE" h="40.0" w="40.0" x="2986.3525390625" y="6479.1875" fill="#ffffff" width="1" outline="#666666"/>
  </node>
  <node label="DET0779" id="-2380">
    <att type="string" name="canonicalName" value="DET0779"/>
    <graphics type="ELLIPSE" h="40.0" w="40.0" x="1693.6861572265625" y="8463.2587890625" fill="#ffffff" width="1" outline="#666666"/>
  </node>
  <node label="DET1041" id="-2379">
    <att type="string" name="canonicalName" value="DET1041"/>
    <graphics type="ELLIPSE" h="40.0" w="40.0" x="2436.088623046875" y="1320.311279296875" fill="#ffffff" width="1" outline="#666666"/>
  </node>
  <node label="DET1039" id="-2378">
    <att type="string" name="canonicalName" value="DET1039"/>
    <graphics type="ELLIPSE" h="40.0" w="40.0" x="2308.068603515625" y="1309.803466796875" fill="#ffffff" width="1" outline="#666666"/>
  </node>
  <node label="DET0503" id="-2377">
    <att type="string" name="canonicalName" value="DET0503"/>
    <graphics type="ELLIPSE" h="40.0" w="40.0" x="132.31512451171875" y="7194.44873046875" fill="#ffffff" width="1" outline="#666666"/>
  </node>
  <node label="DET1338" id="-2376">
    <att type="string" name="canonicalName" value="DET1338"/>
    <graphics type="ELLIPSE" h="40.0" w="40.0" x="970.0802612304688" y="1299.462158203125" fill="#ffffff" width="1" outline="#666666"/>
  </node>
  <node label="DET1398" id="-2375">
    <att type="string" name="canonicalName" value="DET1398"/>
    <graphics type="ELLIPSE" h="40.0" w="40.0" x="2893.512939453125" y="9073.458984375" fill="#ffffff" width="1" outline="#666666"/>
  </node>
  <node label="DET0875" id="-2374">
    <att type="string" name="canonicalName" value="DET0875"/>
    <graphics type="ELLIPSE" h="40.0" w="40.0" x="1310.845947265625" y="9080.2412109375" fill="#ffffff" width="1" outline="#666666"/>
  </node>
  <node label="DET0248" id="-2373">
    <att type="string" name="canonicalName" value="DET0248"/>
    <graphics type="ELLIPSE" h="40.0" w="40.0" x="3529.322021484375" y="4688.49560546875" fill="#ffffff" width="1" outline="#666666"/>
  </node>
  <node label="DET1397" id="-2372">
    <att type="string" name="canonicalName" value="DET1397"/>
    <graphics type="ELLIPSE" h="40.0" w="40.0" x="1196.05615234375" y="2888.251708984375" fill="#ffffff" width="1" outline="#666666"/>
  </node>
  <node label="DET1187" id="-2371">
    <att type="string" name="canonicalName" value="DET1187"/>
    <graphics type="ELLIPSE" h="40.0" w="40.0" x="3249.70458984375" y="10087.5390625" fill="#ffffff" width="1" outline="#666666"/>
  </node>
  <node label="DET0495" id="-2370">
    <att type="string" name="canonicalName" value="DET0495"/>
    <graphics type="ELLIPSE" h="40.0" w="40.0" x="3252.026123046875" y="9979.7998046875" fill="#ffffff" width="1" outline="#666666"/>
  </node>
  <node label="DET1372" id="-2369">
    <att type="string" name="canonicalName" value="DET1372"/>
    <graphics type="ELLIPSE" h="40.0" w="40.0" x="2959.78271484375" y="779.1177978515625" fill="#ffffff" width="1" outline="#666666"/>
  </node>
  <node label="DET0989" id="-2368">
    <att type="string" name="canonicalName" value="DET0989"/>
    <graphics type="ELLIPSE" h="40.0" w="40.0" x="503.5684814453125" y="7309.72509765625" fill="#ffffff" width="1" outline="#666666"/>
  </node>
  <node label="DET0507" id="-2367">
    <att type="string" name="canonicalName" value="DET0507"/>
    <graphics type="ELLIPSE" h="40.0" w="40.0" x="400.6186218261719" y="7361.30615234375" fill="#ffffff" width="1" outline="#666666"/>
  </node>
  <node label="DET0334" id="-2366">
    <att type="string" name="canonicalName" value="DET0334"/>
    <graphics type="ELLIPSE" h="40.0" w="40.0" x="1221.5758056640625" y="3398.203857421875" fill="#ffffff" width="1" outline="#666666"/>
  </node>
  <node label="DET1355" id="-2365">
    <att type="string" name="canonicalName" value="DET1355"/>
    <graphics type="ELLIPSE" h="40.0" w="40.0" x="508.4188232421875" y="1274.9647216796875" fill="#ffffff" width="1" outline="#666666"/>
  </node>
  <node label="DET1010" id="-2364">
    <att type="string" name="canonicalName" value="DET1010"/>
    <graphics type="ELLIPSE" h="40.0" w="40.0" x="3715.96435546875" y="6450.283203125" fill="#ffffff" width="1" outline="#666666"/>
  </node>
  <node label="DET0364" id="-2363">
    <att type="string" name="canonicalName" value="DET0364"/>
    <graphics type="ELLIPSE" h="40.0" w="40.0" x="3830.554931640625" y="6440.68603515625" fill="#ffffff" width="1" outline="#666666"/>
  </node>
  <node label="DET1489" id="-2362">
    <att type="string" name="canonicalName" value="DET1489"/>
    <graphics type="ELLIPSE" h="40.0" w="40.0" x="1222.5889892578125" y="6606.470703125" fill="#ffffff" width="1" outline="#666666"/>
  </node>
  <node label="DET0415" id="-2361">
    <att type="string" name="canonicalName" value="DET0415"/>
    <graphics type="ELLIPSE" h="40.0" w="40.0" x="1332.9024658203125" y="6584.9970703125" fill="#ffffff" width="1" outline="#666666"/>
  </node>
  <node label="DET1162" id="-2360">
    <att type="string" name="canonicalName" value="DET1162"/>
    <graphics type="ELLIPSE" h="40.0" w="40.0" x="3427.524658203125" y="5869.55712890625" fill="#ffffff" width="1" outline="#666666"/>
  </node>
  <node label="DET0145" id="-2359">
    <att type="string" name="canonicalName" value="DET0145"/>
    <graphics type="ELLIPSE" h="40.0" w="40.0" x="3193.543212890625" y="953.0010986328125" fill="#ffffff" width="1" outline="#666666"/>
  </node>
  <node label="DET0855" id="-2358">
    <att type="string" name="canonicalName" value="DET0855"/>
    <graphics type="ELLIPSE" h="40.0" w="40.0" x="2233.12939453125" y="7800.55908203125" fill="#ffffff" width="1" outline="#666666"/>
  </node>
  <node label="DET0134" id="-2357">
    <att type="string" name="canonicalName" value="DET0134"/>
    <graphics type="ELLIPSE" h="40.0" w="40.0" x="2301.6123046875" y="7712.8955078125" fill="#ffffff" width="1" outline="#666666"/>
  </node>
  <node label="DET1350" id="-2356">
    <att type="string" name="canonicalName" value="DET1350"/>
    <graphics type="ELLIPSE" h="40.0" w="40.0" x="3260.395263671875" y="8948.2060546875" fill="#ffffff" width="1" outline="#666666"/>
  </node>
  <node label="DET0922" id="-2355">
    <att type="string" name="canonicalName" value="DET0922"/>
    <graphics type="ELLIPSE" h="40.0" w="40.0" x="3346.115234375" y="8879.4755859375" fill="#ffffff" width="1" outline="#666666"/>
  </node>
  <node label="DET1139" id="-2354">
    <att type="string" name="canonicalName" value="DET1139"/>
    <graphics type="ELLIPSE" h="40.0" w="40.0" x="3352.026123046875" y="10087.5390625" fill="#ffffff" width="1" outline="#666666"/>
  </node>
  <node label="DET0536" id="-2353">
    <att type="string" name="canonicalName" value="DET0536"/>
    <graphics type="ELLIPSE" h="40.0" w="40.0" x="3354.347900390625" y="9979.7998046875" fill="#ffffff" width="1" outline="#666666"/>
  </node>
  <node label="DET0211" id="-2352">
    <att type="string" name="canonicalName" value="DET0211"/>
    <graphics type="ELLIPSE" h="40.0" w="40.0" x="2930.741943359375" y="2957.18115234375" fill="#ffffff" width="1" outline="#666666"/>
  </node>
  <node label="DET1267" id="-2351">
    <att type="string" name="canonicalName" value="DET1267"/>
    <graphics type="ELLIPSE" h="40.0" w="40.0" x="1284.2830810546875" y="2825.02685546875" fill="#ffffff" width="1" outline="#666666"/>
  </node>
  <node label="DET0262" id="-2350">
    <att type="string" name="canonicalName" value="DET0262"/>
    <graphics type="ELLIPSE" h="40.0" w="40.0" x="3444.413818359375" y="5754.2060546875" fill="#ffffff" width="1" outline="#666666"/>
  </node>
  <node label="DET0209" id="-2349">
    <att type="string" name="canonicalName" value="DET0209"/>
    <graphics type="ELLIPSE" h="40.0" w="40.0" x="2846.988037109375" y="3341.689453125" fill="#ffffff" width="1" outline="#666666"/>
  </node>
  <node label="DET1244" id="-2348">
    <att type="string" name="canonicalName" value="DET1244"/>
    <graphics type="ELLIPSE" h="40.0" w="40.0" x="460.0793151855469" y="5246.26220703125" fill="#ffffff" width="1" outline="#666666"/>
  </node>
  <node label="DET1005" id="-2347">
    <att type="string" name="canonicalName" value="DET1005"/>
    <graphics type="ELLIPSE" h="40.0" w="40.0" x="420.32525634765625" y="5358.63818359375" fill="#ffffff" width="1" outline="#666666"/>
  </node>
  <node label="DET0561" id="-2346">
    <att type="string" name="canonicalName" value="DET0561"/>
    <graphics type="ELLIPSE" h="40.0" w="39.99999237060547" x="0.0" y="9274.076171875" fill="#ffffff" width="1" outline="#666666"/>
  </node>
  <node label="DET0449" id="-2345">
    <att type="string" name="canonicalName" value="DET0449"/>
    <graphics type="ELLIPSE" h="40.0" w="40.0" x="44.65483856201172" y="9373.9677734375" fill="#ffffff" width="1" outline="#666666"/>
  </node>
  <node label="DET0101" id="-2344">
    <att type="string" name="canonicalName" value="DET0101"/>
    <graphics type="ELLIPSE" h="40.0" w="40.0" x="0.0" y="10398.66015625" fill="#ffffff" width="1" outline="#666666"/>
  </node>
  <node label="DET0099" id="-2343">
    <att type="string" name="canonicalName" value="DET0099"/>
    <graphics type="ELLIPSE" h="40.0" w="40.0" x="2.3215904235839844" y="10290.9208984375" fill="#ffffff" width="1" outline="#666666"/>
  </node>
  <node label="DET1410" id="-2342">
    <att type="string" name="canonicalName" value="DET1410"/>
    <graphics type="ELLIPSE" h="40.0" w="40.0" x="1913.9520263671875" y="9668.677734375" fill="#ffffff" width="1" outline="#666666"/>
  </node>
  <node label="DET1238" id="-2341">
    <att type="string" name="canonicalName" value="DET1238"/>
    <graphics type="ELLIPSE" h="40.0" w="40.0" x="1892.059326171875" y="9775.0673828125" fill="#ffffff" width="1" outline="#666666"/>
  </node>
  <node label="DET0971" id="-2340">
    <att type="string" name="canonicalName" value="DET0971"/>
    <graphics type="ELLIPSE" h="40.0" w="40.0" x="3363.28271484375" y="9668.677734375" fill="#ffffff" width="1" outline="#666666"/>
  </node>
  <node label="DET0529" id="-2339">
    <att type="string" name="canonicalName" value="DET0529"/>
    <graphics type="ELLIPSE" h="40.0" w="40.0" x="2040.30517578125" y="5048.35693359375" fill="#ffffff" width="1" outline="#666666"/>
  </node>
  <node label="DET0518" id="-2338">
    <att type="string" name="canonicalName" value="DET0518"/>
    <graphics type="ELLIPSE" h="40.0" w="40.0" x="3211.422607421875" y="6401.45556640625" fill="#ffffff" width="1" outline="#666666"/>
  </node>
  <node label="DET0395" id="-2337">
    <att type="string" name="canonicalName" value="DET0395"/>
    <graphics type="ELLIPSE" h="40.0" w="40.0" x="3318.69189453125" y="6369.1455078125" fill="#ffffff" width="1" outline="#666666"/>
  </node>
  <node label="DET0067" id="-2336">
    <att type="string" name="canonicalName" value="DET0067"/>
    <graphics type="ELLIPSE" h="40.0" w="40.0" x="3081.53515625" y="2751.58349609375" fill="#ffffff" width="1" outline="#666666"/>
  </node>
  <node label="DET_tRNA-Val-3" id="-2335">
    <att type="string" name="canonicalName" value="DET_tRNA-Val-3"/>
    <graphics type="ELLIPSE" h="40.0" w="40.0" x="406.8776550292969" y="6007.59619140625" fill="#ffffff" width="1" outline="#666666"/>
  </node>
  <node label="DET1629" id="-2334">
    <att type="string" name="canonicalName" value="DET1629"/>
    <graphics type="ELLIPSE" h="40.0" w="40.0" x="1487.9576416015625" y="6997.35107421875" fill="#ffffff" width="1" outline="#666666"/>
  </node>
  <node label="DET1368" id="-2333">
    <att type="string" name="canonicalName" value="DET1368"/>
    <graphics type="ELLIPSE" h="40.0" w="40.0" x="1527.057861328125" y="6889.5126953125" fill="#ffffff" width="1" outline="#666666"/>
  </node>
  <node label="DET1201" id="-2332">
    <att type="string" name="canonicalName" value="DET1201"/>
    <graphics type="ELLIPSE" h="40.0" w="40.0" x="102.32159423828125" y="10398.66015625" fill="#ffffff" width="1" outline="#666666"/>
  </node>
  <node label="DET1200" id="-2331">
    <att type="string" name="canonicalName" value="DET1200"/>
    <graphics type="ELLIPSE" h="40.0" w="40.0" x="104.64318084716797" y="10290.9208984375" fill="#ffffff" width="1" outline="#666666"/>
  </node>
  <node label="DET1070" id="-2330">
    <att type="string" name="canonicalName" value="DET1070"/>
    <graphics type="ELLIPSE" h="40.0" w="40.0" x="2504.294189453125" y="7980.8662109375" fill="#ffffff" width="1" outline="#666666"/>
  </node>
  <node label="DET0865" id="-2329">
    <att type="string" name="canonicalName" value="DET0865"/>
    <graphics type="ELLIPSE" h="40.0" w="40.0" x="1279.9825439453125" y="3971.02099609375" fill="#ffffff" width="1" outline="#666666"/>
  </node>
  <node label="DET_tRNA-Leu-3" id="-2328">
    <att type="string" name="canonicalName" value="DET_tRNA-Leu-3"/>
    <graphics type="ELLIPSE" h="40.0" w="40.0" x="2610.937255859375" y="6203.68310546875" fill="#ffffff" width="1" outline="#666666"/>
  </node>
  <node label="DET1637" id="-2327">
    <att type="string" name="canonicalName" value="DET1637"/>
    <graphics type="ELLIPSE" h="40.0" w="40.0" x="335.56988525390625" y="6514.52490234375" fill="#ffffff" width="1" outline="#666666"/>
  </node>
  <node label="DET0195" id="-2326">
    <att type="string" name="canonicalName" value="DET0195"/>
    <graphics type="ELLIPSE" h="40.0" w="40.0" x="418.26617431640625" y="6429.0498046875" fill="#ffffff" width="1" outline="#666666"/>
  </node>
  <node label="DET1423" id="-2325">
    <att type="string" name="canonicalName" value="DET1423"/>
    <graphics type="ELLIPSE" h="40.0" w="40.0" x="805.5401611328125" y="5100.60205078125" fill="#ffffff" width="1" outline="#666666"/>
  </node>
  <node label="DET1181" id="-2324">
    <att type="string" name="canonicalName" value="DET1181"/>
    <graphics type="ELLIPSE" h="40.0" w="40.0" x="3449.667724609375" y="4471.291015625" fill="#ffffff" width="1" outline="#666666"/>
  </node>
  <node label="DET0839" id="-2323">
    <att type="string" name="canonicalName" value="DET0839"/>
    <graphics type="ELLIPSE" h="40.0" w="40.0" x="1045.3831787109375" y="8390.7861328125" fill="#ffffff" width="1" outline="#666666"/>
  </node>
  <node label="DET0607" id="-2322">
    <att type="string" name="canonicalName" value="DET0607"/>
    <graphics type="ELLIPSE" h="40.0" w="40.0" x="941.9489135742188" y="8352.595703125" fill="#ffffff" width="1" outline="#666666"/>
  </node>
  <node label="DET0474" id="-2321">
    <att type="string" name="canonicalName" value="DET0474"/>
    <graphics type="ELLIPSE" h="40.0" w="40.0" x="861.2872314453125" y="7518.32470703125" fill="#ffffff" width="1" outline="#666666"/>
  </node>
  <node label="DET1227" id="-2320">
    <att type="string" name="canonicalName" value="DET1227"/>
    <graphics type="ELLIPSE" h="40.0" w="40.0" x="3378.40185546875" y="698.62841796875" fill="#ffffff" width="1" outline="#666666"/>
  </node>
  <node label="DET0831" id="-2319">
    <att type="string" name="canonicalName" value="DET0831"/>
    <graphics type="ELLIPSE" h="40.0" w="40.0" x="3261.54833984375" y="662.0545043945312" fill="#ffffff" width="1" outline="#666666"/>
  </node>
  <node label="DET1472" id="-2318">
    <att type="string" name="canonicalName" value="DET1472"/>
    <graphics type="ELLIPSE" h="40.0" w="40.0" x="1224.1549072265625" y="811.6773681640625" fill="#ffffff" width="1" outline="#666666"/>
  </node>
  <node label="DET0575" id="-2317">
    <att type="string" name="canonicalName" value="DET0575"/>
    <graphics type="ELLIPSE" h="40.0" w="40.0" x="1105.6512451171875" y="806.162841796875" fill="#ffffff" width="1" outline="#666666"/>
  </node>
  <node label="DET1236" id="-2316">
    <att type="string" name="canonicalName" value="DET1236"/>
    <graphics type="ELLIPSE" h="40.0" w="40.0" x="3283.13427734375" y="2632.5166015625" fill="#ffffff" width="1" outline="#666666"/>
  </node>
  <node label="DET0227" id="-2315">
    <att type="string" name="canonicalName" value="DET0227"/>
    <graphics type="ELLIPSE" h="40.0" w="40.0" x="3185.922607421875" y="2701.96142578125" fill="#ffffff" width="1" outline="#666666"/>
  </node>
  <node label="DET0550" id="-2314">
    <att type="string" name="canonicalName" value="DET0550"/>
    <graphics type="ELLIPSE" h="40.0" w="40.0" x="204.6431884765625" y="10398.66015625" fill="#ffffff" width="1" outline="#666666"/>
  </node>
  <node label="DET0084" id="-2313">
    <att type="string" name="canonicalName" value="DET0084"/>
    <graphics type="ELLIPSE" h="40.0" w="40.0" x="206.9647674560547" y="10290.9208984375" fill="#ffffff" width="1" outline="#666666"/>
  </node>
  <node label="DET0786" id="-2312">
    <att type="string" name="canonicalName" value="DET0786"/>
    <graphics type="ELLIPSE" h="40.0" w="40.0" x="1293.7310791015625" y="3543.8134765625" fill="#ffffff" width="1" outline="#666666"/>
  </node>
  <node label="DET0396" id="-2311">
    <att type="string" name="canonicalName" value="DET0396"/>
    <graphics type="ELLIPSE" h="40.0" w="40.0" x="970.4515380859375" y="1529.6651611328125" fill="#ffffff" width="1" outline="#666666"/>
  </node>
  <node label="DET1574" id="-2310">
    <att type="string" name="canonicalName" value="DET1574"/>
    <graphics type="ELLIPSE" h="40.0" w="40.0" x="333.81329345703125" y="3526.52392578125" fill="#ffffff" width="1" outline="#666666"/>
  </node>
  <node label="DET1573" id="-2309">
    <att type="string" name="canonicalName" value="DET1573"/>
    <graphics type="ELLIPSE" h="40.0" w="40.0" x="287.4862060546875" y="3419.5654296875" fill="#ffffff" width="1" outline="#666666"/>
  </node>
  <node label="DET1224" id="-2308">
    <att type="string" name="canonicalName" value="DET1224"/>
    <graphics type="ELLIPSE" h="40.0" w="40.0" x="1221.604248046875" y="7724.4990234375" fill="#ffffff" width="1" outline="#666666"/>
  </node>
  <node label="DET0976" id="-2307">
    <att type="string" name="canonicalName" value="DET0976"/>
    <graphics type="ELLIPSE" h="40.0" w="40.0" x="1332.5142822265625" y="7712.8955078125" fill="#ffffff" width="1" outline="#666666"/>
  </node>
  <node label="DET1588" id="-2306">
    <att type="string" name="canonicalName" value="DET1588"/>
    <graphics type="ELLIPSE" h="40.0" w="40.0" x="2402.859619140625" y="5560.8828125" fill="#ffffff" width="1" outline="#666666"/>
  </node>
  <node label="DET0429" id="-2305">
    <att type="string" name="canonicalName" value="DET0429"/>
    <graphics type="ELLIPSE" h="40.0" w="40.0" x="2354.197265625" y="5663.3623046875" fill="#ffffff" width="1" outline="#666666"/>
  </node>
  <node label="DET0022" id="-2304">
    <att type="string" name="canonicalName" value="DET0022"/>
    <graphics type="ELLIPSE" h="40.0" w="40.0" x="748.3099975585938" y="9737.84375" fill="#ffffff" width="1" outline="#666666"/>
  </node>
  <node label="DET0013" id="-2303">
    <att type="string" name="canonicalName" value="DET0013"/>
    <graphics type="ELLIPSE" h="40.0" w="40.0" x="829.7755126953125" y="9808.5" fill="#ffffff" width="1" outline="#666666"/>
  </node>
  <node label="DET1639" id="-2302">
    <att type="string" name="canonicalName" value="DET1639"/>
    <graphics type="ELLIPSE" h="40.0" w="40.0" x="2159.310302734375" y="340.4630126953125" fill="#ffffff" width="1" outline="#666666"/>
  </node>
  <node label="DET1284" id="-2301">
    <att type="string" name="canonicalName" value="DET1284"/>
    <graphics type="ELLIPSE" h="40.0" w="40.0" x="306.96478271484375" y="10398.66015625" fill="#ffffff" width="1" outline="#666666"/>
  </node>
  <node label="DET0870" id="-2300">
    <att type="string" name="canonicalName" value="DET0870"/>
    <graphics type="ELLIPSE" h="40.0" w="40.0" x="309.286376953125" y="10290.9208984375" fill="#ffffff" width="1" outline="#666666"/>
  </node>
  <node label="DET_tRNA-Val-1" id="-2299">
    <att type="string" name="canonicalName" value="DET_tRNA-Val-1"/>
    <graphics type="ELLIPSE" h="40.0" w="40.0" x="364.66845703125" y="5887.728515625" fill="#ffffff" width="1" outline="#666666"/>
  </node>
  <node label="DET1499" id="-2298">
    <att type="string" name="canonicalName" value="DET1499"/>
    <graphics type="ELLIPSE" h="40.0" w="40.0" x="3263.28271484375" y="9829.126953125" fill="#ffffff" width="1" outline="#666666"/>
  </node>
  <node label="DET1395" id="-2297">
    <att type="string" name="canonicalName" value="DET1395"/>
    <graphics type="ELLIPSE" h="40.0" w="40.0" x="3188.1962890625" y="9751.7109375" fill="#ffffff" width="1" outline="#666666"/>
  </node>
  <node label="DET1014" id="-2296">
    <att type="string" name="canonicalName" value="DET1014"/>
    <graphics type="ELLIPSE" h="40.0" w="40.0" x="0.0" y="10190.9208984375" fill="#ffffff" width="1" outline="#666666"/>
  </node>
  <node label="DET1089" id="-2295">
    <att type="string" name="canonicalName" value="DET1089"/>
    <graphics type="ELLIPSE" h="40.0" w="40.0" x="2717.601318359375" y="7864.2353515625" fill="#ffffff" width="1" outline="#666666"/>
  </node>
  <node label="DET1295" id="-2294">
    <att type="string" name="canonicalName" value="DET1295"/>
    <graphics type="ELLIPSE" h="40.0" w="40.0" x="3367.656005859375" y="3648.002685546875" fill="#ffffff" width="1" outline="#666666"/>
  </node>
  <node label="DET1212" id="-2293">
    <att type="string" name="canonicalName" value="DET1212"/>
    <graphics type="ELLIPSE" h="40.0" w="40.0" x="148.84805297851562" y="9568.677734375" fill="#ffffff" width="1" outline="#666666"/>
  </node>
  <node label="DET0454" id="-2292">
    <att type="string" name="canonicalName" value="DET0454"/>
    <graphics type="ELLIPSE" h="40.0" w="40.0" x="94.55635833740234" y="9472.599609375" fill="#ffffff" width="1" outline="#666666"/>
  </node>
  <node label="DET1122" id="-2291">
    <att type="string" name="canonicalName" value="DET1122"/>
    <graphics type="ELLIPSE" h="40.0" w="40.0" x="2683.50146484375" y="2907.2568359375" fill="#ffffff" width="1" outline="#666666"/>
  </node>
  <node label="DET1109" id="-2290">
    <att type="string" name="canonicalName" value="DET1109"/>
    <graphics type="ELLIPSE" h="40.0" w="40.0" x="2743.67626953125" y="2796.712890625" fill="#ffffff" width="1" outline="#666666"/>
  </node>
  <node label="DET1136" id="-2289">
    <att type="string" name="canonicalName" value="DET1136"/>
    <graphics type="ELLIPSE" h="40.0" w="40.0" x="1230.338623046875" y="7270.8779296875" fill="#ffffff" width="1" outline="#666666"/>
  </node>
  <node label="DET1058" id="-2288">
    <att type="string" name="canonicalName" value="DET1058"/>
    <graphics type="ELLIPSE" h="40.0" w="40.0" x="1147.607421875" y="7194.44873046875" fill="#ffffff" width="1" outline="#666666"/>
  </node>
  <node label="DET0489" id="-2287">
    <att type="string" name="canonicalName" value="DET0489"/>
    <graphics type="ELLIPSE" h="40.0" w="40.0" x="544.0765380859375" y="1922.25732421875" fill="#ffffff" width="1" outline="#666666"/>
  </node>
  <node label="DET0237" id="-2286">
    <att type="string" name="canonicalName" value="DET0237"/>
    <graphics type="ELLIPSE" h="40.0" w="40.0" x="513.140380859375" y="230.4517822265625" fill="#ffffff" width="1" outline="#666666"/>
  </node>
  <node label="DET0158" id="-2285">
    <att type="string" name="canonicalName" value="DET0158"/>
    <graphics type="ELLIPSE" h="40.0" w="40.0" x="553.2503662109375" y="110.20428466796875" fill="#ffffff" width="1" outline="#666666"/>
  </node>
  <node label="DET0348" id="-2284">
    <att type="string" name="canonicalName" value="DET0348"/>
    <graphics type="ELLIPSE" h="40.0" w="40.0" x="3295.916748046875" y="7441.73291015625" fill="#ffffff" width="1" outline="#666666"/>
  </node>
  <node label="DET0874" id="-2283">
    <att type="string" name="canonicalName" value="DET0874"/>
    <graphics type="ELLIPSE" h="40.0" w="40.0" x="2906.23095703125" y="3216.416259765625" fill="#ffffff" width="1" outline="#666666"/>
  </node>
  <node label="DET0063" id="-2282">
    <att type="string" name="canonicalName" value="DET0063"/>
    <graphics type="ELLIPSE" h="40.0" w="40.0" x="2753.526611328125" y="3084.77685546875" fill="#ffffff" width="1" outline="#666666"/>
  </node>
  <node label="SSDCE_nM" id="-2281">
    <att type="string" name="canonicalName" value="SSDCE_nM"/>
    <graphics type="ELLIPSE" h="40.0" w="40.0" x="409.286376953125" y="10398.66015625" fill="#ffffff" width="1" outline="#666666"/>
  </node>
  <node label="DET0057" id="-2280">
    <att type="string" name="canonicalName" value="DET0057"/>
    <graphics type="ELLIPSE" h="40.0" w="40.0" x="411.6079406738281" y="10290.9208984375" fill="#ffffff" width="1" outline="#666666"/>
  </node>
  <node label="DET1451" id="-2279">
    <att type="string" name="canonicalName" value="DET1451"/>
    <graphics type="ELLIPSE" h="40.0" w="40.0" x="148.84805297851562" y="9174.076171875" fill="#ffffff" width="1" outline="#666666"/>
  </node>
  <node label="DET0972" id="-2278">
    <att type="string" name="canonicalName" value="DET0972"/>
    <graphics type="ELLIPSE" h="40.0" w="40.0" x="94.55635833740234" y="9077.998046875" fill="#ffffff" width="1" outline="#666666"/>
  </node>
  <node label="DET1286" id="-2277">
    <att type="string" name="canonicalName" value="DET1286"/>
    <graphics type="ELLIPSE" h="40.0" w="40.0" x="2056.28515625" y="7872.13623046875" fill="#ffffff" width="1" outline="#666666"/>
  </node>
  <node label="DET0199" id="-2276">
    <att type="string" name="canonicalName" value="DET0199"/>
    <graphics type="ELLIPSE" h="40.0" w="40.0" x="2166.66650390625" y="7894.51806640625" fill="#ffffff" width="1" outline="#666666"/>
  </node>
  <node label="DET0611" id="-2275">
    <att type="string" name="canonicalName" value="DET0611"/>
    <graphics type="ELLIPSE" h="40.0" w="40.0" x="101.81954956054688" y="6560.47314453125" fill="#ffffff" width="1" outline="#666666"/>
  </node>
  <node label="DET0003" id="-2274">
    <att type="string" name="canonicalName" value="DET0003"/>
    <graphics type="ELLIPSE" h="40.0" w="40.0" x="24.043548583984375" y="6474.91357421875" fill="#ffffff" width="1" outline="#666666"/>
  </node>
  <node label="DET0663" id="-2273">
    <att type="string" name="canonicalName" value="DET0663"/>
    <graphics type="ELLIPSE" h="40.0" w="40.0" x="159.8554229736328" y="6782.53564453125" fill="#ffffff" width="1" outline="#666666"/>
  </node>
  <node label="DET1476" id="-2272">
    <att type="string" name="canonicalName" value="DET1476"/>
    <graphics type="ELLIPSE" h="40.0" w="40.0" x="3141.37158203125" y="2854.19189453125" fill="#ffffff" width="1" outline="#666666"/>
  </node>
  <node label="DET1312" id="-2271">
    <att type="string" name="canonicalName" value="DET1312"/>
    <graphics type="ELLIPSE" h="40.0" w="40.000030517578125" x="511.6079559326172" y="10398.66015625" fill="#ffffff" width="1" outline="#666666"/>
  </node>
  <node label="DET1233" id="-2270">
    <att type="string" name="canonicalName" value="DET1233"/>
    <graphics type="ELLIPSE" h="40.0" w="40.000030517578125" x="513.9295501708984" y="10290.9208984375" fill="#ffffff" width="1" outline="#666666"/>
  </node>
  <node label="37_DCL2_Clost/Alkiaphilus/Eubac..." id="-2269">
    <att type="string" name="canonicalName" value="37_DCL2_Clost/Alkiaphilus/Eubac..."/>
    <graphics type="ELLIPSE" h="40.0" w="40.0" x="950.48046875" y="9080.2412109375" fill="#ffffff" width="1" outline="#666666"/>
  </node>
  <node label="DET1606" id="-2268">
    <att type="string" name="canonicalName" value="DET1606"/>
    <graphics type="ELLIPSE" h="40.0" w="40.0" x="2309.35693359375" y="1484.367919921875" fill="#ffffff" width="1" outline="#666666"/>
  </node>
  <node label="DET0414" id="-2267">
    <att type="string" name="canonicalName" value="DET0414"/>
    <graphics type="ELLIPSE" h="40.0" w="40.0" x="2361.88134765625" y="1349.9453125" fill="#ffffff" width="1" outline="#666666"/>
  </node>
  <node label="DET0381" id="-2266">
    <att type="string" name="canonicalName" value="DET0381"/>
    <graphics type="ELLIPSE" h="40.0" w="40.0" x="613.9295654296875" y="10398.66015625" fill="#ffffff" width="1" outline="#666666"/>
  </node>
  <node label="DET_tRNA-Thr-1" id="-2265">
    <att type="string" name="canonicalName" value="DET_tRNA-Thr-1"/>
    <graphics type="ELLIPSE" h="40.0" w="40.0" x="616.2511596679688" y="10290.9208984375" fill="#ffffff" width="1" outline="#666666"/>
  </node>
  <node label="DET0566" id="-2264">
    <att type="string" name="canonicalName" value="DET0566"/>
    <graphics type="ELLIPSE" h="40.0" w="40.0" x="484.8990783691406" y="2350.12548828125" fill="#ffffff" width="1" outline="#666666"/>
  </node>
  <node label="DET1445" id="-2263">
    <att type="string" name="canonicalName" value="DET1445"/>
    <graphics type="ELLIPSE" h="40.0" w="40.0" x="1966.82421875" y="4537.26806640625" fill="#ffffff" width="1" outline="#666666"/>
  </node>
  <node label="DET1558" id="-2262">
    <att type="string" name="canonicalName" value="DET1558"/>
    <graphics type="ELLIPSE" h="40.0" w="40.0001220703125" x="2063.3539428710938" y="8490.59375" fill="#ffffff" width="1" outline="#666666"/>
  </node>
  <node label="DET0846" id="-2261">
    <att type="string" name="canonicalName" value="DET0846"/>
    <graphics type="ELLIPSE" h="40.0" w="40.0" x="616.0241088867188" y="2266.42919921875" fill="#ffffff" width="1" outline="#666666"/>
  </node>
  <node label="DET1545" id="-2260">
    <att type="string" name="canonicalName" value="DET1545"/>
    <graphics type="ELLIPSE" h="40.0" w="40.0" x="1531.99560546875" y="599.7213134765625" fill="#ffffff" width="1" outline="#666666"/>
  </node>
  <node label="DET0778" id="-2259">
    <att type="string" name="canonicalName" value="DET0778"/>
    <graphics type="ELLIPSE" h="40.0" w="40.0" x="1647.39453125" y="569.1641845703125" fill="#ffffff" width="1" outline="#666666"/>
  </node>
  <node label="DET0836" id="-2258">
    <att type="string" name="canonicalName" value="DET0836"/>
    <graphics type="ELLIPSE" h="40.0" w="40.0" x="2503.714599609375" y="1283.116943359375" fill="#ffffff" width="1" outline="#666666"/>
  </node>
  <node label="DET0487" id="-2257">
    <att type="string" name="canonicalName" value="DET0487"/>
    <graphics type="ELLIPSE" h="40.0" w="40.0" x="0.0" y="7236.9345703125" fill="#ffffff" width="1" outline="#666666"/>
  </node>
  <node label="DET0320" id="-2256">
    <att type="string" name="canonicalName" value="DET0320"/>
    <graphics type="ELLIPSE" h="40.0" w="40.0" x="276.03509521484375" y="5297.88134765625" fill="#ffffff" width="1" outline="#666666"/>
  </node>
  <node label="DET0312" id="-2255">
    <att type="string" name="canonicalName" value="DET0312"/>
    <graphics type="ELLIPSE" h="40.0" w="40.0" x="1447.70556640625" y="771.264892578125" fill="#ffffff" width="1" outline="#666666"/>
  </node>
  <node label="DET0146" id="-2254">
    <att type="string" name="canonicalName" value="DET0146"/>
    <graphics type="ELLIPSE" h="40.0" w="40.0" x="3042.01025390625" y="1031.9617919921875" fill="#ffffff" width="1" outline="#666666"/>
  </node>
  <node label="DET0116" id="-2253">
    <att type="string" name="canonicalName" value="DET0116"/>
    <graphics type="ELLIPSE" h="40.0" w="40.0" x="3154.383544921875" y="505.6748046875" fill="#ffffff" width="1" outline="#666666"/>
  </node>
  <node label="DET_De16S" id="-2252">
    <att type="string" name="canonicalName" value="DET_De16S"/>
    <graphics type="ELLIPSE" h="40.0" w="40.0" x="2831.4423828125" y="7814.10693359375" fill="#ffffff" width="1" outline="#666666"/>
  </node>
  <node label="96_D2CL_DehalococcoidesKB1PCE" id="-2251">
    <att type="string" name="canonicalName" value="96_D2CL_DehalococcoidesKB1PCE"/>
    <graphics type="ELLIPSE" h="40.0" w="40.0" x="2875.8896484375" y="7712.8955078125" fill="#ffffff" width="1" outline="#666666"/>
  </node>
  <node label="DET0754" id="-2250">
    <att type="string" name="canonicalName" value="DET0754"/>
    <graphics type="ELLIPSE" h="40.0" w="40.0" x="3446.971435546875" y="9737.84375" fill="#ffffff" width="1" outline="#666666"/>
  </node>
  <node label="DET0743" id="-2249">
    <att type="string" name="canonicalName" value="DET0743"/>
    <graphics type="ELLIPSE" h="40.0" w="40.0" x="3528.43701171875" y="9808.5" fill="#ffffff" width="1" outline="#666666"/>
  </node>
  <node label="DET1604" id="-2248">
    <att type="string" name="canonicalName" value="DET1604"/>
    <graphics type="ELLIPSE" h="40.0" w="40.0" x="1345.1114501953125" y="575.4322509765625" fill="#ffffff" width="1" outline="#666666"/>
  </node>
  <node label="DET0997" id="-2247">
    <att type="string" name="canonicalName" value="DET0997"/>
    <graphics type="ELLIPSE" h="40.0" w="40.0" x="716.2511596679688" y="10398.66015625" fill="#ffffff" width="1" outline="#666666"/>
  </node>
  <node label="DET0377" id="-2246">
    <att type="string" name="canonicalName" value="DET0377"/>
    <graphics type="ELLIPSE" h="40.0" w="40.0" x="718.57275390625" y="10290.9208984375" fill="#ffffff" width="1" outline="#666666"/>
  </node>
  <node label="DET1487" id="-2245">
    <att type="string" name="canonicalName" value="DET1487"/>
    <graphics type="ELLIPSE" h="40.0" w="40.0" x="3740.441650390625" y="4245.9375" fill="#ffffff" width="1" outline="#666666"/>
  </node>
  <node label="DET0296" id="-2244">
    <att type="string" name="canonicalName" value="DET0296"/>
    <graphics type="ELLIPSE" h="40.0" w="40.0" x="3739.251953125" y="4361.6083984375" fill="#ffffff" width="1" outline="#666666"/>
  </node>
  <node label="DET0196" id="-2243">
    <att type="string" name="canonicalName" value="DET0196"/>
    <graphics type="ELLIPSE" h="40.0" w="40.0" x="3077.1953125" y="3033.935791015625" fill="#ffffff" width="1" outline="#666666"/>
  </node>
  <node label="95_DCL2_NiFe_LargeSubunit2_MHU" id="-2242">
    <att type="string" name="canonicalName" value="95_DCL2_NiFe_LargeSubunit2_MHU"/>
    <graphics type="ELLIPSE" h="40.0" w="40.0" x="3191.702392578125" y="7259.66015625" fill="#ffffff" width="1" outline="#666666"/>
  </node>
  <node label="DET1434" id="-2241">
    <att type="string" name="canonicalName" value="DET1434"/>
    <graphics type="ELLIPSE" h="40.0" w="40.0" x="818.57275390625" y="10398.66015625" fill="#ffffff" width="1" outline="#666666"/>
  </node>
  <node label="DET1414" id="-2240">
    <att type="string" name="canonicalName" value="DET1414"/>
    <graphics type="ELLIPSE" h="40.0" w="40.0" x="820.894287109375" y="10290.9208984375" fill="#ffffff" width="1" outline="#666666"/>
  </node>
  <node label="DET0673" id="-2239">
    <att type="string" name="canonicalName" value="DET0673"/>
    <graphics type="ELLIPSE" h="40.0" w="40.0" x="2245.330810546875" y="8106.5400390625" fill="#ffffff" width="1" outline="#666666"/>
  </node>
  <node label="DET0108" id="-2238">
    <att type="string" name="canonicalName" value="DET0108"/>
    <graphics type="ELLIPSE" h="40.0" w="40.0" x="2200.864013671875" y="8004.52587890625" fill="#ffffff" width="1" outline="#666666"/>
  </node>
  <node label="DET0059" id="-2237">
    <att type="string" name="canonicalName" value="DET0059"/>
    <graphics type="ELLIPSE" h="40.0" w="40.0" x="1540.797607421875" y="6773.38525390625" fill="#ffffff" width="1" outline="#666666"/>
  </node>
  <node label="DET1584" id="-2236">
    <att type="string" name="canonicalName" value="DET1584"/>
    <graphics type="ELLIPSE" h="40.0" w="40.0" x="3392.29638671875" y="3528.767333984375" fill="#ffffff" width="1" outline="#666666"/>
  </node>
  <node label="DET0491" id="-2235">
    <att type="string" name="canonicalName" value="DET0491"/>
    <graphics type="ELLIPSE" h="40.0" w="40.0" x="371.9852600097656" y="1924.7744140625" fill="#ffffff" width="1" outline="#666666"/>
  </node>
  <node label="DET0481" id="-2234">
    <att type="string" name="canonicalName" value="DET0481"/>
    <graphics type="ELLIPSE" h="40.0" w="40.0" x="273.0395202636719" y="2019.39697265625" fill="#ffffff" width="1" outline="#666666"/>
  </node>
  <node label="DET1488" id="-2233">
    <att type="string" name="canonicalName" value="DET1488"/>
    <graphics type="ELLIPSE" h="40.0" w="40.0" x="254.89630126953125" y="7864.1806640625" fill="#ffffff" width="1" outline="#666666"/>
  </node>
  <node label="DET1275" id="-2232">
    <att type="string" name="canonicalName" value="DET1275"/>
    <graphics type="ELLIPSE" h="40.0" w="40.0" x="2264.599853515625" y="8948.0888671875" fill="#ffffff" width="1" outline="#666666"/>
  </node>
  <node label="DET1138" id="-2231">
    <att type="string" name="canonicalName" value="DET1138"/>
    <graphics type="ELLIPSE" h="40.0" w="40.0" x="1261.3402099609375" y="3821.62109375" fill="#ffffff" width="1" outline="#666666"/>
  </node>
  <node label="DET0861" id="-2230">
    <att type="string" name="canonicalName" value="DET0861"/>
    <graphics type="ELLIPSE" h="40.0" w="40.0" x="1191.7041015625" y="3728.438720703125" fill="#ffffff" width="1" outline="#666666"/>
  </node>
  <node label="DET1283" id="-2229">
    <att type="string" name="canonicalName" value="DET1283"/>
    <graphics type="ELLIPSE" h="40.0" w="40.0" x="2183.3291015625" y="106.83990478515625" fill="#ffffff" width="1" outline="#666666"/>
  </node>
  <node label="DET0805" id="-2228">
    <att type="string" name="canonicalName" value="DET0805"/>
    <graphics type="ELLIPSE" h="40.0" w="40.0" x="2124.917724609375" y="0.0" fill="#ffffff" width="1" outline="#666666"/>
  </node>
  <node label="DET0804" id="-2227">
    <att type="string" name="canonicalName" value="DET0804"/>
    <graphics type="ELLIPSE" h="40.0" w="40.0" x="2054.684814453125" y="571.182373046875" fill="#ffffff" width="1" outline="#666666"/>
  </node>
  <node label="DET0801" id="-2226">
    <att type="string" name="canonicalName" value="DET0801"/>
    <graphics type="ELLIPSE" h="40.0" w="40.0" x="2186.767578125" y="605.5574951171875" fill="#ffffff" width="1" outline="#666666"/>
  </node>
  <node label="DET0452" id="-2225">
    <att type="string" name="canonicalName" value="DET0452"/>
    <graphics type="ELLIPSE" h="40.0" w="40.0" x="920.894287109375" y="10398.66015625" fill="#ffffff" width="1" outline="#666666"/>
  </node>
  <node label="DET0171" id="-2224">
    <att type="string" name="canonicalName" value="DET0171"/>
    <graphics type="ELLIPSE" h="40.0" w="40.0" x="923.2158813476562" y="10290.9208984375" fill="#ffffff" width="1" outline="#666666"/>
  </node>
  <node label="DET0117" id="-2223">
    <att type="string" name="canonicalName" value="DET0117"/>
    <graphics type="ELLIPSE" h="40.0" w="40.0" x="3227.647705078125" y="286.9828796386719" fill="#ffffff" width="1" outline="#666666"/>
  </node>
  <node label="DET0973" id="-2222">
    <att type="string" name="canonicalName" value="DET0973"/>
    <graphics type="ELLIPSE" h="40.0" w="40.0" x="356.2628173828125" y="8930.259765625" fill="#ffffff" width="1" outline="#666666"/>
  </node>
  <node label="DET0828" id="-2221">
    <att type="string" name="canonicalName" value="DET0828"/>
    <graphics type="ELLIPSE" h="40.0" w="40.0" x="467.1537170410156" y="8920.62890625" fill="#ffffff" width="1" outline="#666666"/>
  </node>
  <node label="DET0772" id="-2220">
    <att type="string" name="canonicalName" value="DET0772"/>
    <graphics type="ELLIPSE" h="40.0" w="40.0" x="3535.6904296875" y="4550.0029296875" fill="#ffffff" width="1" outline="#666666"/>
  </node>
  <node label="DET0072" id="-2219">
    <att type="string" name="canonicalName" value="DET0072"/>
    <graphics type="ELLIPSE" h="40.0" w="40.0" x="3421.54150390625" y="4577.11376953125" fill="#ffffff" width="1" outline="#666666"/>
  </node>
  <node label="DET1554" id="-2218">
    <att type="string" name="canonicalName" value="DET1554"/>
    <graphics type="ELLIPSE" h="40.0" w="40.0" x="1956.28515625" y="7950.1845703125" fill="#ffffff" width="1" outline="#666666"/>
  </node>
  <node label="DET1328" id="-2217">
    <att type="string" name="canonicalName" value="DET1328"/>
    <graphics type="ELLIPSE" h="40.0" w="40.0" x="3018.830810546875" y="8968.162109375" fill="#ffffff" width="1" outline="#666666"/>
  </node>
  <node label="DET1142" id="-2216">
    <att type="string" name="canonicalName" value="DET1142"/>
    <graphics type="ELLIPSE" h="40.0" w="40.00006103515625" x="1023.2159118652344" y="10398.66015625" fill="#ffffff" width="1" outline="#666666"/>
  </node>
  <node label="DET0369" id="-2215">
    <att type="string" name="canonicalName" value="DET0369"/>
    <graphics type="ELLIPSE" h="40.0" w="40.0" x="1025.5374755859375" y="10290.9208984375" fill="#ffffff" width="1" outline="#666666"/>
  </node>
  <node label="DET1326" id="-2214">
    <att type="string" name="canonicalName" value="DET1326"/>
    <graphics type="ELLIPSE" h="40.0" w="40.0" x="2933.6357421875" y="4802.86572265625" fill="#ffffff" width="1" outline="#666666"/>
  </node>
  <node label="DET1325" id="-2213">
    <att type="string" name="canonicalName" value="DET1325"/>
    <graphics type="ELLIPSE" h="40.0" w="40.0" x="2856.912109375" y="4667.04150390625" fill="#ffffff" width="1" outline="#666666"/>
  </node>
  <node label="DET0453" id="-2212">
    <att type="string" name="canonicalName" value="DET0453"/>
    <graphics type="ELLIPSE" h="40.0" w="40.0" x="2292.56494140625" y="888.6593017578125" fill="#ffffff" width="1" outline="#666666"/>
  </node>
  <node label="DET0394" id="-2211">
    <att type="string" name="canonicalName" value="DET0394"/>
    <graphics type="ELLIPSE" h="40.0" w="40.0" x="703.5438232421875" y="1509.632080078125" fill="#ffffff" width="1" outline="#666666"/>
  </node>
  <node label="DET1457" id="-2210">
    <att type="string" name="canonicalName" value="DET1457"/>
    <graphics type="ELLIPSE" h="40.0" w="40.0" x="1125.5374755859375" y="10398.66015625" fill="#ffffff" width="1" outline="#666666"/>
  </node>
  <node label="DET0009" id="-2209">
    <att type="string" name="canonicalName" value="DET0009"/>
    <graphics type="ELLIPSE" h="40.0" w="40.0" x="1127.859130859375" y="10290.9208984375" fill="#ffffff" width="1" outline="#666666"/>
  </node>
  <node label="80_D2CL_SyntrophobacterKB1" id="-2208">
    <att type="string" name="canonicalName" value="80_D2CL_SyntrophobacterKB1"/>
    <graphics type="ELLIPSE" h="40.0" w="40.0" x="1250.552490234375" y="5796.455078125" fill="#ffffff" width="1" outline="#666666"/>
  </node>
  <node label="DET1250" id="-2207">
    <att type="string" name="canonicalName" value="DET1250"/>
    <graphics type="ELLIPSE" h="40.0" w="40.0" x="1412.63525390625" y="659.938720703125" fill="#ffffff" width="1" outline="#666666"/>
  </node>
  <node label="EDRATE_Total_YE_and_ED" id="-2206">
    <att type="string" name="canonicalName" value="EDRATE_Total_YE_and_ED"/>
    <graphics type="ELLIPSE" h="40.0" w="40.0" x="1227.859130859375" y="10398.66015625" fill="#ffffff" width="1" outline="#666666"/>
  </node>
  <node label="DET0871" id="-2205">
    <att type="string" name="canonicalName" value="DET0871"/>
    <graphics type="ELLIPSE" h="40.0" w="40.0" x="1230.1806640625" y="10290.9208984375" fill="#ffffff" width="1" outline="#666666"/>
  </node>
  <node label="DET0638" id="-2204">
    <att type="string" name="canonicalName" value="DET0638"/>
    <graphics type="ELLIPSE" h="40.0" w="40.0" x="2946.19873046875" y="336.9432373046875" fill="#ffffff" width="1" outline="#666666"/>
  </node>
  <node label="DET0637" id="-2203">
    <att type="string" name="canonicalName" value="DET0637"/>
    <graphics type="ELLIPSE" h="40.0" w="40.0" x="2939.995849609375" y="214.95599365234375" fill="#ffffff" width="1" outline="#666666"/>
  </node>
  <node label="DET0741" id="-2202">
    <att type="string" name="canonicalName" value="DET0741"/>
    <graphics type="ELLIPSE" h="40.0" w="40.0" x="194.8359375" y="3516.00341796875" fill="#ffffff" width="1" outline="#666666"/>
  </node>
  <node label="DET0613" id="-2201">
    <att type="string" name="canonicalName" value="DET0613"/>
    <graphics type="ELLIPSE" h="40.0" w="40.0" x="98.40435791015625" y="3591.764404296875" fill="#ffffff" width="1" outline="#666666"/>
  </node>
  <node label="DET0913" id="-2200">
    <att type="string" name="canonicalName" value="DET0913"/>
    <graphics type="ELLIPSE" h="40.0" w="40.00001525878906" x="248.8480453491211" y="9361.6904296875" fill="#ffffff" width="1" outline="#666666"/>
  </node>
  <node label="DET0335" id="-2199">
    <att type="string" name="canonicalName" value="DET0335"/>
    <graphics type="ELLIPSE" h="40.0" w="40.0" x="356.24395751953125" y="9338.87890625" fill="#ffffff" width="1" outline="#666666"/>
  </node>
  <node label="DET0924" id="-2198">
    <att type="string" name="canonicalName" value="DET0924"/>
    <graphics type="ELLIPSE" h="40.0" w="40.0" x="2895.06884765625" y="7390.25732421875" fill="#ffffff" width="1" outline="#666666"/>
  </node>
  <node label="DET0109" id="-2197">
    <att type="string" name="canonicalName" value="DET0109"/>
    <graphics type="ELLIPSE" h="40.0" w="40.0" x="2838.554443359375" y="7492.291015625" fill="#ffffff" width="1" outline="#666666"/>
  </node>
  <node label="DET1357" id="-2196">
    <att type="string" name="canonicalName" value="DET1357"/>
    <graphics type="ELLIPSE" h="40.0" w="40.0" x="3456.613525390625" y="7799.6376953125" fill="#ffffff" width="1" outline="#666666"/>
  </node>
  <node label="DET0031" id="-2195">
    <att type="string" name="canonicalName" value="DET0031"/>
    <graphics type="ELLIPSE" h="40.0" w="40.0" x="3365.94970703125" y="7731.50732421875" fill="#ffffff" width="1" outline="#666666"/>
  </node>
  <node label="DET_tRNA-Ser-3" id="-2194">
    <att type="string" name="canonicalName" value="DET_tRNA-Ser-3"/>
    <graphics type="ELLIPSE" h="40.0" w="40.0" x="2056.412353515625" y="4442.431640625" fill="#ffffff" width="1" outline="#666666"/>
  </node>
  <node label="DET_tRNA-Leu-1" id="-2193">
    <att type="string" name="canonicalName" value="DET_tRNA-Leu-1"/>
    <graphics type="ELLIPSE" h="40.0" w="40.0" x="2123.831298828125" y="4341.99560546875" fill="#ffffff" width="1" outline="#666666"/>
  </node>
  <node label="28_DCL2_Anaerovorax_sp." id="-2192">
    <att type="string" name="canonicalName" value="28_DCL2_Anaerovorax_sp."/>
    <graphics type="ELLIPSE" h="40.0" w="40.0" x="1330.1806640625" y="10398.66015625" fill="#ffffff" width="1" outline="#666666"/>
  </node>
  <node label="23_D2CL_Eubacterium.sp._A" id="-2191">
    <att type="string" name="canonicalName" value="23_D2CL_Eubacterium.sp._A"/>
    <graphics type="ELLIPSE" h="40.0" w="40.0" x="1332.5023193359375" y="10290.9208984375" fill="#ffffff" width="1" outline="#666666"/>
  </node>
  <node label="DET0653" id="-2190">
    <att type="string" name="canonicalName" value="DET0653"/>
    <graphics type="ELLIPSE" h="40.0" w="40.0" x="2493.9013671875" y="440.42254638671875" fill="#ffffff" width="1" outline="#666666"/>
  </node>
  <node label="DET1077" id="-2189">
    <att type="string" name="canonicalName" value="DET1077"/>
    <graphics type="ELLIPSE" h="40.0" w="40.0" x="3472.908447265625" y="2988.376220703125" fill="#ffffff" width="1" outline="#666666"/>
  </node>
  <node label="DET1461" id="-2188">
    <att type="string" name="canonicalName" value="DET1461"/>
    <graphics type="ELLIPSE" h="40.0" w="40.0" x="2675.945068359375" y="3421.90673828125" fill="#ffffff" width="1" outline="#666666"/>
  </node>
  <node label="DET0535" id="-2187">
    <att type="string" name="canonicalName" value="DET0535"/>
    <graphics type="ELLIPSE" h="40.0" w="40.0" x="2778.464599609375" y="3469.16552734375" fill="#ffffff" width="1" outline="#666666"/>
  </node>
  <node label="DET1336" id="-2186">
    <att type="string" name="canonicalName" value="DET1336"/>
    <graphics type="ELLIPSE" h="40.0" w="40.0" x="346.141357421875" y="1827.5093994140625" fill="#ffffff" width="1" outline="#666666"/>
  </node>
  <node label="DET0450" id="-2185">
    <att type="string" name="canonicalName" value="DET0450"/>
    <graphics type="ELLIPSE" h="40.0" w="40.0" x="1933.854736328125" y="994.5056762695312" fill="#ffffff" width="1" outline="#666666"/>
  </node>
  <node label="DET0185" id="-2184">
    <att type="string" name="canonicalName" value="DET0185"/>
    <graphics type="ELLIPSE" h="40.0" w="40.0" x="873.69287109375" y="1061.4754638671875" fill="#ffffff" width="1" outline="#666666"/>
  </node>
  <node label="DET0175" id="-2183">
    <att type="string" name="canonicalName" value="DET0175"/>
    <graphics type="ELLIPSE" h="40.0" w="40.0" x="2597.29345703125" y="9434.525390625" fill="#ffffff" width="1" outline="#666666"/>
  </node>
  <node label="DET0174" id="-2182">
    <att type="string" name="canonicalName" value="DET0174"/>
    <graphics type="ELLIPSE" h="40.0" w="40.0" x="2522.206787109375" y="9357.1103515625" fill="#ffffff" width="1" outline="#666666"/>
  </node>
  <node label="DET1137" id="-2181">
    <att type="string" name="canonicalName" value="DET1137"/>
    <graphics type="ELLIPSE" h="40.0" w="40.0" x="873.1389770507812" y="1138.1024169921875" fill="#ffffff" width="1" outline="#666666"/>
  </node>
  <node label="DET0840" id="-2180">
    <att type="string" name="canonicalName" value="DET0840"/>
    <graphics type="ELLIPSE" h="40.0" w="40.0" x="1258.4503173828125" y="2994.3740234375" fill="#ffffff" width="1" outline="#666666"/>
  </node>
  <node label="DET0439" id="-2179">
    <att type="string" name="canonicalName" value="DET0439"/>
    <graphics type="ELLIPSE" h="40.0" w="40.0" x="1367.69091796875" y="3044.10400390625" fill="#ffffff" width="1" outline="#666666"/>
  </node>
  <node label="DET1297" id="-2178">
    <att type="string" name="canonicalName" value="DET1297"/>
    <graphics type="ELLIPSE" h="40.0" w="40.0" x="2812.916748046875" y="3045.568603515625" fill="#ffffff" width="1" outline="#666666"/>
  </node>
  <node label="DET0251" id="-2177">
    <att type="string" name="canonicalName" value="DET0251"/>
    <graphics type="ELLIPSE" h="40.0" w="40.0" x="2812.963623046875" y="2943.482666015625" fill="#ffffff" width="1" outline="#666666"/>
  </node>
  <node label="DET0543" id="-2176">
    <att type="string" name="canonicalName" value="DET0543"/>
    <graphics type="ELLIPSE" h="40.0" w="40.0" x="2424.012451171875" y="1033.4774169921875" fill="#ffffff" width="1" outline="#666666"/>
  </node>
  <node label="DET0992" id="-2175">
    <att type="string" name="canonicalName" value="DET0992"/>
    <graphics type="ELLIPSE" h="40.00006103515625" w="40.0" x="2739.976806640625" y="1043.7892761230469" fill="#ffffff" width="1" outline="#666666"/>
  </node>
  <node label="DET0979" id="-2174">
    <att type="string" name="canonicalName" value="DET0979"/>
    <graphics type="ELLIPSE" h="40.0" w="40.0" x="2813.223876953125" y="1140.52099609375" fill="#ffffff" width="1" outline="#666666"/>
  </node>
  <node label="DET0514" id="-2173">
    <att type="string" name="canonicalName" value="DET0514"/>
    <graphics type="ELLIPSE" h="39.99993896484375" w="40.0" x="2024.280029296875" y="1012.7737121582031" fill="#ffffff" width="1" outline="#666666"/>
  </node>
  <node label="DET0389" id="-2172">
    <att type="string" name="canonicalName" value="DET0389"/>
    <graphics type="ELLIPSE" h="40.0" w="40.0" x="372.2589416503906" y="1209.154052734375" fill="#ffffff" width="1" outline="#666666"/>
  </node>
  <node label="DET1337" id="-2171">
    <att type="string" name="canonicalName" value="DET1337"/>
    <graphics type="ELLIPSE" h="40.0" w="40.0" x="630.8023071289062" y="2110.54345703125" fill="#ffffff" width="1" outline="#666666"/>
  </node>
  <node label="DET0120" id="-2170">
    <att type="string" name="canonicalName" value="DET0120"/>
    <graphics type="ELLIPSE" h="40.0" w="40.0" x="736.52685546875" y="2169.3779296875" fill="#ffffff" width="1" outline="#666666"/>
  </node>
  <node label="DET_tRNA-Pro-2" id="-2169">
    <att type="string" name="canonicalName" value="DET_tRNA-Pro-2"/>
    <graphics type="ELLIPSE" h="40.0" w="40.0" x="811.0136108398438" y="9342.1953125" fill="#ffffff" width="1" outline="#666666"/>
  </node>
  <node label="DET_tRNA-Ala-2" id="-2168">
    <att type="string" name="canonicalName" value="DET_tRNA-Ala-2"/>
    <graphics type="ELLIPSE" h="40.0" w="40.0" x="897.2212524414062" y="9274.076171875" fill="#ffffff" width="1" outline="#666666"/>
  </node>
  <node label="DET1559" id="-2167">
    <att type="string" name="canonicalName" value="DET1559"/>
    <graphics type="ELLIPSE" h="40.0" w="40.0" x="1952.8470458984375" y="8509.7626953125" fill="#ffffff" width="1" outline="#666666"/>
  </node>
  <node label="DET1556" id="-2166">
    <att type="string" name="canonicalName" value="DET1556"/>
    <graphics type="ELLIPSE" h="40.0" w="40.0" x="1949.6558837890625" y="8621.9814453125" fill="#ffffff" width="1" outline="#666666"/>
  </node>
  <node label="DET1258" id="-2165">
    <att type="string" name="canonicalName" value="DET1258"/>
    <graphics type="ELLIPSE" h="40.0" w="40.0" x="2795.83203125" y="1422.1529541015625" fill="#ffffff" width="1" outline="#666666"/>
  </node>
  <node label="DET1537" id="-2164">
    <att type="string" name="canonicalName" value="DET1537"/>
    <graphics type="ELLIPSE" h="40.0" w="40.0" x="2520.531982421875" y="3814.458984375" fill="#ffffff" width="1" outline="#666666"/>
  </node>
  <node label="DET1170" id="-2163">
    <att type="string" name="canonicalName" value="DET1170"/>
    <graphics type="ELLIPSE" h="40.0" w="40.0" x="2487.207275390625" y="3930.10302734375" fill="#ffffff" width="1" outline="#666666"/>
  </node>
  <node label="DET1331" id="-2162">
    <att type="string" name="canonicalName" value="DET1331"/>
    <graphics type="ELLIPSE" h="40.0" w="40.0" x="3552.27880859375" y="4336.18603515625" fill="#ffffff" width="1" outline="#666666"/>
  </node>
  <node label="DET1050" id="-2161">
    <att type="string" name="canonicalName" value="DET1050"/>
    <graphics type="ELLIPSE" h="40.0" w="40.0" x="3624.173828125" y="4437.5390625" fill="#ffffff" width="1" outline="#666666"/>
  </node>
  <node label="DET1597" id="-2160">
    <att type="string" name="canonicalName" value="DET1597"/>
    <graphics type="ELLIPSE" h="40.0" w="40.0" x="1432.5023193359375" y="10398.66015625" fill="#ffffff" width="1" outline="#666666"/>
  </node>
  <node label="DET0918" id="-2159">
    <att type="string" name="canonicalName" value="DET0918"/>
    <graphics type="ELLIPSE" h="40.0" w="40.0" x="1434.8238525390625" y="10290.9208984375" fill="#ffffff" width="1" outline="#666666"/>
  </node>
  <node label="DET0742" id="-2158">
    <att type="string" name="canonicalName" value="DET0742"/>
    <graphics type="ELLIPSE" h="40.0" w="40.0" x="556.641845703125" y="1188.0394287109375" fill="#ffffff" width="1" outline="#666666"/>
  </node>
  <node label="DET0576" id="-2157">
    <att type="string" name="canonicalName" value="DET0576"/>
    <graphics type="ELLIPSE" h="40.0" w="40.0" x="595.222900390625" y="1297.1094970703125" fill="#ffffff" width="1" outline="#666666"/>
  </node>
  <node label="DET0788" id="-2156">
    <att type="string" name="canonicalName" value="DET0788"/>
    <graphics type="ELLIPSE" h="40.0" w="40.0" x="649.4351806640625" y="2938.2197265625" fill="#ffffff" width="1" outline="#666666"/>
  </node>
  <node label="DET0523" id="-2155">
    <att type="string" name="canonicalName" value="DET0523"/>
    <graphics type="ELLIPSE" h="40.0" w="40.0" x="489.7403564453125" y="2835.3046875" fill="#ffffff" width="1" outline="#666666"/>
  </node>
  <node label="DET0457" id="-2154">
    <att type="string" name="canonicalName" value="DET0457"/>
    <graphics type="ELLIPSE" h="40.0" w="40.0" x="3199.679931640625" y="1301.4779052734375" fill="#ffffff" width="1" outline="#666666"/>
  </node>
  <node label="DET0456" id="-2153">
    <att type="string" name="canonicalName" value="DET0456"/>
    <graphics type="ELLIPSE" h="40.0" w="40.0" x="3114.3330078125" y="1213.34521484375" fill="#ffffff" width="1" outline="#666666"/>
  </node>
  <node label="DET0258" id="-2152">
    <att type="string" name="canonicalName" value="DET0258"/>
    <graphics type="ELLIPSE" h="40.0" w="40.0" x="2702.585205078125" y="8446.5322265625" fill="#ffffff" width="1" outline="#666666"/>
  </node>
  <node label="DET0148" id="-2151">
    <att type="string" name="canonicalName" value="DET0148"/>
    <graphics type="ELLIPSE" h="40.0" w="40.0" x="2924.7041015625" y="1015.4261474609375" fill="#ffffff" width="1" outline="#666666"/>
  </node>
  <node label="DET0147" id="-2150">
    <att type="string" name="canonicalName" value="DET0147"/>
    <graphics type="ELLIPSE" h="40.0" w="40.0" x="3069.0087890625" y="965.2741088867188" fill="#ffffff" width="1" outline="#666666"/>
  </node>
  <node label="DET0123" id="-2149">
    <att type="string" name="canonicalName" value="DET0123"/>
    <graphics type="ELLIPSE" h="40.0" w="40.0" x="3443.25830078125" y="317.205322265625" fill="#ffffff" width="1" outline="#666666"/>
  </node>
  <node label="DET0112" id="-2148">
    <att type="string" name="canonicalName" value="DET0112"/>
    <graphics type="ELLIPSE" h="40.0" w="40.0" x="3444.7626953125" y="437.31146240234375" fill="#ffffff" width="1" outline="#666666"/>
  </node>
  <node label="DET1111" id="-2147">
    <att type="string" name="canonicalName" value="DET1111"/>
    <graphics type="ELLIPSE" h="40.0" w="40.0" x="850.48046875" y="8968.162109375" fill="#ffffff" width="1" outline="#666666"/>
  </node>
  <node label="DET0097" id="-2146">
    <att type="string" name="canonicalName" value="DET0097"/>
    <graphics type="ELLIPSE" h="40.0" w="40.0" x="740.4595947265625" y="8964.4716796875" fill="#ffffff" width="1" outline="#666666"/>
  </node>
  <node label="DET0404" id="-2145">
    <att type="string" name="canonicalName" value="DET0404"/>
    <graphics type="ELLIPSE" h="40.0" w="40.0" x="2292.42333984375" y="5764.8466796875" fill="#ffffff" width="1" outline="#666666"/>
  </node>
  <node label="DET1365" id="-2144">
    <att type="string" name="canonicalName" value="DET1365"/>
    <graphics type="ELLIPSE" h="40.0" w="40.0" x="3087.369140625" y="821.9944458007812" fill="#ffffff" width="1" outline="#666666"/>
  </node>
  <node label="DET0590" id="-2143">
    <att type="string" name="canonicalName" value="DET0590"/>
    <graphics type="ELLIPSE" h="40.0" w="40.0" x="2982.11083984375" y="881.8531494140625" fill="#ffffff" width="1" outline="#666666"/>
  </node>
  <node label="DET0077" id="-2142">
    <att type="string" name="canonicalName" value="DET0077"/>
    <graphics type="ELLIPSE" h="40.0" w="40.0" x="1139.302734375" y="9341.7783203125" fill="#ffffff" width="1" outline="#666666"/>
  </node>
  <node label="DET0076" id="-2141">
    <att type="string" name="canonicalName" value="DET0076"/>
    <graphics type="ELLIPSE" h="40.0" w="40.0" x="1225.837890625" y="9274.076171875" fill="#ffffff" width="1" outline="#666666"/>
  </node>
  <node label="DET1585" id="-2140">
    <att type="string" name="canonicalName" value="DET1585"/>
    <graphics type="ELLIPSE" h="40.0" w="40.0" x="287.9444580078125" y="722.44384765625" fill="#ffffff" width="1" outline="#666666"/>
  </node>
  <node label="DET1108" id="-2139">
    <att type="string" name="canonicalName" value="DET1108"/>
    <graphics type="ELLIPSE" h="40.0" w="40.0" x="1838.18798828125" y="2778.934814453125" fill="#ffffff" width="1" outline="#666666"/>
  </node>
  <node label="DET0765" id="-2138">
    <att type="string" name="canonicalName" value="DET0765"/>
    <graphics type="ELLIPSE" h="40.0" w="39.99993896484375" x="1041.5442199707031" y="683.010498046875" fill="#ffffff" width="1" outline="#666666"/>
  </node>
  <node label="DET1185" id="-2137">
    <att type="string" name="canonicalName" value="DET1185"/>
    <graphics type="ELLIPSE" h="40.0" w="40.0" x="1534.8238525390625" y="10398.66015625" fill="#ffffff" width="1" outline="#666666"/>
  </node>
  <node label="DET0750" id="-2136">
    <att type="string" name="canonicalName" value="DET0750"/>
    <graphics type="ELLIPSE" h="40.0" w="40.0" x="1537.1455078125" y="10290.9208984375" fill="#ffffff" width="1" outline="#666666"/>
  </node>
  <node label="DET0661" id="-2135">
    <att type="string" name="canonicalName" value="DET0661"/>
    <graphics type="ELLIPSE" h="40.0" w="40.0" x="841.0789794921875" y="4560.11474609375" fill="#ffffff" width="1" outline="#666666"/>
  </node>
  <node label="DET1309" id="-2134">
    <att type="string" name="canonicalName" value="DET1309"/>
    <graphics type="ELLIPSE" h="40.0" w="40.0" x="944.284912109375" y="3369.1923828125" fill="#ffffff" width="1" outline="#666666"/>
  </node>
  <node label="DET0592" id="-2133">
    <att type="string" name="canonicalName" value="DET0592"/>
    <graphics type="ELLIPSE" h="40.0" w="40.0" x="908.75537109375" y="3493.692138671875" fill="#ffffff" width="1" outline="#666666"/>
  </node>
  <node label="DET0553" id="-2132">
    <att type="string" name="canonicalName" value="DET0553"/>
    <graphics type="ELLIPSE" h="40.0" w="40.0" x="857.2210693359375" y="3598.93994140625" fill="#ffffff" width="1" outline="#666666"/>
  </node>
  <node label="DET0512" id="-2131">
    <att type="string" name="canonicalName" value="DET0512"/>
    <graphics type="ELLIPSE" h="40.0" w="40.0" x="2754.839599609375" y="917.2781982421875" fill="#ffffff" width="1" outline="#666666"/>
  </node>
  <node label="DET1387" id="-2130">
    <att type="string" name="canonicalName" value="DET1387"/>
    <graphics type="ELLIPSE" h="40.0" w="40.0" x="1124.2451171875" y="4558.841796875" fill="#ffffff" width="1" outline="#666666"/>
  </node>
  <node label="DET0502" id="-2129">
    <att type="string" name="canonicalName" value="DET0502"/>
    <graphics type="ELLIPSE" h="40.0" w="40.0" x="722.44775390625" y="1935.419921875" fill="#ffffff" width="1" outline="#666666"/>
  </node>
  <node label="DET0501" id="-2128">
    <att type="string" name="canonicalName" value="DET0501"/>
    <graphics type="ELLIPSE" h="40.0" w="40.0" x="617.4844970703125" y="1874.932373046875" fill="#ffffff" width="1" outline="#666666"/>
  </node>
  <node label="DET0475" id="-2127">
    <att type="string" name="canonicalName" value="DET0475"/>
    <graphics type="ELLIPSE" h="40.0" w="40.0" x="914.5609130859375" y="7416.849609375" fill="#ffffff" width="1" outline="#666666"/>
  </node>
  <node label="DET1085" id="-2126">
    <att type="string" name="canonicalName" value="DET1085"/>
    <graphics type="ELLIPSE" h="40.0" w="40.0" x="2100.011474609375" y="4756.6552734375" fill="#ffffff" width="1" outline="#666666"/>
  </node>
  <node label="DET0268" id="-2125">
    <att type="string" name="canonicalName" value="DET0268"/>
    <graphics type="ELLIPSE" h="40.0" w="40.0" x="2197.4462890625" y="4699.7587890625" fill="#ffffff" width="1" outline="#666666"/>
  </node>
  <node label="DET0923" id="-2124">
    <att type="string" name="canonicalName" value="DET0923"/>
    <graphics type="ELLIPSE" h="40.0" w="40.0" x="3695.01513671875" y="402.479736328125" fill="#ffffff" width="1" outline="#666666"/>
  </node>
  <node label="DET0110" id="-2123">
    <att type="string" name="canonicalName" value="DET0110"/>
    <graphics type="ELLIPSE" h="40.0" w="40.0" x="3579.6591796875" y="434.5634460449219" fill="#ffffff" width="1" outline="#666666"/>
  </node>
  <node label="DET0552" id="-2122">
    <att type="string" name="canonicalName" value="DET0552"/>
    <graphics type="ELLIPSE" h="40.0" w="40.0" x="2207.3427734375" y="6584.4033203125" fill="#ffffff" width="1" outline="#666666"/>
  </node>
  <node label="DET1500" id="-2121">
    <att type="string" name="canonicalName" value="DET1500"/>
    <graphics type="ELLIPSE" h="40.0" w="40.0" x="2981.2470703125" y="5788.2265625" fill="#ffffff" width="1" outline="#666666"/>
  </node>
  <node label="DET1032" id="-2120">
    <att type="string" name="canonicalName" value="DET1032"/>
    <graphics type="ELLIPSE" h="40.0" w="40.0" x="3070.03271484375" y="5713.255859375" fill="#ffffff" width="1" outline="#666666"/>
  </node>
  <node label="DET0716" id="-2119">
    <att type="string" name="canonicalName" value="DET0716"/>
    <graphics type="ELLIPSE" h="40.0" w="40.0" x="1783.0235595703125" y="7490.548828125" fill="#ffffff" width="1" outline="#666666"/>
  </node>
  <node label="DET1252" id="-2118">
    <att type="string" name="canonicalName" value="DET1252"/>
    <graphics type="ELLIPSE" h="40.0" w="40.0" x="472.2138366699219" y="1570.4599609375" fill="#ffffff" width="1" outline="#666666"/>
  </node>
  <node label="DET0133" id="-2117">
    <att type="string" name="canonicalName" value="DET0133"/>
    <graphics type="ELLIPSE" h="40.0" w="40.0" x="545.659423828125" y="1676.884033203125" fill="#ffffff" width="1" outline="#666666"/>
  </node>
  <node label="DET1386" id="-2116">
    <att type="string" name="canonicalName" value="DET1386"/>
    <graphics type="ELLIPSE" h="40.0" w="40.0001220703125" x="2048.2174682617188" y="7502.69970703125" fill="#ffffff" width="1" outline="#666666"/>
  </node>
  <node label="DET1571" id="-2115">
    <att type="string" name="canonicalName" value="DET1571"/>
    <graphics type="ELLIPSE" h="40.0" w="40.0" x="1449.8731689453125" y="2828.17724609375" fill="#ffffff" width="1" outline="#666666"/>
  </node>
  <node label="DET1529" id="-2114">
    <att type="string" name="canonicalName" value="DET1529"/>
    <graphics type="ELLIPSE" h="40.0" w="40.0" x="2987.573486328125" y="8392.5478515625" fill="#ffffff" width="1" outline="#666666"/>
  </node>
  <node label="DET1520" id="-2113">
    <att type="string" name="canonicalName" value="DET1520"/>
    <graphics type="ELLIPSE" h="40.0" w="40.0" x="450.1053771972656" y="4631.1103515625" fill="#ffffff" width="1" outline="#666666"/>
  </node>
  <node label="DET1261" id="-2112">
    <att type="string" name="canonicalName" value="DET1261"/>
    <graphics type="ELLIPSE" h="40.0" w="40.0" x="2052.923095703125" y="901.3892211914062" fill="#ffffff" width="1" outline="#666666"/>
  </node>
  <node label="DET0933" id="-2111">
    <att type="string" name="canonicalName" value="DET0933"/>
    <graphics type="ELLIPSE" h="40.0" w="40.0" x="1997.0194091796875" y="800.0127563476562" fill="#ffffff" width="1" outline="#666666"/>
  </node>
  <node label="DET0578" id="-2110">
    <att type="string" name="canonicalName" value="DET0578"/>
    <graphics type="ELLIPSE" h="40.0" w="40.0" x="2016.4964599609375" y="3091.595458984375" fill="#ffffff" width="1" outline="#666666"/>
  </node>
  <node label="DET0498" id="-2109">
    <att type="string" name="canonicalName" value="DET0498"/>
    <graphics type="ELLIPSE" h="40.0" w="40.0" x="3175.529541015625" y="4767.54345703125" fill="#ffffff" width="1" outline="#666666"/>
  </node>
  <node label="DET0497" id="-2108">
    <att type="string" name="canonicalName" value="DET0497"/>
    <graphics type="ELLIPSE" h="40.0" w="40.0" x="3083.252197265625" y="4841.06396484375" fill="#ffffff" width="1" outline="#666666"/>
  </node>
  <node label="DET0445" id="-2107">
    <att type="string" name="canonicalName" value="DET0445"/>
    <graphics type="ELLIPSE" h="40.0" w="40.0" x="920.3560180664062" y="6704.771484375" fill="#ffffff" width="1" outline="#666666"/>
  </node>
  <node label="DET0494" id="-2106">
    <att type="string" name="canonicalName" value="DET0494"/>
    <graphics type="ELLIPSE" h="40.0" w="40.0" x="551.797119140625" y="1524.238525390625" fill="#ffffff" width="1" outline="#666666"/>
  </node>
  <node label="DET0399" id="-2105">
    <att type="string" name="canonicalName" value="DET0399"/>
    <graphics type="ELLIPSE" h="40.0" w="40.0" x="416.7687683105469" y="1553.869140625" fill="#ffffff" width="1" outline="#666666"/>
  </node>
  <node label="DET0370" id="-2104">
    <att type="string" name="canonicalName" value="DET0370"/>
    <graphics type="ELLIPSE" h="40.0" w="40.0" x="147.4455108642578" y="9979.7998046875" fill="#ffffff" width="1" outline="#666666"/>
  </node>
  <node label="DET0316" id="-2103">
    <att type="string" name="canonicalName" value="DET0316"/>
    <graphics type="ELLIPSE" h="40.0" w="39.9998779296875" x="2061.3975219726562" y="9668.677734375" fill="#ffffff" width="1" outline="#666666"/>
  </node>
  <node label="DET0315" id="-2102">
    <att type="string" name="canonicalName" value="DET0315"/>
    <graphics type="ELLIPSE" h="40.0" w="40.0" x="2039.5048828125" y="9775.0673828125" fill="#ffffff" width="1" outline="#666666"/>
  </node>
  <node label="DET0525" id="-2101">
    <att type="string" name="canonicalName" value="DET0525"/>
    <graphics type="ELLIPSE" h="40.0" w="40.0" x="1567.107421875" y="8581.2724609375" fill="#ffffff" width="1" outline="#666666"/>
  </node>
  <node label="DET0178" id="-2100">
    <att type="string" name="canonicalName" value="DET0178"/>
    <graphics type="ELLIPSE" h="40.0" w="40.0" x="1581.5174560546875" y="8470.158203125" fill="#ffffff" width="1" outline="#666666"/>
  </node>
  <node label="DET0738" id="-2099">
    <att type="string" name="canonicalName" value="DET0738"/>
    <graphics type="ELLIPSE" h="40.0" w="40.0" x="1637.1455078125" y="10398.66015625" fill="#ffffff" width="1" outline="#666666"/>
  </node>
  <node label="DET0040" id="-2098">
    <att type="string" name="canonicalName" value="DET0040"/>
    <graphics type="ELLIPSE" h="40.0" w="40.0" x="1639.467041015625" y="10290.9208984375" fill="#ffffff" width="1" outline="#666666"/>
  </node>
  <node label="DET1396" id="-2097">
    <att type="string" name="canonicalName" value="DET1396"/>
    <graphics type="ELLIPSE" h="40.0" w="40.0" x="1386.145751953125" y="3326.415283203125" fill="#ffffff" width="1" outline="#666666"/>
  </node>
  <node label="DET0011" id="-2096">
    <att type="string" name="canonicalName" value="DET0011"/>
    <graphics type="ELLIPSE" h="40.0" w="40.0" x="1265.95166015625" y="3312.4326171875" fill="#ffffff" width="1" outline="#666666"/>
  </node>
  <node label="DET1196" id="-2095">
    <att type="string" name="canonicalName" value="DET1196"/>
    <graphics type="ELLIPSE" h="40.0" w="40.0" x="1883.4931640625" y="7441.0068359375" fill="#ffffff" width="1" outline="#666666"/>
  </node>
  <node label="DET0006" id="-2094">
    <att type="string" name="canonicalName" value="DET0006"/>
    <graphics type="ELLIPSE" h="40.0" w="40.0" x="1994.256103515625" y="7403.333984375" fill="#ffffff" width="1" outline="#666666"/>
  </node>
  <node label="91_D2CL_D2Arhcaeallibrary_Methanospiril" id="-2093">
    <att type="string" name="canonicalName" value="91_D2CL_D2Arhcaeallibrary_Methanospiril"/>
    <graphics type="ELLIPSE" h="40.0" w="40.0" x="1370.774169921875" y="6001.48779296875" fill="#ffffff" width="1" outline="#666666"/>
  </node>
  <node label="14_D2CL_Smithella.sp." id="-2092">
    <att type="string" name="canonicalName" value="14_D2CL_Smithella.sp."/>
    <graphics type="ELLIPSE" h="40.0" w="40.0" x="1340.0517578125" y="5886.5888671875" fill="#ffffff" width="1" outline="#666666"/>
  </node>
  <node label="DET1339" id="-2091">
    <att type="string" name="canonicalName" value="DET1339"/>
    <graphics type="ELLIPSE" h="40.0" w="40.0" x="856.5490112304688" y="1244.2230224609375" fill="#ffffff" width="1" outline="#666666"/>
  </node>
  <node label="DET1264" id="-2090">
    <att type="string" name="canonicalName" value="DET1264"/>
    <graphics type="ELLIPSE" h="40.0" w="40.0" x="739.8492431640625" y="1128.5272216796875" fill="#ffffff" width="1" outline="#666666"/>
  </node>
  <node label="DET1206" id="-2089">
    <att type="string" name="canonicalName" value="DET1206"/>
    <graphics type="ELLIPSE" h="40.0" w="40.0" x="2653.20751953125" y="1177.47265625" fill="#ffffff" width="1" outline="#666666"/>
  </node>
  <node label="DET1204" id="-2088">
    <att type="string" name="canonicalName" value="DET1204"/>
    <graphics type="ELLIPSE" h="40.0" w="40.0" x="2725.336181640625" y="1315.877197265625" fill="#ffffff" width="1" outline="#666666"/>
  </node>
  <node label="DET1614" id="-2087">
    <att type="string" name="canonicalName" value="DET1614"/>
    <graphics type="ELLIPSE" h="40.0" w="40.0" x="2178.209228515625" y="9014.7177734375" fill="#ffffff" width="1" outline="#666666"/>
  </node>
  <node label="DET1184" id="-2086">
    <att type="string" name="canonicalName" value="DET1184"/>
    <graphics type="ELLIPSE" h="40.0" w="40.0" x="2090.04296875" y="9080.2412109375" fill="#ffffff" width="1" outline="#666666"/>
  </node>
  <node label="DET1582" id="-2085">
    <att type="string" name="canonicalName" value="DET1582"/>
    <graphics type="ELLIPSE" h="40.0" w="40.0" x="1739.467041015625" y="10398.66015625" fill="#ffffff" width="1" outline="#666666"/>
  </node>
  <node label="DET0956" id="-2084">
    <att type="string" name="canonicalName" value="DET0956"/>
    <graphics type="ELLIPSE" h="40.0" w="40.0" x="1741.78857421875" y="10290.9208984375" fill="#ffffff" width="1" outline="#666666"/>
  </node>
  <node label="DET1002" id="-2083">
    <att type="string" name="canonicalName" value="DET1002"/>
    <graphics type="ELLIPSE" h="40.0" w="40.0" x="2908.81005859375" y="8964.4716796875" fill="#ffffff" width="1" outline="#666666"/>
  </node>
  <node label="DET0616" id="-2082">
    <att type="string" name="canonicalName" value="DET0616"/>
    <graphics type="ELLIPSE" h="40.0" w="40.0" x="2837.287841796875" y="8879.4755859375" fill="#ffffff" width="1" outline="#666666"/>
  </node>
  <node label="DET0479" id="-2081">
    <att type="string" name="canonicalName" value="DET0479"/>
    <graphics type="ELLIPSE" h="40.0" w="40.0" x="197.18359375" y="7370.8330078125" fill="#ffffff" width="1" outline="#666666"/>
  </node>
  <node label="DET0667" id="-2080">
    <att type="string" name="canonicalName" value="DET0667"/>
    <graphics type="ELLIPSE" h="40.0" w="40.0" x="2903.013427734375" y="1085.623291015625" fill="#ffffff" width="1" outline="#666666"/>
  </node>
  <node label="DET1642" id="-2079">
    <att type="string" name="canonicalName" value="DET1642"/>
    <graphics type="ELLIPSE" h="40.0" w="40.0" x="1841.78857421875" y="10398.66015625" fill="#ffffff" width="1" outline="#666666"/>
  </node>
  <node label="DET0427" id="-2078">
    <att type="string" name="canonicalName" value="DET0427"/>
    <graphics type="ELLIPSE" h="40.0" w="40.0" x="1844.1102294921875" y="10290.9208984375" fill="#ffffff" width="1" outline="#666666"/>
  </node>
  <node label="DET0864" id="-2077">
    <att type="string" name="canonicalName" value="DET0864"/>
    <graphics type="ELLIPSE" h="40.0" w="40.0" x="668.4334106445312" y="3134.16357421875" fill="#ffffff" width="1" outline="#666666"/>
  </node>
  <node label="DET0420" id="-2076">
    <att type="string" name="canonicalName" value="DET0420"/>
    <graphics type="ELLIPSE" h="40.0" w="40.0" x="524.0642700195312" y="3224.82861328125" fill="#ffffff" width="1" outline="#666666"/>
  </node>
  <node label="DET0337" id="-2075">
    <att type="string" name="canonicalName" value="DET0337"/>
    <graphics type="ELLIPSE" h="40.0" w="40.0" x="527.7105102539062" y="3338.433837890625" fill="#ffffff" width="1" outline="#666666"/>
  </node>
  <node label="DET_tRNA-Ser-1" id="-2074">
    <att type="string" name="canonicalName" value="DET_tRNA-Ser-1"/>
    <graphics type="ELLIPSE" h="40.0" w="40.0" x="580.4141845703125" y="5835.546875" fill="#ffffff" width="1" outline="#666666"/>
  </node>
  <node label="DET_tRNA-Leu-4" id="-2073">
    <att type="string" name="canonicalName" value="DET_tRNA-Leu-4"/>
    <graphics type="ELLIPSE" h="40.0" w="40.0" x="690.0834350585938" y="5870.35302734375" fill="#ffffff" width="1" outline="#666666"/>
  </node>
  <node label="DET0744" id="-2072">
    <att type="string" name="canonicalName" value="DET0744"/>
    <graphics type="ELLIPSE" h="40.0" w="40.0" x="1938.18798828125" y="3180.69775390625" fill="#ffffff" width="1" outline="#666666"/>
  </node>
  <node label="DET0542" id="-2071">
    <att type="string" name="canonicalName" value="DET0542"/>
    <graphics type="ELLIPSE" h="40.0" w="40.0" x="2055.528564453125" y="3204.87841796875" fill="#ffffff" width="1" outline="#666666"/>
  </node>
  <node label="DET0194" id="-2070">
    <att type="string" name="canonicalName" value="DET0194"/>
    <graphics type="ELLIPSE" h="40.0" w="40.0" x="1586.203369140625" y="9274.076171875" fill="#ffffff" width="1" outline="#666666"/>
  </node>
  <node label="DET0193" id="-2069">
    <att type="string" name="canonicalName" value="DET0193"/>
    <graphics type="ELLIPSE" h="40.0" w="40.0" x="1500.39453125" y="9342.6904296875" fill="#ffffff" width="1" outline="#666666"/>
  </node>
  <node label="DET1433" id="-2068">
    <att type="string" name="canonicalName" value="DET1433"/>
    <graphics type="ELLIPSE" h="40.0" w="40.0" x="306.354736328125" y="4672.45751953125" fill="#ffffff" width="1" outline="#666666"/>
  </node>
  <node label="DET1431" id="-2067">
    <att type="string" name="canonicalName" value="DET1431"/>
    <graphics type="ELLIPSE" h="40.0" w="40.0" x="401.4271240234375" y="4721.271484375" fill="#ffffff" width="1" outline="#666666"/>
  </node>
  <node label="DET1506" id="-2066">
    <att type="string" name="canonicalName" value="DET1506"/>
    <graphics type="ELLIPSE" h="40.0" w="40.0" x="820.6534423828125" y="4450.24951171875" fill="#ffffff" width="1" outline="#666666"/>
  </node>
  <node label="DET1356" id="-2065">
    <att type="string" name="canonicalName" value="DET1356"/>
    <graphics type="ELLIPSE" h="40.0" w="40.0" x="1793.6861572265625" y="8352.595703125" fill="#ffffff" width="1" outline="#666666"/>
  </node>
  <node label="DET1132" id="-2064">
    <att type="string" name="canonicalName" value="DET1132"/>
    <graphics type="ELLIPSE" h="40.0" w="40.0" x="1869.9552001953125" y="8432.435546875" fill="#ffffff" width="1" outline="#666666"/>
  </node>
  <node label="DET0946" id="-2063">
    <att type="string" name="canonicalName" value="DET0946"/>
    <graphics type="ELLIPSE" h="40.0" w="40.0" x="2290.423828125" y="3579.44482421875" fill="#ffffff" width="1" outline="#666666"/>
  </node>
  <node label="DET0944" id="-2062">
    <att type="string" name="canonicalName" value="DET0944"/>
    <graphics type="ELLIPSE" h="40.0" w="40.0" x="2412.4794921875" y="3508.17431640625" fill="#ffffff" width="1" outline="#666666"/>
  </node>
  <node label="DET0758" id="-2061">
    <att type="string" name="canonicalName" value="DET0758"/>
    <graphics type="ELLIPSE" h="40.0" w="40.0" x="3321.54150390625" y="4909.56884765625" fill="#ffffff" width="1" outline="#666666"/>
  </node>
  <node label="DET0751" id="-2060">
    <att type="string" name="canonicalName" value="DET0751"/>
    <graphics type="ELLIPSE" h="40.0" w="40.0" x="3210.083251953125" y="4875.3154296875" fill="#ffffff" width="1" outline="#666666"/>
  </node>
  <node label="DET0710" id="-2059">
    <att type="string" name="canonicalName" value="DET0710"/>
    <graphics type="ELLIPSE" h="40.0" w="40.0" x="2646.896240234375" y="936.897216796875" fill="#ffffff" width="1" outline="#666666"/>
  </node>
  <node label="DET0709" id="-2058">
    <att type="string" name="canonicalName" value="DET0709"/>
    <graphics type="ELLIPSE" h="40.0" w="40.0" x="2544.16552734375" y="903.514404296875" fill="#ffffff" width="1" outline="#666666"/>
  </node>
  <node label="SSMCP_nM" id="-2057">
    <att type="string" name="canonicalName" value="SSMCP_nM"/>
    <graphics type="ELLIPSE" h="40.0" w="40.0" x="904.5870971679688" y="3100.120361328125" fill="#ffffff" width="1" outline="#666666"/>
  </node>
  <node label="DET0664" id="-2056">
    <att type="string" name="canonicalName" value="DET0664"/>
    <graphics type="ELLIPSE" h="40.0" w="40.0" x="819.9727783203125" y="3037.6181640625" fill="#ffffff" width="1" outline="#666666"/>
  </node>
  <node label="DET0753" id="-2055">
    <att type="string" name="canonicalName" value="DET0753"/>
    <graphics type="ELLIPSE" h="40.0" w="40.0" x="522.41455078125" y="2037.389892578125" fill="#ffffff" width="1" outline="#666666"/>
  </node>
  <node label="DET0490" id="-2054">
    <att type="string" name="canonicalName" value="DET0490"/>
    <graphics type="ELLIPSE" h="40.0" w="40.0" x="491.9747619628906" y="1819.868408203125" fill="#ffffff" width="1" outline="#666666"/>
  </node>
  <node label="DET0434" id="-2053">
    <att type="string" name="canonicalName" value="DET0434"/>
    <graphics type="ELLIPSE" h="40.0" w="40.0" x="2877.181396484375" y="960.4529418945312" fill="#ffffff" width="1" outline="#666666"/>
  </node>
  <node label="DET1358" id="-2052">
    <att type="string" name="canonicalName" value="DET1358"/>
    <graphics type="ELLIPSE" h="40.0" w="40.0" x="363.07623291015625" y="4312.82666015625" fill="#ffffff" width="1" outline="#666666"/>
  </node>
  <node label="DET0352" id="-2051">
    <att type="string" name="canonicalName" value="DET0352"/>
    <graphics type="ELLIPSE" h="40.0" w="40.0" x="464.8454895019531" y="4382.0341796875" fill="#ffffff" width="1" outline="#666666"/>
  </node>
  <node label="DET1510" id="-2050">
    <att type="string" name="canonicalName" value="DET1510"/>
    <graphics type="ELLIPSE" h="40.0" w="40.0" x="2542.3271484375" y="3678.43701171875" fill="#ffffff" width="1" outline="#666666"/>
  </node>
  <node label="DET0245" id="-2049">
    <att type="string" name="canonicalName" value="DET0245"/>
    <graphics type="ELLIPSE" h="40.0" w="40.0" x="2617.35400390625" y="3540.03564453125" fill="#ffffff" width="1" outline="#666666"/>
  </node>
  <node label="DET0424" id="-2048">
    <att type="string" name="canonicalName" value="DET0424"/>
    <graphics type="ELLIPSE" h="40.0" w="40.0" x="1446.163330078125" y="6335.7236328125" fill="#ffffff" width="1" outline="#666666"/>
  </node>
  <node label="DET0119" id="-2047">
    <att type="string" name="canonicalName" value="DET0119"/>
    <graphics type="ELLIPSE" h="40.0" w="40.0" x="1452.36669921875" y="6447.98388671875" fill="#ffffff" width="1" outline="#666666"/>
  </node>
  <node label="DET1348" id="-2046">
    <att type="string" name="canonicalName" value="DET1348"/>
    <graphics type="ELLIPSE" h="40.0" w="40.0" x="397.3564453125" y="781.8720092773438" fill="#ffffff" width="1" outline="#666666"/>
  </node>
  <node label="DET0023" id="-2045">
    <att type="string" name="canonicalName" value="DET0023"/>
    <graphics type="ELLIPSE" h="40.0" w="40.0" x="268.115478515625" y="801.0030517578125" fill="#ffffff" width="1" outline="#666666"/>
  </node>
  <node label="DET1291" id="-2044">
    <att type="string" name="canonicalName" value="DET1291"/>
    <graphics type="ELLIPSE" h="40.0" w="40.0" x="1287.79052734375" y="4937.1328125" fill="#ffffff" width="1" outline="#666666"/>
  </node>
  <node label="DET0019" id="-2043">
    <att type="string" name="canonicalName" value="DET0019"/>
    <graphics type="ELLIPSE" h="40.0" w="40.0" x="1331.190673828125" y="5048.119140625" fill="#ffffff" width="1" outline="#666666"/>
  </node>
  <node label="DET_tRNA-Gly-1" id="-2042">
    <att type="string" name="canonicalName" value="DET_tRNA-Gly-1"/>
    <graphics type="ELLIPSE" h="40.0" w="40.0" x="2251.52001953125" y="8487.837890625" fill="#ffffff" width="1" outline="#666666"/>
  </node>
  <node label="DET_tRNA-Ala-1" id="-2041">
    <att type="string" name="canonicalName" value="DET_tRNA-Ala-1"/>
    <graphics type="ELLIPSE" h="40.0" w="40.0" x="2163.35400390625" y="8553.361328125" fill="#ffffff" width="1" outline="#666666"/>
  </node>
  <node label="DET_DernpB1" id="-2040">
    <att type="string" name="canonicalName" value="DET_DernpB1"/>
    <graphics type="ELLIPSE" h="40.0" w="40.0" x="419.55517578125" y="9979.7998046875" fill="#ffffff" width="1" outline="#666666"/>
  </node>
  <node label="DET0263" id="-2039">
    <att type="string" name="canonicalName" value="DET0263"/>
    <graphics type="ELLIPSE" h="40.0" w="40.0" x="3471.42236328125" y="5639.2451171875" fill="#ffffff" width="1" outline="#666666"/>
  </node>
  <node label="DET0186" id="-2038">
    <att type="string" name="canonicalName" value="DET0186"/>
    <graphics type="ELLIPSE" h="40.0" w="40.0" x="2924.8134765625" y="650.2069091796875" fill="#ffffff" width="1" outline="#666666"/>
  </node>
  <node label="DET1603" id="-2037">
    <att type="string" name="canonicalName" value="DET1603"/>
    <graphics type="ELLIPSE" h="40.0" w="40.0" x="567.6796875" y="9274.076171875" fill="#ffffff" width="1" outline="#666666"/>
  </node>
  <node label="DET_tRNA-Arg-5" id="-2036">
    <att type="string" name="canonicalName" value="DET_tRNA-Arg-5"/>
    <graphics type="ELLIPSE" h="40.0" w="40.0" x="463.914794921875" y="9309.9814453125" fill="#ffffff" width="1" outline="#666666"/>
  </node>
  <node label="DET1094" id="-2035">
    <att type="string" name="canonicalName" value="DET1094"/>
    <graphics type="ELLIPSE" h="40.0" w="40.0" x="2645.466796875" y="7712.8955078125" fill="#ffffff" width="1" outline="#666666"/>
  </node>
  <node label="DET1342" id="-2034">
    <att type="string" name="canonicalName" value="DET1342"/>
    <graphics type="ELLIPSE" h="40.0" w="40.0" x="907.5595703125" y="7818.89306640625" fill="#ffffff" width="1" outline="#666666"/>
  </node>
  <node label="DET1259" id="-2033">
    <att type="string" name="canonicalName" value="DET1259"/>
    <graphics type="ELLIPSE" h="40.0" w="39.99993896484375" x="1019.3291320800781" y="7818.53125" fill="#ffffff" width="1" outline="#666666"/>
  </node>
  <node label="DET1495" id="-2032">
    <att type="string" name="canonicalName" value="DET1495"/>
    <graphics type="ELLIPSE" h="40.0" w="40.0" x="1686.203369140625" y="9274.076171875" fill="#ffffff" width="1" outline="#666666"/>
  </node>
  <node label="DET1307" id="-2031">
    <att type="string" name="canonicalName" value="DET1307"/>
    <graphics type="ELLIPSE" h="40.0" w="40.0" x="1237.4989013671875" y="622.280029296875" fill="#ffffff" width="1" outline="#666666"/>
  </node>
  <node label="DET1051" id="-2030">
    <att type="string" name="canonicalName" value="DET1051"/>
    <graphics type="ELLIPSE" h="40.0" w="40.0" x="1194.8583984375" y="510.385009765625" fill="#ffffff" width="1" outline="#666666"/>
  </node>
  <node label="DET1049" id="-2029">
    <att type="string" name="canonicalName" value="DET1049"/>
    <graphics type="ELLIPSE" h="40.0" w="40.0" x="648.1746215820312" y="654.6341552734375" fill="#ffffff" width="1" outline="#666666"/>
  </node>
  <node label="DET1045" id="-2028">
    <att type="string" name="canonicalName" value="DET1045"/>
    <graphics type="ELLIPSE" h="40.0" w="40.0" x="2739.446044921875" y="4969.53466796875" fill="#ffffff" width="1" outline="#666666"/>
  </node>
  <node label="DET0995" id="-2027">
    <att type="string" name="canonicalName" value="DET0995"/>
    <graphics type="ELLIPSE" h="40.0" w="40.0" x="2663.59765625" y="5059.0986328125" fill="#ffffff" width="1" outline="#666666"/>
  </node>
  <node label="DET1287" id="-2026">
    <att type="string" name="canonicalName" value="DET1287"/>
    <graphics type="ELLIPSE" h="40.0" w="40.00006103515625" x="1035.5702819824219" y="4779.16650390625" fill="#ffffff" width="1" outline="#666666"/>
  </node>
  <node label="DET0877" id="-2025">
    <att type="string" name="canonicalName" value="DET0877"/>
    <graphics type="ELLIPSE" h="40.0" w="40.0" x="1063.0562744140625" y="4902.431640625" fill="#ffffff" width="1" outline="#666666"/>
  </node>
  <node label="DET1409" id="-2024">
    <att type="string" name="canonicalName" value="DET1409"/>
    <graphics type="ELLIPSE" h="40.0" w="40.0" x="2563.849609375" y="7436.6826171875" fill="#ffffff" width="1" outline="#666666"/>
  </node>
  <node label="DET0787" id="-2023">
    <att type="string" name="canonicalName" value="DET0787"/>
    <graphics type="ELLIPSE" h="40.0" w="40.0" x="2480.247314453125" y="7360.56103515625" fill="#ffffff" width="1" outline="#666666"/>
  </node>
  <node label="DET0725" id="-2022">
    <att type="string" name="canonicalName" value="DET0725"/>
    <graphics type="ELLIPSE" h="40.0" w="40.0" x="2701.24365234375" y="4319.681640625" fill="#ffffff" width="1" outline="#666666"/>
  </node>
  <node label="DET0724" id="-2021">
    <att type="string" name="canonicalName" value="DET0724"/>
    <graphics type="ELLIPSE" h="40.0" w="40.0" x="2682.88671875" y="4436.1865234375" fill="#ffffff" width="1" outline="#666666"/>
  </node>
  <node label="DET0917" id="-2020">
    <att type="string" name="canonicalName" value="DET0917"/>
    <graphics type="ELLIPSE" h="40.0" w="40.0" x="2176.971435546875" y="5862.369140625" fill="#ffffff" width="1" outline="#666666"/>
  </node>
  <node label="DET0610" id="-2019">
    <att type="string" name="canonicalName" value="DET0610"/>
    <graphics type="ELLIPSE" h="40.0" w="40.0" x="2289.99072265625" y="5894.62255859375" fill="#ffffff" width="1" outline="#666666"/>
  </node>
  <node label="DET1265" id="-2018">
    <att type="string" name="canonicalName" value="DET1265"/>
    <graphics type="ELLIPSE" h="40.0" w="40.0" x="948.1829833984375" y="3229.4013671875" fill="#ffffff" width="1" outline="#666666"/>
  </node>
  <node label="DET0581" id="-2017">
    <att type="string" name="canonicalName" value="DET0581"/>
    <graphics type="ELLIPSE" h="40.0" w="40.0" x="836.7046508789062" y="3222.352783203125" fill="#ffffff" width="1" outline="#666666"/>
  </node>
  <node label="DET0739" id="-2016">
    <att type="string" name="canonicalName" value="DET0739"/>
    <graphics type="ELLIPSE" h="40.0" w="40.0" x="1506.830810546875" y="4856.4833984375" fill="#ffffff" width="1" outline="#666666"/>
  </node>
  <node label="DET0555" id="-2015">
    <att type="string" name="canonicalName" value="DET0555"/>
    <graphics type="ELLIPSE" h="40.0" w="40.0" x="1619.8701171875" y="4844.2900390625" fill="#ffffff" width="1" outline="#666666"/>
  </node>
  <node label="DET1599" id="-2014">
    <att type="string" name="canonicalName" value="DET1599"/>
    <graphics type="ELLIPSE" h="40.0" w="40.0" x="452.3523254394531" y="840.5745849609375" fill="#ffffff" width="1" outline="#666666"/>
  </node>
  <node label="DET0538" id="-2013">
    <att type="string" name="canonicalName" value="DET0538"/>
    <graphics type="ELLIPSE" h="40.0" w="40.0" x="542.9759521484375" y="910.598388671875" fill="#ffffff" width="1" outline="#666666"/>
  </node>
  <node label="DET0604" id="-2012">
    <att type="string" name="canonicalName" value="DET0604"/>
    <graphics type="ELLIPSE" h="40.0" w="40.0" x="1010.1416015625" y="7194.44873046875" fill="#ffffff" width="1" outline="#666666"/>
  </node>
  <node label="DET0947" id="-2011">
    <att type="string" name="canonicalName" value="DET0947"/>
    <graphics type="ELLIPSE" h="40.0" w="40.0" x="790.3922729492188" y="7824.69287109375" fill="#ffffff" width="1" outline="#666666"/>
  </node>
  <node label="DET0431" id="-2010">
    <att type="string" name="canonicalName" value="DET0431"/>
    <graphics type="ELLIPSE" h="40.0" w="40.0" x="785.7721557617188" y="7938.2177734375" fill="#ffffff" width="1" outline="#666666"/>
  </node>
  <node label="DET0416" id="-2009">
    <att type="string" name="canonicalName" value="DET0416"/>
    <graphics type="ELLIPSE" h="40.0" w="40.0" x="2819.68017578125" y="5843.92236328125" fill="#ffffff" width="1" outline="#666666"/>
  </node>
  <node label="DET1240" id="-2008">
    <att type="string" name="canonicalName" value="DET1240"/>
    <graphics type="ELLIPSE" h="40.0" w="40.0" x="970.6340942382812" y="820.3533935546875" fill="#ffffff" width="1" outline="#666666"/>
  </node>
  <node label="DET1112" id="-2007">
    <att type="string" name="canonicalName" value="DET1112"/>
    <graphics type="ELLIPSE" h="40.0" w="40.0" x="2487.669677734375" y="2696.032958984375" fill="#ffffff" width="1" outline="#666666"/>
  </node>
  <node label="DET1479" id="-2006">
    <att type="string" name="canonicalName" value="DET1479"/>
    <graphics type="ELLIPSE" h="40.0" w="40.0" x="3367.99609375" y="5583.06103515625" fill="#ffffff" width="1" outline="#666666"/>
  </node>
  <node label="DET0302" id="-2005">
    <att type="string" name="canonicalName" value="DET0302"/>
    <graphics type="ELLIPSE" h="39.99951171875" w="40.0" x="3257.515625" y="5560.882568359375" fill="#ffffff" width="1" outline="#666666"/>
  </node>
  <node label="DET0419" id="-2004">
    <att type="string" name="canonicalName" value="DET0419"/>
    <graphics type="ELLIPSE" h="40.0" w="40.0" x="3239.557373046875" y="381.7005920410156" fill="#ffffff" width="1" outline="#666666"/>
  </node>
  <node label="DET0191" id="-2003">
    <att type="string" name="canonicalName" value="DET0191"/>
    <graphics type="ELLIPSE" h="40.0" w="40.0" x="3125.2724609375" y="359.5989074707031" fill="#ffffff" width="1" outline="#666666"/>
  </node>
  <node label="DET0164" id="-2002">
    <att type="string" name="canonicalName" value="DET0164"/>
    <graphics type="ELLIPSE" h="40.0" w="40.0" x="2067.448486328125" y="1459.806884765625" fill="#ffffff" width="1" outline="#666666"/>
  </node>
  <node label="DET0163" id="-2001">
    <att type="string" name="canonicalName" value="DET0163"/>
    <graphics type="ELLIPSE" h="40.0" w="40.0" x="1953.83056640625" y="1504.3359375" fill="#ffffff" width="1" outline="#666666"/>
  </node>
  <node label="DET1314" id="-2000">
    <att type="string" name="canonicalName" value="DET1314"/>
    <graphics type="ELLIPSE" h="40.0" w="40.00001525878906" x="245.66368865966797" y="6707.95947265625" fill="#ffffff" width="1" outline="#666666"/>
  </node>
  <node label="DET0161" id="-1999">
    <att type="string" name="canonicalName" value="DET0161"/>
    <graphics type="ELLIPSE" h="40.0" w="40.0" x="227.31060791015625" y="6579.66455078125" fill="#ffffff" width="1" outline="#666666"/>
  </node>
  <node label="DET1593" id="-1998">
    <att type="string" name="canonicalName" value="DET1593"/>
    <graphics type="ELLIPSE" h="40.0" w="40.0" x="269.189453125" y="3279.500732421875" fill="#ffffff" width="1" outline="#666666"/>
  </node>
  <node label="DET0151" id="-1997">
    <att type="string" name="canonicalName" value="DET0151"/>
    <graphics type="ELLIPSE" h="40.0" w="40.0" x="382.96246337890625" y="3301.72216796875" fill="#ffffff" width="1" outline="#666666"/>
  </node>
  <node label="DET0221" id="-1996">
    <att type="string" name="canonicalName" value="DET0221"/>
    <graphics type="ELLIPSE" h="40.0" w="40.0" x="1944.1102294921875" y="10398.66015625" fill="#ffffff" width="1" outline="#666666"/>
  </node>
  <node label="DET0091" id="-1995">
    <att type="string" name="canonicalName" value="DET0091"/>
    <graphics type="ELLIPSE" h="40.0" w="40.0" x="1946.4317626953125" y="10290.9208984375" fill="#ffffff" width="1" outline="#666666"/>
  </node>
  <node label="DET0628" id="-1994">
    <att type="string" name="canonicalName" value="DET0628"/>
    <graphics type="ELLIPSE" h="40.0" w="40.0" x="564.621337890625" y="9668.677734375" fill="#ffffff" width="1" outline="#666666"/>
  </node>
  <node label="DET0046" id="-1993">
    <att type="string" name="canonicalName" value="DET0046"/>
    <graphics type="ELLIPSE" h="40.0" w="40.0" x="542.7286376953125" y="9775.0673828125" fill="#ffffff" width="1" outline="#666666"/>
  </node>
  <node label="DET0517" id="-1992">
    <att type="string" name="canonicalName" value="DET0517"/>
    <graphics type="ELLIPSE" h="40.0" w="40.0" x="1442.8416748046875" y="7740.4814453125" fill="#ffffff" width="1" outline="#666666"/>
  </node>
  <node label="DET0036" id="-1991">
    <att type="string" name="canonicalName" value="DET0036"/>
    <graphics type="ELLIPSE" h="40.0" w="40.0" x="1531.0228271484375" y="7810.984375" fill="#ffffff" width="1" outline="#666666"/>
  </node>
  <node label="DET0711" id="-1990">
    <att type="string" name="canonicalName" value="DET0711"/>
    <graphics type="ELLIPSE" h="40.0" w="40.0001220703125" x="2046.4318237304688" y="10398.66015625" fill="#ffffff" width="1" outline="#666666"/>
  </node>
  <node label="DET0034" id="-1989">
    <att type="string" name="canonicalName" value="DET0034"/>
    <graphics type="ELLIPSE" h="40.0" w="40.0" x="2048.75341796875" y="10290.9208984375" fill="#ffffff" width="1" outline="#666666"/>
  </node>
  <node label="DET0595" id="-1988">
    <att type="string" name="canonicalName" value="DET0595"/>
    <graphics type="ELLIPSE" h="40.0" w="40.0" x="2518.460205078125" y="1177.092041015625" fill="#ffffff" width="1" outline="#666666"/>
  </node>
  <node label="DET0001" id="-1987">
    <att type="string" name="canonicalName" value="DET0001"/>
    <graphics type="ELLIPSE" h="40.0" w="40.0" x="2567.019775390625" y="1347.418212890625" fill="#ffffff" width="1" outline="#666666"/>
  </node>
  <node label="DET_tRNA-Thr-2" id="-1986">
    <att type="string" name="canonicalName" value="DET_tRNA-Thr-2"/>
    <graphics type="ELLIPSE" h="40.0" w="40.0" x="2093.962890625" y="6604.7314453125" fill="#ffffff" width="1" outline="#666666"/>
  </node>
  <node label="DET_tRNA-Arg-1" id="-1985">
    <att type="string" name="canonicalName" value="DET_tRNA-Arg-1"/>
    <graphics type="ELLIPSE" h="40.0" w="40.0" x="1975.2327880859375" y="6557.1357421875" fill="#ffffff" width="1" outline="#666666"/>
  </node>
  <node label="DET0748" id="-1984">
    <att type="string" name="canonicalName" value="DET0748"/>
    <graphics type="ELLIPSE" h="40.0" w="40.0" x="2413.33349609375" y="5218.17236328125" fill="#ffffff" width="1" outline="#666666"/>
  </node>
  <node label="41_DCL2_Smithella/Syntrophus(1400)" id="-1983">
    <att type="string" name="canonicalName" value="41_DCL2_Smithella/Syntrophus(1400)"/>
    <graphics type="ELLIPSE" h="40.0" w="40.0" x="2398.76220703125" y="5106.26123046875" fill="#ffffff" width="1" outline="#666666"/>
  </node>
  <node label="DET0534" id="-1982">
    <att type="string" name="canonicalName" value="DET0534"/>
    <graphics type="ELLIPSE" h="40.0" w="40.0" x="2789.3056640625" y="9737.84375" fill="#ffffff" width="1" outline="#666666"/>
  </node>
  <node label="38_DCL2_Nitrospira_sp1" id="-1981">
    <att type="string" name="canonicalName" value="38_DCL2_Nitrospira_sp1"/>
    <graphics type="ELLIPSE" h="40.0" w="40.0" x="2870.77099609375" y="9808.5" fill="#ffffff" width="1" outline="#666666"/>
  </node>
  <node label="72_D2CL_bactKB12" id="-1980">
    <att type="string" name="canonicalName" value="72_D2CL_bactKB12"/>
    <graphics type="ELLIPSE" h="40.0" w="40.0" x="2148.75341796875" y="10398.66015625" fill="#ffffff" width="1" outline="#666666"/>
  </node>
  <node label="24_D2CL_Clost/Acetovibrio.sp." id="-1979">
    <att type="string" name="canonicalName" value="24_D2CL_Clost/Acetovibrio.sp."/>
    <graphics type="ELLIPSE" h="40.0" w="40.0" x="2151.074951171875" y="10290.9208984375" fill="#ffffff" width="1" outline="#666666"/>
  </node>
  <node label="DET1430" id="-1978">
    <att type="string" name="canonicalName" value="DET1430"/>
    <graphics type="ELLIPSE" h="40.0" w="40.0" x="725.6846923828125" y="4565.5498046875" fill="#ffffff" width="1" outline="#666666"/>
  </node>
  <node label="DET1401" id="-1977">
    <att type="string" name="canonicalName" value="DET1401"/>
    <graphics type="ELLIPSE" h="40.0" w="40.0" x="2251.074951171875" y="10398.66015625" fill="#ffffff" width="1" outline="#666666"/>
  </node>
  <node label="DET1400" id="-1976">
    <att type="string" name="canonicalName" value="DET1400"/>
    <graphics type="ELLIPSE" h="40.0" w="40.0" x="2253.396484375" y="10290.9208984375" fill="#ffffff" width="1" outline="#666666"/>
  </node>
  <node label="DET0562" id="-1975">
    <att type="string" name="canonicalName" value="DET0562"/>
    <graphics type="ELLIPSE" h="40.0" w="40.0" x="2321.26025390625" y="666.9884033203125" fill="#ffffff" width="1" outline="#666666"/>
  </node>
  <node label="DET0530" id="-1974">
    <att type="string" name="canonicalName" value="DET0530"/>
    <graphics type="ELLIPSE" h="40.0" w="40.0" x="2126.647705078125" y="4882.95458984375" fill="#ffffff" width="1" outline="#666666"/>
  </node>
  <node label="DET1384" id="-1973">
    <att type="string" name="canonicalName" value="DET1384"/>
    <graphics type="ELLIPSE" h="40.0" w="40.0" x="3338.3125" y="8647.197265625" fill="#ffffff" width="1" outline="#666666"/>
  </node>
  <node label="DET0387" id="-1972">
    <att type="string" name="canonicalName" value="DET0387"/>
    <graphics type="ELLIPSE" h="40.0" w="40.0" x="3284.02099609375" y="8551.1181640625" fill="#ffffff" width="1" outline="#666666"/>
  </node>
  <node label="DET0126" id="-1971">
    <att type="string" name="canonicalName" value="DET0126"/>
    <graphics type="ELLIPSE" h="40.0" w="40.0" x="2353.396484375" y="10398.66015625" fill="#ffffff" width="1" outline="#666666"/>
  </node>
  <node label="DET0125" id="-1970">
    <att type="string" name="canonicalName" value="DET0125"/>
    <graphics type="ELLIPSE" h="40.0" w="40.0" x="2355.71826171875" y="10290.9208984375" fill="#ffffff" width="1" outline="#666666"/>
  </node>
  <node label="DET1617" id="-1969">
    <att type="string" name="canonicalName" value="DET1617"/>
    <graphics type="ELLIPSE" h="40.0" w="40.0" x="996.2962036132812" y="1730.096923828125" fill="#ffffff" width="1" outline="#666666"/>
  </node>
  <node label="DET1616" id="-1968">
    <att type="string" name="canonicalName" value="DET1616"/>
    <graphics type="ELLIPSE" h="40.0" w="40.0" x="902.982421875" y="1649.700439453125" fill="#ffffff" width="1" outline="#666666"/>
  </node>
  <node label="DET1235" id="-1967">
    <att type="string" name="canonicalName" value="DET1235"/>
    <graphics type="ELLIPSE" h="40.0" w="40.0" x="1345.767822265625" y="7259.02587890625" fill="#ffffff" width="1" outline="#666666"/>
  </node>
  <node label="DET0083" id="-1966">
    <att type="string" name="canonicalName" value="DET0083"/>
    <graphics type="ELLIPSE" h="40.0" w="40.0" x="1460.70263671875" y="7241.8857421875" fill="#ffffff" width="1" outline="#666666"/>
  </node>
  <node label="DET1619" id="-1965">
    <att type="string" name="canonicalName" value="DET1619"/>
    <graphics type="ELLIPSE" h="40.0" w="40.0" x="2704.95166015625" y="6368.74169921875" fill="#ffffff" width="1" outline="#666666"/>
  </node>
  <node label="DET1618" id="-1964">
    <att type="string" name="canonicalName" value="DET1618"/>
    <graphics type="ELLIPSE" h="40.0" w="40.0" x="2612.480224609375" y="6438.03466796875" fill="#ffffff" width="1" outline="#666666"/>
  </node>
  <node label="DET1535" id="-1963">
    <att type="string" name="canonicalName" value="DET1535"/>
    <graphics type="ELLIPSE" h="40.0" w="40.0" x="1062.986572265625" y="9419.765625" fill="#ffffff" width="1" outline="#666666"/>
  </node>
  <node label="DET1534" id="-1962">
    <att type="string" name="canonicalName" value="DET1534"/>
    <graphics type="ELLIPSE" h="40.0" w="40.0" x="997.2212524414062" y="9507.76171875" fill="#ffffff" width="1" outline="#666666"/>
  </node>
  <node label="DET1525" id="-1961">
    <att type="string" name="canonicalName" value="DET1525"/>
    <graphics type="ELLIPSE" h="40.0" w="40.0" x="842.3931274414062" y="4754.56884765625" fill="#ffffff" width="1" outline="#666666"/>
  </node>
  <node label="DET1509" id="-1960">
    <att type="string" name="canonicalName" value="DET1509"/>
    <graphics type="ELLIPSE" h="40.0" w="40.0" x="2455.71826171875" y="10398.66015625" fill="#ffffff" width="1" outline="#666666"/>
  </node>
  <node label="DET1508" id="-1959">
    <att type="string" name="canonicalName" value="DET1508"/>
    <graphics type="ELLIPSE" h="40.0" w="40.0" x="2458.039794921875" y="10290.9208984375" fill="#ffffff" width="1" outline="#666666"/>
  </node>
  <node label="DET1505" id="-1958">
    <att type="string" name="canonicalName" value="DET1505"/>
    <graphics type="ELLIPSE" h="40.0" w="40.0" x="305.06390380859375" y="5183.66259765625" fill="#ffffff" width="1" outline="#666666"/>
  </node>
  <node label="DET1504" id="-1957">
    <att type="string" name="canonicalName" value="DET1504"/>
    <graphics type="ELLIPSE" h="40.0" w="40.0" x="184.70928955078125" y="5229.29345703125" fill="#ffffff" width="1" outline="#666666"/>
  </node>
  <node label="DET1575" id="-1956">
    <att type="string" name="canonicalName" value="DET1575"/>
    <graphics type="ELLIPSE" h="40.0" w="40.0" x="2558.039794921875" y="10398.66015625" fill="#ffffff" width="1" outline="#666666"/>
  </node>
  <node label="DET1498" id="-1955">
    <att type="string" name="canonicalName" value="DET1498"/>
    <graphics type="ELLIPSE" h="40.0" w="40.0" x="2560.361328125" y="10290.9208984375" fill="#ffffff" width="1" outline="#666666"/>
  </node>
  <node label="DET1485" id="-1954">
    <att type="string" name="canonicalName" value="DET1485"/>
    <graphics type="ELLIPSE" h="40.0" w="40.0" x="159.756591796875" y="7801.85546875" fill="#ffffff" width="1" outline="#666666"/>
  </node>
  <node label="DET1484" id="-1953">
    <att type="string" name="canonicalName" value="DET1484"/>
    <graphics type="ELLIPSE" h="40.0" w="40.0" x="231.47659301757812" y="7712.8955078125" fill="#ffffff" width="1" outline="#666666"/>
  </node>
  <node label="DET1482" id="-1952">
    <att type="string" name="canonicalName" value="DET1482"/>
    <graphics type="ELLIPSE" h="40.0" w="40.0" x="2660.361328125" y="10398.66015625" fill="#ffffff" width="1" outline="#666666"/>
  </node>
  <node label="DET1481" id="-1951">
    <att type="string" name="canonicalName" value="DET1481"/>
    <graphics type="ELLIPSE" h="40.0" w="40.0" x="2662.682861328125" y="10290.9208984375" fill="#ffffff" width="1" outline="#666666"/>
  </node>
  <node label="DET1459" id="-1950">
    <att type="string" name="canonicalName" value="DET1459"/>
    <graphics type="ELLIPSE" h="40.0" w="40.0" x="905.7261352539062" y="6583.1015625" fill="#ffffff" width="1" outline="#666666"/>
  </node>
  <node label="Duration_hrs" id="-1949">
    <att type="string" name="canonicalName" value="Duration_hrs"/>
    <graphics type="ELLIPSE" h="40.0" w="40.0" x="2762.682861328125" y="10398.66015625" fill="#ffffff" width="1" outline="#666666"/>
  </node>
  <node label="DET1448" id="-1948">
    <att type="string" name="canonicalName" value="DET1448"/>
    <graphics type="ELLIPSE" h="40.0" w="40.0" x="2765.004638671875" y="10290.9208984375" fill="#ffffff" width="1" outline="#666666"/>
  </node>
  <node label="DET1437" id="-1947">
    <att type="string" name="canonicalName" value="DET1437"/>
    <graphics type="ELLIPSE" h="40.0" w="40.0" x="508.71270751953125" y="10041.83203125" fill="#ffffff" width="1" outline="#666666"/>
  </node>
  <node label="DET1436" id="-1946">
    <att type="string" name="canonicalName" value="DET1436"/>
    <graphics type="ELLIPSE" h="40.0" w="39.99993896484375" x="591.6648864746094" y="10110.6572265625" fill="#ffffff" width="1" outline="#666666"/>
  </node>
  <node label="DET1428" id="-1945">
    <att type="string" name="canonicalName" value="DET1428"/>
    <graphics type="ELLIPSE" h="40.0" w="40.0" x="2865.004638671875" y="10398.66015625" fill="#ffffff" width="1" outline="#666666"/>
  </node>
  <node label="DET1427" id="-1944">
    <att type="string" name="canonicalName" value="DET1427"/>
    <graphics type="ELLIPSE" h="40.0" w="40.0" x="2867.326171875" y="10290.9208984375" fill="#ffffff" width="1" outline="#666666"/>
  </node>
  <node label="DET1412" id="-1943">
    <att type="string" name="canonicalName" value="DET1412"/>
    <graphics type="ELLIPSE" h="40.0" w="40.0" x="459.3244934082031" y="8094.53515625" fill="#ffffff" width="1" outline="#666666"/>
  </node>
  <node label="DET1411" id="-1942">
    <att type="string" name="canonicalName" value="DET1411"/>
    <graphics type="ELLIPSE" h="40.0" w="40.0" x="543.2566528320312" y="8020.85302734375" fill="#ffffff" width="1" outline="#666666"/>
  </node>
  <node label="DET1598" id="-1941">
    <att type="string" name="canonicalName" value="DET1598"/>
    <graphics type="ELLIPSE" h="40.0" w="40.0" x="1833.1658935546875" y="7712.8955078125" fill="#ffffff" width="1" outline="#666666"/>
  </node>
  <node label="DET1477" id="-1940">
    <att type="string" name="canonicalName" value="DET1477"/>
    <graphics type="ELLIPSE" h="40.0" w="40.0" x="1846.539306640625" y="7923.78857421875" fill="#ffffff" width="1" outline="#666666"/>
  </node>
  <node label="DET1530" id="-1939">
    <att type="string" name="canonicalName" value="DET1530"/>
    <graphics type="ELLIPSE" h="40.0" w="40.0" x="667.6796875" y="9507.1708984375" fill="#ffffff" width="1" outline="#666666"/>
  </node>
  <node label="DET1345" id="-1938">
    <att type="string" name="canonicalName" value="DET1345"/>
    <graphics type="ELLIPSE" h="40.0" w="40.0" x="734.4432983398438" y="9419.9306640625" fill="#ffffff" width="1" outline="#666666"/>
  </node>
  <node label="DET1512" id="-1937">
    <att type="string" name="canonicalName" value="DET1512"/>
    <graphics type="ELLIPSE" h="40.0" w="40.0" x="1964.464599609375" y="4959.17333984375" fill="#ffffff" width="1" outline="#666666"/>
  </node>
  <node label="DET1478" id="-1936">
    <att type="string" name="canonicalName" value="DET1478"/>
    <graphics type="ELLIPSE" h="40.0" w="40.00006103515625" x="1018.9330749511719" y="9730.7109375" fill="#ffffff" width="1" outline="#666666"/>
  </node>
  <node label="DET1268" id="-1935">
    <att type="string" name="canonicalName" value="DET1268"/>
    <graphics type="ELLIPSE" h="40.0" w="39.9998779296875" x="1101.8851928710938" y="9799.5361328125" fill="#ffffff" width="1" outline="#666666"/>
  </node>
  <node label="DET1322" id="-1934">
    <att type="string" name="canonicalName" value="DET1322"/>
    <graphics type="ELLIPSE" h="40.0" w="40.0" x="817.740234375" y="619.2130126953125" fill="#ffffff" width="1" outline="#666666"/>
  </node>
  <node label="DET1417" id="-1933">
    <att type="string" name="canonicalName" value="DET1417"/>
    <graphics type="ELLIPSE" h="40.0" w="40.0" x="2768.43017578125" y="752.4954833984375" fill="#ffffff" width="1" outline="#666666"/>
  </node>
  <node label="DET1225" id="-1932">
    <att type="string" name="canonicalName" value="DET1225"/>
    <graphics type="ELLIPSE" h="40.0" w="40.0" x="2686.5673828125" y="842.0142822265625" fill="#ffffff" width="1" outline="#666666"/>
  </node>
  <node label="DET1418" id="-1931">
    <att type="string" name="canonicalName" value="DET1418"/>
    <graphics type="ELLIPSE" h="40.0" w="40.0" x="2127.2470703125" y="1090.234375" fill="#ffffff" width="1" outline="#666666"/>
  </node>
  <node label="DET1194" id="-1930">
    <att type="string" name="canonicalName" value="DET1194"/>
    <graphics type="ELLIPSE" h="40.0" w="40.0" x="2206.1943359375" y="988.939208984375" fill="#ffffff" width="1" outline="#666666"/>
  </node>
  <node label="DET1176" id="-1929">
    <att type="string" name="canonicalName" value="DET1176"/>
    <graphics type="ELLIPSE" h="40.0" w="40.0" x="1835.0513916015625" y="9568.677734375" fill="#ffffff" width="1" outline="#666666"/>
  </node>
  <node label="DET1174" id="-1928">
    <att type="string" name="canonicalName" value="DET1174"/>
    <graphics type="ELLIPSE" h="40.0" w="40.0" x="1780.7596435546875" y="9472.599609375" fill="#ffffff" width="1" outline="#666666"/>
  </node>
  <node label="DET1173" id="-1927">
    <att type="string" name="canonicalName" value="DET1173"/>
    <graphics type="ELLIPSE" h="40.0" w="40.0" x="1730.858154296875" y="9373.9677734375" fill="#ffffff" width="1" outline="#666666"/>
  </node>
  <node label="DET1552" id="-1926">
    <att type="string" name="canonicalName" value="DET1552"/>
    <graphics type="ELLIPSE" h="40.0" w="40.0" x="3507.852294921875" y="4910.97412109375" fill="#ffffff" width="1" outline="#666666"/>
  </node>
  <node label="DET1167" id="-1925">
    <att type="string" name="canonicalName" value="DET1167"/>
    <graphics type="ELLIPSE" h="40.0" w="40.0" x="3569.615234375" y="4812.6220703125" fill="#ffffff" width="1" outline="#666666"/>
  </node>
  <node label="DET1334" id="-1924">
    <att type="string" name="canonicalName" value="DET1334"/>
    <graphics type="ELLIPSE" h="40.0" w="40.0" x="2788.161376953125" y="4533.4892578125" fill="#ffffff" width="1" outline="#666666"/>
  </node>
  <node label="DET1146" id="-1923">
    <att type="string" name="canonicalName" value="DET1146"/>
    <graphics type="ELLIPSE" h="40.0" w="40.0" x="2869.37548828125" y="4434.642578125" fill="#ffffff" width="1" outline="#666666"/>
  </node>
  <node label="DET1570" id="-1922">
    <att type="string" name="canonicalName" value="DET1570"/>
    <graphics type="ELLIPSE" h="40.0" w="40.0" x="1597.4072265625" y="2794.372802734375" fill="#ffffff" width="1" outline="#666666"/>
  </node>
  <node label="DET1106" id="-1921">
    <att type="string" name="canonicalName" value="DET1106"/>
    <graphics type="ELLIPSE" h="40.0" w="40.0" x="1723.8939208984375" y="2799.861572265625" fill="#ffffff" width="1" outline="#666666"/>
  </node>
  <node label="DET1103" id="-1920">
    <att type="string" name="canonicalName" value="DET1103"/>
    <graphics type="ELLIPSE" h="40.0" w="40.0" x="3155.44287109375" y="7870.0625" fill="#ffffff" width="1" outline="#666666"/>
  </node>
  <node label="DET1101" id="-1919">
    <att type="string" name="canonicalName" value="DET1101"/>
    <graphics type="ELLIPSE" h="40.0" w="40.0" x="3152.251708984375" y="7982.28173828125" fill="#ffffff" width="1" outline="#666666"/>
  </node>
  <node label="DET1100" id="-1918">
    <att type="string" name="canonicalName" value="DET1100"/>
    <graphics type="ELLIPSE" h="40.0" w="40.0" x="2996.281982421875" y="7712.8955078125" fill="#ffffff" width="1" outline="#666666"/>
  </node>
  <node label="DET1099" id="-1917">
    <att type="string" name="canonicalName" value="DET1099"/>
    <graphics type="ELLIPSE" h="40.0" w="40.0" x="3072.551025390625" y="7792.7353515625" fill="#ffffff" width="1" outline="#666666"/>
  </node>
  <node label="DET1091" id="-1916">
    <att type="string" name="canonicalName" value="DET1091"/>
    <graphics type="ELLIPSE" h="40.0" w="40.0" x="3355.76025390625" y="2967.95751953125" fill="#ffffff" width="1" outline="#666666"/>
  </node>
  <node label="DET1086" id="-1915">
    <att type="string" name="canonicalName" value="DET1086"/>
    <graphics type="ELLIPSE" h="40.0" w="40.0" x="3222.378173828125" y="3004.25244140625" fill="#ffffff" width="1" outline="#666666"/>
  </node>
  <node label="DET1090" id="-1914">
    <att type="string" name="canonicalName" value="DET1090"/>
    <graphics type="ELLIPSE" h="40.0" w="40.0" x="2613.258056640625" y="7821.28955078125" fill="#ffffff" width="1" outline="#666666"/>
  </node>
  <node label="DET1083" id="-1913">
    <att type="string" name="canonicalName" value="DET1083"/>
    <graphics type="ELLIPSE" h="40.0" w="40.0" x="2970.426513671875" y="3129.66845703125" fill="#ffffff" width="1" outline="#666666"/>
  </node>
  <node label="DET1081" id="-1912">
    <att type="string" name="canonicalName" value="DET1081"/>
    <graphics type="ELLIPSE" h="40.0" w="40.0" x="2895.7177734375" y="3041.018310546875" fill="#ffffff" width="1" outline="#666666"/>
  </node>
  <node label="DET1595" id="-1911">
    <att type="string" name="canonicalName" value="DET1595"/>
    <graphics type="ELLIPSE" h="40.0" w="40.0" x="2285.263671875" y="418.757080078125" fill="#ffffff" width="1" outline="#666666"/>
  </node>
  <node label="DET1046" id="-1910">
    <att type="string" name="canonicalName" value="DET1046"/>
    <graphics type="ELLIPSE" h="40.00004577636719" w="40.0" x="2211.055419921875" y="243.5101089477539" fill="#ffffff" width="1" outline="#666666"/>
  </node>
  <node label="DET1035" id="-1909">
    <att type="string" name="canonicalName" value="DET1035"/>
    <graphics type="ELLIPSE" h="40.0" w="40.0" x="82.74581909179688" y="7887.61474609375" fill="#ffffff" width="1" outline="#666666"/>
  </node>
  <node label="DET1034" id="-1908">
    <att type="string" name="canonicalName" value="DET1034"/>
    <graphics type="ELLIPSE" h="40.0" w="40.0" x="0.0" y="7962.5849609375" fill="#ffffff" width="1" outline="#666666"/>
  </node>
  <node label="DET1632" id="-1907">
    <att type="string" name="canonicalName" value="DET1632"/>
    <graphics type="ELLIPSE" h="40.0" w="40.0" x="0.0" y="4659.3896484375" fill="#ffffff" width="1" outline="#666666"/>
  </node>
  <node label="DET1013" id="-1906">
    <att type="string" name="canonicalName" value="DET1013"/>
    <graphics type="ELLIPSE" h="40.0" w="40.0" x="119.7442626953125" y="4689.5439453125" fill="#ffffff" width="1" outline="#666666"/>
  </node>
  <node label="DET1349" id="-1905">
    <att type="string" name="canonicalName" value="DET1349"/>
    <graphics type="ELLIPSE" h="40.0" w="40.0" x="3118.830810546875" y="9114.6826171875" fill="#ffffff" width="1" outline="#666666"/>
  </node>
  <node label="DET1008" id="-1904">
    <att type="string" name="canonicalName" value="DET1008"/>
    <graphics type="ELLIPSE" h="40.0" w="40.0" x="3184.561279296875" y="9026.662109375" fill="#ffffff" width="1" outline="#666666"/>
  </node>
  <node label="DET1274" id="-1903">
    <att type="string" name="canonicalName" value="DET1274"/>
    <graphics type="ELLIPSE" h="40.0" w="40.0" x="2967.326171875" y="10398.66015625" fill="#ffffff" width="1" outline="#666666"/>
  </node>
  <node label="DET0993" id="-1902">
    <att type="string" name="canonicalName" value="DET0993"/>
    <graphics type="ELLIPSE" h="40.0" w="40.0" x="2969.647705078125" y="10290.9208984375" fill="#ffffff" width="1" outline="#666666"/>
  </node>
  <node label="DET1464" id="-1901">
    <att type="string" name="canonicalName" value="DET1464"/>
    <graphics type="ELLIPSE" h="40.0" w="40.0" x="1739.886474609375" y="4832.7255859375" fill="#ffffff" width="1" outline="#666666"/>
  </node>
  <node label="DET0985" id="-1900">
    <att type="string" name="canonicalName" value="DET0985"/>
    <graphics type="ELLIPSE" h="40.0" w="40.0" x="1867.092041015625" y="4824.09814453125" fill="#ffffff" width="1" outline="#666666"/>
  </node>
  <node label="DET1053" id="-1899">
    <att type="string" name="canonicalName" value="DET1053"/>
    <graphics type="ELLIPSE" h="40.0" w="40.0" x="2987.28759765625" y="6003.64599609375" fill="#ffffff" width="1" outline="#666666"/>
  </node>
  <node label="DET0980" id="-1898">
    <att type="string" name="canonicalName" value="DET0980"/>
    <graphics type="ELLIPSE" h="40.0" w="40.0" x="2915.90087890625" y="5903.349609375" fill="#ffffff" width="1" outline="#666666"/>
  </node>
  <node label="DET1211" id="-1897">
    <att type="string" name="canonicalName" value="DET1211"/>
    <graphics type="ELLIPSE" h="40.0" w="40.0" x="847.74072265625" y="2690.604248046875" fill="#ffffff" width="1" outline="#666666"/>
  </node>
  <node label="DET0975" id="-1896">
    <att type="string" name="canonicalName" value="DET0975"/>
    <graphics type="ELLIPSE" h="40.0" w="40.0" x="817.9529418945312" y="2569.838623046875" fill="#ffffff" width="1" outline="#666666"/>
  </node>
  <node label="DET1330" id="-1895">
    <att type="string" name="canonicalName" value="DET1330"/>
    <graphics type="ELLIPSE" h="40.0" w="40.0" x="2000.0968017578125" y="4823.18798828125" fill="#ffffff" width="1" outline="#666666"/>
  </node>
  <node label="DET0968" id="-1894">
    <att type="string" name="canonicalName" value="DET0968"/>
    <graphics type="ELLIPSE" h="40.0" w="40.0" x="1978.937255859375" y="4678.34375" fill="#ffffff" width="1" outline="#666666"/>
  </node>
  <node label="DET1303" id="-1893">
    <att type="string" name="canonicalName" value="DET1303"/>
    <graphics type="ELLIPSE" h="40.0" w="40.0" x="641.75634765625" y="780.2353515625" fill="#ffffff" width="1" outline="#666666"/>
  </node>
  <node label="DET1253" id="-1892">
    <att type="string" name="canonicalName" value="DET1253"/>
    <graphics type="ELLIPSE" h="40.0" w="40.0" x="810.326171875" y="761.633544921875" fill="#ffffff" width="1" outline="#666666"/>
  </node>
  <node label="DET0955" id="-1891">
    <att type="string" name="canonicalName" value="DET0955"/>
    <graphics type="ELLIPSE" h="40.0" w="40.0" x="591.4505004882812" y="929.0315551757812" fill="#ffffff" width="1" outline="#666666"/>
  </node>
  <node label="DET0921" id="-1890">
    <att type="string" name="canonicalName" value="DET0921"/>
    <graphics type="ELLIPSE" h="40.0" w="40.0" x="412.74163818359375" y="2310.705078125" fill="#ffffff" width="1" outline="#666666"/>
  </node>
  <node label="DET0920" id="-1889">
    <att type="string" name="canonicalName" value="DET0920"/>
    <graphics type="ELLIPSE" h="40.0" w="40.0" x="504.29205322265625" y="2221.43603515625" fill="#ffffff" width="1" outline="#666666"/>
  </node>
  <node label="DET0867" id="-1888">
    <att type="string" name="canonicalName" value="DET0867"/>
    <graphics type="ELLIPSE" h="40.0" w="40.0" x="1163.881103515625" y="4012.21337890625" fill="#ffffff" width="1" outline="#666666"/>
  </node>
  <node label="DET0866" id="-1887">
    <att type="string" name="canonicalName" value="DET0866"/>
    <graphics type="ELLIPSE" h="40.0" w="40.0" x="1195.635986328125" y="3885.0986328125" fill="#ffffff" width="1" outline="#666666"/>
  </node>
  <node label="DET1027" id="-1886">
    <att type="string" name="canonicalName" value="DET1027"/>
    <graphics type="ELLIPSE" h="40.0" w="40.0" x="3069.647705078125" y="10398.66015625" fill="#ffffff" width="1" outline="#666666"/>
  </node>
  <node label="DET0825" id="-1885">
    <att type="string" name="canonicalName" value="DET0825"/>
    <graphics type="ELLIPSE" h="40.0" w="40.0" x="3071.96923828125" y="10290.9208984375" fill="#ffffff" width="1" outline="#666666"/>
  </node>
  <node label="DET1531" id="-1884">
    <att type="string" name="canonicalName" value="DET1531"/>
    <graphics type="ELLIPSE" h="40.0" w="40.0" x="638.2175903320312" y="4720.64453125" fill="#ffffff" width="1" outline="#666666"/>
  </node>
  <node label="DET0821" id="-1883">
    <att type="string" name="canonicalName" value="DET0821"/>
    <graphics type="ELLIPSE" h="40.0" w="40.0" x="740.309326171875" y="4696.02197265625" fill="#ffffff" width="1" outline="#666666"/>
  </node>
  <node label="DET0822" id="-1882">
    <att type="string" name="canonicalName" value="DET0822"/>
    <graphics type="ELLIPSE" h="40.0" w="40.0" x="3171.96923828125" y="10398.66015625" fill="#ffffff" width="1" outline="#666666"/>
  </node>
  <node label="DET0784" id="-1881">
    <att type="string" name="canonicalName" value="DET0784"/>
    <graphics type="ELLIPSE" h="40.0" w="40.0" x="3174.291015625" y="10290.9208984375" fill="#ffffff" width="1" outline="#666666"/>
  </node>
  <node label="DET0671" id="-1880">
    <att type="string" name="canonicalName" value="DET0671"/>
    <graphics type="ELLIPSE" h="40.0" w="40.0" x="1762.207275390625" y="914.0173950195312" fill="#ffffff" width="1" outline="#666666"/>
  </node>
  <node label="DET0696" id="-1879">
    <att type="string" name="canonicalName" value="DET0696"/>
    <graphics type="ELLIPSE" h="40.0" w="40.0" x="2410.981201171875" y="2876.52587890625" fill="#ffffff" width="1" outline="#666666"/>
  </node>
  <node label="DET0662" id="-1878">
    <att type="string" name="canonicalName" value="DET0662"/>
    <graphics type="ELLIPSE" h="40.0" w="40.0" x="2303.01806640625" y="2918.19873046875" fill="#ffffff" width="1" outline="#666666"/>
  </node>
  <node label="DET0655" id="-1877">
    <att type="string" name="canonicalName" value="DET0655"/>
    <graphics type="ELLIPSE" h="40.0" w="40.0" x="1223.458984375" y="8525.373046875" fill="#ffffff" width="1" outline="#666666"/>
  </node>
  <node label="DET0654" id="-1876">
    <att type="string" name="canonicalName" value="DET0654"/>
    <graphics type="ELLIPSE" h="40.0" w="40.0" x="1292.8475341796875" y="8610.640625" fill="#ffffff" width="1" outline="#666666"/>
  </node>
  <node label="DET0652" id="-1875">
    <att type="string" name="canonicalName" value="DET0652"/>
    <graphics type="ELLIPSE" h="40.0" w="40.0" x="2396.89990234375" y="503.85711669921875" fill="#ffffff" width="1" outline="#666666"/>
  </node>
  <node label="DET0651" id="-1874">
    <att type="string" name="canonicalName" value="DET0651"/>
    <graphics type="ELLIPSE" h="40.0" w="40.0" x="2459.617431640625" y="357.80596923828125" fill="#ffffff" width="1" outline="#666666"/>
  </node>
  <node label="DET0798" id="-1873">
    <att type="string" name="canonicalName" value="DET0798"/>
    <graphics type="ELLIPSE" h="40.0" w="40.0" x="3279.798828125" y="3567.47119140625" fill="#ffffff" width="1" outline="#666666"/>
  </node>
  <node label="DET0633" id="-1872">
    <att type="string" name="canonicalName" value="DET0633"/>
    <graphics type="ELLIPSE" h="40.0" w="40.0" x="3144.797119140625" y="3533.257080078125" fill="#ffffff" width="1" outline="#666666"/>
  </node>
  <node label="DET1494" id="-1871">
    <att type="string" name="canonicalName" value="DET1494"/>
    <graphics type="ELLIPSE" h="40.0" w="40.0" x="2132.6748046875" y="3472.2265625" fill="#ffffff" width="1" outline="#666666"/>
  </node>
  <node label="DET0632" id="-1870">
    <att type="string" name="canonicalName" value="DET0632"/>
    <graphics type="ELLIPSE" h="40.0" w="40.0" x="2256.51611328125" y="3420.40869140625" fill="#ffffff" width="1" outline="#666666"/>
  </node>
  <node label="DET1003" id="-1869">
    <att type="string" name="canonicalName" value="DET1003"/>
    <graphics type="ELLIPSE" h="40.0" w="40.0" x="691.35009765625" y="4859.66552734375" fill="#ffffff" width="1" outline="#666666"/>
  </node>
  <node label="DET0618" id="-1868">
    <att type="string" name="canonicalName" value="DET0618"/>
    <graphics type="ELLIPSE" h="40.0" w="40.0" x="751.2723388671875" y="4989.64697265625" fill="#ffffff" width="1" outline="#666666"/>
  </node>
  <node label="DET1192" id="-1867">
    <att type="string" name="canonicalName" value="DET1192"/>
    <graphics type="ELLIPSE" h="40.0" w="40.0" x="1414.0040283203125" y="9409.318359375" fill="#ffffff" width="1" outline="#666666"/>
  </node>
  <node label="DET0600" id="-1866">
    <att type="string" name="canonicalName" value="DET0600"/>
    <graphics type="ELLIPSE" h="40.0" w="40.0" x="1325.837890625" y="9474.8427734375" fill="#ffffff" width="1" outline="#666666"/>
  </node>
  <node label="DET0587" id="-1865">
    <att type="string" name="canonicalName" value="DET0587"/>
    <graphics type="ELLIPSE" h="40.0" w="40.0" x="2480.034423828125" y="6828.6005859375" fill="#ffffff" width="1" outline="#666666"/>
  </node>
  <node label="DET0586" id="-1864">
    <att type="string" name="canonicalName" value="DET0586"/>
    <graphics type="ELLIPSE" h="40.0" w="40.0" x="2564.072265625" y="6902.318359375" fill="#ffffff" width="1" outline="#666666"/>
  </node>
  <node label="DET1084" id="-1863">
    <att type="string" name="canonicalName" value="DET1084"/>
    <graphics type="ELLIPSE" h="40.0" w="40.0" x="2506.761474609375" y="7868.7509765625" fill="#ffffff" width="1" outline="#666666"/>
  </node>
  <node label="DET0579" id="-1862">
    <att type="string" name="canonicalName" value="DET0579"/>
    <graphics type="ELLIPSE" h="40.0" w="40.0" x="2401.6123046875" y="7826.93408203125" fill="#ffffff" width="1" outline="#666666"/>
  </node>
  <node label="DET1263" id="-1861">
    <att type="string" name="canonicalName" value="DET1263"/>
    <graphics type="ELLIPSE" h="40.0" w="40.0" x="854.2599487304688" y="1477.61669921875" fill="#ffffff" width="1" outline="#666666"/>
  </node>
  <node label="DET0565" id="-1860">
    <att type="string" name="canonicalName" value="DET0565"/>
    <graphics type="ELLIPSE" h="40.0" w="40.0" x="807.4340209960938" y="1544.43115234375" fill="#ffffff" width="1" outline="#666666"/>
  </node>
  <node label="DET0564" id="-1859">
    <att type="string" name="canonicalName" value="DET0564"/>
    <graphics type="ELLIPSE" h="40.0" w="40.0" x="721.7921142578125" y="1399.7310791015625" fill="#ffffff" width="1" outline="#666666"/>
  </node>
  <node label="DET0560" id="-1858">
    <att type="string" name="canonicalName" value="DET0560"/>
    <graphics type="ELLIPSE" h="40.0" w="40.0" x="2460.80517578125" y="636.3211059570312" fill="#ffffff" width="1" outline="#666666"/>
  </node>
  <node label="DET0559" id="-1857">
    <att type="string" name="canonicalName" value="DET0559"/>
    <graphics type="ELLIPSE" h="40.0" w="40.0" x="2550.385986328125" y="543.2366943359375" fill="#ffffff" width="1" outline="#666666"/>
  </node>
  <node label="SSDCP_nM" id="-1856">
    <att type="string" name="canonicalName" value="SSDCP_nM"/>
    <graphics type="ELLIPSE" h="40.0" w="40.0" x="1225.49853515625" y="4584.34716796875" fill="#ffffff" width="1" outline="#666666"/>
  </node>
  <node label="DET0492" id="-1855">
    <att type="string" name="canonicalName" value="DET0492"/>
    <graphics type="ELLIPSE" h="40.0" w="40.0" x="95.37091064453125" y="7302.96533203125" fill="#ffffff" width="1" outline="#666666"/>
  </node>
  <node label="DET0486" id="-1854">
    <att type="string" name="canonicalName" value="DET0486"/>
    <graphics type="ELLIPSE" h="40.0" w="40.0" x="6.20269775390625" y="7375.4482421875" fill="#ffffff" width="1" outline="#666666"/>
  </node>
  <node label="DET0970" id="-1853">
    <att type="string" name="canonicalName" value="DET0970"/>
    <graphics type="ELLIPSE" h="40.0" w="40.0" x="3016.8486328125" y="9274.076171875" fill="#ffffff" width="1" outline="#666666"/>
  </node>
  <node label="DET0478" id="-1852">
    <att type="string" name="canonicalName" value="DET0478"/>
    <graphics type="ELLIPSE" h="40.0" w="40.0" x="2994.955810546875" y="9380.4658203125" fill="#ffffff" width="1" outline="#666666"/>
  </node>
  <node label="DET0476" id="-1851">
    <att type="string" name="canonicalName" value="DET0476"/>
    <graphics type="ELLIPSE" h="40.0" w="40.0" x="47.44551086425781" y="9979.7998046875" fill="#ffffff" width="1" outline="#666666"/>
  </node>
  <node label="DET0473" id="-1850">
    <att type="string" name="canonicalName" value="DET0473"/>
    <graphics type="ELLIPSE" h="40.0" w="40.0" x="25.552810668945312" y="10086.1884765625" fill="#ffffff" width="1" outline="#666666"/>
  </node>
  <node label="DET1340" id="-1849">
    <att type="string" name="canonicalName" value="DET1340"/>
    <graphics type="ELLIPSE" h="40.0" w="40.0" x="1047.607421875" y="7257.25439453125" fill="#ffffff" width="1" outline="#666666"/>
  </node>
  <node label="DET0472" id="-1848">
    <att type="string" name="canonicalName" value="DET0472"/>
    <graphics type="ELLIPSE" h="40.0" w="40.0" x="961.607177734375" y="7310.4912109375" fill="#ffffff" width="1" outline="#666666"/>
  </node>
  <node label="DET0471" id="-1847">
    <att type="string" name="canonicalName" value="DET0471"/>
    <graphics type="ELLIPSE" h="40.0" w="40.0" x="296.4827575683594" y="7578.42138671875" fill="#ffffff" width="1" outline="#666666"/>
  </node>
  <node label="DET0470" id="-1846">
    <att type="string" name="canonicalName" value="DET0470"/>
    <graphics type="ELLIPSE" h="40.0" w="40.0" x="243.09707641601562" y="7479.68408203125" fill="#ffffff" width="1" outline="#666666"/>
  </node>
  <node label="DET0960" id="-1845">
    <att type="string" name="canonicalName" value="DET0960"/>
    <graphics type="ELLIPSE" h="40.0" w="40.0" x="1280.9981689453125" y="2882.563720703125" fill="#ffffff" width="1" outline="#666666"/>
  </node>
  <node label="DET0469" id="-1844">
    <att type="string" name="canonicalName" value="DET0469"/>
    <graphics type="ELLIPSE" h="40.0" w="40.0" x="1370.0963134765625" y="2804.765625" fill="#ffffff" width="1" outline="#666666"/>
  </node>
  <node label="DET0983" id="-1843">
    <att type="string" name="canonicalName" value="DET0983"/>
    <graphics type="ELLIPSE" h="40.0" w="40.0" x="2374.35888671875" y="7194.44873046875" fill="#ffffff" width="1" outline="#666666"/>
  </node>
  <node label="DET0458" id="-1842">
    <att type="string" name="canonicalName" value="DET0458"/>
    <graphics type="ELLIPSE" h="40.0" w="40.0" x="2378.37255859375" y="7306.8779296875" fill="#ffffff" width="1" outline="#666666"/>
  </node>
  <node label="DET0938" id="-1841">
    <att type="string" name="canonicalName" value="DET0938"/>
    <graphics type="ELLIPSE" h="40.0" w="40.0" x="1990.0430908203125" y="8879.4755859375" fill="#ffffff" width="1" outline="#666666"/>
  </node>
  <node label="DET0455" id="-1840">
    <att type="string" name="canonicalName" value="DET0455"/>
    <graphics type="ELLIPSE" h="40.0" w="40.0" x="1886.2781982421875" y="8915.3798828125" fill="#ffffff" width="1" outline="#666666"/>
  </node>
  <node label="DET1207" id="-1839">
    <att type="string" name="canonicalName" value="DET1207"/>
    <graphics type="ELLIPSE" h="40.0" w="40.0" x="2534.79052734375" y="1025.4879150390625" fill="#ffffff" width="1" outline="#666666"/>
  </node>
  <node label="DET0448" id="-1838">
    <att type="string" name="canonicalName" value="DET0448"/>
    <graphics type="ELLIPSE" h="40.0" w="40.0" x="2620.581298828125" y="1087.4578857421875" fill="#ffffff" width="1" outline="#666666"/>
  </node>
  <node label="DET0577" id="-1837">
    <att type="string" name="canonicalName" value="DET0577"/>
    <graphics type="ELLIPSE" h="40.0" w="40.0" x="3174.325927734375" y="1118.8792724609375" fill="#ffffff" width="1" outline="#666666"/>
  </node>
  <node label="DET0435" id="-1836">
    <att type="string" name="canonicalName" value="DET0435"/>
    <graphics type="ELLIPSE" h="40.0" w="40.0" x="3031.46142578125" y="1098.600830078125" fill="#ffffff" width="1" outline="#666666"/>
  </node>
  <node label="DET1611" id="-1835">
    <att type="string" name="canonicalName" value="DET1611"/>
    <graphics type="ELLIPSE" h="40.0" w="40.0" x="1873.134765625" y="853.5480346679688" fill="#ffffff" width="1" outline="#666666"/>
  </node>
  <node label="DET0426" id="-1834">
    <att type="string" name="canonicalName" value="DET0426"/>
    <graphics type="ELLIPSE" h="40.0" w="40.0" x="1747.39453125" y="822.0047607421875" fill="#ffffff" width="1" outline="#666666"/>
  </node>
  <node label="DET0841" id="-1833">
    <att type="string" name="canonicalName" value="DET0841"/>
    <graphics type="ELLIPSE" h="40.0" w="40.0" x="3429.4482421875" y="9274.076171875" fill="#ffffff" width="1" outline="#666666"/>
  </node>
  <node label="DET0425" id="-1832">
    <att type="string" name="canonicalName" value="DET0425"/>
    <graphics type="ELLIPSE" h="40.0" w="40.0" x="3407.555419921875" y="9380.4658203125" fill="#ffffff" width="1" outline="#666666"/>
  </node>
  <node label="DET0402" id="-1831">
    <att type="string" name="canonicalName" value="DET0402"/>
    <graphics type="ELLIPSE" h="40.0" w="40.0" x="873.377685546875" y="967.4136352539062" fill="#ffffff" width="1" outline="#666666"/>
  </node>
  <node label="DET0371" id="-1830">
    <att type="string" name="canonicalName" value="DET0371"/>
    <graphics type="ELLIPSE" h="40.0" w="40.0" x="980.3382568359375" y="919.2449951171875" fill="#ffffff" width="1" outline="#666666"/>
  </node>
  <node label="DET1052" id="-1829">
    <att type="string" name="canonicalName" value="DET1052"/>
    <graphics type="ELLIPSE" h="40.0" w="40.0" x="3274.291015625" y="10398.66015625" fill="#ffffff" width="1" outline="#666666"/>
  </node>
  <node label="DET0367" id="-1828">
    <att type="string" name="canonicalName" value="DET0367"/>
    <graphics type="ELLIPSE" h="40.0" w="40.0" x="3276.612548828125" y="10290.9208984375" fill="#ffffff" width="1" outline="#666666"/>
  </node>
  <node label="DET0343" id="-1827">
    <att type="string" name="canonicalName" value="DET0343"/>
    <graphics type="ELLIPSE" h="40.0" w="40.0" x="485.3369140625" y="4547.11962890625" fill="#ffffff" width="1" outline="#666666"/>
  </node>
  <node label="DET0342" id="-1826">
    <att type="string" name="canonicalName" value="DET0342"/>
    <graphics type="ELLIPSE" h="40.0" w="40.0" x="399.02734375" y="4470.90234375" fill="#ffffff" width="1" outline="#666666"/>
  </node>
  <node label="DET1369" id="-1825">
    <att type="string" name="canonicalName" value="DET1369"/>
    <graphics type="ELLIPSE" h="40.0" w="40.0" x="3376.612548828125" y="10398.66015625" fill="#ffffff" width="1" outline="#666666"/>
  </node>
  <node label="DET0338" id="-1824">
    <att type="string" name="canonicalName" value="DET0338"/>
    <graphics type="ELLIPSE" h="40.0" w="40.0" x="3378.93408203125" y="10290.9208984375" fill="#ffffff" width="1" outline="#666666"/>
  </node>
  <node label="DET0715" id="-1823">
    <att type="string" name="canonicalName" value="DET0715"/>
    <graphics type="ELLIPSE" h="40.0" w="40.0" x="948.2625732421875" y="1187.0723876953125" fill="#ffffff" width="1" outline="#666666"/>
  </node>
  <node label="DET0325" id="-1822">
    <att type="string" name="canonicalName" value="DET0325"/>
    <graphics type="ELLIPSE" h="40.0" w="40.0" x="1124.7696533203125" y="1213.985595703125" fill="#ffffff" width="1" outline="#666666"/>
  </node>
  <node label="DET1269" id="-1821">
    <att type="string" name="canonicalName" value="DET1269"/>
    <graphics type="ELLIPSE" h="40.0" w="40.0" x="2650.318359375" y="2620.32275390625" fill="#ffffff" width="1" outline="#666666"/>
  </node>
  <node label="DET0323" id="-1820">
    <att type="string" name="canonicalName" value="DET0323"/>
    <graphics type="ELLIPSE" h="40.0" w="40.0" x="2610.60986328125" y="2750.13037109375" fill="#ffffff" width="1" outline="#666666"/>
  </node>
  <node label="DET0319" id="-1819">
    <att type="string" name="canonicalName" value="DET0319"/>
    <graphics type="ELLIPSE" h="40.0" w="40.0" x="2815.55419921875" y="5975.37060546875" fill="#ffffff" width="1" outline="#666666"/>
  </node>
  <node label="DET0318" id="-1818">
    <att type="string" name="canonicalName" value="DET0318"/>
    <graphics type="ELLIPSE" h="40.0" w="40.0" x="2710.937255859375" y="6021.27001953125" fill="#ffffff" width="1" outline="#666666"/>
  </node>
  <node label="DET1165" id="-1817">
    <att type="string" name="canonicalName" value="DET1165"/>
    <graphics type="ELLIPSE" h="40.0" w="40.0" x="357.33740234375" y="2491.626953125" fill="#ffffff" width="1" outline="#666666"/>
  </node>
  <node label="DET0314" id="-1816">
    <att type="string" name="canonicalName" value="DET0314"/>
    <graphics type="ELLIPSE" h="40.0" w="40.0" x="367.79119873046875" y="2611.968017578125" fill="#ffffff" width="1" outline="#666666"/>
  </node>
  <node label="DET1366" id="-1815">
    <att type="string" name="canonicalName" value="DET1366"/>
    <graphics type="ELLIPSE" h="40.0" w="40.0" x="1793.3516845703125" y="7818.51611328125" fill="#ffffff" width="1" outline="#666666"/>
  </node>
  <node label="DET0313" id="-1814">
    <att type="string" name="canonicalName" value="DET0313"/>
    <graphics type="ELLIPSE" h="40.0" w="40.0" x="1683.7789306640625" y="7792.109375" fill="#ffffff" width="1" outline="#666666"/>
  </node>
  <node label="DET0298" id="-1813">
    <att type="string" name="canonicalName" value="DET0298"/>
    <graphics type="ELLIPSE" h="40.0" w="40.0" x="2539.17431640625" y="8973.6884765625" fill="#ffffff" width="1" outline="#666666"/>
  </node>
  <node label="DET0297" id="-1812">
    <att type="string" name="canonicalName" value="DET0297"/>
    <graphics type="ELLIPSE" h="40.0" w="40.0" x="2450.408447265625" y="9039.4287109375" fill="#ffffff" width="1" outline="#666666"/>
  </node>
  <node label="DET1526" id="-1811">
    <att type="string" name="canonicalName" value="DET1526"/>
    <graphics type="ELLIPSE" h="40.0" w="40.0" x="2592.715576171875" y="8439.6484375" fill="#ffffff" width="1" outline="#666666"/>
  </node>
  <node label="DET0239" id="-1810">
    <att type="string" name="canonicalName" value="DET0239"/>
    <graphics type="ELLIPSE" h="40.0" w="40.0" x="2523.719482421875" y="8352.595703125" fill="#ffffff" width="1" outline="#666666"/>
  </node>
  <node label="DET1539" id="-1809">
    <att type="string" name="canonicalName" value="DET1539"/>
    <graphics type="ELLIPSE" h="40.0" w="40.0" x="1015.6600341796875" y="6535.71630859375" fill="#ffffff" width="1" outline="#666666"/>
  </node>
  <node label="DET0234" id="-1808">
    <att type="string" name="canonicalName" value="DET0234"/>
    <graphics type="ELLIPSE" h="40.0" w="40.0" x="1122.5889892578125" y="6498.787109375" fill="#ffffff" width="1" outline="#666666"/>
  </node>
  <node label="DET0305" id="-1807">
    <att type="string" name="canonicalName" value="DET0305"/>
    <graphics type="ELLIPSE" h="40.0" w="40.0" x="3018.216552734375" y="9668.677734375" fill="#ffffff" width="1" outline="#666666"/>
  </node>
  <node label="DET0233" id="-1806">
    <att type="string" name="canonicalName" value="DET0233"/>
    <graphics type="ELLIPSE" h="40.0" w="40.0" x="2996.323974609375" y="9775.0673828125" fill="#ffffff" width="1" outline="#666666"/>
  </node>
  <node label="DET1191" id="-1805">
    <att type="string" name="canonicalName" value="DET1191"/>
    <graphics type="ELLIPSE" h="39.99993896484375" w="40.0" x="204.26837158203125" y="554.5147399902344" fill="#ffffff" width="1" outline="#666666"/>
  </node>
  <node label="DET0222" id="-1804">
    <att type="string" name="canonicalName" value="DET0222"/>
    <graphics type="ELLIPSE" h="40.0" w="40.0" x="303.89398193359375" y="646.5919189453125" fill="#ffffff" width="1" outline="#666666"/>
  </node>
  <node label="DET1222" id="-1803">
    <att type="string" name="canonicalName" value="DET1222"/>
    <graphics type="ELLIPSE" h="40.0" w="40.0" x="0.0" y="10606.3994140625" fill="#ffffff" width="1" outline="#666666"/>
  </node>
  <node label="DET0217" id="-1802">
    <att type="string" name="canonicalName" value="DET0217"/>
    <graphics type="ELLIPSE" h="40.0" w="40.0" x="2.3215904235839844" y="10498.66015625" fill="#ffffff" width="1" outline="#666666"/>
  </node>
  <node label="DET1319" id="-1801">
    <att type="string" name="canonicalName" value="DET1319"/>
    <graphics type="ELLIPSE" h="40.0" w="40.0" x="102.32159423828125" y="10606.3994140625" fill="#ffffff" width="1" outline="#666666"/>
  </node>
  <node label="DET0200" id="-1800">
    <att type="string" name="canonicalName" value="DET0200"/>
    <graphics type="ELLIPSE" h="40.0" w="40.0" x="104.64318084716797" y="10498.66015625" fill="#ffffff" width="1" outline="#666666"/>
  </node>
  <node label="DET0541" id="-1799">
    <att type="string" name="canonicalName" value="DET0541"/>
    <graphics type="ELLIPSE" h="40.0" w="40.0" x="204.6431884765625" y="10606.3994140625" fill="#ffffff" width="1" outline="#666666"/>
  </node>
  <node label="DET0190" id="-1798">
    <att type="string" name="canonicalName" value="DET0190"/>
    <graphics type="ELLIPSE" h="40.0" w="40.0" x="206.9647674560547" y="10498.66015625" fill="#ffffff" width="1" outline="#666666"/>
  </node>
  <node label="DET0238" id="-1797">
    <att type="string" name="canonicalName" value="DET0238"/>
    <graphics type="ELLIPSE" h="40.0" w="40.0" x="3922.703857421875" y="5682.76611328125" fill="#ffffff" width="1" outline="#666666"/>
  </node>
  <node label="DET0182" id="-1796">
    <att type="string" name="canonicalName" value="DET0182"/>
    <graphics type="ELLIPSE" h="40.0" w="40.0" x="3809.950927734375" y="5693.1884765625" fill="#ffffff" width="1" outline="#666666"/>
  </node>
  <node label="DET1151" id="-1795">
    <att type="string" name="canonicalName" value="DET1151"/>
    <graphics type="ELLIPSE" h="40.0" w="40.0" x="1399.0120849609375" y="9014.7177734375" fill="#ffffff" width="1" outline="#666666"/>
  </node>
  <node label="DET0176" id="-1794">
    <att type="string" name="canonicalName" value="DET0176"/>
    <graphics type="ELLIPSE" h="40.0" w="40.0" x="1485.402587890625" y="8948.0888671875" fill="#ffffff" width="1" outline="#666666"/>
  </node>
  <node label="DET0166" id="-1793">
    <att type="string" name="canonicalName" value="DET0166"/>
    <graphics type="ELLIPSE" h="40.0" w="40.0" x="2138.59814453125" y="1532.680908203125" fill="#ffffff" width="1" outline="#666666"/>
  </node>
  <node label="DET0165" id="-1792">
    <att type="string" name="canonicalName" value="DET0165"/>
    <graphics type="ELLIPSE" h="40.0" w="40.0" x="2204.404541015625" y="1427.512939453125" fill="#ffffff" width="1" outline="#666666"/>
  </node>
  <node label="DET0260" id="-1791">
    <att type="string" name="canonicalName" value="DET0260"/>
    <graphics type="ELLIPSE" h="40.0" w="40.0" x="3000.9501953125" y="3489.73486328125" fill="#ffffff" width="1" outline="#666666"/>
  </node>
  <node label="DET0113" id="-1790">
    <att type="string" name="canonicalName" value="DET0113"/>
    <graphics type="ELLIPSE" h="40.0" w="40.0" x="2842.59130859375" y="3438.24755859375" fill="#ffffff" width="1" outline="#666666"/>
  </node>
  <node label="DET0187" id="-1789">
    <att type="string" name="canonicalName" value="DET0187"/>
    <graphics type="ELLIPSE" h="40.0" w="40.0" x="3136.2734375" y="609.53759765625" fill="#ffffff" width="1" outline="#666666"/>
  </node>
  <node label="DET0111" id="-1788">
    <att type="string" name="canonicalName" value="DET0111"/>
    <graphics type="ELLIPSE" h="40.0" w="40.0" x="3299.913818359375" y="525.0430908203125" fill="#ffffff" width="1" outline="#666666"/>
  </node>
  <node label="DET0935" id="-1787">
    <att type="string" name="canonicalName" value="DET0935"/>
    <graphics type="ELLIPSE" h="40.0" w="40.0" x="3387.2734375" y="7300.14599609375" fill="#ffffff" width="1" outline="#666666"/>
  </node>
  <node label="DET0107" id="-1786">
    <att type="string" name="canonicalName" value="DET0107"/>
    <graphics type="ELLIPSE" h="40.0" w="40.0" x="3280.3857421875" y="7329.55126953125" fill="#ffffff" width="1" outline="#666666"/>
  </node>
  <node label="DET1407" id="-1785">
    <att type="string" name="canonicalName" value="DET1407"/>
    <graphics type="ELLIPSE" h="40.0" w="40.0" x="512.2916870117188" y="4736.2109375" fill="#ffffff" width="1" outline="#666666"/>
  </node>
  <node label="DET0079" id="-1784">
    <att type="string" name="canonicalName" value="DET0079"/>
    <graphics type="ELLIPSE" h="40.0" w="40.0" x="469.19561767578125" y="4921.185546875" fill="#ffffff" width="1" outline="#666666"/>
  </node>
  <node label="DET0078" id="-1783">
    <att type="string" name="canonicalName" value="DET0078"/>
    <graphics type="ELLIPSE" h="40.0" w="40.0" x="422.65069580078125" y="5098.587890625" fill="#ffffff" width="1" outline="#666666"/>
  </node>
  <node label="DET0522" id="-1782">
    <att type="string" name="canonicalName" value="DET0522"/>
    <graphics type="ELLIPSE" h="40.0" w="40.0" x="224.7440185546875" y="2673.87451171875" fill="#ffffff" width="1" outline="#666666"/>
  </node>
  <node label="DET0065" id="-1781">
    <att type="string" name="canonicalName" value="DET0065"/>
    <graphics type="ELLIPSE" h="40.0" w="40.0" x="328.56756591796875" y="2742.230224609375" fill="#ffffff" width="1" outline="#666666"/>
  </node>
  <node label="DET1186" id="-1780">
    <att type="string" name="canonicalName" value="DET1186"/>
    <graphics type="ELLIPSE" h="40.0" w="40.0" x="402.9090270996094" y="1435.36376953125" fill="#ffffff" width="1" outline="#666666"/>
  </node>
  <node label="DET0150" id="-1779">
    <att type="string" name="canonicalName" value="DET0150"/>
    <graphics type="ELLIPSE" h="40.0" w="40.0" x="119.70574951171875" y="1547.562255859375" fill="#ffffff" width="1" outline="#666666"/>
  </node>
  <node label="DET0060" id="-1778">
    <att type="string" name="canonicalName" value="DET0060"/>
    <graphics type="ELLIPSE" h="40.0" w="40.0" x="254.5869140625" y="1497.7174072265625" fill="#ffffff" width="1" outline="#666666"/>
  </node>
  <node label="DET1208" id="-1777">
    <att type="string" name="canonicalName" value="DET1208"/>
    <graphics type="ELLIPSE" h="40.0" w="40.0" x="1448.972900390625" y="6565.94873046875" fill="#ffffff" width="1" outline="#666666"/>
  </node>
  <node label="DET0050" id="-1776">
    <att type="string" name="canonicalName" value="DET0050"/>
    <graphics type="ELLIPSE" h="40.0" w="40.0" x="1534.8885498046875" y="6653.4130859375" fill="#ffffff" width="1" outline="#666666"/>
  </node>
  <node label="DET1467" id="-1775">
    <att type="string" name="canonicalName" value="DET1467"/>
    <graphics type="ELLIPSE" h="40.0" w="40.0" x="2891.35107421875" y="8446.80859375" fill="#ffffff" width="1" outline="#666666"/>
  </node>
  <node label="DET0044" id="-1774">
    <att type="string" name="canonicalName" value="DET0044"/>
    <graphics type="ELLIPSE" h="40.0" w="40.0" x="2802.585205078125" y="8512.548828125" fill="#ffffff" width="1" outline="#666666"/>
  </node>
  <node label="DET0591" id="-1773">
    <att type="string" name="canonicalName" value="DET0591"/>
    <graphics type="ELLIPSE" h="40.0" w="40.0" x="1132.8641357421875" y="3324.710205078125" fill="#ffffff" width="1" outline="#666666"/>
  </node>
  <node label="DET0029" id="-1772">
    <att type="string" name="canonicalName" value="DET0029"/>
    <graphics type="ELLIPSE" h="40.0" w="40.0" x="1177.5574951171875" y="3531.540283203125" fill="#ffffff" width="1" outline="#666666"/>
  </node>
  <node label="DET0881" id="-1771">
    <att type="string" name="canonicalName" value="DET0881"/>
    <graphics type="ELLIPSE" h="40.0" w="39.99998474121094" x="236.60303497314453" y="10041.83203125" fill="#ffffff" width="1" outline="#666666"/>
  </node>
  <node label="DET0021" id="-1770">
    <att type="string" name="canonicalName" value="DET0021"/>
    <graphics type="ELLIPSE" h="40.0" w="39.999969482421875" x="319.55519104003906" y="10110.6572265625" fill="#ffffff" width="1" outline="#666666"/>
  </node>
  <node label="DET0018" id="-1769">
    <att type="string" name="canonicalName" value="DET0018"/>
    <graphics type="ELLIPSE" h="40.0" w="40.0" x="306.96478271484375" y="10606.3994140625" fill="#ffffff" width="1" outline="#666666"/>
  </node>
  <node label="DET0017" id="-1768">
    <att type="string" name="canonicalName" value="DET0017"/>
    <graphics type="ELLIPSE" h="40.0" w="40.0" x="309.286376953125" y="10498.66015625" fill="#ffffff" width="1" outline="#666666"/>
  </node>
  <node label="DET_tRNA-Val-2" id="-1767">
    <att type="string" name="canonicalName" value="DET_tRNA-Val-2"/>
    <graphics type="ELLIPSE" h="40.0" w="40.0" x="466.1024475097656" y="5788.955078125" fill="#ffffff" width="1" outline="#666666"/>
  </node>
  <node label="DET_tRNA-Met-3" id="-1766">
    <att type="string" name="canonicalName" value="DET_tRNA-Met-3"/>
    <graphics type="ELLIPSE" h="40.0" w="40.0" x="564.6463012695312" y="5727.52978515625" fill="#ffffff" width="1" outline="#666666"/>
  </node>
  <node label="DET_tRNA-Lys-2" id="-1765">
    <att type="string" name="canonicalName" value="DET_tRNA-Lys-2"/>
    <graphics type="ELLIPSE" h="40.0" w="40.0" x="460.244873046875" y="6235.7236328125" fill="#ffffff" width="1" outline="#666666"/>
  </node>
  <node label="DET_tRNA-Ile-1" id="-1764">
    <att type="string" name="canonicalName" value="DET_tRNA-Ile-1"/>
    <graphics type="ELLIPSE" h="40.0" w="40.0" x="437.7582092285156" y="6124.2109375" fill="#ffffff" width="1" outline="#666666"/>
  </node>
  <node label="DET_tRNA-Trp-1" id="-1763">
    <att type="string" name="canonicalName" value="DET_tRNA-Trp-1"/>
    <graphics type="ELLIPSE" h="40.0" w="40.0" x="2507.3056640625" y="6167.04833984375" fill="#ffffff" width="1" outline="#666666"/>
  </node>
  <node label="DET0854" id="-1762">
    <att type="string" name="canonicalName" value="DET0854"/>
    <graphics type="ELLIPSE" h="40.0" w="40.0" x="1779.7525634765625" y="6675.9833984375" fill="#ffffff" width="1" outline="#666666"/>
  </node>
  <node label="DET_tRNA-Gly-2" id="-1761">
    <att type="string" name="canonicalName" value="DET_tRNA-Gly-2"/>
    <graphics type="ELLIPSE" h="40.0" w="40.0" x="1850.6224365234375" y="6584.27001953125" fill="#ffffff" width="1" outline="#666666"/>
  </node>
  <node label="DET_tRNA-Gly-3" id="-1760">
    <att type="string" name="canonicalName" value="DET_tRNA-Gly-3"/>
    <graphics type="ELLIPSE" h="40.0" w="40.0" x="2400.385986328125" y="6121.1552734375" fill="#ffffff" width="1" outline="#666666"/>
  </node>
  <node label="DET_tRNA-Cys-1" id="-1759">
    <att type="string" name="canonicalName" value="DET_tRNA-Cys-1"/>
    <graphics type="ELLIPSE" h="40.0" w="40.0" x="2346.543701171875" y="6010.861328125" fill="#ffffff" width="1" outline="#666666"/>
  </node>
  <node label="DET_tRNA-Asn-1" id="-1758">
    <att type="string" name="canonicalName" value="DET_tRNA-Asn-1"/>
    <graphics type="ELLIPSE" h="40.0" w="40.0" x="121.63912963867188" y="5841.36376953125" fill="#ffffff" width="1" outline="#666666"/>
  </node>
  <node label="DET_tRNA-Arg-4" id="-1757">
    <att type="string" name="canonicalName" value="DET_tRNA-Arg-4"/>
    <graphics type="ELLIPSE" h="40.0" w="40.0" x="224.411865234375" y="5901.7353515625" fill="#ffffff" width="1" outline="#666666"/>
  </node>
  <node label="DET_tRNA-Arg-3" id="-1756">
    <att type="string" name="canonicalName" value="DET_tRNA-Arg-3"/>
    <graphics type="ELLIPSE" h="40.0" w="40.0" x="215.8466796875" y="5786.96142578125" fill="#ffffff" width="1" outline="#666666"/>
  </node>
  <node label="DET0508" id="-1755">
    <att type="string" name="canonicalName" value="DET0508"/>
    <graphics type="ELLIPSE" h="40.0" w="40.0" x="1140.23046875" y="4674.75390625" fill="#ffffff" width="1" outline="#666666"/>
  </node>
  <node label="DCPrespn" id="-1754">
    <att type="string" name="canonicalName" value="DCPrespn"/>
    <graphics type="ELLIPSE" h="40.0" w="40.0" x="1259.7845458984375" y="4678.48291015625" fill="#ffffff" width="1" outline="#666666"/>
  </node>
  <node label="EARATE48" id="-1753">
    <att type="string" name="canonicalName" value="EARATE48"/>
    <graphics type="ELLIPSE" h="40.0" w="40.0" x="409.286376953125" y="10606.3994140625" fill="#ffffff" width="1" outline="#666666"/>
  </node>
  <node label="DCErespn" id="-1752">
    <att type="string" name="canonicalName" value="DCErespn"/>
    <graphics type="ELLIPSE" h="40.0" w="40.0" x="411.6079406738281" y="10498.66015625" fill="#ffffff" width="1" outline="#666666"/>
  </node>
  <node label="Butyrate" id="-1751">
    <att type="string" name="canonicalName" value="Butyrate"/>
    <graphics type="ELLIPSE" h="40.0" w="40.0" x="2119.536376953125" y="718.5349731445312" fill="#ffffff" width="1" outline="#666666"/>
  </node>
  <node label="81_D2CL_syntrophusKB1" id="-1750">
    <att type="string" name="canonicalName" value="81_D2CL_syntrophusKB1"/>
    <graphics type="ELLIPSE" h="40.0" w="40.0" x="2235.01806640625" y="730.373046875" fill="#ffffff" width="1" outline="#666666"/>
  </node>
  <node label="82_D2CL_trichlorobacterkb1" id="-1749">
    <att type="string" name="canonicalName" value="82_D2CL_trichlorobacterkb1"/>
    <graphics type="ELLIPSE" h="40.0" w="40.0" x="1494.3968505859375" y="9668.677734375" fill="#ffffff" width="1" outline="#666666"/>
  </node>
  <node label="76_D2CL_geobacterkb1" id="-1748">
    <att type="string" name="canonicalName" value="76_D2CL_geobacterkb1"/>
    <graphics type="ELLIPSE" h="40.0" w="40.0" x="1472.504150390625" y="9775.0673828125" fill="#ffffff" width="1" outline="#666666"/>
  </node>
  <node label="DET_De23S" id="-1747">
    <att type="string" name="canonicalName" value="DET_De23S"/>
    <graphics type="ELLIPSE" h="40.0" w="40.0" x="2830.635498046875" y="8039.82861328125" fill="#ffffff" width="1" outline="#666666"/>
  </node>
  <node label="45_D2CL_Dehalococcoides.sp.3" id="-1746">
    <att type="string" name="canonicalName" value="45_D2CL_Dehalococcoides.sp.3"/>
    <graphics type="ELLIPSE" h="40.0" w="40.0" x="2817.601318359375" y="7925.5185546875" fill="#ffffff" width="1" outline="#666666"/>
  </node>
  <node label="DET0068" id="-1745">
    <att type="string" name="canonicalName" value="DET0068"/>
    <graphics type="ELLIPSE" h="40.0" w="40.0" x="2247.504150390625" y="4935.8134765625" fill="#ffffff" width="1" outline="#666666"/>
  </node>
  <node label="43_DCL2_Smithella/Syntrophus(11..." id="-1744">
    <att type="string" name="canonicalName" value="43_DCL2_Smithella/Syntrophus(11..."/>
    <graphics type="ELLIPSE" h="40.0" w="40.0" x="2359.9873046875" y="4994.35595703125" fill="#ffffff" width="1" outline="#666666"/>
  </node>
  <node label="4_D2CL_Clost/Eubact/Alkaliphilu..." id="-1743">
    <att type="string" name="canonicalName" value="4_D2CL_Clost/Eubact/Alkaliphilu..."/>
    <graphics type="ELLIPSE" h="40.0" w="40.0" x="1038.6466064453125" y="9014.7177734375" fill="#ffffff" width="1" outline="#666666"/>
  </node>
  <node label="35_D2CL_Clostridia/Alkaliphilus..." id="-1742">
    <att type="string" name="canonicalName" value="35_D2CL_Clostridia/Alkaliphilus..."/>
    <graphics type="ELLIPSE" h="40.0" w="40.0" x="1125.037109375" y="8948.0888671875" fill="#ffffff" width="1" outline="#666666"/>
  </node>
  <node label="8_D2CL_Dehalococcoides.sp.2" id="-1741">
    <att type="string" name="canonicalName" value="8_D2CL_Dehalococcoides.sp.2"/>
    <graphics type="ELLIPSE" h="40.0" w="40.0" x="2896.281982421875" y="8252.595703125" fill="#ffffff" width="1" outline="#666666"/>
  </node>
  <node label="34_D2CL_Dehalococcoides.ethenog..." id="-1740">
    <att type="string" name="canonicalName" value="34_D2CL_Dehalococcoides.ethenog..."/>
    <graphics type="ELLIPSE" h="40.0" w="40.0" x="2858.94580078125" y="8148.6357421875" fill="#ffffff" width="1" outline="#666666"/>
  </node>
  <node label="DET0188" id="-1739">
    <att type="string" name="canonicalName" value="DET0188"/>
    <graphics type="ELLIPSE" h="40.0" w="40.0" x="2186.07421875" y="3657.250732421875" fill="#ffffff" width="1" outline="#666666"/>
  </node>
  <node label="3_DCL2_Bacteroides_sp" id="-1738">
    <att type="string" name="canonicalName" value="3_DCL2_Bacteroides_sp"/>
    <graphics type="ELLIPSE" h="40.0" w="40.0" x="2086.876953125" y="3721.3125" fill="#ffffff" width="1" outline="#666666"/>
  </node>
  <node label="9_DCL2_Nitrospira_sp2" id="-1737">
    <att type="string" name="canonicalName" value="9_DCL2_Nitrospira_sp2"/>
    <graphics type="ELLIPSE" h="40.0" w="40.0" x="877.6408081054688" y="5904.7470703125" fill="#ffffff" width="1" outline="#666666"/>
  </node>
  <node label="26_D2CL_Magnetobacterium.sp.(Ni..." id="-1736">
    <att type="string" name="canonicalName" value="26_D2CL_Magnetobacterium.sp.(Ni..."/>
    <graphics type="ELLIPSE" h="40.0" w="40.0" x="790.0834350585938" y="5980.646484375" fill="#ffffff" width="1" outline="#666666"/>
  </node>
  <node label="7_DCL2_Syntrophomonas_sp1" id="-1735">
    <att type="string" name="canonicalName" value="7_DCL2_Syntrophomonas_sp1"/>
    <graphics type="ELLIPSE" h="40.0" w="40.0" x="822.2249145507812" y="8451.296875" fill="#ffffff" width="1" outline="#666666"/>
  </node>
  <node label="25_D2CL_Soehngenia.sp.(Clostridia" id="-1734">
    <att type="string" name="canonicalName" value="25_D2CL_Soehngenia.sp.(Clostridia"/>
    <graphics type="ELLIPSE" h="40.0" w="40.0" x="774.1604614257812" y="8352.595703125" fill="#ffffff" width="1" outline="#666666"/>
  </node>
  <node label="40_DCL2_Soehngenia.sp._a" id="-1733">
    <att type="string" name="canonicalName" value="40_DCL2_Soehngenia.sp._a"/>
    <graphics type="ELLIPSE" h="40.0" w="40.000030517578125" x="511.6079559326172" y="10606.3994140625" fill="#ffffff" width="1" outline="#666666"/>
  </node>
  <node label="21_DCL2_Soehngenia_saccharolyti..." id="-1732">
    <att type="string" name="canonicalName" value="21_DCL2_Soehngenia_saccharolyti..."/>
    <graphics type="ELLIPSE" h="40.0" w="40.000030517578125" x="513.9295501708984" y="10498.66015625" fill="#ffffff" width="1" outline="#666666"/>
  </node>
  <node label="73_D2CL_bactKB13" id="-1731">
    <att type="string" name="canonicalName" value="73_D2CL_bactKB13"/>
    <graphics type="ELLIPSE" h="40.0" w="40.0" x="994.9788818359375" y="5861.16259765625" fill="#ffffff" width="1" outline="#666666"/>
  </node>
  <node label="20_DCL2_Clost/Alkiaphilus/Eubac..." id="-1730">
    <att type="string" name="canonicalName" value="20_DCL2_Clost/Alkiaphilus/Eubac..."/>
    <graphics type="ELLIPSE" h="40.0" w="40.0" x="973.1284790039062" y="5973.32421875" fill="#ffffff" width="1" outline="#666666"/>
  </node>
  <node label="32_D2CL_Syntrohomonas.sp.1" id="-1729">
    <att type="string" name="canonicalName" value="32_D2CL_Syntrohomonas.sp.1"/>
    <graphics type="ELLIPSE" h="40.0" w="40.0" x="1100.831298828125" y="5560.8828125" fill="#ffffff" width="1" outline="#666666"/>
  </node>
  <node label="22_DCL2_Clostridium_acidaminoph..." id="-1728">
    <att type="string" name="canonicalName" value="22_DCL2_Clostridium_acidaminoph..."/>
    <graphics type="ELLIPSE" h="40.0" w="40.0" x="1113.0518798828125" y="5791.3154296875" fill="#ffffff" width="1" outline="#666666"/>
  </node>
  <node label="2_D2CL_Syntrophomonas.sp.2" id="-1727">
    <att type="string" name="canonicalName" value="2_D2CL_Syntrophomonas.sp.2"/>
    <graphics type="ELLIPSE" h="40.0" w="40.0" x="1094.2481689453125" y="5673.9287109375" fill="#ffffff" width="1" outline="#666666"/>
  </node>
  <node label="93_DCL2_Hyd_MvH1_MHU" id="-1726">
    <att type="string" name="canonicalName" value="93_DCL2_Hyd_MvH1_MHU"/>
    <graphics type="ELLIPSE" h="40.0" w="40.0" x="3589.246826171875" y="5615.38037109375" fill="#ffffff" width="1" outline="#666666"/>
  </node>
  <node label="19_D2CL_Clost/Eubac/Alkalaphilu..." id="-1725">
    <att type="string" name="canonicalName" value="19_D2CL_Clost/Eubac/Alkalaphilu..."/>
    <graphics type="ELLIPSE" h="40.0" w="40.0" x="3706.355224609375" y="5635.34765625" fill="#ffffff" width="1" outline="#666666"/>
  </node>
  <node label="44_D2CL_Syntrophomonad/Aminomon..." id="-1724">
    <att type="string" name="canonicalName" value="44_D2CL_Syntrophomonad/Aminomon..."/>
    <graphics type="ELLIPSE" h="40.0" w="40.0" x="1120.052734375" y="6057.53173828125" fill="#ffffff" width="1" outline="#666666"/>
  </node>
  <node label="17_D2CL_Syntropomonad/Aminomona..." id="-1723">
    <att type="string" name="canonicalName" value="17_D2CL_Syntropomonad/Aminomona..."/>
    <graphics type="ELLIPSE" h="40.0" w="40.0" x="1203.0394287109375" y="6127.8046875" fill="#ffffff" width="1" outline="#666666"/>
  </node>
  <node label="6_D2CL_Clost/Thermovenabulum.sp.2" id="-1722">
    <att type="string" name="canonicalName" value="6_D2CL_Clost/Thermovenabulum.sp.2"/>
    <graphics type="ELLIPSE" h="40.0" w="40.0" x="613.9295654296875" y="10606.3994140625" fill="#ffffff" width="1" outline="#666666"/>
  </node>
  <node label="12_D2CL_Clost/Thermovenabulum.sp." id="-1721">
    <att type="string" name="canonicalName" value="12_D2CL_Clost/Thermovenabulum.sp."/>
    <graphics type="ELLIPSE" h="40.0" w="40.0" x="616.2511596679688" y="10498.66015625" fill="#ffffff" width="1" outline="#666666"/>
  </node>
  <node label="13_DCL2_Syntrophomonas_sp2" id="-1720">
    <att type="string" name="canonicalName" value="13_DCL2_Syntrophomonas_sp2"/>
    <graphics type="ELLIPSE" h="40.0" w="40.0" x="716.2511596679688" y="10606.3994140625" fill="#ffffff" width="1" outline="#666666"/>
  </node>
  <node label="11_DCL2_Syntrophomonas_sp" id="-1719">
    <att type="string" name="canonicalName" value="11_DCL2_Syntrophomonas_sp"/>
    <graphics type="ELLIPSE" h="40.0" w="40.0" x="718.57275390625" y="10498.66015625" fill="#ffffff" width="1" outline="#666666"/>
  </node>
  <node label="29_D2CL_Anaerolinea.sp.2(Chloro..." id="-1718">
    <att type="string" name="canonicalName" value="29_D2CL_Anaerolinea.sp.2(Chloro..."/>
    <graphics type="ELLIPSE" h="40.0" w="40.0" x="841.9489135742188" y="8560.900390625" fill="#ffffff" width="1" outline="#666666"/>
  </node>
  <node label="10_D2CL_Anaerolinea.sp.(Chlorof..." id="-1717">
    <att type="string" name="canonicalName" value="10_D2CL_Anaerolinea.sp.(Chlorof..."/>
    <graphics type="ELLIPSE" h="40.0" w="40.0" x="831.8848876953125" y="8673.5107421875" fill="#ffffff" width="1" outline="#666666"/>
  </node>
  <node label="DET0468" id="-1716">
    <att type="string" name="canonicalName" value="DET0468"/>
    <graphics type="ELLIPSE" h="40.0" w="40.0" x="2352.227294921875" y="9434.525390625" fill="#ffffff" width="1" outline="#666666"/>
  </node>
  <node label="DET0467" id="-1715">
    <att type="string" name="canonicalName" value="DET0467"/>
    <graphics type="ELLIPSE" h="40.0" w="40.0" x="2277.140869140625" y="9357.1103515625" fill="#ffffff" width="1" outline="#666666"/>
  </node>
  <edge label="DET0033 (pp) DET0438" source="-2818" target="-2819">
    <att type="string" name="canonicalName" value="DET0033 (pp) DET0438"/>
    <att type="string" name="interaction" value="pp" cy:editable="false"/>
    <graphics width="1" fill="#999999"/>
  </edge>
  <edge label="DET0405 (pp) DET1211" source="-2817" target="-1897">
    <att type="string" name="canonicalName" value="DET0405 (pp) DET1211"/>
    <att type="string" name="interaction" value="pp" cy:editable="false"/>
    <graphics width="1" fill="#999999"/>
  </edge>
  <edge label="DET0527 (pp) DET1057" source="-2814" target="-2663">
    <att type="string" name="canonicalName" value="DET0527 (pp) DET1057"/>
    <att type="string" name="interaction" value="pp" cy:editable="false"/>
    <graphics width="1" fill="#999999"/>
  </edge>
  <edge label="DET0551 (pp) DET1381" source="-2813" target="-2815">
    <att type="string" name="canonicalName" value="DET0551 (pp) DET1381"/>
    <att type="string" name="interaction" value="pp" cy:editable="false"/>
    <graphics width="1" fill="#999999"/>
  </edge>
  <edge label="DET0551 (pp) DET1225" source="-2813" target="-1932">
    <att type="string" name="canonicalName" value="DET0551 (pp) DET1225"/>
    <att type="string" name="interaction" value="pp" cy:editable="false"/>
    <graphics width="1" fill="#999999"/>
  </edge>
  <edge label="DET1129 (pp) DET1409" source="-2812" target="-2024">
    <att type="string" name="canonicalName" value="DET1129 (pp) DET1409"/>
    <att type="string" name="interaction" value="pp" cy:editable="false"/>
    <graphics width="1" fill="#999999"/>
  </edge>
  <edge label="DET0137 (pp) DET0588" source="-2810" target="-2634">
    <att type="string" name="canonicalName" value="DET0137 (pp) DET0588"/>
    <att type="string" name="interaction" value="pp" cy:editable="false"/>
    <graphics width="1" fill="#999999"/>
  </edge>
  <edge label="DET0020 (pp) DET0411" source="-2809" target="-2493">
    <att type="string" name="canonicalName" value="DET0020 (pp) DET0411"/>
    <att type="string" name="interaction" value="pp" cy:editable="false"/>
    <graphics width="1" fill="#999999"/>
  </edge>
  <edge label="DET0480 (pp) DET0490" source="-2807" target="-2054">
    <att type="string" name="canonicalName" value="DET0480 (pp) DET0490"/>
    <att type="string" name="interaction" value="pp" cy:editable="false"/>
    <graphics width="1" fill="#999999"/>
  </edge>
  <edge label="DET0601 (pp) DET0608" source="-2806" target="-2732">
    <att type="string" name="canonicalName" value="DET0601 (pp) DET0608"/>
    <att type="string" name="interaction" value="pp" cy:editable="false"/>
    <graphics width="1" fill="#999999"/>
  </edge>
  <edge label="DET1285 (pp) DET1500" source="-2805" target="-2121">
    <att type="string" name="canonicalName" value="DET1285 (pp) DET1500"/>
    <att type="string" name="interaction" value="pp" cy:editable="false"/>
    <graphics width="1" fill="#999999"/>
  </edge>
  <edge label="DET1105 (pp) DET1107" source="-2804" target="-2506">
    <att type="string" name="canonicalName" value="DET1105 (pp) DET1107"/>
    <att type="string" name="interaction" value="pp" cy:editable="false"/>
    <graphics width="1" fill="#999999"/>
  </edge>
  <edge label="DET1130 (pp) DET1307" source="-2803" target="-2031">
    <att type="string" name="canonicalName" value="DET1130 (pp) DET1307"/>
    <att type="string" name="interaction" value="pp" cy:editable="false"/>
    <graphics width="1" fill="#999999"/>
  </edge>
  <edge label="DET0845 (pp) DET1264" source="-2802" target="-2090">
    <att type="string" name="canonicalName" value="DET0845 (pp) DET1264"/>
    <att type="string" name="interaction" value="pp" cy:editable="false"/>
    <graphics width="1" fill="#999999"/>
  </edge>
  <edge label="DET0545 (pp) DET0606" source="-2797" target="-2798">
    <att type="string" name="canonicalName" value="DET0545 (pp) DET0606"/>
    <att type="string" name="interaction" value="pp" cy:editable="false"/>
    <graphics width="1" fill="#999999"/>
  </edge>
  <edge label="DET0027 (pp) DET1606" source="-2796" target="-2268">
    <att type="string" name="canonicalName" value="DET0027 (pp) DET1606"/>
    <att type="string" name="interaction" value="pp" cy:editable="false"/>
    <graphics width="1" fill="#999999"/>
  </edge>
  <edge label="DET1301 (pp) DET1621" source="-2795" target="-2481">
    <att type="string" name="canonicalName" value="DET1301 (pp) DET1621"/>
    <att type="string" name="interaction" value="pp" cy:editable="false"/>
    <graphics width="1" fill="#999999"/>
  </edge>
  <edge label="DET1241 (pp) DET1618" source="-2792" target="-1964">
    <att type="string" name="canonicalName" value="DET1241 (pp) DET1618"/>
    <att type="string" name="interaction" value="pp" cy:editable="false"/>
    <graphics width="1" fill="#999999"/>
  </edge>
  <edge label="DET0856 (pp) DET1600" source="-2790" target="-2684">
    <att type="string" name="canonicalName" value="DET0856 (pp) DET1600"/>
    <att type="string" name="interaction" value="pp" cy:editable="false"/>
    <graphics width="1" fill="#999999"/>
  </edge>
  <edge label="DET0140 (pp) DET1112" source="-2786" target="-2007">
    <att type="string" name="canonicalName" value="DET0140 (pp) DET1112"/>
    <att type="string" name="interaction" value="pp" cy:editable="false"/>
    <graphics width="1" fill="#999999"/>
  </edge>
  <edge label="DET1102 (pp) DET1103" source="-2785" target="-1920">
    <att type="string" name="canonicalName" value="DET1102 (pp) DET1103"/>
    <att type="string" name="interaction" value="pp" cy:editable="false"/>
    <graphics width="1" fill="#999999"/>
  </edge>
  <edge label="DET0954 (pp) DET0955" source="-2784" target="-1891">
    <att type="string" name="canonicalName" value="DET0954 (pp) DET0955"/>
    <att type="string" name="interaction" value="pp" cy:editable="false"/>
    <graphics width="1" fill="#999999"/>
  </edge>
  <edge label="DET0397 (pp) DET0538" source="-2783" target="-2013">
    <att type="string" name="canonicalName" value="DET0397 (pp) DET0538"/>
    <att type="string" name="interaction" value="pp" cy:editable="false"/>
    <graphics width="1" fill="#999999"/>
  </edge>
  <edge label="DET0627 (pp) DET1135" source="-2781" target="-2749">
    <att type="string" name="canonicalName" value="DET0627 (pp) DET1135"/>
    <att type="string" name="interaction" value="pp" cy:editable="false"/>
    <graphics width="1" fill="#999999"/>
  </edge>
  <edge label="DET0465 (pp) DET0467" source="-2780" target="-1715">
    <att type="string" name="canonicalName" value="DET0465 (pp) DET0467"/>
    <att type="string" name="interaction" value="pp" cy:editable="false"/>
    <graphics width="1" fill="#999999"/>
  </edge>
  <edge label="DET0266 (pp) DET1156" source="-2779" target="-2552">
    <att type="string" name="canonicalName" value="DET0266 (pp) DET1156"/>
    <att type="string" name="interaction" value="pp" cy:editable="false"/>
    <graphics width="1" fill="#999999"/>
  </edge>
  <edge label="DET0483 (pp) DET1357" source="-2777" target="-2196">
    <att type="string" name="canonicalName" value="DET0483 (pp) DET1357"/>
    <att type="string" name="interaction" value="pp" cy:editable="false"/>
    <graphics width="1" fill="#999999"/>
  </edge>
  <edge label="DET1125 (pp) DET1494" source="-2772" target="-1871">
    <att type="string" name="canonicalName" value="DET1125 (pp) DET1494"/>
    <att type="string" name="interaction" value="pp" cy:editable="false"/>
    <graphics width="1" fill="#999999"/>
  </edge>
  <edge label="DET0521 (pp) DET1109" source="-2770" target="-2290">
    <att type="string" name="canonicalName" value="DET0521 (pp) DET1109"/>
    <att type="string" name="interaction" value="pp" cy:editable="false"/>
    <graphics width="1" fill="#999999"/>
  </edge>
  <edge label="DET0173 (pp) DET0174" source="-2768" target="-2182">
    <att type="string" name="canonicalName" value="DET0173 (pp) DET0174"/>
    <att type="string" name="interaction" value="pp" cy:editable="false"/>
    <graphics width="1" fill="#999999"/>
  </edge>
  <edge label="DET0436 (pp) DET0991" source="-2766" target="-2700">
    <att type="string" name="canonicalName" value="DET0436 (pp) DET0991"/>
    <att type="string" name="interaction" value="pp" cy:editable="false"/>
    <graphics width="1" fill="#999999"/>
  </edge>
  <edge label="DET0942 (pp) DET1418" source="-2765" target="-1931">
    <att type="string" name="canonicalName" value="DET0942 (pp) DET1418"/>
    <att type="string" name="interaction" value="pp" cy:editable="false"/>
    <graphics width="1" fill="#999999"/>
  </edge>
  <edge label="DET0722 (pp) DET1629" source="-2763" target="-2334">
    <att type="string" name="canonicalName" value="DET0722 (pp) DET1629"/>
    <att type="string" name="interaction" value="pp" cy:editable="false"/>
    <graphics width="1" fill="#999999"/>
  </edge>
  <edge label="DET0216 (pp) DET0348" source="-2761" target="-2284">
    <att type="string" name="canonicalName" value="DET0216 (pp) DET0348"/>
    <att type="string" name="interaction" value="pp" cy:editable="false"/>
    <graphics width="1" fill="#999999"/>
  </edge>
  <edge label="DET0340 (pp) DET0618" source="-2760" target="-1868">
    <att type="string" name="canonicalName" value="DET0340 (pp) DET0618"/>
    <att type="string" name="interaction" value="pp" cy:editable="false"/>
    <graphics width="1" fill="#999999"/>
  </edge>
  <edge label="DET0366 (pp) DET1269" source="-2759" target="-1821">
    <att type="string" name="canonicalName" value="DET0366 (pp) DET1269"/>
    <att type="string" name="interaction" value="pp" cy:editable="false"/>
    <graphics width="1" fill="#999999"/>
  </edge>
  <edge label="DET0232 (pp) DET0325" source="-2758" target="-1822">
    <att type="string" name="canonicalName" value="DET0232 (pp) DET0325"/>
    <att type="string" name="interaction" value="pp" cy:editable="false"/>
    <graphics width="1" fill="#999999"/>
  </edge>
  <edge label="DET_tRNA-Glu-2 (pp) DET_tRNA-Ser-2" source="-2753" target="-2776">
    <att type="string" name="canonicalName" value="DET_tRNA-Glu-2 (pp) DET_tRNA-Ser-2"/>
    <att type="string" name="interaction" value="pp" cy:editable="false"/>
    <graphics width="1" fill="#999999"/>
  </edge>
  <edge label="DET_tRNA-Glu-2 (pp) DET_tRNA-Gly-1" source="-2753" target="-2042">
    <att type="string" name="canonicalName" value="DET_tRNA-Glu-2 (pp) DET_tRNA-Gly-1"/>
    <att type="string" name="interaction" value="pp" cy:editable="false"/>
    <graphics width="1" fill="#999999"/>
  </edge>
  <edge label="DET1474 (pp) DET1565" source="-2752" target="-2516">
    <att type="string" name="canonicalName" value="DET1474 (pp) DET1565"/>
    <att type="string" name="interaction" value="pp" cy:editable="false"/>
    <graphics width="1" fill="#999999"/>
  </edge>
  <edge label="DET0197 (pp) DET0445" source="-2750" target="-2107">
    <att type="string" name="canonicalName" value="DET0197 (pp) DET0445"/>
    <att type="string" name="interaction" value="pp" cy:editable="false"/>
    <graphics width="1" fill="#999999"/>
  </edge>
  <edge label="DET1135 (pp) DET1500" source="-2749" target="-2121">
    <att type="string" name="canonicalName" value="DET1135 (pp) DET1500"/>
    <att type="string" name="interaction" value="pp" cy:editable="false"/>
    <graphics width="1" fill="#999999"/>
  </edge>
  <edge label="DET1068 (pp) DET1523" source="-2747" target="-2748">
    <att type="string" name="canonicalName" value="DET1068 (pp) DET1523"/>
    <att type="string" name="interaction" value="pp" cy:editable="false"/>
    <graphics width="1" fill="#999999"/>
  </edge>
  <edge label="DET0777 (pp) DET1460" source="-2745" target="-2453">
    <att type="string" name="canonicalName" value="DET0777 (pp) DET1460"/>
    <att type="string" name="interaction" value="pp" cy:editable="false"/>
    <graphics width="1" fill="#999999"/>
  </edge>
  <edge label="DET0007 (pp) DET1137" source="-2744" target="-2181">
    <att type="string" name="canonicalName" value="DET0007 (pp) DET1137"/>
    <att type="string" name="interaction" value="pp" cy:editable="false"/>
    <graphics width="1" fill="#999999"/>
  </edge>
  <edge label="DET1249 (pp) DET1570" source="-2743" target="-1922">
    <att type="string" name="canonicalName" value="DET1249 (pp) DET1570"/>
    <att type="string" name="interaction" value="pp" cy:editable="false"/>
    <graphics width="1" fill="#999999"/>
  </edge>
  <edge label="DET0531 (pp) DET1203" source="-2741" target="-2742">
    <att type="string" name="canonicalName" value="DET0531 (pp) DET1203"/>
    <att type="string" name="interaction" value="pp" cy:editable="false"/>
    <graphics width="1" fill="#999999"/>
  </edge>
  <edge label="DET0376 (pp) DET0861" source="-2740" target="-2230">
    <att type="string" name="canonicalName" value="DET0376 (pp) DET0861"/>
    <att type="string" name="interaction" value="pp" cy:editable="false"/>
    <graphics width="1" fill="#999999"/>
  </edge>
  <edge label="DET1483 (pp) DET1485" source="-2739" target="-1954">
    <att type="string" name="canonicalName" value="DET1483 (pp) DET1485"/>
    <att type="string" name="interaction" value="pp" cy:editable="false"/>
    <graphics width="1" fill="#999999"/>
  </edge>
  <edge label="DET1304 (pp) DET1526" source="-2737" target="-1811">
    <att type="string" name="canonicalName" value="DET1304 (pp) DET1526"/>
    <att type="string" name="interaction" value="pp" cy:editable="false"/>
    <graphics width="1" fill="#999999"/>
  </edge>
  <edge label="DET0843 (pp) DET1408" source="-2736" target="-2771">
    <att type="string" name="canonicalName" value="DET0843 (pp) DET1408"/>
    <att type="string" name="interaction" value="pp" cy:editable="false"/>
    <graphics width="1" fill="#999999"/>
  </edge>
  <edge label="DET0048 (pp) DET0934" source="-2733" target="-2706">
    <att type="string" name="canonicalName" value="DET0048 (pp) DET0934"/>
    <att type="string" name="interaction" value="pp" cy:editable="false"/>
    <graphics width="1" fill="#999999"/>
  </edge>
  <edge label="DET0859 (pp) DET0919" source="-2731" target="-2425">
    <att type="string" name="canonicalName" value="DET0859 (pp) DET0919"/>
    <att type="string" name="interaction" value="pp" cy:editable="false"/>
    <graphics width="1" fill="#999999"/>
  </edge>
  <edge label="DET0002 (pp) DET1450" source="-2730" target="-2499">
    <att type="string" name="canonicalName" value="DET0002 (pp) DET1450"/>
    <att type="string" name="interaction" value="pp" cy:editable="false"/>
    <graphics width="1" fill="#999999"/>
  </edge>
  <edge label="DET1344 (pp) DET1382" source="-2729" target="-2578">
    <att type="string" name="canonicalName" value="DET1344 (pp) DET1382"/>
    <att type="string" name="interaction" value="pp" cy:editable="false"/>
    <graphics width="1" fill="#999999"/>
  </edge>
  <edge label="DET0379 (pp) DET0789" source="-2727" target="-2728">
    <att type="string" name="canonicalName" value="DET0379 (pp) DET0789"/>
    <att type="string" name="interaction" value="pp" cy:editable="false"/>
    <graphics width="1" fill="#999999"/>
  </edge>
  <edge label="DET0380 (pp) DET1431" source="-2725" target="-2067">
    <att type="string" name="canonicalName" value="DET0380 (pp) DET1431"/>
    <att type="string" name="interaction" value="pp" cy:editable="false"/>
    <graphics width="1" fill="#999999"/>
  </edge>
  <edge label="DET0380 (pp) DET1393" source="-2725" target="-2726">
    <att type="string" name="canonicalName" value="DET0380 (pp) DET1393"/>
    <att type="string" name="interaction" value="pp" cy:editable="false"/>
    <graphics width="1" fill="#999999"/>
  </edge>
  <edge label="75_D2CL_desulfoKB12 (pp) DET1264" source="-2722" target="-2090">
    <att type="string" name="canonicalName" value="75_D2CL_desulfoKB12 (pp) DET1264"/>
    <att type="string" name="interaction" value="pp" cy:editable="false"/>
    <graphics width="1" fill="#999999"/>
  </edge>
  <edge label="DET0015 (pp) DET0989" source="-2721" target="-2368">
    <att type="string" name="canonicalName" value="DET0015 (pp) DET0989"/>
    <att type="string" name="interaction" value="pp" cy:editable="false"/>
    <graphics width="1" fill="#999999"/>
  </edge>
  <edge label="DET0080 (pp) DET0877" source="-2720" target="-2025">
    <att type="string" name="canonicalName" value="DET0080 (pp) DET0877"/>
    <att type="string" name="interaction" value="pp" cy:editable="false"/>
    <graphics width="1" fill="#999999"/>
  </edge>
  <edge label="DET_DetmRNA1 (pp) DET1626" source="-2718" target="-2719">
    <att type="string" name="canonicalName" value="DET_DetmRNA1 (pp) DET1626"/>
    <att type="string" name="interaction" value="pp" cy:editable="false"/>
    <graphics width="1" fill="#999999"/>
  </edge>
  <edge label="DET0332 (pp) DET1261" source="-2717" target="-2112">
    <att type="string" name="canonicalName" value="DET0332 (pp) DET1261"/>
    <att type="string" name="interaction" value="pp" cy:editable="false"/>
    <graphics width="1" fill="#999999"/>
  </edge>
  <edge label="DET0977 (pp) DET1339" source="-2716" target="-2091">
    <att type="string" name="canonicalName" value="DET0977 (pp) DET1339"/>
    <att type="string" name="interaction" value="pp" cy:editable="false"/>
    <graphics width="1" fill="#999999"/>
  </edge>
  <edge label="DET0086 (pp) DET1247" source="-2714" target="-2715">
    <att type="string" name="canonicalName" value="DET0086 (pp) DET1247"/>
    <att type="string" name="interaction" value="pp" cy:editable="false"/>
    <graphics width="1" fill="#999999"/>
  </edge>
  <edge label="DET1415 (pp) DET1416" source="-2713" target="-2754">
    <att type="string" name="canonicalName" value="DET1415 (pp) DET1416"/>
    <att type="string" name="interaction" value="pp" cy:editable="false"/>
    <graphics width="1" fill="#999999"/>
  </edge>
  <edge label="DET0770 (pp) DET1415" source="-2712" target="-2713">
    <att type="string" name="canonicalName" value="DET0770 (pp) DET1415"/>
    <att type="string" name="interaction" value="pp" cy:editable="false"/>
    <graphics width="1" fill="#999999"/>
  </edge>
  <edge label="DET0392 (pp) DET0785" source="-2710" target="-2395">
    <att type="string" name="canonicalName" value="DET0392 (pp) DET0785"/>
    <att type="string" name="interaction" value="pp" cy:editable="false"/>
    <graphics width="1" fill="#999999"/>
  </edge>
  <edge label="DET0392 (pp) DET0664" source="-2710" target="-2056">
    <att type="string" name="canonicalName" value="DET0392 (pp) DET0664"/>
    <att type="string" name="interaction" value="pp" cy:editable="false"/>
    <graphics width="1" fill="#999999"/>
  </edge>
  <edge label="DET1143 (pp) DET1347" source="-2707" target="-2708">
    <att type="string" name="canonicalName" value="DET1143 (pp) DET1347"/>
    <att type="string" name="interaction" value="pp" cy:editable="false"/>
    <graphics width="1" fill="#999999"/>
  </edge>
  <edge label="DET0375 (pp) DET0538" source="-2704" target="-2013">
    <att type="string" name="canonicalName" value="DET0375 (pp) DET0538"/>
    <att type="string" name="interaction" value="pp" cy:editable="false"/>
    <graphics width="1" fill="#999999"/>
  </edge>
  <edge label="DET_tRNA-Ala-3 (pp) DET1216" source="-2701" target="-2702">
    <att type="string" name="canonicalName" value="DET_tRNA-Ala-3 (pp) DET1216"/>
    <att type="string" name="interaction" value="pp" cy:editable="false"/>
    <graphics width="1" fill="#999999"/>
  </edge>
  <edge label="DET0990 (pp) DET0991" source="-2699" target="-2700">
    <att type="string" name="canonicalName" value="DET0990 (pp) DET0991"/>
    <att type="string" name="interaction" value="pp" cy:editable="false"/>
    <graphics width="1" fill="#999999"/>
  </edge>
  <edge label="DET0959 (pp) DET1217" source="-2698" target="-2525">
    <att type="string" name="canonicalName" value="DET0959 (pp) DET1217"/>
    <att type="string" name="interaction" value="pp" cy:editable="false"/>
    <graphics width="1" fill="#999999"/>
  </edge>
  <edge label="DET0122 (pp) DET1573" source="-2696" target="-2309">
    <att type="string" name="canonicalName" value="DET0122 (pp) DET1573"/>
    <att type="string" name="interaction" value="pp" cy:editable="false"/>
    <graphics width="1" fill="#999999"/>
  </edge>
  <edge label="DET1452 (pp) DET1529" source="-2695" target="-2114">
    <att type="string" name="canonicalName" value="DET1452 (pp) DET1529"/>
    <att type="string" name="interaction" value="pp" cy:editable="false"/>
    <graphics width="1" fill="#999999"/>
  </edge>
  <edge label="DET_tRNA-His-1 (pp) DET_tRNA-Met-1" source="-2693" target="-2694">
    <att type="string" name="canonicalName" value="DET_tRNA-His-1 (pp) DET_tRNA-Met-1"/>
    <att type="string" name="interaction" value="pp" cy:editable="false"/>
    <graphics width="1" fill="#999999"/>
  </edge>
  <edge label="DET0219 (pp) DET0955" source="-2691" target="-1891">
    <att type="string" name="canonicalName" value="DET0219 (pp) DET0955"/>
    <att type="string" name="interaction" value="pp" cy:editable="false"/>
    <graphics width="1" fill="#999999"/>
  </edge>
  <edge label="DET1198 (pp) DET1480" source="-2688" target="-2689">
    <att type="string" name="canonicalName" value="DET1198 (pp) DET1480"/>
    <att type="string" name="interaction" value="pp" cy:editable="false"/>
    <graphics width="1" fill="#999999"/>
  </edge>
  <edge label="DET0041 (pp) DET0610" source="-2685" target="-2019">
    <att type="string" name="canonicalName" value="DET0041 (pp) DET0610"/>
    <att type="string" name="interaction" value="pp" cy:editable="false"/>
    <graphics width="1" fill="#999999"/>
  </edge>
  <edge label="DET0085 (pp) DET1566" source="-2683" target="-2523">
    <att type="string" name="canonicalName" value="DET0085 (pp) DET1566"/>
    <att type="string" name="interaction" value="pp" cy:editable="false"/>
    <graphics width="1" fill="#999999"/>
  </edge>
  <edge label="DET0599 (pp) DET0644" source="-2680" target="-2381">
    <att type="string" name="canonicalName" value="DET0599 (pp) DET0644"/>
    <att type="string" name="interaction" value="pp" cy:editable="false"/>
    <graphics width="1" fill="#999999"/>
  </edge>
  <edge label="DET0599 (pp) DET0665" source="-2680" target="-2681">
    <att type="string" name="canonicalName" value="DET0599 (pp) DET0665"/>
    <att type="string" name="interaction" value="pp" cy:editable="false"/>
    <graphics width="1" fill="#999999"/>
  </edge>
  <edge label="DET0912 (pp) DET1478" source="-2679" target="-1936">
    <att type="string" name="canonicalName" value="DET0912 (pp) DET1478"/>
    <att type="string" name="interaction" value="pp" cy:editable="false"/>
    <graphics width="1" fill="#999999"/>
  </edge>
  <edge label="DET1033 (pp) DET1272" source="-2677" target="-2678">
    <att type="string" name="canonicalName" value="DET1033 (pp) DET1272"/>
    <att type="string" name="interaction" value="pp" cy:editable="false"/>
    <graphics width="1" fill="#999999"/>
  </edge>
  <edge label="DET0336 (pp) DET1430" source="-2676" target="-1978">
    <att type="string" name="canonicalName" value="DET0336 (pp) DET1430"/>
    <att type="string" name="interaction" value="pp" cy:editable="false"/>
    <graphics width="1" fill="#999999"/>
  </edge>
  <edge label="70_D2CL_acetobacteriumkb1 (pp) 78_D2CL_sporomusakb1" source="-2674" target="-2675">
    <att type="string" name="canonicalName" value="70_D2CL_acetobacteriumkb1 (pp) 78_D2CL_sporomusakb1"/>
    <att type="string" name="interaction" value="pp" cy:editable="false"/>
    <graphics width="1" fill="#999999"/>
  </edge>
  <edge label="DET0189 (pp) DET1026" source="-2673" target="-2482">
    <att type="string" name="canonicalName" value="DET0189 (pp) DET1026"/>
    <att type="string" name="interaction" value="pp" cy:editable="false"/>
    <graphics width="1" fill="#999999"/>
  </edge>
  <edge label="DET1164 (pp) DET1327" source="-2670" target="-2588">
    <att type="string" name="canonicalName" value="DET1164 (pp) DET1327"/>
    <att type="string" name="interaction" value="pp" cy:editable="false"/>
    <graphics width="1" fill="#999999"/>
  </edge>
  <edge label="DET0580 (pp) DET1031" source="-2669" target="-2756">
    <att type="string" name="canonicalName" value="DET0580 (pp) DET1031"/>
    <att type="string" name="interaction" value="pp" cy:editable="false"/>
    <graphics width="1" fill="#999999"/>
  </edge>
  <edge label="DET0580 (pp) DET0934" source="-2669" target="-2706">
    <att type="string" name="canonicalName" value="DET0580 (pp) DET0934"/>
    <att type="string" name="interaction" value="pp" cy:editable="false"/>
    <graphics width="1" fill="#999999"/>
  </edge>
  <edge label="DET0052 (pp) DET0580" source="-2668" target="-2669">
    <att type="string" name="canonicalName" value="DET0052 (pp) DET0580"/>
    <att type="string" name="interaction" value="pp" cy:editable="false"/>
    <graphics width="1" fill="#999999"/>
  </edge>
  <edge label="DET0837 (pp) DET0930" source="-2667" target="-2382">
    <att type="string" name="canonicalName" value="DET0837 (pp) DET0930"/>
    <att type="string" name="interaction" value="pp" cy:editable="false"/>
    <graphics width="1" fill="#999999"/>
  </edge>
  <edge label="DET0790 (pp) DET1515" source="-2664" target="-2665">
    <att type="string" name="canonicalName" value="DET0790 (pp) DET1515"/>
    <att type="string" name="interaction" value="pp" cy:editable="false"/>
    <graphics width="1" fill="#999999"/>
  </edge>
  <edge label="DET1057 (pp) DET1595" source="-2663" target="-1911">
    <att type="string" name="canonicalName" value="DET1057 (pp) DET1595"/>
    <att type="string" name="interaction" value="pp" cy:editable="false"/>
    <graphics width="1" fill="#999999"/>
  </edge>
  <edge label="DET0832 (pp) DET1046" source="-2662" target="-1910">
    <att type="string" name="canonicalName" value="DET0832 (pp) DET1046"/>
    <att type="string" name="interaction" value="pp" cy:editable="false"/>
    <graphics width="1" fill="#999999"/>
  </edge>
  <edge label="DET1016 (pp) DET1357" source="-2660" target="-2196">
    <att type="string" name="canonicalName" value="DET1016 (pp) DET1357"/>
    <att type="string" name="interaction" value="pp" cy:editable="false"/>
    <graphics width="1" fill="#999999"/>
  </edge>
  <edge label="DET0327 (pp) DET1417" source="-2659" target="-1933">
    <att type="string" name="canonicalName" value="DET0327 (pp) DET1417"/>
    <att type="string" name="interaction" value="pp" cy:editable="false"/>
    <graphics width="1" fill="#999999"/>
  </edge>
  <edge label="DET0064 (pp) DET1525" source="-2658" target="-1961">
    <att type="string" name="canonicalName" value="DET0064 (pp) DET1525"/>
    <att type="string" name="interaction" value="pp" cy:editable="false"/>
    <graphics width="1" fill="#999999"/>
  </edge>
  <edge label="DET0635 (pp) DET0636" source="-2656" target="-2508">
    <att type="string" name="canonicalName" value="DET0635 (pp) DET0636"/>
    <att type="string" name="interaction" value="pp" cy:editable="false"/>
    <graphics width="1" fill="#999999"/>
  </edge>
  <edge label="DET0081 (pp) DET0322" source="-2655" target="-2624">
    <att type="string" name="canonicalName" value="DET0081 (pp) DET0322"/>
    <att type="string" name="interaction" value="pp" cy:editable="false"/>
    <graphics width="1" fill="#999999"/>
  </edge>
  <edge label="DET0218 (pp) DET0920" source="-2654" target="-1889">
    <att type="string" name="canonicalName" value="DET0218 (pp) DET0920"/>
    <att type="string" name="interaction" value="pp" cy:editable="false"/>
    <graphics width="1" fill="#999999"/>
  </edge>
  <edge label="DET0035 (pp) DET0632" source="-2652" target="-1870">
    <att type="string" name="canonicalName" value="DET0035 (pp) DET0632"/>
    <att type="string" name="interaction" value="pp" cy:editable="false"/>
    <graphics width="1" fill="#999999"/>
  </edge>
  <edge label="DET0035 (pp) DET0542" source="-2652" target="-2071">
    <att type="string" name="canonicalName" value="DET0035 (pp) DET0542"/>
    <att type="string" name="interaction" value="pp" cy:editable="false"/>
    <graphics width="1" fill="#999999"/>
  </edge>
  <edge label="DET0035 (pp) DET0326" source="-2652" target="-2653">
    <att type="string" name="canonicalName" value="DET0035 (pp) DET0326"/>
    <att type="string" name="interaction" value="pp" cy:editable="false"/>
    <graphics width="1" fill="#999999"/>
  </edge>
  <edge label="DET1007 (pp) DET1565" source="-2647" target="-2516">
    <att type="string" name="canonicalName" value="DET1007 (pp) DET1565"/>
    <att type="string" name="interaction" value="pp" cy:editable="false"/>
    <graphics width="1" fill="#999999"/>
  </edge>
  <edge label="DET1007 (pp) DET1566" source="-2647" target="-2523">
    <att type="string" name="canonicalName" value="DET1007 (pp) DET1566"/>
    <att type="string" name="interaction" value="pp" cy:editable="false"/>
    <graphics width="1" fill="#999999"/>
  </edge>
  <edge label="DET0321 (pp) DET0632" source="-2646" target="-1870">
    <att type="string" name="canonicalName" value="DET0321 (pp) DET0632"/>
    <att type="string" name="interaction" value="pp" cy:editable="false"/>
    <graphics width="1" fill="#999999"/>
  </edge>
  <edge label="DET0459 (pp) DET0724" source="-2645" target="-2021">
    <att type="string" name="canonicalName" value="DET0459 (pp) DET0724"/>
    <att type="string" name="interaction" value="pp" cy:editable="false"/>
    <graphics width="1" fill="#999999"/>
  </edge>
  <edge label="DET0152 (pp) DET0430" source="-2644" target="-2711">
    <att type="string" name="canonicalName" value="DET0152 (pp) DET0430"/>
    <att type="string" name="interaction" value="pp" cy:editable="false"/>
    <graphics width="1" fill="#999999"/>
  </edge>
  <edge label="DET0152 (pp) DET0535" source="-2644" target="-2187">
    <att type="string" name="canonicalName" value="DET0152 (pp) DET0535"/>
    <att type="string" name="interaction" value="pp" cy:editable="false"/>
    <graphics width="1" fill="#999999"/>
  </edge>
  <edge label="DET1232 (pp) DET1240" source="-2642" target="-2008">
    <att type="string" name="canonicalName" value="DET1232 (pp) DET1240"/>
    <att type="string" name="interaction" value="pp" cy:editable="false"/>
    <graphics width="1" fill="#999999"/>
  </edge>
  <edge label="DET0827 (pp) DET0947" source="-2640" target="-2011">
    <att type="string" name="canonicalName" value="DET0827 (pp) DET0947"/>
    <att type="string" name="interaction" value="pp" cy:editable="false"/>
    <graphics width="1" fill="#999999"/>
  </edge>
  <edge label="DET0330 (pp) DET1397" source="-2639" target="-2372">
    <att type="string" name="canonicalName" value="DET0330 (pp) DET1397"/>
    <att type="string" name="interaction" value="pp" cy:editable="false"/>
    <graphics width="1" fill="#999999"/>
  </edge>
  <edge label="DET0609 (pp) DET0714" source="-2638" target="-2427">
    <att type="string" name="canonicalName" value="DET0609 (pp) DET0714"/>
    <att type="string" name="interaction" value="pp" cy:editable="false"/>
    <graphics width="1" fill="#999999"/>
  </edge>
  <edge label="DET0030 (pp) DET0972" source="-2636" target="-2278">
    <att type="string" name="canonicalName" value="DET0030 (pp) DET0972"/>
    <att type="string" name="interaction" value="pp" cy:editable="false"/>
    <graphics width="1" fill="#999999"/>
  </edge>
  <edge label="DET0030 (pp) DET1215" source="-2636" target="-2637">
    <att type="string" name="canonicalName" value="DET0030 (pp) DET1215"/>
    <att type="string" name="interaction" value="pp" cy:editable="false"/>
    <graphics width="1" fill="#999999"/>
  </edge>
  <edge label="DET0799 (pp) DET1254" source="-2635" target="-2585">
    <att type="string" name="canonicalName" value="DET0799 (pp) DET1254"/>
    <att type="string" name="interaction" value="pp" cy:editable="false"/>
    <graphics width="1" fill="#999999"/>
  </edge>
  <edge label="DET0588 (pp) DET0645" source="-2634" target="-2510">
    <att type="string" name="canonicalName" value="DET0588 (pp) DET0645"/>
    <att type="string" name="interaction" value="pp" cy:editable="false"/>
    <graphics width="1" fill="#999999"/>
  </edge>
  <edge label="DET1160 (pp) DET1168" source="-2633" target="-2606">
    <att type="string" name="canonicalName" value="DET1160 (pp) DET1168"/>
    <att type="string" name="interaction" value="pp" cy:editable="false"/>
    <graphics width="1" fill="#999999"/>
  </edge>
  <edge label="DET0401 (pp) DET1041" source="-2632" target="-2379">
    <att type="string" name="canonicalName" value="DET0401 (pp) DET1041"/>
    <att type="string" name="interaction" value="pp" cy:editable="false"/>
    <graphics width="1" fill="#999999"/>
  </edge>
  <edge label="DET0378 (pp) DET0401" source="-2631" target="-2632">
    <att type="string" name="canonicalName" value="DET0378 (pp) DET0401"/>
    <att type="string" name="interaction" value="pp" cy:editable="false"/>
    <graphics width="1" fill="#999999"/>
  </edge>
  <edge label="DET0540 (pp) DET0595" source="-2630" target="-1988">
    <att type="string" name="canonicalName" value="DET0540 (pp) DET0595"/>
    <att type="string" name="interaction" value="pp" cy:editable="false"/>
    <graphics width="1" fill="#999999"/>
  </edge>
  <edge label="DET0620 (pp) DET1251" source="-2628" target="-2629">
    <att type="string" name="canonicalName" value="DET0620 (pp) DET1251"/>
    <att type="string" name="interaction" value="pp" cy:editable="false"/>
    <graphics width="1" fill="#999999"/>
  </edge>
  <edge label="DET0413 (pp) DET0861" source="-2627" target="-2230">
    <att type="string" name="canonicalName" value="DET0413 (pp) DET0861"/>
    <att type="string" name="interaction" value="pp" cy:editable="false"/>
    <graphics width="1" fill="#999999"/>
  </edge>
  <edge label="DET0322 (pp) DET0601" source="-2624" target="-2806">
    <att type="string" name="canonicalName" value="DET0322 (pp) DET0601"/>
    <att type="string" name="interaction" value="pp" cy:editable="false"/>
    <graphics width="1" fill="#999999"/>
  </edge>
  <edge label="DET0322 (pp) DET0785" source="-2624" target="-2395">
    <att type="string" name="canonicalName" value="DET0322 (pp) DET0785"/>
    <att type="string" name="interaction" value="pp" cy:editable="false"/>
    <graphics width="1" fill="#999999"/>
  </edge>
  <edge label="DET0322 (pp) DET0664" source="-2624" target="-2056">
    <att type="string" name="canonicalName" value="DET0322 (pp) DET0664"/>
    <att type="string" name="interaction" value="pp" cy:editable="false"/>
    <graphics width="1" fill="#999999"/>
  </edge>
  <edge label="DET0322 (pp) DET0608" source="-2624" target="-2732">
    <att type="string" name="canonicalName" value="DET0322 (pp) DET0608"/>
    <att type="string" name="interaction" value="pp" cy:editable="false"/>
    <graphics width="1" fill="#999999"/>
  </edge>
  <edge label="DET0322 (pp) DET1211" source="-2624" target="-1897">
    <att type="string" name="canonicalName" value="DET0322 (pp) DET1211"/>
    <att type="string" name="interaction" value="pp" cy:editable="false"/>
    <graphics width="1" fill="#999999"/>
  </edge>
  <edge label="DET0803 (pp) DET0858" source="-2623" target="-2697">
    <att type="string" name="canonicalName" value="DET0803 (pp) DET0858"/>
    <att type="string" name="interaction" value="pp" cy:editable="false"/>
    <graphics width="1" fill="#999999"/>
  </edge>
  <edge label="DET0631 (pp) DET1515" source="-2621" target="-2665">
    <att type="string" name="canonicalName" value="DET0631 (pp) DET1515"/>
    <att type="string" name="interaction" value="pp" cy:editable="false"/>
    <graphics width="1" fill="#999999"/>
  </edge>
  <edge label="DET0631 (pp) DET1380" source="-2621" target="-2393">
    <att type="string" name="canonicalName" value="DET0631 (pp) DET1380"/>
    <att type="string" name="interaction" value="pp" cy:editable="false"/>
    <graphics width="1" fill="#999999"/>
  </edge>
  <edge label="DET0347 (pp) DET1506" source="-2619" target="-2066">
    <att type="string" name="canonicalName" value="DET0347 (pp) DET1506"/>
    <att type="string" name="interaction" value="pp" cy:editable="false"/>
    <graphics width="1" fill="#999999"/>
  </edge>
  <edge label="DET0179 (pp) DET0347" source="-2618" target="-2619">
    <att type="string" name="canonicalName" value="DET0179 (pp) DET0347"/>
    <att type="string" name="interaction" value="pp" cy:editable="false"/>
    <graphics width="1" fill="#999999"/>
  </edge>
  <edge label="DET0640 (pp) DET1144" source="-2617" target="-2485">
    <att type="string" name="canonicalName" value="DET0640 (pp) DET1144"/>
    <att type="string" name="interaction" value="pp" cy:editable="false"/>
    <graphics width="1" fill="#999999"/>
  </edge>
  <edge label="DET0421 (pp) DET1595" source="-2615" target="-1911">
    <att type="string" name="canonicalName" value="DET0421 (pp) DET1595"/>
    <att type="string" name="interaction" value="pp" cy:editable="false"/>
    <graphics width="1" fill="#999999"/>
  </edge>
  <edge label="DET1011 (pp) DET1237" source="-2614" target="-2775">
    <att type="string" name="canonicalName" value="DET1011 (pp) DET1237"/>
    <att type="string" name="interaction" value="pp" cy:editable="false"/>
    <graphics width="1" fill="#999999"/>
  </edge>
  <edge label="DET1209 (pp) DET1334" source="-2613" target="-1924">
    <att type="string" name="canonicalName" value="DET1209 (pp) DET1334"/>
    <att type="string" name="interaction" value="pp" cy:editable="false"/>
    <graphics width="1" fill="#999999"/>
  </edge>
  <edge label="DET0943 (pp) DET1466" source="-2611" target="-2571">
    <att type="string" name="canonicalName" value="DET0943 (pp) DET1466"/>
    <att type="string" name="interaction" value="pp" cy:editable="false"/>
    <graphics width="1" fill="#999999"/>
  </edge>
  <edge label="DET0554 (pp) DET0930" source="-2609" target="-2382">
    <att type="string" name="canonicalName" value="DET0554 (pp) DET0930"/>
    <att type="string" name="interaction" value="pp" cy:editable="false"/>
    <graphics width="1" fill="#999999"/>
  </edge>
  <edge label="DET0554 (pp) DET0568" source="-2609" target="-2610">
    <att type="string" name="canonicalName" value="DET0554 (pp) DET0568"/>
    <att type="string" name="interaction" value="pp" cy:editable="false"/>
    <graphics width="1" fill="#999999"/>
  </edge>
  <edge label="DET0952 (pp) DET1581" source="-2607" target="-2608">
    <att type="string" name="canonicalName" value="DET0952 (pp) DET1581"/>
    <att type="string" name="interaction" value="pp" cy:editable="false"/>
    <graphics width="1" fill="#999999"/>
  </edge>
  <edge label="DET0737 (pp) DET1611" source="-2605" target="-1835">
    <att type="string" name="canonicalName" value="DET0737 (pp) DET1611"/>
    <att type="string" name="interaction" value="pp" cy:editable="false"/>
    <graphics width="1" fill="#999999"/>
  </edge>
  <edge label="DET0008 (pp) DET0973" source="-2604" target="-2222">
    <att type="string" name="canonicalName" value="DET0008 (pp) DET0973"/>
    <att type="string" name="interaction" value="pp" cy:editable="false"/>
    <graphics width="1" fill="#999999"/>
  </edge>
  <edge label="DET0936 (pp) DET1595" source="-2603" target="-1911">
    <att type="string" name="canonicalName" value="DET0936 (pp) DET1595"/>
    <att type="string" name="interaction" value="pp" cy:editable="false"/>
    <graphics width="1" fill="#999999"/>
  </edge>
  <edge label="90_D2CL_D2Archaealclonelibrary_Methanos (pp) 91_D2CL_D2Arhcaeallibrary_Methanospiril" source="-2602" target="-2093">
    <att type="string" name="canonicalName" value="90_D2CL_D2Archaealclonelibrary_Methanos (pp) 91_D2CL_D2Arhcaeallibrary_Methanospiril"/>
    <att type="string" name="interaction" value="pp" cy:editable="false"/>
    <graphics width="1" fill="#999999"/>
  </edge>
  <edge label="DET0358 (pp) DET1229" source="-2597" target="-2447">
    <att type="string" name="canonicalName" value="DET0358 (pp) DET1229"/>
    <att type="string" name="interaction" value="pp" cy:editable="false"/>
    <graphics width="1" fill="#999999"/>
  </edge>
  <edge label="DET0220 (pp) DET1468" source="-2591" target="-2641">
    <att type="string" name="canonicalName" value="DET0220 (pp) DET1468"/>
    <att type="string" name="interaction" value="pp" cy:editable="false"/>
    <graphics width="1" fill="#999999"/>
  </edge>
  <edge label="DET0220 (pp) DET0387" source="-2591" target="-1972">
    <att type="string" name="canonicalName" value="DET0220 (pp) DET0387"/>
    <att type="string" name="interaction" value="pp" cy:editable="false"/>
    <graphics width="1" fill="#999999"/>
  </edge>
  <edge label="DET0095 (pp) DET1180" source="-2590" target="-2522">
    <att type="string" name="canonicalName" value="DET0095 (pp) DET1180"/>
    <att type="string" name="interaction" value="pp" cy:editable="false"/>
    <graphics width="1" fill="#999999"/>
  </edge>
  <edge label="DET0729 (pp) DET1340" source="-2589" target="-1849">
    <att type="string" name="canonicalName" value="DET0729 (pp) DET1340"/>
    <att type="string" name="interaction" value="pp" cy:editable="false"/>
    <graphics width="1" fill="#999999"/>
  </edge>
  <edge label="DET1231 (pp) DET1244" source="-2587" target="-2348">
    <att type="string" name="canonicalName" value="DET1231 (pp) DET1244"/>
    <att type="string" name="interaction" value="pp" cy:editable="false"/>
    <graphics width="1" fill="#999999"/>
  </edge>
  <edge label="DET1230 (pp) DET1231" source="-2586" target="-2587">
    <att type="string" name="canonicalName" value="DET1230 (pp) DET1231"/>
    <att type="string" name="interaction" value="pp" cy:editable="false"/>
    <graphics width="1" fill="#999999"/>
  </edge>
  <edge label="DET0817 (pp) DET1496" source="-2584" target="-2709">
    <att type="string" name="canonicalName" value="DET0817 (pp) DET1496"/>
    <att type="string" name="interaction" value="pp" cy:editable="false"/>
    <graphics width="1" fill="#999999"/>
  </edge>
  <edge label="DET0817 (pp) DET1566" source="-2584" target="-2523">
    <att type="string" name="canonicalName" value="DET0817 (pp) DET1566"/>
    <att type="string" name="interaction" value="pp" cy:editable="false"/>
    <graphics width="1" fill="#999999"/>
  </edge>
  <edge label="DET0909 (pp) DET1234" source="-2582" target="-2583">
    <att type="string" name="canonicalName" value="DET0909 (pp) DET1234"/>
    <att type="string" name="interaction" value="pp" cy:editable="false"/>
    <graphics width="1" fill="#999999"/>
  </edge>
  <edge label="DET0114 (pp) DET1267" source="-2580" target="-2351">
    <att type="string" name="canonicalName" value="DET0114 (pp) DET1267"/>
    <att type="string" name="interaction" value="pp" cy:editable="false"/>
    <graphics width="1" fill="#999999"/>
  </edge>
  <edge label="DET0114 (pp) DET1134" source="-2580" target="-2581">
    <att type="string" name="canonicalName" value="DET0114 (pp) DET1134"/>
    <att type="string" name="interaction" value="pp" cy:editable="false"/>
    <graphics width="1" fill="#999999"/>
  </edge>
  <edge label="DET1382 (pp) DET1601" source="-2578" target="-2579">
    <att type="string" name="canonicalName" value="DET1382 (pp) DET1601"/>
    <att type="string" name="interaction" value="pp" cy:editable="false"/>
    <graphics width="1" fill="#999999"/>
  </edge>
  <edge label="DET0847 (pp) DET1555" source="-2574" target="-2575">
    <att type="string" name="canonicalName" value="DET0847 (pp) DET1555"/>
    <att type="string" name="interaction" value="pp" cy:editable="false"/>
    <graphics width="1" fill="#999999"/>
  </edge>
  <edge label="DET1323 (pp) DET1404" source="-2567" target="-2568">
    <att type="string" name="canonicalName" value="DET1323 (pp) DET1404"/>
    <att type="string" name="interaction" value="pp" cy:editable="false"/>
    <graphics width="1" fill="#999999"/>
  </edge>
  <edge label="DET0860 (pp) DET1122" source="-2566" target="-2291">
    <att type="string" name="canonicalName" value="DET0860 (pp) DET1122"/>
    <att type="string" name="interaction" value="pp" cy:editable="false"/>
    <graphics width="1" fill="#999999"/>
  </edge>
  <edge label="77_D2CL_spirochetekb1 (pp) 80_D2CL_SyntrophobacterKB1" source="-2564" target="-2208">
    <att type="string" name="canonicalName" value="77_D2CL_spirochetekb1 (pp) 80_D2CL_SyntrophobacterKB1"/>
    <att type="string" name="interaction" value="pp" cy:editable="false"/>
    <graphics width="1" fill="#999999"/>
  </edge>
  <edge label="DET_tRNA-Asp-1 (pp) DET_tRNA-Gln-1" source="-2562" target="-2782">
    <att type="string" name="canonicalName" value="DET_tRNA-Asp-1 (pp) DET_tRNA-Gln-1"/>
    <att type="string" name="interaction" value="pp" cy:editable="false"/>
    <graphics width="1" fill="#999999"/>
  </edge>
  <edge label="DET_tRNA-Asp-1 (pp) DET_tRNA-Val-2" source="-2562" target="-1767">
    <att type="string" name="canonicalName" value="DET_tRNA-Asp-1 (pp) DET_tRNA-Val-2"/>
    <att type="string" name="interaction" value="pp" cy:editable="false"/>
    <graphics width="1" fill="#999999"/>
  </edge>
  <edge label="DET_tRNA-Asp-1 (pp) DET_tRNA-Leu-5" source="-2562" target="-2563">
    <att type="string" name="canonicalName" value="DET_tRNA-Asp-1 (pp) DET_tRNA-Leu-5"/>
    <att type="string" name="interaction" value="pp" cy:editable="false"/>
    <graphics width="1" fill="#999999"/>
  </edge>
  <edge label="DET0951 (pp) DET1013" source="-2561" target="-1906">
    <att type="string" name="canonicalName" value="DET0951 (pp) DET1013"/>
    <att type="string" name="interaction" value="pp" cy:editable="false"/>
    <graphics width="1" fill="#999999"/>
  </edge>
  <edge label="DET0951 (pp) DET1431" source="-2561" target="-2067">
    <att type="string" name="canonicalName" value="DET0951 (pp) DET1431"/>
    <att type="string" name="interaction" value="pp" cy:editable="false"/>
    <graphics width="1" fill="#999999"/>
  </edge>
  <edge label="DET0444 (pp) DET0951" source="-2560" target="-2561">
    <att type="string" name="canonicalName" value="DET0444 (pp) DET0951"/>
    <att type="string" name="interaction" value="pp" cy:editable="false"/>
    <graphics width="1" fill="#999999"/>
  </edge>
  <edge label="DET0118 (pp) DET1496" source="-2558" target="-2709">
    <att type="string" name="canonicalName" value="DET0118 (pp) DET1496"/>
    <att type="string" name="interaction" value="pp" cy:editable="false"/>
    <graphics width="1" fill="#999999"/>
  </edge>
  <edge label="DET0118 (pp) DET0477" source="-2558" target="-2559">
    <att type="string" name="canonicalName" value="DET0118 (pp) DET0477"/>
    <att type="string" name="interaction" value="pp" cy:editable="false"/>
    <graphics width="1" fill="#999999"/>
  </edge>
  <edge label="DET0037 (pp) DET1326" source="-2555" target="-2214">
    <att type="string" name="canonicalName" value="DET0037 (pp) DET1326"/>
    <att type="string" name="interaction" value="pp" cy:editable="false"/>
    <graphics width="1" fill="#999999"/>
  </edge>
  <edge label="DET0037 (pp) DET0124" source="-2555" target="-2556">
    <att type="string" name="canonicalName" value="DET0037 (pp) DET0124"/>
    <att type="string" name="interaction" value="pp" cy:editable="false"/>
    <graphics width="1" fill="#999999"/>
  </edge>
  <edge label="DET0132 (pp) DET0966" source="-2553" target="-2554">
    <att type="string" name="canonicalName" value="DET0132 (pp) DET0966"/>
    <att type="string" name="interaction" value="pp" cy:editable="false"/>
    <graphics width="1" fill="#999999"/>
  </edge>
  <edge label="DET0811 (pp) DET1156" source="-2551" target="-2552">
    <att type="string" name="canonicalName" value="DET0811 (pp) DET1156"/>
    <att type="string" name="interaction" value="pp" cy:editable="false"/>
    <graphics width="1" fill="#999999"/>
  </edge>
  <edge label="DET0570 (pp) DET1143" source="-2550" target="-2707">
    <att type="string" name="canonicalName" value="DET0570 (pp) DET1143"/>
    <att type="string" name="interaction" value="pp" cy:editable="false"/>
    <graphics width="1" fill="#999999"/>
  </edge>
  <edge label="DET0570 (pp) DET1411" source="-2550" target="-1942">
    <att type="string" name="canonicalName" value="DET0570 (pp) DET1411"/>
    <att type="string" name="interaction" value="pp" cy:editable="false"/>
    <graphics width="1" fill="#999999"/>
  </edge>
  <edge label="DET0156 (pp) DET0520" source="-2548" target="-2549">
    <att type="string" name="canonicalName" value="DET0156 (pp) DET0520"/>
    <att type="string" name="interaction" value="pp" cy:editable="false"/>
    <graphics width="1" fill="#999999"/>
  </edge>
  <edge label="DET1193 (pp) DET1224" source="-2546" target="-2308">
    <att type="string" name="canonicalName" value="DET1193 (pp) DET1224"/>
    <att type="string" name="interaction" value="pp" cy:editable="false"/>
    <graphics width="1" fill="#999999"/>
  </edge>
  <edge label="DET0594 (pp) DET1146" source="-2544" target="-1923">
    <att type="string" name="canonicalName" value="DET0594 (pp) DET1146"/>
    <att type="string" name="interaction" value="pp" cy:editable="false"/>
    <graphics width="1" fill="#999999"/>
  </edge>
  <edge label="DET0594 (pp) DET1220" source="-2544" target="-2545">
    <att type="string" name="canonicalName" value="DET0594 (pp) DET1220"/>
    <att type="string" name="interaction" value="pp" cy:editable="false"/>
    <graphics width="1" fill="#999999"/>
  </edge>
  <edge label="DET0463 (pp) DET0515" source="-2542" target="-2501">
    <att type="string" name="canonicalName" value="DET0463 (pp) DET0515"/>
    <att type="string" name="interaction" value="pp" cy:editable="false"/>
    <graphics width="1" fill="#999999"/>
  </edge>
  <edge label="DET0061 (pp) DET1313" source="-2537" target="-2538">
    <att type="string" name="canonicalName" value="DET0061 (pp) DET1313"/>
    <att type="string" name="interaction" value="pp" cy:editable="false"/>
    <graphics width="1" fill="#999999"/>
  </edge>
  <edge label="DET1063 (pp) DET1586" source="-2535" target="-2536">
    <att type="string" name="canonicalName" value="DET1063 (pp) DET1586"/>
    <att type="string" name="interaction" value="pp" cy:editable="false"/>
    <graphics width="1" fill="#999999"/>
  </edge>
  <edge label="DET0940 (pp) DET1206" source="-2534" target="-2089">
    <att type="string" name="canonicalName" value="DET0940 (pp) DET1206"/>
    <att type="string" name="interaction" value="pp" cy:editable="false"/>
    <graphics width="1" fill="#999999"/>
  </edge>
  <edge label="DET1243 (pp) DET1477" source="-2533" target="-1940">
    <att type="string" name="canonicalName" value="DET1243 (pp) DET1477"/>
    <att type="string" name="interaction" value="pp" cy:editable="false"/>
    <graphics width="1" fill="#999999"/>
  </edge>
  <edge label="DET0432 (pp) DET1446" source="-2531" target="-2532">
    <att type="string" name="canonicalName" value="DET0432 (pp) DET1446"/>
    <att type="string" name="interaction" value="pp" cy:editable="false"/>
    <graphics width="1" fill="#999999"/>
  </edge>
  <edge label="DET0400 (pp) DET0461" source="-2529" target="-2816">
    <att type="string" name="canonicalName" value="DET0400 (pp) DET0461"/>
    <att type="string" name="interaction" value="pp" cy:editable="false"/>
    <graphics width="1" fill="#999999"/>
  </edge>
  <edge label="DET0400 (pp) DET1264" source="-2529" target="-2090">
    <att type="string" name="canonicalName" value="DET0400 (pp) DET1264"/>
    <att type="string" name="interaction" value="pp" cy:editable="false"/>
    <graphics width="1" fill="#999999"/>
  </edge>
  <edge label="DET0400 (pp) DET0433" source="-2529" target="-2530">
    <att type="string" name="canonicalName" value="DET0400 (pp) DET0433"/>
    <att type="string" name="interaction" value="pp" cy:editable="false"/>
    <graphics width="1" fill="#999999"/>
  </edge>
  <edge label="DET0721 (pp) DET1217" source="-2524" target="-2525">
    <att type="string" name="canonicalName" value="DET0721 (pp) DET1217"/>
    <att type="string" name="interaction" value="pp" cy:editable="false"/>
    <graphics width="1" fill="#999999"/>
  </edge>
  <edge label="DET1180 (pp) DET1566" source="-2522" target="-2523">
    <att type="string" name="canonicalName" value="DET1180 (pp) DET1566"/>
    <att type="string" name="interaction" value="pp" cy:editable="false"/>
    <graphics width="1" fill="#999999"/>
  </edge>
  <edge label="DET1362 (pp) DET1512" source="-2517" target="-1937">
    <att type="string" name="canonicalName" value="DET1362 (pp) DET1512"/>
    <att type="string" name="interaction" value="pp" cy:editable="false"/>
    <graphics width="1" fill="#999999"/>
  </edge>
  <edge label="DET0987 (pp) DET1250" source="-2513" target="-2207">
    <att type="string" name="canonicalName" value="DET0987 (pp) DET1250"/>
    <att type="string" name="interaction" value="pp" cy:editable="false"/>
    <graphics width="1" fill="#999999"/>
  </edge>
  <edge label="DET0987 (pp) DET1623" source="-2513" target="-2514">
    <att type="string" name="canonicalName" value="DET0987 (pp) DET1623"/>
    <att type="string" name="interaction" value="pp" cy:editable="false"/>
    <graphics width="1" fill="#999999"/>
  </edge>
  <edge label="DET0927 (pp) DET1343" source="-2512" target="-2415">
    <att type="string" name="canonicalName" value="DET0927 (pp) DET1343"/>
    <att type="string" name="interaction" value="pp" cy:editable="false"/>
    <graphics width="1" fill="#999999"/>
  </edge>
  <edge label="DET1242 (pp) DET1618" source="-2511" target="-1964">
    <att type="string" name="canonicalName" value="DET1242 (pp) DET1618"/>
    <att type="string" name="interaction" value="pp" cy:editable="false"/>
    <graphics width="1" fill="#999999"/>
  </edge>
  <edge label="DET0645 (pp) DET1242" source="-2510" target="-2511">
    <att type="string" name="canonicalName" value="DET0645 (pp) DET1242"/>
    <att type="string" name="interaction" value="pp" cy:editable="false"/>
    <graphics width="1" fill="#999999"/>
  </edge>
  <edge label="DET0636 (pp) DET0638" source="-2508" target="-2204">
    <att type="string" name="canonicalName" value="DET0636 (pp) DET0638"/>
    <att type="string" name="interaction" value="pp" cy:editable="false"/>
    <graphics width="1" fill="#999999"/>
  </edge>
  <edge label="DET0373 (pp) DET0413" source="-2505" target="-2627">
    <att type="string" name="canonicalName" value="DET0373 (pp) DET0413"/>
    <att type="string" name="interaction" value="pp" cy:editable="false"/>
    <graphics width="1" fill="#999999"/>
  </edge>
  <edge label="DET0373 (pp) DET1107" source="-2505" target="-2506">
    <att type="string" name="canonicalName" value="DET0373 (pp) DET1107"/>
    <att type="string" name="interaction" value="pp" cy:editable="false"/>
    <graphics width="1" fill="#999999"/>
  </edge>
  <edge label="DET0168 (pp) DET1191" source="-2504" target="-1805">
    <att type="string" name="canonicalName" value="DET0168 (pp) DET1191"/>
    <att type="string" name="interaction" value="pp" cy:editable="false"/>
    <graphics width="1" fill="#999999"/>
  </edge>
  <edge label="DET0509 (pp) DET1226" source="-2503" target="-2437">
    <att type="string" name="canonicalName" value="DET0509 (pp) DET1226"/>
    <att type="string" name="interaction" value="pp" cy:editable="false"/>
    <graphics width="1" fill="#999999"/>
  </edge>
  <edge label="DET0657 (pp) DET1510" source="-2502" target="-2050">
    <att type="string" name="canonicalName" value="DET0657 (pp) DET1510"/>
    <att type="string" name="interaction" value="pp" cy:editable="false"/>
    <graphics width="1" fill="#999999"/>
  </edge>
  <edge label="DET0515 (pp) DET1265" source="-2501" target="-2018">
    <att type="string" name="canonicalName" value="DET0515 (pp) DET1265"/>
    <att type="string" name="interaction" value="pp" cy:editable="false"/>
    <graphics width="1" fill="#999999"/>
  </edge>
  <edge label="DET0339 (pp) DET1136" source="-2500" target="-2289">
    <att type="string" name="canonicalName" value="DET0339 (pp) DET1136"/>
    <att type="string" name="interaction" value="pp" cy:editable="false"/>
    <graphics width="1" fill="#999999"/>
  </edge>
  <edge label="DET0499 (pp) DET1326" source="-2497" target="-2214">
    <att type="string" name="canonicalName" value="DET0499 (pp) DET1326"/>
    <att type="string" name="interaction" value="pp" cy:editable="false"/>
    <graphics width="1" fill="#999999"/>
  </edge>
  <edge label="DET0499 (pp) DET1045" source="-2497" target="-2028">
    <att type="string" name="canonicalName" value="DET0499 (pp) DET1045"/>
    <att type="string" name="interaction" value="pp" cy:editable="false"/>
    <graphics width="1" fill="#999999"/>
  </edge>
  <edge label="DET0528 (pp) DET0583" source="-2494" target="-2495">
    <att type="string" name="canonicalName" value="DET0528 (pp) DET0583"/>
    <att type="string" name="interaction" value="pp" cy:editable="false"/>
    <graphics width="1" fill="#999999"/>
  </edge>
  <edge label="DET0411 (pp) DET0989" source="-2493" target="-2368">
    <att type="string" name="canonicalName" value="DET0411 (pp) DET0989"/>
    <att type="string" name="interaction" value="pp" cy:editable="false"/>
    <graphics width="1" fill="#999999"/>
  </edge>
  <edge label="DET0388 (pp) DET0728" source="-2491" target="-2404">
    <att type="string" name="canonicalName" value="DET0388 (pp) DET0728"/>
    <att type="string" name="interaction" value="pp" cy:editable="false"/>
    <graphics width="1" fill="#999999"/>
  </edge>
  <edge label="DET0398 (pp) DET0928" source="-2489" target="-2519">
    <att type="string" name="canonicalName" value="DET0398 (pp) DET0928"/>
    <att type="string" name="interaction" value="pp" cy:editable="false"/>
    <graphics width="1" fill="#999999"/>
  </edge>
  <edge label="DET0398 (pp) DET1256" source="-2489" target="-2490">
    <att type="string" name="canonicalName" value="DET0398 (pp) DET1256"/>
    <att type="string" name="interaction" value="pp" cy:editable="false"/>
    <graphics width="1" fill="#999999"/>
  </edge>
  <edge label="DET0572 (pp) DET1473" source="-2487" target="-2576">
    <att type="string" name="canonicalName" value="DET0572 (pp) DET1473"/>
    <att type="string" name="interaction" value="pp" cy:editable="false"/>
    <graphics width="1" fill="#999999"/>
  </edge>
  <edge label="DET0572 (pp) DET1622" source="-2487" target="-2488">
    <att type="string" name="canonicalName" value="DET0572 (pp) DET1622"/>
    <att type="string" name="interaction" value="pp" cy:editable="false"/>
    <graphics width="1" fill="#999999"/>
  </edge>
  <edge label="DET0365 (pp) DET1010" source="-2484" target="-2364">
    <att type="string" name="canonicalName" value="DET0365 (pp) DET1010"/>
    <att type="string" name="interaction" value="pp" cy:editable="false"/>
    <graphics width="1" fill="#999999"/>
  </edge>
  <edge label="DET0365 (pp) DET1375" source="-2484" target="-2528">
    <att type="string" name="canonicalName" value="DET0365 (pp) DET1375"/>
    <att type="string" name="interaction" value="pp" cy:editable="false"/>
    <graphics width="1" fill="#999999"/>
  </edge>
  <edge label="DET1026 (pp) DET1133" source="-2482" target="-2483">
    <att type="string" name="canonicalName" value="DET1026 (pp) DET1133"/>
    <att type="string" name="interaction" value="pp" cy:editable="false"/>
    <graphics width="1" fill="#999999"/>
  </edge>
  <edge label="DET0848 (pp) DET1621" source="-2480" target="-2481">
    <att type="string" name="canonicalName" value="DET0848 (pp) DET1621"/>
    <att type="string" name="interaction" value="pp" cy:editable="false"/>
    <graphics width="1" fill="#999999"/>
  </edge>
  <edge label="DET0231 (pp) DET0523" source="-2478" target="-2155">
    <att type="string" name="canonicalName" value="DET0231 (pp) DET0523"/>
    <att type="string" name="interaction" value="pp" cy:editable="false"/>
    <graphics width="1" fill="#999999"/>
  </edge>
  <edge label="DET0513 (pp) DET1054" source="-2475" target="-2476">
    <att type="string" name="canonicalName" value="DET0513 (pp) DET1054"/>
    <att type="string" name="interaction" value="pp" cy:editable="false"/>
    <graphics width="1" fill="#999999"/>
  </edge>
  <edge label="DET0143 (pp) DET0195" source="-2474" target="-2326">
    <att type="string" name="canonicalName" value="DET0143 (pp) DET0195"/>
    <att type="string" name="interaction" value="pp" cy:editable="false"/>
    <graphics width="1" fill="#999999"/>
  </edge>
  <edge label="DET0441 (pp) DET1037" source="-2473" target="-2767">
    <att type="string" name="canonicalName" value="DET0441 (pp) DET1037"/>
    <att type="string" name="interaction" value="pp" cy:editable="false"/>
    <graphics width="1" fill="#999999"/>
  </edge>
  <edge label="DET0668 (pp) DET0712" source="-2470" target="-2471">
    <att type="string" name="canonicalName" value="DET0668 (pp) DET0712"/>
    <att type="string" name="interaction" value="pp" cy:editable="false"/>
    <graphics width="1" fill="#999999"/>
  </edge>
  <edge label="DET0115 (pp) DET0365" source="-2468" target="-2484">
    <att type="string" name="canonicalName" value="DET0115 (pp) DET0365"/>
    <att type="string" name="interaction" value="pp" cy:editable="false"/>
    <graphics width="1" fill="#999999"/>
  </edge>
  <edge label="DET0115 (pp) DET0451" source="-2468" target="-2469">
    <att type="string" name="canonicalName" value="DET0115 (pp) DET0451"/>
    <att type="string" name="interaction" value="pp" cy:editable="false"/>
    <graphics width="1" fill="#999999"/>
  </edge>
  <edge label="DET1454 (pp) DET1455" source="-2466" target="-2467">
    <att type="string" name="canonicalName" value="DET1454 (pp) DET1455"/>
    <att type="string" name="interaction" value="pp" cy:editable="false"/>
    <graphics width="1" fill="#999999"/>
  </edge>
  <edge label="DET0768 (pp) DET1638" source="-2463" target="-2464">
    <att type="string" name="canonicalName" value="DET0768 (pp) DET1638"/>
    <att type="string" name="interaction" value="pp" cy:editable="false"/>
    <graphics width="1" fill="#999999"/>
  </edge>
  <edge label="DET0192 (pp) DET1357" source="-2462" target="-2196">
    <att type="string" name="canonicalName" value="DET0192 (pp) DET1357"/>
    <att type="string" name="interaction" value="pp" cy:editable="false"/>
    <graphics width="1" fill="#999999"/>
  </edge>
  <edge label="DET0506 (pp) DET0769" source="-2460" target="-2461">
    <att type="string" name="canonicalName" value="DET0506 (pp) DET0769"/>
    <att type="string" name="interaction" value="pp" cy:editable="false"/>
    <graphics width="1" fill="#999999"/>
  </edge>
  <edge label="DET0558 (pp) DET0928" source="-2459" target="-2519">
    <att type="string" name="canonicalName" value="DET0558 (pp) DET0928"/>
    <att type="string" name="interaction" value="pp" cy:editable="false"/>
    <graphics width="1" fill="#999999"/>
  </edge>
  <edge label="DET0558 (pp) DET1264" source="-2459" target="-2090">
    <att type="string" name="canonicalName" value="DET0558 (pp) DET1264"/>
    <att type="string" name="interaction" value="pp" cy:editable="false"/>
    <graphics width="1" fill="#999999"/>
  </edge>
  <edge label="DET0567 (pp) DET0724" source="-2457" target="-2021">
    <att type="string" name="canonicalName" value="DET0567 (pp) DET0724"/>
    <att type="string" name="interaction" value="pp" cy:editable="false"/>
    <graphics width="1" fill="#999999"/>
  </edge>
  <edge label="DET0096 (pp) DET0097" source="-2456" target="-2146">
    <att type="string" name="canonicalName" value="DET0096 (pp) DET0097"/>
    <att type="string" name="interaction" value="pp" cy:editable="false"/>
    <graphics width="1" fill="#999999"/>
  </edge>
  <edge label="DET1460 (pp) DET1580" source="-2453" target="-2454">
    <att type="string" name="canonicalName" value="DET1460 (pp) DET1580"/>
    <att type="string" name="interaction" value="pp" cy:editable="false"/>
    <graphics width="1" fill="#999999"/>
  </edge>
  <edge label="DET0005 (pp) DET0365" source="-2451" target="-2484">
    <att type="string" name="canonicalName" value="DET0005 (pp) DET0365"/>
    <att type="string" name="interaction" value="pp" cy:editable="false"/>
    <graphics width="1" fill="#999999"/>
  </edge>
  <edge label="DET0005 (pp) DET1195" source="-2451" target="-2452">
    <att type="string" name="canonicalName" value="DET0005 (pp) DET1195"/>
    <att type="string" name="interaction" value="pp" cy:editable="false"/>
    <graphics width="1" fill="#999999"/>
  </edge>
  <edge label="DET0226 (pp) DET0585" source="-2448" target="-2449">
    <att type="string" name="canonicalName" value="DET0226 (pp) DET0585"/>
    <att type="string" name="interaction" value="pp" cy:editable="false"/>
    <graphics width="1" fill="#999999"/>
  </edge>
  <edge label="DET1182 (pp) DET1229" source="-2446" target="-2447">
    <att type="string" name="canonicalName" value="DET1182 (pp) DET1229"/>
    <att type="string" name="interaction" value="pp" cy:editable="false"/>
    <graphics width="1" fill="#999999"/>
  </edge>
  <edge label="DET0014 (pp) DET1355" source="-2444" target="-2365">
    <att type="string" name="canonicalName" value="DET0014 (pp) DET1355"/>
    <att type="string" name="interaction" value="pp" cy:editable="false"/>
    <graphics width="1" fill="#999999"/>
  </edge>
  <edge label="DET0386 (pp) DET1331" source="-2440" target="-2162">
    <att type="string" name="canonicalName" value="DET0386 (pp) DET1331"/>
    <att type="string" name="interaction" value="pp" cy:editable="false"/>
    <graphics width="1" fill="#999999"/>
  </edge>
  <edge label="DET0670 (pp) DET1395" source="-2439" target="-2297">
    <att type="string" name="canonicalName" value="DET0670 (pp) DET1395"/>
    <att type="string" name="interaction" value="pp" cy:editable="false"/>
    <graphics width="1" fill="#999999"/>
  </edge>
  <edge label="DET0986 (pp) DET1226" source="-2436" target="-2437">
    <att type="string" name="canonicalName" value="DET0986 (pp) DET1226"/>
    <att type="string" name="interaction" value="pp" cy:editable="false"/>
    <graphics width="1" fill="#999999"/>
  </edge>
  <edge label="DET0328 (pp) DET0441" source="-2432" target="-2473">
    <att type="string" name="canonicalName" value="DET0328 (pp) DET0441"/>
    <att type="string" name="interaction" value="pp" cy:editable="false"/>
    <graphics width="1" fill="#999999"/>
  </edge>
  <edge label="DET0328 (pp) DET0851" source="-2432" target="-2465">
    <att type="string" name="canonicalName" value="DET0328 (pp) DET0851"/>
    <att type="string" name="interaction" value="pp" cy:editable="false"/>
    <graphics width="1" fill="#999999"/>
  </edge>
  <edge label="DET0328 (pp) DET1064" source="-2432" target="-2433">
    <att type="string" name="canonicalName" value="DET0328 (pp) DET1064"/>
    <att type="string" name="interaction" value="pp" cy:editable="false"/>
    <graphics width="1" fill="#999999"/>
  </edge>
  <edge label="DET0814 (pp) DET1211" source="-2430" target="-1897">
    <att type="string" name="canonicalName" value="DET0814 (pp) DET1211"/>
    <att type="string" name="interaction" value="pp" cy:editable="false"/>
    <graphics width="1" fill="#999999"/>
  </edge>
  <edge label="DET0814 (pp) DET0915" source="-2430" target="-2431">
    <att type="string" name="canonicalName" value="DET0814 (pp) DET0915"/>
    <att type="string" name="interaction" value="pp" cy:editable="false"/>
    <graphics width="1" fill="#999999"/>
  </edge>
  <edge label="DET1127 (pp) DET1128" source="-2428" target="-2650">
    <att type="string" name="canonicalName" value="DET1127 (pp) DET1128"/>
    <att type="string" name="interaction" value="pp" cy:editable="false"/>
    <graphics width="1" fill="#999999"/>
  </edge>
  <edge label="DET0714 (pp) DET1431" source="-2427" target="-2067">
    <att type="string" name="canonicalName" value="DET0714 (pp) DET1431"/>
    <att type="string" name="interaction" value="pp" cy:editable="false"/>
    <graphics width="1" fill="#999999"/>
  </edge>
  <edge label="DET0149 (pp) DET0714" source="-2426" target="-2427">
    <att type="string" name="canonicalName" value="DET0149 (pp) DET0714"/>
    <att type="string" name="interaction" value="pp" cy:editable="false"/>
    <graphics width="1" fill="#999999"/>
  </edge>
  <edge label="DET0745 (pp) DET0919" source="-2424" target="-2425">
    <att type="string" name="canonicalName" value="DET0745 (pp) DET0919"/>
    <att type="string" name="interaction" value="pp" cy:editable="false"/>
    <graphics width="1" fill="#999999"/>
  </edge>
  <edge label="DET0198 (pp) DET1580" source="-2421" target="-2454">
    <att type="string" name="canonicalName" value="DET0198 (pp) DET1580"/>
    <att type="string" name="interaction" value="pp" cy:editable="false"/>
    <graphics width="1" fill="#999999"/>
  </edge>
  <edge label="DET0198 (pp) DET0569" source="-2421" target="-2422">
    <att type="string" name="canonicalName" value="DET0198 (pp) DET0569"/>
    <att type="string" name="interaction" value="pp" cy:editable="false"/>
    <graphics width="1" fill="#999999"/>
  </edge>
  <edge label="DET0863 (pp) DET0864" source="-2420" target="-2077">
    <att type="string" name="canonicalName" value="DET0863 (pp) DET0864"/>
    <att type="string" name="interaction" value="pp" cy:editable="false"/>
    <graphics width="1" fill="#999999"/>
  </edge>
  <edge label="DET0225 (pp) DET0325" source="-2419" target="-1822">
    <att type="string" name="canonicalName" value="DET0225 (pp) DET0325"/>
    <att type="string" name="interaction" value="pp" cy:editable="false"/>
    <graphics width="1" fill="#999999"/>
  </edge>
  <edge label="DET0128 (pp) DET0299" source="-2418" target="-2396">
    <att type="string" name="canonicalName" value="DET0128 (pp) DET0299"/>
    <att type="string" name="interaction" value="pp" cy:editable="false"/>
    <graphics width="1" fill="#999999"/>
  </edge>
  <edge label="DET1630 (pp) DET1631" source="-2417" target="-2774">
    <att type="string" name="canonicalName" value="DET1630 (pp) DET1631"/>
    <att type="string" name="interaction" value="pp" cy:editable="false"/>
    <graphics width="1" fill="#999999"/>
  </edge>
  <edge label="DET0981 (pp) DET1476" source="-2416" target="-2272">
    <att type="string" name="canonicalName" value="DET0981 (pp) DET1476"/>
    <att type="string" name="interaction" value="pp" cy:editable="false"/>
    <graphics width="1" fill="#999999"/>
  </edge>
  <edge label="DET0557 (pp) DET1343" source="-2414" target="-2415">
    <att type="string" name="canonicalName" value="DET0557 (pp) DET1343"/>
    <att type="string" name="interaction" value="pp" cy:editable="false"/>
    <graphics width="1" fill="#999999"/>
  </edge>
  <edge label="DET0669 (pp) DET0820" source="-2412" target="-2413">
    <att type="string" name="canonicalName" value="DET0669 (pp) DET0820"/>
    <att type="string" name="interaction" value="pp" cy:editable="false"/>
    <graphics width="1" fill="#999999"/>
  </edge>
  <edge label="DET1419 (pp) DET1565" source="-2410" target="-2516">
    <att type="string" name="canonicalName" value="DET1419 (pp) DET1565"/>
    <att type="string" name="interaction" value="pp" cy:editable="false"/>
    <graphics width="1" fill="#999999"/>
  </edge>
  <edge label="DET1419 (pp) DET1420" source="-2410" target="-2411">
    <att type="string" name="canonicalName" value="DET1419 (pp) DET1420"/>
    <att type="string" name="interaction" value="pp" cy:editable="false"/>
    <graphics width="1" fill="#999999"/>
  </edge>
  <edge label="DET0916 (pp) DET1590" source="-2409" target="-2406">
    <att type="string" name="canonicalName" value="DET0916 (pp) DET1590"/>
    <att type="string" name="interaction" value="pp" cy:editable="false"/>
    <graphics width="1" fill="#999999"/>
  </edge>
  <edge label="DET0177 (pp) DET0178" source="-2407" target="-2100">
    <att type="string" name="canonicalName" value="DET0177 (pp) DET0178"/>
    <att type="string" name="interaction" value="pp" cy:editable="false"/>
    <graphics width="1" fill="#999999"/>
  </edge>
  <edge label="DET0177 (pp) DET0524" source="-2407" target="-2408">
    <att type="string" name="canonicalName" value="DET0177 (pp) DET0524"/>
    <att type="string" name="interaction" value="pp" cy:editable="false"/>
    <graphics width="1" fill="#999999"/>
  </edge>
  <edge label="DET0728 (pp) DET1596" source="-2404" target="-2405">
    <att type="string" name="canonicalName" value="DET0728 (pp) DET1596"/>
    <att type="string" name="interaction" value="pp" cy:editable="false"/>
    <graphics width="1" fill="#999999"/>
  </edge>
  <edge label="DET0039 (pp) DET0584" source="-2401" target="-2402">
    <att type="string" name="canonicalName" value="DET0039 (pp) DET0584"/>
    <att type="string" name="interaction" value="pp" cy:editable="false"/>
    <graphics width="1" fill="#999999"/>
  </edge>
  <edge label="DET0767 (pp) DET1512" source="-2400" target="-1937">
    <att type="string" name="canonicalName" value="DET0767 (pp) DET1512"/>
    <att type="string" name="interaction" value="pp" cy:editable="false"/>
    <graphics width="1" fill="#999999"/>
  </edge>
  <edge label="DET0510 (pp) DET1336" source="-2398" target="-2186">
    <att type="string" name="canonicalName" value="DET0510 (pp) DET1336"/>
    <att type="string" name="interaction" value="pp" cy:editable="false"/>
    <graphics width="1" fill="#999999"/>
  </edge>
  <edge label="DET0510 (pp) DET0797" source="-2398" target="-2399">
    <att type="string" name="canonicalName" value="DET0510 (pp) DET0797"/>
    <att type="string" name="interaction" value="pp" cy:editable="false"/>
    <graphics width="1" fill="#999999"/>
  </edge>
  <edge label="DET0785 (pp) DET0960" source="-2395" target="-1845">
    <att type="string" name="canonicalName" value="DET0785 (pp) DET0960"/>
    <att type="string" name="interaction" value="pp" cy:editable="false"/>
    <graphics width="1" fill="#999999"/>
  </edge>
  <edge label="DET0776 (pp) DET0785" source="-2394" target="-2395">
    <att type="string" name="canonicalName" value="DET0776 (pp) DET0785"/>
    <att type="string" name="interaction" value="pp" cy:editable="false"/>
    <graphics width="1" fill="#999999"/>
  </edge>
  <edge label="DET0082 (pp) DET1380" source="-2392" target="-2393">
    <att type="string" name="canonicalName" value="DET0082 (pp) DET1380"/>
    <att type="string" name="interaction" value="pp" cy:editable="false"/>
    <graphics width="1" fill="#999999"/>
  </edge>
  <edge label="DET0121 (pp) DET0532" source="-2390" target="-2391">
    <att type="string" name="canonicalName" value="DET0121 (pp) DET0532"/>
    <att type="string" name="interaction" value="pp" cy:editable="false"/>
    <graphics width="1" fill="#999999"/>
  </edge>
  <edge label="DET0626 (pp) DET0764" source="-2388" target="-2389">
    <att type="string" name="canonicalName" value="DET0626 (pp) DET0764"/>
    <att type="string" name="interaction" value="pp" cy:editable="false"/>
    <graphics width="1" fill="#999999"/>
  </edge>
  <edge label="DET0383 (pp) DET1438" source="-2386" target="-2387">
    <att type="string" name="canonicalName" value="DET0383 (pp) DET1438"/>
    <att type="string" name="interaction" value="pp" cy:editable="false"/>
    <graphics width="1" fill="#999999"/>
  </edge>
  <edge label="DET0526 (pp) DET0804" source="-2384" target="-2227">
    <att type="string" name="canonicalName" value="DET0526 (pp) DET0804"/>
    <att type="string" name="interaction" value="pp" cy:editable="false"/>
    <graphics width="1" fill="#999999"/>
  </edge>
  <edge label="DET1040 (pp) DET1355" source="-2383" target="-2365">
    <att type="string" name="canonicalName" value="DET1040 (pp) DET1355"/>
    <att type="string" name="interaction" value="pp" cy:editable="false"/>
    <graphics width="1" fill="#999999"/>
  </edge>
  <edge label="DET0644 (pp) DET0930" source="-2381" target="-2382">
    <att type="string" name="canonicalName" value="DET0644 (pp) DET0930"/>
    <att type="string" name="interaction" value="pp" cy:editable="false"/>
    <graphics width="1" fill="#999999"/>
  </edge>
  <edge label="DET1039 (pp) DET1041" source="-2378" target="-2379">
    <att type="string" name="canonicalName" value="DET1039 (pp) DET1041"/>
    <att type="string" name="interaction" value="pp" cy:editable="false"/>
    <graphics width="1" fill="#999999"/>
  </edge>
  <edge label="DET1338 (pp) DET1339" source="-2376" target="-2091">
    <att type="string" name="canonicalName" value="DET1338 (pp) DET1339"/>
    <att type="string" name="interaction" value="pp" cy:editable="false"/>
    <graphics width="1" fill="#999999"/>
  </edge>
  <edge label="DET0875 (pp) DET1151" source="-2374" target="-1795">
    <att type="string" name="canonicalName" value="DET0875 (pp) DET1151"/>
    <att type="string" name="interaction" value="pp" cy:editable="false"/>
    <graphics width="1" fill="#999999"/>
  </edge>
  <edge label="DET0248 (pp) DET1289" source="-2373" target="-2620">
    <att type="string" name="canonicalName" value="DET0248 (pp) DET1289"/>
    <att type="string" name="interaction" value="pp" cy:editable="false"/>
    <graphics width="1" fill="#999999"/>
  </edge>
  <edge label="DET0248 (pp) DET0772" source="-2373" target="-2220">
    <att type="string" name="canonicalName" value="DET0248 (pp) DET0772"/>
    <att type="string" name="interaction" value="pp" cy:editable="false"/>
    <graphics width="1" fill="#999999"/>
  </edge>
  <edge label="DET0248 (pp) DET1167" source="-2373" target="-1925">
    <att type="string" name="canonicalName" value="DET0248 (pp) DET1167"/>
    <att type="string" name="interaction" value="pp" cy:editable="false"/>
    <graphics width="1" fill="#999999"/>
  </edge>
  <edge label="DET0495 (pp) DET1187" source="-2370" target="-2371">
    <att type="string" name="canonicalName" value="DET0495 (pp) DET1187"/>
    <att type="string" name="interaction" value="pp" cy:editable="false"/>
    <graphics width="1" fill="#999999"/>
  </edge>
  <edge label="DET0989 (pp) DET1555" source="-2368" target="-2575">
    <att type="string" name="canonicalName" value="DET0989 (pp) DET1555"/>
    <att type="string" name="interaction" value="pp" cy:editable="false"/>
    <graphics width="1" fill="#999999"/>
  </edge>
  <edge label="DET0507 (pp) DET0989" source="-2367" target="-2368">
    <att type="string" name="canonicalName" value="DET0507 (pp) DET0989"/>
    <att type="string" name="interaction" value="pp" cy:editable="false"/>
    <graphics width="1" fill="#999999"/>
  </edge>
  <edge label="DET0334 (pp) DET0591" source="-2366" target="-1773">
    <att type="string" name="canonicalName" value="DET0334 (pp) DET0591"/>
    <att type="string" name="interaction" value="pp" cy:editable="false"/>
    <graphics width="1" fill="#999999"/>
  </edge>
  <edge label="DET1010 (pp) DET1371" source="-2364" target="-2442">
    <att type="string" name="canonicalName" value="DET1010 (pp) DET1371"/>
    <att type="string" name="interaction" value="pp" cy:editable="false"/>
    <graphics width="1" fill="#999999"/>
  </edge>
  <edge label="DET0364 (pp) DET1010" source="-2363" target="-2364">
    <att type="string" name="canonicalName" value="DET0364 (pp) DET1010"/>
    <att type="string" name="interaction" value="pp" cy:editable="false"/>
    <graphics width="1" fill="#999999"/>
  </edge>
  <edge label="DET0415 (pp) DET1208" source="-2361" target="-1777">
    <att type="string" name="canonicalName" value="DET0415 (pp) DET1208"/>
    <att type="string" name="interaction" value="pp" cy:editable="false"/>
    <graphics width="1" fill="#999999"/>
  </edge>
  <edge label="DET0415 (pp) DET1489" source="-2361" target="-2362">
    <att type="string" name="canonicalName" value="DET0415 (pp) DET1489"/>
    <att type="string" name="interaction" value="pp" cy:editable="false"/>
    <graphics width="1" fill="#999999"/>
  </edge>
  <edge label="DET1162 (pp) DET1234" source="-2360" target="-2583">
    <att type="string" name="canonicalName" value="DET1162 (pp) DET1234"/>
    <att type="string" name="interaction" value="pp" cy:editable="false"/>
    <graphics width="1" fill="#999999"/>
  </edge>
  <edge label="DET0145 (pp) DET0147" source="-2359" target="-2150">
    <att type="string" name="canonicalName" value="DET0145 (pp) DET0147"/>
    <att type="string" name="interaction" value="pp" cy:editable="false"/>
    <graphics width="1" fill="#999999"/>
  </edge>
  <edge label="DET0134 (pp) DET0855" source="-2357" target="-2358">
    <att type="string" name="canonicalName" value="DET0134 (pp) DET0855"/>
    <att type="string" name="interaction" value="pp" cy:editable="false"/>
    <graphics width="1" fill="#999999"/>
  </edge>
  <edge label="DET0922 (pp) DET1350" source="-2355" target="-2356">
    <att type="string" name="canonicalName" value="DET0922 (pp) DET1350"/>
    <att type="string" name="interaction" value="pp" cy:editable="false"/>
    <graphics width="1" fill="#999999"/>
  </edge>
  <edge label="DET0536 (pp) DET1139" source="-2353" target="-2354">
    <att type="string" name="canonicalName" value="DET0536 (pp) DET1139"/>
    <att type="string" name="interaction" value="pp" cy:editable="false"/>
    <graphics width="1" fill="#999999"/>
  </edge>
  <edge label="DET0211 (pp) DET1453" source="-2352" target="-2445">
    <att type="string" name="canonicalName" value="DET0211 (pp) DET1453"/>
    <att type="string" name="interaction" value="pp" cy:editable="false"/>
    <graphics width="1" fill="#999999"/>
  </edge>
  <edge label="DET0211 (pp) DET0251" source="-2352" target="-2177">
    <att type="string" name="canonicalName" value="DET0211 (pp) DET0251"/>
    <att type="string" name="interaction" value="pp" cy:editable="false"/>
    <graphics width="1" fill="#999999"/>
  </edge>
  <edge label="DET0262 (pp) DET1162" source="-2350" target="-2360">
    <att type="string" name="canonicalName" value="DET0262 (pp) DET1162"/>
    <att type="string" name="interaction" value="pp" cy:editable="false"/>
    <graphics width="1" fill="#999999"/>
  </edge>
  <edge label="DET0262 (pp) DET0263" source="-2350" target="-2039">
    <att type="string" name="canonicalName" value="DET0262 (pp) DET0263"/>
    <att type="string" name="interaction" value="pp" cy:editable="false"/>
    <graphics width="1" fill="#999999"/>
  </edge>
  <edge label="DET0209 (pp) DET0535" source="-2349" target="-2187">
    <att type="string" name="canonicalName" value="DET0209 (pp) DET0535"/>
    <att type="string" name="interaction" value="pp" cy:editable="false"/>
    <graphics width="1" fill="#999999"/>
  </edge>
  <edge label="DET0209 (pp) DET0780" source="-2349" target="-2626">
    <att type="string" name="canonicalName" value="DET0209 (pp) DET0780"/>
    <att type="string" name="interaction" value="pp" cy:editable="false"/>
    <graphics width="1" fill="#999999"/>
  </edge>
  <edge label="DET0209 (pp) DET0874" source="-2349" target="-2283">
    <att type="string" name="canonicalName" value="DET0209 (pp) DET0874"/>
    <att type="string" name="interaction" value="pp" cy:editable="false"/>
    <graphics width="1" fill="#999999"/>
  </edge>
  <edge label="DET1005 (pp) DET1244" source="-2347" target="-2348">
    <att type="string" name="canonicalName" value="DET1005 (pp) DET1244"/>
    <att type="string" name="interaction" value="pp" cy:editable="false"/>
    <graphics width="1" fill="#999999"/>
  </edge>
  <edge label="DET0449 (pp) DET0454" source="-2345" target="-2292">
    <att type="string" name="canonicalName" value="DET0449 (pp) DET0454"/>
    <att type="string" name="interaction" value="pp" cy:editable="false"/>
    <graphics width="1" fill="#999999"/>
  </edge>
  <edge label="DET0449 (pp) DET0561" source="-2345" target="-2346">
    <att type="string" name="canonicalName" value="DET0449 (pp) DET0561"/>
    <att type="string" name="interaction" value="pp" cy:editable="false"/>
    <graphics width="1" fill="#999999"/>
  </edge>
  <edge label="DET0099 (pp) DET0101" source="-2343" target="-2344">
    <att type="string" name="canonicalName" value="DET0099 (pp) DET0101"/>
    <att type="string" name="interaction" value="pp" cy:editable="false"/>
    <graphics width="1" fill="#999999"/>
  </edge>
  <edge label="DET1238 (pp) DET1425" source="-2341" target="-2595">
    <att type="string" name="canonicalName" value="DET1238 (pp) DET1425"/>
    <att type="string" name="interaction" value="pp" cy:editable="false"/>
    <graphics width="1" fill="#999999"/>
  </edge>
  <edge label="DET1238 (pp) DET1410" source="-2341" target="-2342">
    <att type="string" name="canonicalName" value="DET1238 (pp) DET1410"/>
    <att type="string" name="interaction" value="pp" cy:editable="false"/>
    <graphics width="1" fill="#999999"/>
  </edge>
  <edge label="DET0529 (pp) DET1512" source="-2339" target="-1937">
    <att type="string" name="canonicalName" value="DET0529 (pp) DET1512"/>
    <att type="string" name="interaction" value="pp" cy:editable="false"/>
    <graphics width="1" fill="#999999"/>
  </edge>
  <edge label="DET0518 (pp) DET0930" source="-2338" target="-2382">
    <att type="string" name="canonicalName" value="DET0518 (pp) DET0930"/>
    <att type="string" name="interaction" value="pp" cy:editable="false"/>
    <graphics width="1" fill="#999999"/>
  </edge>
  <edge label="DET0395 (pp) DET0518" source="-2337" target="-2338">
    <att type="string" name="canonicalName" value="DET0395 (pp) DET0518"/>
    <att type="string" name="interaction" value="pp" cy:editable="false"/>
    <graphics width="1" fill="#999999"/>
  </edge>
  <edge label="DET0067 (pp) DET1476" source="-2336" target="-2272">
    <att type="string" name="canonicalName" value="DET0067 (pp) DET1476"/>
    <att type="string" name="interaction" value="pp" cy:editable="false"/>
    <graphics width="1" fill="#999999"/>
  </edge>
  <edge label="DET1368 (pp) DET1629" source="-2333" target="-2334">
    <att type="string" name="canonicalName" value="DET1368 (pp) DET1629"/>
    <att type="string" name="interaction" value="pp" cy:editable="false"/>
    <graphics width="1" fill="#999999"/>
  </edge>
  <edge label="DET1200 (pp) DET1201" source="-2331" target="-2332">
    <att type="string" name="canonicalName" value="DET1200 (pp) DET1201"/>
    <att type="string" name="interaction" value="pp" cy:editable="false"/>
    <graphics width="1" fill="#999999"/>
  </edge>
  <edge label="DET1070 (pp) DET1084" source="-2330" target="-1863">
    <att type="string" name="canonicalName" value="DET1070 (pp) DET1084"/>
    <att type="string" name="interaction" value="pp" cy:editable="false"/>
    <graphics width="1" fill="#999999"/>
  </edge>
  <edge label="DET0865 (pp) DET0866" source="-2329" target="-1887">
    <att type="string" name="canonicalName" value="DET0865 (pp) DET0866"/>
    <att type="string" name="interaction" value="pp" cy:editable="false"/>
    <graphics width="1" fill="#999999"/>
  </edge>
  <edge label="DET_tRNA-Leu-3 (pp) DET_tRNA-Trp-1" source="-2328" target="-1763">
    <att type="string" name="canonicalName" value="DET_tRNA-Leu-3 (pp) DET_tRNA-Trp-1"/>
    <att type="string" name="interaction" value="pp" cy:editable="false"/>
    <graphics width="1" fill="#999999"/>
  </edge>
  <edge label="DET0195 (pp) DET1637" source="-2326" target="-2327">
    <att type="string" name="canonicalName" value="DET0195 (pp) DET1637"/>
    <att type="string" name="interaction" value="pp" cy:editable="false"/>
    <graphics width="1" fill="#999999"/>
  </edge>
  <edge label="DET0839 (pp) DET1610" source="-2323" target="-2435">
    <att type="string" name="canonicalName" value="DET0839 (pp) DET1610"/>
    <att type="string" name="interaction" value="pp" cy:editable="false"/>
    <graphics width="1" fill="#999999"/>
  </edge>
  <edge label="DET0607 (pp) DET0839" source="-2322" target="-2323">
    <att type="string" name="canonicalName" value="DET0607 (pp) DET0839"/>
    <att type="string" name="interaction" value="pp" cy:editable="false"/>
    <graphics width="1" fill="#999999"/>
  </edge>
  <edge label="DET0474 (pp) DET0485" source="-2321" target="-2600">
    <att type="string" name="canonicalName" value="DET0474 (pp) DET0485"/>
    <att type="string" name="interaction" value="pp" cy:editable="false"/>
    <graphics width="1" fill="#999999"/>
  </edge>
  <edge label="DET0474 (pp) DET0475" source="-2321" target="-2127">
    <att type="string" name="canonicalName" value="DET0474 (pp) DET0475"/>
    <att type="string" name="interaction" value="pp" cy:editable="false"/>
    <graphics width="1" fill="#999999"/>
  </edge>
  <edge label="DET0831 (pp) DET1227" source="-2319" target="-2320">
    <att type="string" name="canonicalName" value="DET0831 (pp) DET1227"/>
    <att type="string" name="interaction" value="pp" cy:editable="false"/>
    <graphics width="1" fill="#999999"/>
  </edge>
  <edge label="DET0575 (pp) DET1240" source="-2317" target="-2008">
    <att type="string" name="canonicalName" value="DET0575 (pp) DET1240"/>
    <att type="string" name="interaction" value="pp" cy:editable="false"/>
    <graphics width="1" fill="#999999"/>
  </edge>
  <edge label="DET0575 (pp) DET1472" source="-2317" target="-2318">
    <att type="string" name="canonicalName" value="DET0575 (pp) DET1472"/>
    <att type="string" name="interaction" value="pp" cy:editable="false"/>
    <graphics width="1" fill="#999999"/>
  </edge>
  <edge label="DET0227 (pp) DET1523" source="-2315" target="-2748">
    <att type="string" name="canonicalName" value="DET0227 (pp) DET1523"/>
    <att type="string" name="interaction" value="pp" cy:editable="false"/>
    <graphics width="1" fill="#999999"/>
  </edge>
  <edge label="DET0227 (pp) DET1476" source="-2315" target="-2272">
    <att type="string" name="canonicalName" value="DET0227 (pp) DET1476"/>
    <att type="string" name="interaction" value="pp" cy:editable="false"/>
    <graphics width="1" fill="#999999"/>
  </edge>
  <edge label="DET0227 (pp) DET1236" source="-2315" target="-2316">
    <att type="string" name="canonicalName" value="DET0227 (pp) DET1236"/>
    <att type="string" name="interaction" value="pp" cy:editable="false"/>
    <graphics width="1" fill="#999999"/>
  </edge>
  <edge label="DET0084 (pp) DET0550" source="-2313" target="-2314">
    <att type="string" name="canonicalName" value="DET0084 (pp) DET0550"/>
    <att type="string" name="interaction" value="pp" cy:editable="false"/>
    <graphics width="1" fill="#999999"/>
  </edge>
  <edge label="DET0396 (pp) DET1263" source="-2311" target="-1861">
    <att type="string" name="canonicalName" value="DET0396 (pp) DET1263"/>
    <att type="string" name="interaction" value="pp" cy:editable="false"/>
    <graphics width="1" fill="#999999"/>
  </edge>
  <edge label="DET1573 (pp) DET1574" source="-2309" target="-2310">
    <att type="string" name="canonicalName" value="DET1573 (pp) DET1574"/>
    <att type="string" name="interaction" value="pp" cy:editable="false"/>
    <graphics width="1" fill="#999999"/>
  </edge>
  <edge label="DET0976 (pp) DET1224" source="-2307" target="-2308">
    <att type="string" name="canonicalName" value="DET0976 (pp) DET1224"/>
    <att type="string" name="interaction" value="pp" cy:editable="false"/>
    <graphics width="1" fill="#999999"/>
  </edge>
  <edge label="DET0429 (pp) DET1588" source="-2305" target="-2306">
    <att type="string" name="canonicalName" value="DET0429 (pp) DET1588"/>
    <att type="string" name="interaction" value="pp" cy:editable="false"/>
    <graphics width="1" fill="#999999"/>
  </edge>
  <edge label="DET0022 (pp) SSTCE_nM" source="-2304" target="-2687">
    <att type="string" name="canonicalName" value="DET0022 (pp) SSTCE_nM"/>
    <att type="string" name="interaction" value="pp" cy:editable="false"/>
    <graphics width="1" fill="#999999"/>
  </edge>
  <edge label="DET0013 (pp) DET0022" source="-2303" target="-2304">
    <att type="string" name="canonicalName" value="DET0013 (pp) DET0022"/>
    <att type="string" name="interaction" value="pp" cy:editable="false"/>
    <graphics width="1" fill="#999999"/>
  </edge>
  <edge label="DET1639 (pp) TCErespn" source="-2302" target="-2705">
    <att type="string" name="canonicalName" value="DET1639 (pp) TCErespn"/>
    <att type="string" name="interaction" value="pp" cy:editable="false"/>
    <graphics width="1" fill="#999999"/>
  </edge>
  <edge label="DET0870 (pp) DET1284" source="-2300" target="-2301">
    <att type="string" name="canonicalName" value="DET0870 (pp) DET1284"/>
    <att type="string" name="interaction" value="pp" cy:editable="false"/>
    <graphics width="1" fill="#999999"/>
  </edge>
  <edge label="DET_tRNA-Val-1 (pp) DET_tRNA-Val-3" source="-2299" target="-2335">
    <att type="string" name="canonicalName" value="DET_tRNA-Val-1 (pp) DET_tRNA-Val-3"/>
    <att type="string" name="interaction" value="pp" cy:editable="false"/>
    <graphics width="1" fill="#999999"/>
  </edge>
  <edge label="DET_tRNA-Val-1 (pp) DET_tRNA-Val-2" source="-2299" target="-1767">
    <att type="string" name="canonicalName" value="DET_tRNA-Val-1 (pp) DET_tRNA-Val-2"/>
    <att type="string" name="interaction" value="pp" cy:editable="false"/>
    <graphics width="1" fill="#999999"/>
  </edge>
  <edge label="DET1395 (pp) DET1499" source="-2297" target="-2298">
    <att type="string" name="canonicalName" value="DET1395 (pp) DET1499"/>
    <att type="string" name="interaction" value="pp" cy:editable="false"/>
    <graphics width="1" fill="#999999"/>
  </edge>
  <edge label="DET1089 (pp) DET1090" source="-2295" target="-1914">
    <att type="string" name="canonicalName" value="DET1089 (pp) DET1090"/>
    <att type="string" name="interaction" value="pp" cy:editable="false"/>
    <graphics width="1" fill="#999999"/>
  </edge>
  <edge label="DET0454 (pp) DET1212" source="-2292" target="-2293">
    <att type="string" name="canonicalName" value="DET0454 (pp) DET1212"/>
    <att type="string" name="interaction" value="pp" cy:editable="false"/>
    <graphics width="1" fill="#999999"/>
  </edge>
  <edge label="DET1109 (pp) DET1122" source="-2290" target="-2291">
    <att type="string" name="canonicalName" value="DET1109 (pp) DET1122"/>
    <att type="string" name="interaction" value="pp" cy:editable="false"/>
    <graphics width="1" fill="#999999"/>
  </edge>
  <edge label="DET1136 (pp) DET1235" source="-2289" target="-1967">
    <att type="string" name="canonicalName" value="DET1136 (pp) DET1235"/>
    <att type="string" name="interaction" value="pp" cy:editable="false"/>
    <graphics width="1" fill="#999999"/>
  </edge>
  <edge label="DET1058 (pp) DET1136" source="-2288" target="-2289">
    <att type="string" name="canonicalName" value="DET1058 (pp) DET1136"/>
    <att type="string" name="interaction" value="pp" cy:editable="false"/>
    <graphics width="1" fill="#999999"/>
  </edge>
  <edge label="DET0489 (pp) DET0490" source="-2287" target="-2054">
    <att type="string" name="canonicalName" value="DET0489 (pp) DET0490"/>
    <att type="string" name="interaction" value="pp" cy:editable="false"/>
    <graphics width="1" fill="#999999"/>
  </edge>
  <edge label="DET0237 (pp) DET0631" source="-2286" target="-2621">
    <att type="string" name="canonicalName" value="DET0237 (pp) DET0631"/>
    <att type="string" name="interaction" value="pp" cy:editable="false"/>
    <graphics width="1" fill="#999999"/>
  </edge>
  <edge label="DET0158 (pp) DET1542" source="-2285" target="-2751">
    <att type="string" name="canonicalName" value="DET0158 (pp) DET1542"/>
    <att type="string" name="interaction" value="pp" cy:editable="false"/>
    <graphics width="1" fill="#999999"/>
  </edge>
  <edge label="DET0158 (pp) DET0237" source="-2285" target="-2286">
    <att type="string" name="canonicalName" value="DET0158 (pp) DET0237"/>
    <att type="string" name="interaction" value="pp" cy:editable="false"/>
    <graphics width="1" fill="#999999"/>
  </edge>
  <edge label="DET0874 (pp) DET1247" source="-2283" target="-2715">
    <att type="string" name="canonicalName" value="DET0874 (pp) DET1247"/>
    <att type="string" name="interaction" value="pp" cy:editable="false"/>
    <graphics width="1" fill="#999999"/>
  </edge>
  <edge label="DET0063 (pp) DET0646" source="-2282" target="-2643">
    <att type="string" name="canonicalName" value="DET0063 (pp) DET0646"/>
    <att type="string" name="interaction" value="pp" cy:editable="false"/>
    <graphics width="1" fill="#999999"/>
  </edge>
  <edge label="DET0063 (pp) DET1475" source="-2282" target="-2443">
    <att type="string" name="canonicalName" value="DET0063 (pp) DET1475"/>
    <att type="string" name="interaction" value="pp" cy:editable="false"/>
    <graphics width="1" fill="#999999"/>
  </edge>
  <edge label="DET0063 (pp) DET1122" source="-2282" target="-2291">
    <att type="string" name="canonicalName" value="DET0063 (pp) DET1122"/>
    <att type="string" name="interaction" value="pp" cy:editable="false"/>
    <graphics width="1" fill="#999999"/>
  </edge>
  <edge label="DET0063 (pp) DET0874" source="-2282" target="-2283">
    <att type="string" name="canonicalName" value="DET0063 (pp) DET0874"/>
    <att type="string" name="interaction" value="pp" cy:editable="false"/>
    <graphics width="1" fill="#999999"/>
  </edge>
  <edge label="DET0057 (pp) SSDCE_nM" source="-2280" target="-2281">
    <att type="string" name="canonicalName" value="DET0057 (pp) SSDCE_nM"/>
    <att type="string" name="interaction" value="pp" cy:editable="false"/>
    <graphics width="1" fill="#999999"/>
  </edge>
  <edge label="DET0972 (pp) DET1451" source="-2278" target="-2279">
    <att type="string" name="canonicalName" value="DET0972 (pp) DET1451"/>
    <att type="string" name="interaction" value="pp" cy:editable="false"/>
    <graphics width="1" fill="#999999"/>
  </edge>
  <edge label="DET0199 (pp) DET0855" source="-2276" target="-2358">
    <att type="string" name="canonicalName" value="DET0199 (pp) DET0855"/>
    <att type="string" name="interaction" value="pp" cy:editable="false"/>
    <graphics width="1" fill="#999999"/>
  </edge>
  <edge label="DET0199 (pp) DET1286" source="-2276" target="-2277">
    <att type="string" name="canonicalName" value="DET0199 (pp) DET1286"/>
    <att type="string" name="interaction" value="pp" cy:editable="false"/>
    <graphics width="1" fill="#999999"/>
  </edge>
  <edge label="DET0611 (pp) DET1333" source="-2275" target="-2773">
    <att type="string" name="canonicalName" value="DET0611 (pp) DET1333"/>
    <att type="string" name="interaction" value="pp" cy:editable="false"/>
    <graphics width="1" fill="#999999"/>
  </edge>
  <edge label="DET0003 (pp) DET0611" source="-2274" target="-2275">
    <att type="string" name="canonicalName" value="DET0003 (pp) DET0611"/>
    <att type="string" name="interaction" value="pp" cy:editable="false"/>
    <graphics width="1" fill="#999999"/>
  </edge>
  <edge label="DET0663 (pp) DET1314" source="-2273" target="-2000">
    <att type="string" name="canonicalName" value="DET0663 (pp) DET1314"/>
    <att type="string" name="interaction" value="pp" cy:editable="false"/>
    <graphics width="1" fill="#999999"/>
  </edge>
  <edge label="DET1233 (pp) DET1312" source="-2270" target="-2271">
    <att type="string" name="canonicalName" value="DET1233 (pp) DET1312"/>
    <att type="string" name="interaction" value="pp" cy:editable="false"/>
    <graphics width="1" fill="#999999"/>
  </edge>
  <edge label="37_DCL2_Clost/Alkiaphilus/Eubac... (pp) 4_D2CL_Clost/Eubact/Alkaliphilu..." source="-2269" target="-1743">
    <att type="string" name="canonicalName" value="37_DCL2_Clost/Alkiaphilus/Eubac... (pp) 4_D2CL_Clost/Eubact/Alkaliphilu..."/>
    <att type="string" name="interaction" value="pp" cy:editable="false"/>
    <graphics width="1" fill="#999999"/>
  </edge>
  <edge label="DET0414 (pp) DET0595" source="-2267" target="-1988">
    <att type="string" name="canonicalName" value="DET0414 (pp) DET0595"/>
    <att type="string" name="interaction" value="pp" cy:editable="false"/>
    <graphics width="1" fill="#999999"/>
  </edge>
  <edge label="DET0414 (pp) DET1606" source="-2267" target="-2268">
    <att type="string" name="canonicalName" value="DET0414 (pp) DET1606"/>
    <att type="string" name="interaction" value="pp" cy:editable="false"/>
    <graphics width="1" fill="#999999"/>
  </edge>
  <edge label="DET_tRNA-Thr-1 (pp) DET0381" source="-2265" target="-2266">
    <att type="string" name="canonicalName" value="DET_tRNA-Thr-1 (pp) DET0381"/>
    <att type="string" name="interaction" value="pp" cy:editable="false"/>
    <graphics width="1" fill="#999999"/>
  </edge>
  <edge label="DET0566 (pp) DET0920" source="-2264" target="-1889">
    <att type="string" name="canonicalName" value="DET0566 (pp) DET0920"/>
    <att type="string" name="interaction" value="pp" cy:editable="false"/>
    <graphics width="1" fill="#999999"/>
  </edge>
  <edge label="DET1445 (pp) DET1638" source="-2263" target="-2464">
    <att type="string" name="canonicalName" value="DET1445 (pp) DET1638"/>
    <att type="string" name="interaction" value="pp" cy:editable="false"/>
    <graphics width="1" fill="#999999"/>
  </edge>
  <edge label="DET1445 (pp) DET1634" source="-2263" target="-2592">
    <att type="string" name="canonicalName" value="DET1445 (pp) DET1634"/>
    <att type="string" name="interaction" value="pp" cy:editable="false"/>
    <graphics width="1" fill="#999999"/>
  </edge>
  <edge label="DET1558 (pp) DET1559" source="-2262" target="-2167">
    <att type="string" name="canonicalName" value="DET1558 (pp) DET1559"/>
    <att type="string" name="interaction" value="pp" cy:editable="false"/>
    <graphics width="1" fill="#999999"/>
  </edge>
  <edge label="DET0846 (pp) DET0920" source="-2261" target="-1889">
    <att type="string" name="canonicalName" value="DET0846 (pp) DET0920"/>
    <att type="string" name="interaction" value="pp" cy:editable="false"/>
    <graphics width="1" fill="#999999"/>
  </edge>
  <edge label="DET0778 (pp) DET1545" source="-2259" target="-2260">
    <att type="string" name="canonicalName" value="DET0778 (pp) DET1545"/>
    <att type="string" name="interaction" value="pp" cy:editable="false"/>
    <graphics width="1" fill="#999999"/>
  </edge>
  <edge label="DET0487 (pp) DET0492" source="-2257" target="-1855">
    <att type="string" name="canonicalName" value="DET0487 (pp) DET0492"/>
    <att type="string" name="interaction" value="pp" cy:editable="false"/>
    <graphics width="1" fill="#999999"/>
  </edge>
  <edge label="DET0320 (pp) DET1505" source="-2256" target="-1958">
    <att type="string" name="canonicalName" value="DET0320 (pp) DET1505"/>
    <att type="string" name="interaction" value="pp" cy:editable="false"/>
    <graphics width="1" fill="#999999"/>
  </edge>
  <edge label="DET0312 (pp) DET1250" source="-2255" target="-2207">
    <att type="string" name="canonicalName" value="DET0312 (pp) DET1250"/>
    <att type="string" name="interaction" value="pp" cy:editable="false"/>
    <graphics width="1" fill="#999999"/>
  </edge>
  <edge label="DET0146 (pp) DET0148" source="-2254" target="-2151">
    <att type="string" name="canonicalName" value="DET0146 (pp) DET0148"/>
    <att type="string" name="interaction" value="pp" cy:editable="false"/>
    <graphics width="1" fill="#999999"/>
  </edge>
  <edge label="DET0116 (pp) DET0187" source="-2253" target="-1789">
    <att type="string" name="canonicalName" value="DET0116 (pp) DET0187"/>
    <att type="string" name="interaction" value="pp" cy:editable="false"/>
    <graphics width="1" fill="#999999"/>
  </edge>
  <edge label="96_D2CL_DehalococcoidesKB1PCE (pp) DET_De16S" source="-2251" target="-2252">
    <att type="string" name="canonicalName" value="96_D2CL_DehalococcoidesKB1PCE (pp) DET_De16S"/>
    <att type="string" name="interaction" value="pp" cy:editable="false"/>
    <graphics width="1" fill="#999999"/>
  </edge>
  <edge label="DET0754 (pp) DET0971" source="-2250" target="-2340">
    <att type="string" name="canonicalName" value="DET0754 (pp) DET0971"/>
    <att type="string" name="interaction" value="pp" cy:editable="false"/>
    <graphics width="1" fill="#999999"/>
  </edge>
  <edge label="DET0743 (pp) DET0754" source="-2249" target="-2250">
    <att type="string" name="canonicalName" value="DET0743 (pp) DET0754"/>
    <att type="string" name="interaction" value="pp" cy:editable="false"/>
    <graphics width="1" fill="#999999"/>
  </edge>
  <edge label="DET0377 (pp) DET0997" source="-2246" target="-2247">
    <att type="string" name="canonicalName" value="DET0377 (pp) DET0997"/>
    <att type="string" name="interaction" value="pp" cy:editable="false"/>
    <graphics width="1" fill="#999999"/>
  </edge>
  <edge label="DET0296 (pp) DET1050" source="-2244" target="-2161">
    <att type="string" name="canonicalName" value="DET0296 (pp) DET1050"/>
    <att type="string" name="interaction" value="pp" cy:editable="false"/>
    <graphics width="1" fill="#999999"/>
  </edge>
  <edge label="DET0296 (pp) DET1156" source="-2244" target="-2552">
    <att type="string" name="canonicalName" value="DET0296 (pp) DET1156"/>
    <att type="string" name="interaction" value="pp" cy:editable="false"/>
    <graphics width="1" fill="#999999"/>
  </edge>
  <edge label="DET0296 (pp) DET1487" source="-2244" target="-2245">
    <att type="string" name="canonicalName" value="DET0296 (pp) DET1487"/>
    <att type="string" name="interaction" value="pp" cy:editable="false"/>
    <graphics width="1" fill="#999999"/>
  </edge>
  <edge label="DET0196 (pp) DET0874" source="-2243" target="-2283">
    <att type="string" name="canonicalName" value="DET0196 (pp) DET0874"/>
    <att type="string" name="interaction" value="pp" cy:editable="false"/>
    <graphics width="1" fill="#999999"/>
  </edge>
  <edge label="DET0196 (pp) DET0215" source="-2243" target="-2438">
    <att type="string" name="canonicalName" value="DET0196 (pp) DET0215"/>
    <att type="string" name="interaction" value="pp" cy:editable="false"/>
    <graphics width="1" fill="#999999"/>
  </edge>
  <edge label="DET0196 (pp) DET1476" source="-2243" target="-2272">
    <att type="string" name="canonicalName" value="DET0196 (pp) DET1476"/>
    <att type="string" name="interaction" value="pp" cy:editable="false"/>
    <graphics width="1" fill="#999999"/>
  </edge>
  <edge label="DET0196 (pp) DET1086" source="-2243" target="-1915">
    <att type="string" name="canonicalName" value="DET0196 (pp) DET1086"/>
    <att type="string" name="interaction" value="pp" cy:editable="false"/>
    <graphics width="1" fill="#999999"/>
  </edge>
  <edge label="95_DCL2_NiFe_LargeSubunit2_MHU (pp) DET0838" source="-2242" target="-2570">
    <att type="string" name="canonicalName" value="95_DCL2_NiFe_LargeSubunit2_MHU (pp) DET0838"/>
    <att type="string" name="interaction" value="pp" cy:editable="false"/>
    <graphics width="1" fill="#999999"/>
  </edge>
  <edge label="95_DCL2_NiFe_LargeSubunit2_MHU (pp) DET0107" source="-2242" target="-1786">
    <att type="string" name="canonicalName" value="95_DCL2_NiFe_LargeSubunit2_MHU (pp) DET0107"/>
    <att type="string" name="interaction" value="pp" cy:editable="false"/>
    <graphics width="1" fill="#999999"/>
  </edge>
  <edge label="DET1414 (pp) DET1434" source="-2240" target="-2241">
    <att type="string" name="canonicalName" value="DET1414 (pp) DET1434"/>
    <att type="string" name="interaction" value="pp" cy:editable="false"/>
    <graphics width="1" fill="#999999"/>
  </edge>
  <edge label="DET0108 (pp) DET0199" source="-2238" target="-2276">
    <att type="string" name="canonicalName" value="DET0108 (pp) DET0199"/>
    <att type="string" name="interaction" value="pp" cy:editable="false"/>
    <graphics width="1" fill="#999999"/>
  </edge>
  <edge label="DET0108 (pp) DET0673" source="-2238" target="-2239">
    <att type="string" name="canonicalName" value="DET0108 (pp) DET0673"/>
    <att type="string" name="interaction" value="pp" cy:editable="false"/>
    <graphics width="1" fill="#999999"/>
  </edge>
  <edge label="DET0059 (pp) DET1368" source="-2237" target="-2333">
    <att type="string" name="canonicalName" value="DET0059 (pp) DET1368"/>
    <att type="string" name="interaction" value="pp" cy:editable="false"/>
    <graphics width="1" fill="#999999"/>
  </edge>
  <edge label="DET0481 (pp) DET0484" source="-2234" target="-2458">
    <att type="string" name="canonicalName" value="DET0481 (pp) DET0484"/>
    <att type="string" name="interaction" value="pp" cy:editable="false"/>
    <graphics width="1" fill="#999999"/>
  </edge>
  <edge label="DET0481 (pp) DET0491" source="-2234" target="-2235">
    <att type="string" name="canonicalName" value="DET0481 (pp) DET0491"/>
    <att type="string" name="interaction" value="pp" cy:editable="false"/>
    <graphics width="1" fill="#999999"/>
  </edge>
  <edge label="DET1275 (pp) DET1276" source="-2232" target="-2472">
    <att type="string" name="canonicalName" value="DET1275 (pp) DET1276"/>
    <att type="string" name="interaction" value="pp" cy:editable="false"/>
    <graphics width="1" fill="#999999"/>
  </edge>
  <edge label="DET1275 (pp) DET1614" source="-2232" target="-2087">
    <att type="string" name="canonicalName" value="DET1275 (pp) DET1614"/>
    <att type="string" name="interaction" value="pp" cy:editable="false"/>
    <graphics width="1" fill="#999999"/>
  </edge>
  <edge label="DET0861 (pp) DET0866" source="-2230" target="-1887">
    <att type="string" name="canonicalName" value="DET0861 (pp) DET0866"/>
    <att type="string" name="interaction" value="pp" cy:editable="false"/>
    <graphics width="1" fill="#999999"/>
  </edge>
  <edge label="DET0861 (pp) DET0862" source="-2230" target="-2441">
    <att type="string" name="canonicalName" value="DET0861 (pp) DET0862"/>
    <att type="string" name="interaction" value="pp" cy:editable="false"/>
    <graphics width="1" fill="#999999"/>
  </edge>
  <edge label="DET0861 (pp) DET1138" source="-2230" target="-2231">
    <att type="string" name="canonicalName" value="DET0861 (pp) DET1138"/>
    <att type="string" name="interaction" value="pp" cy:editable="false"/>
    <graphics width="1" fill="#999999"/>
  </edge>
  <edge label="DET0805 (pp) DET1283" source="-2228" target="-2229">
    <att type="string" name="canonicalName" value="DET0805 (pp) DET1283"/>
    <att type="string" name="interaction" value="pp" cy:editable="false"/>
    <graphics width="1" fill="#999999"/>
  </edge>
  <edge label="DET0801 (pp) DET0804" source="-2226" target="-2227">
    <att type="string" name="canonicalName" value="DET0801 (pp) DET0804"/>
    <att type="string" name="interaction" value="pp" cy:editable="false"/>
    <graphics width="1" fill="#999999"/>
  </edge>
  <edge label="DET0171 (pp) DET0452" source="-2224" target="-2225">
    <att type="string" name="canonicalName" value="DET0171 (pp) DET0452"/>
    <att type="string" name="interaction" value="pp" cy:editable="false"/>
    <graphics width="1" fill="#999999"/>
  </edge>
  <edge label="DET0117 (pp) DET0191" source="-2223" target="-2003">
    <att type="string" name="canonicalName" value="DET0117 (pp) DET0191"/>
    <att type="string" name="interaction" value="pp" cy:editable="false"/>
    <graphics width="1" fill="#999999"/>
  </edge>
  <edge label="DET0828 (pp) DET0829" source="-2221" target="-2601">
    <att type="string" name="canonicalName" value="DET0828 (pp) DET0829"/>
    <att type="string" name="interaction" value="pp" cy:editable="false"/>
    <graphics width="1" fill="#999999"/>
  </edge>
  <edge label="DET0828 (pp) DET0973" source="-2221" target="-2222">
    <att type="string" name="canonicalName" value="DET0828 (pp) DET0973"/>
    <att type="string" name="interaction" value="pp" cy:editable="false"/>
    <graphics width="1" fill="#999999"/>
  </edge>
  <edge label="DET0772 (pp) DET1050" source="-2220" target="-2161">
    <att type="string" name="canonicalName" value="DET0772 (pp) DET1050"/>
    <att type="string" name="interaction" value="pp" cy:editable="false"/>
    <graphics width="1" fill="#999999"/>
  </edge>
  <edge label="DET0772 (pp) DET1181" source="-2220" target="-2324">
    <att type="string" name="canonicalName" value="DET0772 (pp) DET1181"/>
    <att type="string" name="interaction" value="pp" cy:editable="false"/>
    <graphics width="1" fill="#999999"/>
  </edge>
  <edge label="DET0072 (pp) DET0772" source="-2219" target="-2220">
    <att type="string" name="canonicalName" value="DET0072 (pp) DET0772"/>
    <att type="string" name="interaction" value="pp" cy:editable="false"/>
    <graphics width="1" fill="#999999"/>
  </edge>
  <edge label="DET0369 (pp) DET1142" source="-2215" target="-2216">
    <att type="string" name="canonicalName" value="DET0369 (pp) DET1142"/>
    <att type="string" name="interaction" value="pp" cy:editable="false"/>
    <graphics width="1" fill="#999999"/>
  </edge>
  <edge label="DET1326 (pp) DET1327" source="-2214" target="-2588">
    <att type="string" name="canonicalName" value="DET1326 (pp) DET1327"/>
    <att type="string" name="interaction" value="pp" cy:editable="false"/>
    <graphics width="1" fill="#999999"/>
  </edge>
  <edge label="DET1326 (pp) DET1630" source="-2214" target="-2417">
    <att type="string" name="canonicalName" value="DET1326 (pp) DET1630"/>
    <att type="string" name="interaction" value="pp" cy:editable="false"/>
    <graphics width="1" fill="#999999"/>
  </edge>
  <edge label="DET1325 (pp) DET1334" source="-2213" target="-1924">
    <att type="string" name="canonicalName" value="DET1325 (pp) DET1334"/>
    <att type="string" name="interaction" value="pp" cy:editable="false"/>
    <graphics width="1" fill="#999999"/>
  </edge>
  <edge label="DET1325 (pp) DET1326" source="-2213" target="-2214">
    <att type="string" name="canonicalName" value="DET1325 (pp) DET1326"/>
    <att type="string" name="interaction" value="pp" cy:editable="false"/>
    <graphics width="1" fill="#999999"/>
  </edge>
  <edge label="DET0453 (pp) DET0562" source="-2212" target="-1975">
    <att type="string" name="canonicalName" value="DET0453 (pp) DET0562"/>
    <att type="string" name="interaction" value="pp" cy:editable="false"/>
    <graphics width="1" fill="#999999"/>
  </edge>
  <edge label="DET0453 (pp) DET0583" source="-2212" target="-2495">
    <att type="string" name="canonicalName" value="DET0453 (pp) DET0583"/>
    <att type="string" name="interaction" value="pp" cy:editable="false"/>
    <graphics width="1" fill="#999999"/>
  </edge>
  <edge label="DET0453 (pp) DET1194" source="-2212" target="-1930">
    <att type="string" name="canonicalName" value="DET0453 (pp) DET1194"/>
    <att type="string" name="interaction" value="pp" cy:editable="false"/>
    <graphics width="1" fill="#999999"/>
  </edge>
  <edge label="DET0453 (pp) DET1261" source="-2212" target="-2112">
    <att type="string" name="canonicalName" value="DET0453 (pp) DET1261"/>
    <att type="string" name="interaction" value="pp" cy:editable="false"/>
    <graphics width="1" fill="#999999"/>
  </edge>
  <edge label="DET0453 (pp) DET1207" source="-2212" target="-1839">
    <att type="string" name="canonicalName" value="DET0453 (pp) DET1207"/>
    <att type="string" name="interaction" value="pp" cy:editable="false"/>
    <graphics width="1" fill="#999999"/>
  </edge>
  <edge label="DET0394 (pp) DET0564" source="-2211" target="-1859">
    <att type="string" name="canonicalName" value="DET0394 (pp) DET0564"/>
    <att type="string" name="interaction" value="pp" cy:editable="false"/>
    <graphics width="1" fill="#999999"/>
  </edge>
  <edge label="DET0009 (pp) DET1457" source="-2209" target="-2210">
    <att type="string" name="canonicalName" value="DET0009 (pp) DET1457"/>
    <att type="string" name="interaction" value="pp" cy:editable="false"/>
    <graphics width="1" fill="#999999"/>
  </edge>
  <edge label="DET1250 (pp) DET1545" source="-2207" target="-2260">
    <att type="string" name="canonicalName" value="DET1250 (pp) DET1545"/>
    <att type="string" name="interaction" value="pp" cy:editable="false"/>
    <graphics width="1" fill="#999999"/>
  </edge>
  <edge label="DET1250 (pp) DET1307" source="-2207" target="-2031">
    <att type="string" name="canonicalName" value="DET1250 (pp) DET1307"/>
    <att type="string" name="interaction" value="pp" cy:editable="false"/>
    <graphics width="1" fill="#999999"/>
  </edge>
  <edge label="DET0871 (pp) EDRATE_Total_YE_and_ED" source="-2205" target="-2206">
    <att type="string" name="canonicalName" value="DET0871 (pp) EDRATE_Total_YE_and_ED"/>
    <att type="string" name="interaction" value="pp" cy:editable="false"/>
    <graphics width="1" fill="#999999"/>
  </edge>
  <edge label="DET0637 (pp) DET0638" source="-2203" target="-2204">
    <att type="string" name="canonicalName" value="DET0637 (pp) DET0638"/>
    <att type="string" name="interaction" value="pp" cy:editable="false"/>
    <graphics width="1" fill="#999999"/>
  </edge>
  <edge label="DET0741 (pp) DET1573" source="-2202" target="-2309">
    <att type="string" name="canonicalName" value="DET0741 (pp) DET1573"/>
    <att type="string" name="interaction" value="pp" cy:editable="false"/>
    <graphics width="1" fill="#999999"/>
  </edge>
  <edge label="DET0613 (pp) DET1563" source="-2201" target="-2789">
    <att type="string" name="canonicalName" value="DET0613 (pp) DET1563"/>
    <att type="string" name="interaction" value="pp" cy:editable="false"/>
    <graphics width="1" fill="#999999"/>
  </edge>
  <edge label="DET0613 (pp) DET0741" source="-2201" target="-2202">
    <att type="string" name="canonicalName" value="DET0613 (pp) DET0741"/>
    <att type="string" name="interaction" value="pp" cy:editable="false"/>
    <graphics width="1" fill="#999999"/>
  </edge>
  <edge label="DET0335 (pp) DET0913" source="-2199" target="-2200">
    <att type="string" name="canonicalName" value="DET0335 (pp) DET0913"/>
    <att type="string" name="interaction" value="pp" cy:editable="false"/>
    <graphics width="1" fill="#999999"/>
  </edge>
  <edge label="DET0924 (pp) DET1011" source="-2198" target="-2614">
    <att type="string" name="canonicalName" value="DET0924 (pp) DET1011"/>
    <att type="string" name="interaction" value="pp" cy:editable="false"/>
    <graphics width="1" fill="#999999"/>
  </edge>
  <edge label="DET0109 (pp) DET0926" source="-2197" target="-2648">
    <att type="string" name="canonicalName" value="DET0109 (pp) DET0926"/>
    <att type="string" name="interaction" value="pp" cy:editable="false"/>
    <graphics width="1" fill="#999999"/>
  </edge>
  <edge label="DET0109 (pp) DET0996" source="-2197" target="-2518">
    <att type="string" name="canonicalName" value="DET0109 (pp) DET0996"/>
    <att type="string" name="interaction" value="pp" cy:editable="false"/>
    <graphics width="1" fill="#999999"/>
  </edge>
  <edge label="DET0109 (pp) DET0924" source="-2197" target="-2198">
    <att type="string" name="canonicalName" value="DET0109 (pp) DET0924"/>
    <att type="string" name="interaction" value="pp" cy:editable="false"/>
    <graphics width="1" fill="#999999"/>
  </edge>
  <edge label="DET0031 (pp) DET1357" source="-2195" target="-2196">
    <att type="string" name="canonicalName" value="DET0031 (pp) DET1357"/>
    <att type="string" name="interaction" value="pp" cy:editable="false"/>
    <graphics width="1" fill="#999999"/>
  </edge>
  <edge label="DET_tRNA-Ser-3 (pp) DET1445" source="-2194" target="-2263">
    <att type="string" name="canonicalName" value="DET_tRNA-Ser-3 (pp) DET1445"/>
    <att type="string" name="interaction" value="pp" cy:editable="false"/>
    <graphics width="1" fill="#999999"/>
  </edge>
  <edge label="DET_tRNA-Leu-1 (pp) DET1394" source="-2193" target="-2787">
    <att type="string" name="canonicalName" value="DET_tRNA-Leu-1 (pp) DET1394"/>
    <att type="string" name="interaction" value="pp" cy:editable="false"/>
    <graphics width="1" fill="#999999"/>
  </edge>
  <edge label="DET_tRNA-Leu-1 (pp) DET_tRNA-Ser-3" source="-2193" target="-2194">
    <att type="string" name="canonicalName" value="DET_tRNA-Leu-1 (pp) DET_tRNA-Ser-3"/>
    <att type="string" name="interaction" value="pp" cy:editable="false"/>
    <graphics width="1" fill="#999999"/>
  </edge>
  <edge label="23_D2CL_Eubacterium.sp._A (pp) 28_DCL2_Anaerovorax_sp." source="-2191" target="-2192">
    <att type="string" name="canonicalName" value="23_D2CL_Eubacterium.sp._A (pp) 28_DCL2_Anaerovorax_sp."/>
    <att type="string" name="interaction" value="pp" cy:editable="false"/>
    <graphics width="1" fill="#999999"/>
  </edge>
  <edge label="DET1077 (pp) DET1091" source="-2189" target="-1916">
    <att type="string" name="canonicalName" value="DET1077 (pp) DET1091"/>
    <att type="string" name="interaction" value="pp" cy:editable="false"/>
    <graphics width="1" fill="#999999"/>
  </edge>
  <edge label="DET0535 (pp) DET1461" source="-2187" target="-2188">
    <att type="string" name="canonicalName" value="DET0535 (pp) DET1461"/>
    <att type="string" name="interaction" value="pp" cy:editable="false"/>
    <graphics width="1" fill="#999999"/>
  </edge>
  <edge label="DET0450 (pp) DET1492" source="-2185" target="-2429">
    <att type="string" name="canonicalName" value="DET0450 (pp) DET1492"/>
    <att type="string" name="interaction" value="pp" cy:editable="false"/>
    <graphics width="1" fill="#999999"/>
  </edge>
  <edge label="DET0450 (pp) DET1261" source="-2185" target="-2112">
    <att type="string" name="canonicalName" value="DET0450 (pp) DET1261"/>
    <att type="string" name="interaction" value="pp" cy:editable="false"/>
    <graphics width="1" fill="#999999"/>
  </edge>
  <edge label="DET0185 (pp) DET0803" source="-2184" target="-2623">
    <att type="string" name="canonicalName" value="DET0185 (pp) DET0803"/>
    <att type="string" name="interaction" value="pp" cy:editable="false"/>
    <graphics width="1" fill="#999999"/>
  </edge>
  <edge label="DET0185 (pp) DET0813" source="-2184" target="-2540">
    <att type="string" name="canonicalName" value="DET0185 (pp) DET0813"/>
    <att type="string" name="interaction" value="pp" cy:editable="false"/>
    <graphics width="1" fill="#999999"/>
  </edge>
  <edge label="DET0185 (pp) DET1264" source="-2184" target="-2090">
    <att type="string" name="canonicalName" value="DET0185 (pp) DET1264"/>
    <att type="string" name="interaction" value="pp" cy:editable="false"/>
    <graphics width="1" fill="#999999"/>
  </edge>
  <edge label="DET0174 (pp) DET0175" source="-2182" target="-2183">
    <att type="string" name="canonicalName" value="DET0174 (pp) DET0175"/>
    <att type="string" name="interaction" value="pp" cy:editable="false"/>
    <graphics width="1" fill="#999999"/>
  </edge>
  <edge label="DET1137 (pp) DET1264" source="-2181" target="-2090">
    <att type="string" name="canonicalName" value="DET1137 (pp) DET1264"/>
    <att type="string" name="interaction" value="pp" cy:editable="false"/>
    <graphics width="1" fill="#999999"/>
  </edge>
  <edge label="DET0840 (pp) DET1278" source="-2180" target="-2397">
    <att type="string" name="canonicalName" value="DET0840 (pp) DET1278"/>
    <att type="string" name="interaction" value="pp" cy:editable="false"/>
    <graphics width="1" fill="#999999"/>
  </edge>
  <edge label="DET0840 (pp) DET1397" source="-2180" target="-2372">
    <att type="string" name="canonicalName" value="DET0840 (pp) DET1397"/>
    <att type="string" name="interaction" value="pp" cy:editable="false"/>
    <graphics width="1" fill="#999999"/>
  </edge>
  <edge label="DET0840 (pp) DET1267" source="-2180" target="-2351">
    <att type="string" name="canonicalName" value="DET0840 (pp) DET1267"/>
    <att type="string" name="interaction" value="pp" cy:editable="false"/>
    <graphics width="1" fill="#999999"/>
  </edge>
  <edge label="DET0439 (pp) DET0840" source="-2179" target="-2180">
    <att type="string" name="canonicalName" value="DET0439 (pp) DET0840"/>
    <att type="string" name="interaction" value="pp" cy:editable="false"/>
    <graphics width="1" fill="#999999"/>
  </edge>
  <edge label="DET0251 (pp) DET1081" source="-2177" target="-1912">
    <att type="string" name="canonicalName" value="DET0251 (pp) DET1081"/>
    <att type="string" name="interaction" value="pp" cy:editable="false"/>
    <graphics width="1" fill="#999999"/>
  </edge>
  <edge label="DET0251 (pp) DET1122" source="-2177" target="-2291">
    <att type="string" name="canonicalName" value="DET0251 (pp) DET1122"/>
    <att type="string" name="interaction" value="pp" cy:editable="false"/>
    <graphics width="1" fill="#999999"/>
  </edge>
  <edge label="DET0251 (pp) DET1297" source="-2177" target="-2178">
    <att type="string" name="canonicalName" value="DET0251 (pp) DET1297"/>
    <att type="string" name="interaction" value="pp" cy:editable="false"/>
    <graphics width="1" fill="#999999"/>
  </edge>
  <edge label="DET0543 (pp) DET1207" source="-2176" target="-1839">
    <att type="string" name="canonicalName" value="DET0543 (pp) DET1207"/>
    <att type="string" name="interaction" value="pp" cy:editable="false"/>
    <graphics width="1" fill="#999999"/>
  </edge>
  <edge label="DET0992 (pp) DET1207" source="-2175" target="-1839">
    <att type="string" name="canonicalName" value="DET0992 (pp) DET1207"/>
    <att type="string" name="interaction" value="pp" cy:editable="false"/>
    <graphics width="1" fill="#999999"/>
  </edge>
  <edge label="DET0979 (pp) DET0992" source="-2174" target="-2175">
    <att type="string" name="canonicalName" value="DET0979 (pp) DET0992"/>
    <att type="string" name="interaction" value="pp" cy:editable="false"/>
    <graphics width="1" fill="#999999"/>
  </edge>
  <edge label="DET0514 (pp) DET1261" source="-2173" target="-2112">
    <att type="string" name="canonicalName" value="DET0514 (pp) DET1261"/>
    <att type="string" name="interaction" value="pp" cy:editable="false"/>
    <graphics width="1" fill="#999999"/>
  </edge>
  <edge label="DET0389 (pp) DET1516" source="-2172" target="-2755">
    <att type="string" name="canonicalName" value="DET0389 (pp) DET1516"/>
    <att type="string" name="interaction" value="pp" cy:editable="false"/>
    <graphics width="1" fill="#999999"/>
  </edge>
  <edge label="DET0389 (pp) DET1127" source="-2172" target="-2428">
    <att type="string" name="canonicalName" value="DET0389 (pp) DET1127"/>
    <att type="string" name="interaction" value="pp" cy:editable="false"/>
    <graphics width="1" fill="#999999"/>
  </edge>
  <edge label="DET0389 (pp) DET0742" source="-2172" target="-2158">
    <att type="string" name="canonicalName" value="DET0389 (pp) DET0742"/>
    <att type="string" name="interaction" value="pp" cy:editable="false"/>
    <graphics width="1" fill="#999999"/>
  </edge>
  <edge label="DET0120 (pp) DET1337" source="-2170" target="-2171">
    <att type="string" name="canonicalName" value="DET0120 (pp) DET1337"/>
    <att type="string" name="interaction" value="pp" cy:editable="false"/>
    <graphics width="1" fill="#999999"/>
  </edge>
  <edge label="DET_tRNA-Pro-2 (pp) DET1345" source="-2169" target="-1938">
    <att type="string" name="canonicalName" value="DET_tRNA-Pro-2 (pp) DET1345"/>
    <att type="string" name="interaction" value="pp" cy:editable="false"/>
    <graphics width="1" fill="#999999"/>
  </edge>
  <edge label="DET_tRNA-Ala-2 (pp) DET_tRNA-Pro-2" source="-2168" target="-2169">
    <att type="string" name="canonicalName" value="DET_tRNA-Ala-2 (pp) DET_tRNA-Pro-2"/>
    <att type="string" name="interaction" value="pp" cy:editable="false"/>
    <graphics width="1" fill="#999999"/>
  </edge>
  <edge label="DET1556 (pp) DET1559" source="-2166" target="-2167">
    <att type="string" name="canonicalName" value="DET1556 (pp) DET1559"/>
    <att type="string" name="interaction" value="pp" cy:editable="false"/>
    <graphics width="1" fill="#999999"/>
  </edge>
  <edge label="DET1170 (pp) DET1537" source="-2163" target="-2164">
    <att type="string" name="canonicalName" value="DET1170 (pp) DET1537"/>
    <att type="string" name="interaction" value="pp" cy:editable="false"/>
    <graphics width="1" fill="#999999"/>
  </edge>
  <edge label="DET1050 (pp) DET1169" source="-2161" target="-2612">
    <att type="string" name="canonicalName" value="DET1050 (pp) DET1169"/>
    <att type="string" name="interaction" value="pp" cy:editable="false"/>
    <graphics width="1" fill="#999999"/>
  </edge>
  <edge label="DET1050 (pp) DET1331" source="-2161" target="-2162">
    <att type="string" name="canonicalName" value="DET1050 (pp) DET1331"/>
    <att type="string" name="interaction" value="pp" cy:editable="false"/>
    <graphics width="1" fill="#999999"/>
  </edge>
[truncated: 137,509 more chars]
